# Supplementary material for: Constraint-based modeling of bioenergetic differences between synaptic and non-synaptic components of dopaminergic neurons in Parkinson’s disease
Source: Front Comput Neurosci. 2025 Jun 5;19:1594330. doi: 10.3389/fncom.2025.1594330 (PMC12176876; doi:10.3389/fncom.2025.1594330)
Supplement: Supplementary file 2 [file Data_Sheet_1.zip]

Archive with 21 entries (21 files):
- SupplementaryFile1.xlsx
- __MACOSX/._SupplementaryFile1.xlsx
- SupplementaryFile12.xlsx
- __MACOSX/._SupplementaryFile12.xlsx
- SupplementaryFile11.xlsx
- __MACOSX/._SupplementaryFile11.xlsx
- SupplementaryFile10.xlsx
- __MACOSX/._SupplementaryFile10.xlsx
- SupplementaryFile9.xlsx
- __MACOSX/._SupplementaryFile9.xlsx
- SupplementaryFile2.xlsx
- __MACOSX/._SupplementaryFile2.xlsx
- SupplementaryFile3.xlsx
- __MACOSX/._SupplementaryFile3.xlsx
- SupplementaryFile4.xlsx
- __MACOSX/._SupplementaryFile4.xlsx
- SupplementaryFile5.xlsx
- __MACOSX/._SupplementaryFile5.xlsx
- SupplementaryFile6.xlsx
- SupplementaryFile7.xlsx
- __MACOSX/._SupplementaryFile7.xlsx
