# Supplementary material for: Constraint-based modeling of bioenergetic differences between synaptic and non-synaptic components of dopaminergic neurons in Parkinson’s disease
Source: Front Comput Neurosci. 2025 Jun 5;19:1594330. doi: 10.3389/fncom.2025.1594330 (PMC12176876; doi:10.3389/fncom.2025.1594330)
Supplement: Supplementary file 2 [file Data_Sheet_1.zip › SupplementaryFile11.xlsx]

## Sheet: SYNPD
Supplementary File 11a: The results of bioenergetic rescue analysis for the synaptic PD model.
RxnID	ATPS4mi	PYK	PGK	EX_glucose	EX_oxygen	EX_dopa	EX_met_L[e]	EX_gln_L[e]	EX_lys_L[e]	EX_his_L[e]	EX_lac_L[e]	EX_urea[e]	EX_4mop[e]
10FTHF7GLUtl	8.59647	1.66328	-5.04278	-0.314568	-2.93584	0.383955	-1.27786	-16.6238	-14.9391	-7.27525	-0.24269	0.159717	-0.195099
10FTHFtl	8.59646	1.66328	-5.04278	-0.314603	-2.93583	0.383962	-1.27785	-16.6238	-14.9391	-7.27525	-0.242695	0.159714	-0.195101
10FTHFtm	8.59797	1.66242	-5.04076	-0.314362	-2.93349	0.382148	-1.27876	-16.6244	-14.9376	-7.27442	-0.244252	0.159662	-0.19532
2AMADPTm	8.59645	1.66328	-5.04278	-0.314611	-2.93582	0.383965	-1.27785	-16.6238	-14.9391	-7.27525	-0.242694	0.159714	-0.195102
2DR1PP	8.59645	1.66328	-5.04278	-0.314602	-2.93583	0.383965	-1.27785	-16.6238	-14.9391	-7.27525	-0.242697	0.159714	-0.195102
2HBO	8.59577	1.66334	-5.04299	-0.314682	-2.93566	0.383616	-1.27805	-16.6238	-14.9392	-7.27535	-0.243164	0.159758	-0.194939
2HBt2	8.59656	1.66335	-5.04302	-0.31465	-2.93579	0.383925	-1.27759	-16.6235	-14.9393	-7.27523	-0.241748	0.159657	-0.19508
2HCO3_NAt	8.59647	1.66329	-5.04279	-0.314592	-2.93585	0.383963	-1.27787	-16.6238	-14.9392	-7.27529	-0.242696	0.159703	-0.195099
2OXOADPTm	8.48455	1.69762	-5.14901	-0.335468	-2.90588	0.423761	-1.21095	-16.5514	-15.2027	-7.18622	-0.188941	0.14309	-0.250104
34DHPHEt	8.59646	1.66328	-5.04278	-0.314598	-2.93583	0.383961	-1.27785	-16.6238	-14.9391	-7.27525	-0.242693	0.159714	-0.195101
34DHPLACOX	8.59647	1.66328	-5.04278	-0.314557	-2.93583	0.383957	-1.27786	-16.6238	-14.9391	-7.27525	-0.24269	0.159714	-0.1951
34DHPLACOX_NADP_	8.59647	1.66328	-5.04278	-0.314574	-2.93583	0.383961	-1.27786	-16.6238	-14.9391	-7.27525	-0.24269	0.159715	-0.1951
34HPLFM	8.5454	1.6742	-5.07246	-0.316493	-2.9244	0.380049	-1.27523	-16.6226	-14.9299	-7.28035	-0.225058	0.160438	-0.193467
3AIBTm	0	0	0	0	0	0	0	0	0	0	0	0	0
3AIBtmi	8.59647	1.66328	-5.04278	-0.314572	-2.93584	0.383958	-1.27785	-16.6238	-14.9391	-7.27525	-0.242694	0.159714	-0.1951
3HBCOAHLm	8.59705	1.66339	-5.04316	-0.314641	-2.93646	0.383932	-1.27784	-16.6236	-14.9394	-7.27538	-0.242347	0.159601	-0.195132
3HLYTCL	8.59646	1.66328	-5.04278	-0.314594	-2.93583	0.383961	-1.27785	-16.6238	-14.9391	-7.27525	-0.242692	0.159715	-0.195101
3MOBt2im	8.59645	1.66328	-5.04278	-0.314624	-2.93583	0.383966	-1.27784	-16.6238	-14.9391	-7.27524	-0.242696	0.159713	-0.195102
3MOPt2im	8.59645	1.66328	-5.04278	-0.314627	-2.93582	0.383965	-1.27784	-16.6238	-14.9391	-7.27524	-0.242695	0.159713	-0.195102
3SALAASPm	8.59646	1.66328	-5.04278	-0.314588	-2.93583	0.383963	-1.27785	-16.6238	-14.9391	-7.27525	-0.242694	0.159714	-0.195101
3SALACBOXL	8.59647	1.66328	-5.04278	-0.314571	-2.93583	0.383956	-1.27786	-16.6238	-14.9391	-7.27525	-0.242689	0.159714	-0.1951
3SALAOX	8.59645	1.66328	-5.04278	-0.314618	-2.93582	0.383965	-1.27785	-16.6238	-14.9391	-7.27525	-0.242694	0.159713	-0.195102
3SALATAi	8.59648	1.66328	-5.04278	-0.314556	-2.93584	0.383953	-1.27786	-16.6238	-14.9391	-7.27526	-0.242689	0.159716	-0.195098
3SPYRSP	8.59647	1.66328	-5.04278	-0.314561	-2.93584	0.38396	-1.27786	-16.6238	-14.9391	-7.27525	-0.242693	0.159716	-0.1951
42A12BOOX	8.59647	1.66328	-5.04278	-0.314568	-2.93583	0.38396	-1.27786	-16.6238	-14.9391	-7.27525	-0.242689	0.159714	-0.1951
4ABUTtm	8.60841	1.66266	-5.04151	-0.314729	-2.94657	0.384394	-1.27742	-16.6237	-14.9422	-7.27605	-0.242613	0.162486	-0.195272
4MOPt2im	8.59648	1.66328	-5.04279	-0.314544	-2.93583	0.383956	-1.27786	-16.6238	-14.9392	-7.27526	-0.242687	0.159716	-0.195098
4MPTNLte	8.59646	1.66328	-5.04278	-0.314605	-2.93583	0.383964	-1.27785	-16.6238	-14.9391	-7.27525	-0.242695	0.159714	-0.195102
4MPTNLtm	8.59647	1.66328	-5.04278	-0.314582	-2.93584	0.383954	-1.27786	-16.6238	-14.9391	-7.27525	-0.242691	0.159714	-0.1951
5AOPtm	0	0	0	0	0	0	0	0	0	0	0	0	0
5DHFtl	8.59648	1.66328	-5.04278	-0.314566	-2.93583	0.383953	-1.27786	-16.6238	-14.9391	-7.27526	-0.242687	0.159715	-0.195099
5HLTDL	8.59648	1.66328	-5.04278	-0.314549	-2.93584	0.383953	-1.27786	-16.6238	-14.9392	-7.27526	-0.242686	0.159716	-0.195098
5MTHFt2	8.59646	1.66328	-5.04278	-0.314593	-2.93582	0.383963	-1.27785	-16.6238	-14.9391	-7.27525	-0.242694	0.159714	-0.195101
5THFtl	8.59648	1.66328	-5.04278	-0.31456	-2.93583	0.383957	-1.27786	-16.6238	-14.9391	-7.27525	-0.242687	0.159715	-0.195099
7DHFtl	8.59647	1.66328	-5.04278	-0.314581	-2.93583	0.383957	-1.27785	-16.6238	-14.9391	-7.27525	-0.242691	0.159714	-0.1951
7THFtl	8.59646	1.66328	-5.04278	-0.314593	-2.93583	0.383959	-1.27785	-16.6238	-14.9391	-7.27525	-0.242694	0.159714	-0.195101
AACTOOR	8.59646	1.66328	-5.04278	-0.314586	-2.93583	0.383957	-1.27785	-16.6238	-14.9391	-7.27525	-0.242693	0.159714	-0.195101
AACTtm	8.59872	1.66454	-5.04674	-0.315263	-2.93479	0.382682	-1.27628	-16.6231	-14.9364	-7.27229	-0.242046	0.163234	-0.193952
AASAD3m	8.58649	1.67072	-5.07697	-0.332557	-2.92688	0.413938	-1.21013	-16.548	-15.1805	-7.18269	-0.258087	0.143309	-0.244338
AATAi	8.59647	1.66328	-5.04278	-0.314589	-2.93583	0.383959	-1.27785	-16.6238	-14.9391	-7.27525	-0.242693	0.159715	-0.1951
ABTArm	8.6084	1.66266	-5.0415	-0.314753	-2.94656	0.384409	-1.27741	-16.6237	-14.9422	-7.27604	-0.242616	0.162486	-0.195274
ABUTt4_2_r	8.59639	1.66326	-5.04273	-0.314628	-2.93578	0.383735	-1.27783	-16.6239	-14.9388	-7.2752	-0.243108	0.159936	-0.195012
ACACT10m	8.60307	1.6622	-5.04128	-0.31638	-2.94083	0.381501	-1.28634	-16.6173	-14.9192	-7.27078	-0.239142	0.165221	-0.185685
ACACT1x	8.59631	1.66334	-5.04297	-0.314569	-2.93587	0.383861	-1.27777	-16.6238	-14.9391	-7.27528	-0.242702	0.159668	-0.195101
ACACt2m	8.59728	1.66316	-5.04246	-0.314572	-2.93632	0.38434	-1.27811	-16.6237	-14.939	-7.27523	-0.242623	0.159805	-0.195123
ACACtx	8.59645	1.66328	-5.04278	-0.314619	-2.93583	0.383964	-1.27785	-16.6238	-14.9391	-7.27524	-0.242695	0.159713	-0.195102
ACCOACm	8.61173	1.66335	-5.04294	-0.314557	-2.93693	0.383212	-1.27813	-16.6247	-14.9387	-7.27511	-0.242228	0.159679	-0.19501
ACCOAtr	8.59639	1.66333	-5.04293	-0.314558	-2.93574	0.383935	-1.27782	-16.6238	-14.9391	-7.27528	-0.242659	0.159702	-0.195082
ACETONEt2m	8.59648	1.66328	-5.04279	-0.314546	-2.93583	0.383951	-1.27786	-16.6238	-14.9392	-7.27526	-0.242684	0.159717	-0.195098
ACGALK	8.59648	1.66328	-5.04278	-0.314566	-2.93584	0.383955	-1.27786	-16.6238	-14.9391	-7.27525	-0.24269	0.159715	-0.195099
ACGALK2	8.59648	1.66328	-5.04278	-0.314551	-2.93584	0.383951	-1.27786	-16.6238	-14.9391	-7.27526	-0.242688	0.159715	-0.195099
ACGALtly	8.59646	1.66328	-5.04278	-0.314592	-2.93583	0.383963	-1.27785	-16.6238	-14.9391	-7.27525	-0.242695	0.159714	-0.195101
ACGAM6PSi	8.59648	1.66328	-5.04278	-0.314559	-2.93584	0.383953	-1.27786	-16.6238	-14.9391	-7.27525	-0.242687	0.159716	-0.195099
ACGAMK	8.59646	1.66328	-5.04278	-0.314602	-2.93583	0.383964	-1.27785	-16.6238	-14.9391	-7.27525	-0.242695	0.159714	-0.195101
ACGAMPM	8.59648	1.66328	-5.04279	-0.314538	-2.93584	0.383951	-1.27787	-16.6238	-14.9392	-7.27526	-0.242681	0.159714	-0.195098
ACHEe	8.58908	1.6659	-5.05119	-0.317001	-2.9308	0.381778	-1.28083	-16.6239	-14.9332	-7.27054	-0.247215	0.157261	-0.195722
ACNAM9PL	8.59647	1.66328	-5.04278	-0.314569	-2.93584	0.383955	-1.27786	-16.6238	-14.9391	-7.27525	-0.242692	0.159716	-0.1951
ACNAMlt	8.59646	1.66328	-5.04278	-0.314586	-2.93583	0.383964	-1.27785	-16.6238	-14.9391	-7.27525	-0.242694	0.159714	-0.195101
ACNAMPH	8.59649	1.66328	-5.04278	-0.314542	-2.93584	0.383951	-1.27787	-16.6238	-14.9391	-7.27526	-0.242686	0.159715	-0.195097
ACNAMtn	8.59648	1.66328	-5.04278	-0.314553	-2.93584	0.383952	-1.27786	-16.6238	-14.9391	-7.27525	-0.242688	0.159715	-0.195098
ACNMLr	8.59647	1.66328	-5.04278	-0.314572	-2.93584	0.383955	-1.27786	-16.6238	-14.9391	-7.27525	-0.24269	0.159714	-0.1951
ACOAD8m	8.59646	1.66328	-5.04278	-0.314603	-2.93582	0.383964	-1.27785	-16.6238	-14.9391	-7.27525	-0.242693	0.159714	-0.195101
ACOAD9m	8.60214	1.66431	-5.0465	-0.315369	-2.94198	0.383716	-1.27767	-16.6219	-14.9412	-7.27655	-0.239324	0.158599	-0.195423
ACONTm	8.59421	1.66312	-5.04223	-0.314564	-2.93581	0.384112	-1.27775	-16.6189	-14.9399	-7.27556	-0.241751	0.159481	-0.195487
ACP1_FMN_	8.59649	1.66328	-5.04279	-0.314536	-2.93584	0.383954	-1.27786	-16.6238	-14.9391	-7.27526	-0.242688	0.159717	-0.195098
ACRNtm	8.59614	1.66346	-5.04333	-0.314621	-2.93554	0.383855	-1.27767	-16.624	-14.9389	-7.27534	-0.242606	0.159651	-0.195046
ACt2m	8.59708	1.66454	-5.04676	-0.314999	-2.93696	0.386085	-1.28387	-16.6278	-14.9374	-7.27546	-0.247862	0.160003	-0.194727
ACTLMO	8.59646	1.66328	-5.04278	-0.314595	-2.93583	0.383963	-1.27785	-16.6238	-14.9391	-7.27525	-0.242692	0.159714	-0.195101
ACTNMO	8.59646	1.66328	-5.04278	-0.314594	-2.93582	0.38396	-1.27785	-16.6238	-14.9391	-7.27525	-0.242691	0.159714	-0.195101
ADCim	8.59648	1.66328	-5.04278	-0.31456	-2.93583	0.383953	-1.27786	-16.6238	-14.9391	-7.27526	-0.242687	0.159715	-0.195099
ADEt	8.59647	1.66328	-5.04278	-0.314579	-2.93583	0.383952	-1.27786	-16.6238	-14.9391	-7.27525	-0.242688	0.159715	-0.195099
ADK1m	8.59728	1.66418	-5.04268	-0.314572	-2.93589	0.383938	-1.27794	-16.6232	-14.9391	-7.27517	-0.242721	0.159727	-0.195066
ADK3	8.59612	1.65795	-5.04274	-0.314587	-2.93576	0.383965	-1.27778	-16.6242	-14.9392	-7.27531	-0.242725	0.159695	-0.195122
ADK3m	8.59661	1.66343	-5.04277	-0.314557	-2.93584	0.383954	-1.27788	-16.6237	-14.9391	-7.27524	-0.242692	0.159717	-0.195093
ADKd	8.59648	1.66298	-5.04274	-0.314352	-2.93584	0.383959	-1.27786	-16.6238	-14.9391	-7.27526	-0.242717	0.159716	-0.195097
ADMDC	8.59647	1.66328	-5.04278	-0.314584	-2.93583	0.383961	-1.27785	-16.6238	-14.9391	-7.27525	-0.242694	0.159715	-0.1951
ADNCYC	8.59648	1.66328	-5.04278	-0.314554	-2.93584	0.383952	-1.27786	-16.6238	-14.9391	-7.27526	-0.242688	0.159716	-0.195098
ADNK1m	8.6145	1.66379	-5.04412	-0.314635	-2.93943	0.384404	-1.27745	-16.6244	-14.9391	-7.27524	-0.241765	0.159798	-0.194979
ADNt	8.59646	1.66328	-5.04277	-0.314605	-2.93583	0.384013	-1.27784	-16.6238	-14.9392	-7.2753	-0.242632	0.159728	-0.195093
ADNtm	8.60611	1.66578	-5.04916	-0.315193	-2.93733	0.384046	-1.27855	-16.6265	-14.939	-7.27579	-0.237513	0.15983	-0.195124
ADRNCRNt	8.59645	1.66328	-5.04278	-0.314616	-2.93582	0.383964	-1.27785	-16.6238	-14.9391	-7.27525	-0.242694	0.159713	-0.195101
ADSK	8.59646	1.66328	-5.04278	-0.314602	-2.93583	0.383961	-1.27785	-16.6238	-14.9391	-7.27525	-0.242694	0.159714	-0.195101
ADSL1	8.59646	1.66328	-5.04278	-0.314593	-2.93583	0.383963	-1.27785	-16.6238	-14.9391	-7.27525	-0.242694	0.159714	-0.195101
AGMTm	8.59648	1.66328	-5.04278	-0.314562	-2.93584	0.383952	-1.27786	-16.6238	-14.9391	-7.27526	-0.242688	0.159715	-0.195098
AGPAT1	8.59647	1.66328	-5.04278	-0.314581	-2.93583	0.383959	-1.27785	-16.6238	-14.9391	-7.27525	-0.242691	0.159715	-0.1951
AGTim	8.59647	1.66328	-5.04278	-0.314572	-2.93584	0.383954	-1.27786	-16.6238	-14.9391	-7.27525	-0.242691	0.159714	-0.1951
AHCYStr	8.59646	1.66328	-5.04278	-0.314603	-2.93583	0.383963	-1.27785	-16.6238	-14.9391	-7.27525	-0.242695	0.159713	-0.195101
AKGDm	8.51713	1.65339	-5.00926	-0.315059	-2.93067	0.38516	-1.26697	-16.7234	-14.9477	-7.29371	-0.263445	0.156015	-0.199511
AKGMALtm	8.60494	1.66117	-5.03669	-0.313855	-2.93505	0.383576	-1.27931	-16.617	-14.9394	-7.27503	-0.243724	0.159385	-0.195129
AKGt4_3	8.60021	1.6643	-5.04692	-0.315718	-2.93552	0.383325	-1.26899	-16.617	-14.9426	-7.27378	-0.225372	0.162373	-0.194414
ALADGLNexR	8.59607	1.66318	-5.04248	-0.314627	-2.93577	0.384526	-1.27782	-16.625	-14.9393	-7.27619	-0.242274	0.159991	-0.194964
ALADGLYexR	8.59648	1.66327	-5.04275	-0.314586	-2.93583	0.384167	-1.27789	-16.6237	-14.9393	-7.27559	-0.24243	0.159856	-0.19503
ALAGLNexR	8.5961	1.66322	-5.04259	-0.314607	-2.93579	0.383982	-1.27771	-16.6252	-14.9391	-7.27532	-0.242895	0.159708	-0.195082
ALAGLYexR	8.59658	1.66331	-5.04287	-0.314547	-2.93586	0.383754	-1.27784	-16.6236	-14.9391	-7.27492	-0.242856	0.159657	-0.195112
ALASm	8.59646	1.66328	-5.04278	-0.314602	-2.93582	0.383964	-1.27785	-16.6238	-14.9391	-7.27525	-0.242693	0.159714	-0.195101
ALAt4	8.59641	1.66327	-5.04275	-0.314578	-2.9358	0.384016	-1.27792	-16.6238	-14.9392	-7.27538	-0.242656	0.15972	-0.195103
ALCD21_L	8.59645	1.66328	-5.04278	-0.314618	-2.93583	0.383965	-1.27785	-16.6238	-14.9391	-7.27524	-0.242696	0.159713	-0.195102
ALCD22_D	8.59646	1.66328	-5.04278	-0.314585	-2.93583	0.38396	-1.27785	-16.6238	-14.9391	-7.27525	-0.242693	0.159715	-0.1951
ALDD2y	8.59647	1.66328	-5.04278	-0.314569	-2.93583	0.383955	-1.27786	-16.6238	-14.9391	-7.27526	-0.242687	0.159715	-0.195099
ALOX52	8.5953	1.66291	-5.04125	-0.313252	-2.93461	0.386688	-1.2768	-16.6256	-14.934	-7.27101	-0.241445	0.160011	-0.195616
ALR2	8.59646	1.66328	-5.04278	-0.314595	-2.93583	0.38396	-1.27785	-16.6238	-14.9391	-7.27525	-0.242693	0.159714	-0.1951
ALR3	8.59647	1.66328	-5.04278	-0.314586	-2.93583	0.38396	-1.27785	-16.6238	-14.9391	-7.27525	-0.242693	0.159714	-0.1951
AMETr	8.59647	1.66328	-5.04278	-0.314577	-2.93583	0.383954	-1.27786	-16.6238	-14.9391	-7.27525	-0.242688	0.159715	-0.195099
AMETt2m	8.59645	1.66328	-5.04278	-0.314613	-2.93583	0.383964	-1.27785	-16.6238	-14.9391	-7.27525	-0.242696	0.159714	-0.195102
AMPDA	8.59662	1.66329	-5.04281	-0.314588	-2.93593	0.38396	-1.27789	-16.6237	-14.9392	-7.27533	-0.242694	0.159717	-0.195097
AOBUTDsm	8.59872	1.66454	-5.04674	-0.315295	-2.93479	0.382684	-1.27628	-16.6231	-14.9364	-7.27228	-0.242048	0.163233	-0.193953
APAT2rm	8.61896	1.66726	-5.05433	-0.314971	-2.94855	0.386286	-1.28827	-16.6312	-14.9351	-7.27571	-0.229407	0.160754	-0.195536
APOCFm	8.59648	1.66328	-5.04278	-0.314543	-2.93584	0.383952	-1.27786	-16.6238	-14.9391	-7.27526	-0.242688	0.159716	-0.195098
APOC_LYS_BTNPm	8.59648	1.66328	-5.04278	-0.314561	-2.93584	0.383957	-1.27786	-16.6238	-14.9391	-7.27525	-0.24269	0.159715	-0.195099
APRTO2	8.59657	1.66328	-5.04281	-0.314426	-2.93591	0.383877	-1.2779	-16.6238	-14.9392	-7.2753	-0.242664	0.159721	-0.195087
ARACHCOAtx	8.59648	1.66328	-5.04279	-0.314534	-2.93584	0.383957	-1.27786	-16.6238	-14.9391	-7.27526	-0.24269	0.159718	-0.195099
ARACHCPT1	8.59647	1.66328	-5.04278	-0.314554	-2.93583	0.383958	-1.27786	-16.6238	-14.9391	-7.27526	-0.242687	0.159717	-0.195099
ARACHCPT2	8.59647	1.66328	-5.04278	-0.314581	-2.93583	0.383954	-1.27786	-16.6238	-14.9391	-7.27525	-0.24269	0.159715	-0.1951
ARACHCRNt	8.59647	1.66328	-5.04279	-0.314556	-2.93583	0.383954	-1.27786	-16.6238	-14.9391	-7.27526	-0.242687	0.159715	-0.195099
ARACHDCOAtx	8.59646	1.66328	-5.04278	-0.314597	-2.93583	0.383961	-1.27785	-16.6238	-14.9391	-7.27525	-0.242695	0.159714	-0.195101
ARGDCm	0	0	0	0	0	0	0	0	0	0	0	0	0
ARGLYSex	8.59648	1.66328	-5.04278	-0.314556	-2.93584	0.383952	-1.27786	-16.6238	-14.9391	-7.27526	-0.242688	0.159716	-0.195098
ARGNm	8.59648	1.66328	-5.04278	-0.314553	-2.93584	0.383953	-1.27786	-16.6238	-14.9391	-7.27525	-0.242688	0.159715	-0.195098
ARGSS	8.59646	1.66328	-5.04278	-0.314591	-2.93583	0.383962	-1.27785	-16.6238	-14.9391	-7.27525	-0.242693	0.159714	-0.1951
ARGtm	8.59593	1.66297	-5.04188	-0.314503	-2.93773	0.383623	-1.27782	-16.6245	-14.9397	-7.27503	-0.245496	0.15978	-0.195187
R_group_phosphotase_1	8.59645	1.66328	-5.04278	-0.314613	-2.93583	0.383964	-1.27785	-16.6238	-14.9391	-7.27525	-0.242696	0.159713	-0.195102
R_group_phosphotase_2	8.59647	1.66328	-5.04278	-0.314569	-2.93583	0.383955	-1.27786	-16.6238	-14.9391	-7.27525	-0.242688	0.159714	-0.195099
ASAH1	8.59647	1.66328	-5.04278	-0.314558	-2.93584	0.383955	-1.27786	-16.6238	-14.9391	-7.27525	-0.242691	0.159715	-0.195099
ASCBt	8.59648	1.66328	-5.0428	-0.314537	-2.93582	0.383864	-1.27787	-16.6237	-14.9391	-7.27521	-0.242801	0.159736	-0.19509
ASCBt4	8.59646	1.66329	-5.04279	-0.314613	-2.93582	0.383877	-1.27786	-16.6237	-14.9391	-7.2752	-0.24281	0.159734	-0.195093
ASNNm	8.59646	1.66328	-5.04278	-0.314599	-2.93583	0.383963	-1.27785	-16.6238	-14.9391	-7.27525	-0.242695	0.159714	-0.195101
ASNS1	8.67232	1.66459	-5.04925	-0.31434	-2.94879	0.387798	-1.27222	-16.609	-14.9369	-7.2769	-0.236209	0.159568	-0.196551
ASNt4	8.59633	1.66325	-5.04268	-0.314532	-2.93575	0.384125	-1.27798	-16.6239	-14.9397	-7.27578	-0.242581	0.159792	-0.19507
ASNtm	8.59648	1.66328	-5.04278	-0.314557	-2.93584	0.383952	-1.27786	-16.6238	-14.9391	-7.27525	-0.242689	0.159715	-0.195098
ASPCTr	8.59769	1.66342	-5.04308	-0.314535	-2.93607	0.384064	-1.27782	-16.6241	-14.939	-7.27517	-0.242315	0.159719	-0.19515
ASPDt6	8.59647	1.66328	-5.04278	-0.314552	-2.93584	0.38396	-1.27786	-16.6238	-14.9391	-7.27525	-0.24269	0.159716	-0.195099
ASPGLUm	8.59647	1.66328	-5.04278	-0.314572	-2.93584	0.383954	-1.27786	-16.6238	-14.9391	-7.27525	-0.24269	0.159715	-0.195099
ASPNATm	8.59445	1.66399	-5.04513	-0.314834	-2.93698	0.384436	-1.27979	-16.6381	-14.9395	-7.27467	-0.241728	0.159808	-0.195192
ASPt6	8.59422	1.66281	-5.04128	-0.314525	-2.93459	0.386791	-1.2771	-16.6256	-14.9292	-7.2712	-0.241449	0.162082	-0.188638
ASPTAm	8.5954	1.66369	-5.04409	-0.315024	-2.93671	0.382706	-1.28088	-16.6358	-14.9401	-7.27438	-0.242598	0.160087	-0.193716
ATPH1e	8.59647	1.66328	-5.04279	-0.314553	-2.93583	0.383956	-1.27786	-16.6238	-14.9391	-7.27526	-0.242687	0.159715	-0.195099
ATPtm	8.75419	1.55244	-4.90553	-0.306991	-2.94631	0.378788	-1.2829	-16.6493	-14.9416	-7.28097	-0.309834	0.153202	-0.19427
ATPtn	8.59646	1.66328	-5.04277	-0.314619	-2.93582	0.383964	-1.27785	-16.6238	-14.9391	-7.27525	-0.242695	0.159713	-0.195101
BACCLm	8.59647	1.66328	-5.04278	-0.314568	-2.93584	0.383959	-1.27786	-16.6238	-14.9391	-7.27525	-0.242693	0.159714	-0.1951
BALAtmr	8.61896	1.66725	-5.05432	-0.314981	-2.94855	0.386284	-1.28827	-16.6312	-14.9351	-7.27571	-0.229407	0.160754	-0.195535
BAMPPALDOX	8.59648	1.66328	-5.04278	-0.31454	-2.93584	0.383955	-1.27786	-16.6238	-14.9391	-7.27526	-0.242691	0.159717	-0.195098
BDHm	8.59657	1.6633	-5.0428	-0.314638	-2.93612	0.383994	-1.27789	-16.6236	-14.9395	-7.27543	-0.242827	0.159741	-0.195035
BHBtm	0	0	0	0	0	0	0	0	0	0	0	0	0
BHMT	8.59648	1.66328	-5.04278	-0.314553	-2.93584	0.383952	-1.27786	-16.6238	-14.9391	-7.27526	-0.242688	0.159715	-0.195098
BILGLCURtr	8.59646	1.66328	-5.04278	-0.314604	-2.93583	0.383962	-1.27785	-16.6238	-14.9391	-7.27525	-0.242694	0.159714	-0.195101
BILIRUBtr	8.59648	1.66328	-5.04279	-0.314534	-2.93584	0.383953	-1.27786	-16.6238	-14.9392	-7.27526	-0.242687	0.159716	-0.195098
BTNDm	8.59646	1.66328	-5.04278	-0.314603	-2.93583	0.383963	-1.27785	-16.6238	-14.9391	-7.27525	-0.242696	0.159713	-0.195102
BTNPLm	8.59647	1.66328	-5.04278	-0.314577	-2.93584	0.383953	-1.27786	-16.6238	-14.9391	-7.27525	-0.242691	0.159714	-0.195099
BTNt2	8.59647	1.66327	-5.04276	-0.314574	-2.93585	0.384073	-1.27783	-16.6238	-14.9392	-7.27537	-0.242544	0.159749	-0.19508
BTNt4i	8.59647	1.66328	-5.04278	-0.314581	-2.93583	0.383956	-1.27785	-16.6238	-14.9391	-7.27525	-0.242691	0.159714	-0.1951
C160CPT1	8.59673	1.66329	-5.04281	-0.314573	-2.93594	0.383914	-1.27785	-16.6238	-14.9391	-7.27525	-0.242685	0.159705	-0.195102
C160CPT2	8.59776	1.66329	-5.04279	-0.314575	-2.9359	0.383902	-1.27788	-16.6238	-14.9391	-7.27524	-0.242651	0.159714	-0.195092
C160CRNt	8.59655	1.66328	-5.04279	-0.314544	-2.93584	0.383947	-1.27786	-16.6238	-14.9391	-7.27526	-0.242682	0.159715	-0.195097
C161CPT1	8.59647	1.66328	-5.04278	-0.314583	-2.93584	0.383954	-1.27786	-16.6238	-14.9391	-7.27525	-0.242691	0.159714	-0.1951
C161CPT2	8.59648	1.66328	-5.04278	-0.314554	-2.93584	0.383951	-1.27786	-16.6238	-14.9391	-7.27526	-0.242688	0.159716	-0.195098
C161CPT22	8.59666	1.66329	-5.04285	-0.314455	-2.93606	0.383774	-1.27793	-16.6238	-14.9392	-7.27533	-0.242631	0.15973	-0.195084
C161CRN2t	8.59648	1.66328	-5.04279	-0.314541	-2.93583	0.383951	-1.27786	-16.6238	-14.9392	-7.27526	-0.242684	0.159716	-0.195097
C161CRNt	8.59646	1.66328	-5.04278	-0.314595	-2.93583	0.383961	-1.27785	-16.6238	-14.9391	-7.27525	-0.242693	0.159714	-0.195101
C180CPT1	8.59647	1.66328	-5.04278	-0.314576	-2.93583	0.383961	-1.27786	-16.6238	-14.9391	-7.27525	-0.24269	0.159715	-0.1951
C180CPT2	8.59645	1.66328	-5.04278	-0.314615	-2.93582	0.383965	-1.27785	-16.6238	-14.9391	-7.27525	-0.242695	0.159713	-0.195102
C180CRNt	8.59648	1.66328	-5.04278	-0.314569	-2.93583	0.383952	-1.27786	-16.6238	-14.9391	-7.27526	-0.242687	0.159715	-0.195098
C181CPT1	8.59646	1.66328	-5.04278	-0.314606	-2.93583	0.383966	-1.27784	-16.6238	-14.9391	-7.27525	-0.242698	0.159713	-0.195103
C181CPT2	8.59646	1.66328	-5.04278	-0.314587	-2.93583	0.383963	-1.27785	-16.6238	-14.9391	-7.27525	-0.242695	0.159714	-0.195101
C181CRNt	8.59646	1.66328	-5.04278	-0.314609	-2.93582	0.383965	-1.27785	-16.6238	-14.9391	-7.27525	-0.242694	0.159713	-0.195101
C204CPT1	8.59647	1.66328	-5.04278	-0.314582	-2.93583	0.383956	-1.27785	-16.6238	-14.9391	-7.27525	-0.24269	0.159715	-0.1951
C204CRNt	8.59645	1.66328	-5.04278	-0.314619	-2.93582	0.383965	-1.27785	-16.6238	-14.9391	-7.27524	-0.242694	0.159713	-0.195102
C226CRNt	8.59647	1.66328	-5.04279	-0.314558	-2.93583	0.383954	-1.27786	-16.6238	-14.9391	-7.27526	-0.242688	0.159714	-0.195099
CAATPS	8.59647	1.66328	-5.04278	-0.314564	-2.93583	0.383957	-1.27786	-16.6238	-14.9391	-7.27525	-0.242689	0.159715	-0.195099
CAt7r	8.59632	1.66327	-5.04275	-0.314598	-2.93584	0.383664	-1.27791	-16.6241	-14.9393	-7.2751	-0.243151	0.159642	-0.195332
CATm	8.59687	1.66323	-5.04261	-0.314581	-2.93582	0.383957	-1.27788	-16.6237	-14.9391	-7.27525	-0.242877	0.159719	-0.195088
CATp	8.5952	1.66366	-5.04371	-0.314552	-2.93699	0.383156	-1.27793	-16.623	-14.9392	-7.27491	-0.242751	0.160068	-0.194976
CBR2	8.59648	1.66328	-5.04278	-0.314556	-2.93583	0.383952	-1.27786	-16.6238	-14.9391	-7.27526	-0.242687	0.159715	-0.195098
CDIPTr	8.60118	1.66314	-5.04292	-0.314903	-2.93524	0.383547	-1.27577	-16.6236	-14.9382	-7.27482	-0.243414	0.159455	-0.195069
CDS	8.59647	1.66328	-5.04278	-0.314571	-2.93583	0.383952	-1.27786	-16.6238	-14.9391	-7.27525	-0.242689	0.159715	-0.195099
CDSm	8.59646	1.66328	-5.04278	-0.314574	-2.93584	0.383959	-1.27785	-16.6238	-14.9391	-7.27525	-0.242695	0.159714	-0.195101
CEPTC	8.59648	1.66328	-5.04279	-0.314554	-2.93583	0.383954	-1.27786	-16.6238	-14.9392	-7.27526	-0.242685	0.159715	-0.195098
CEPTE	8.59648	1.66328	-5.04278	-0.31455	-2.93584	0.383952	-1.27786	-16.6238	-14.9392	-7.27526	-0.242686	0.159716	-0.195098
CERK	8.59646	1.66328	-5.04278	-0.314599	-2.93583	0.383964	-1.27785	-16.6238	-14.9391	-7.27525	-0.242694	0.159714	-0.195101
CERT1gt	8.59649	1.66328	-5.04276	-0.314595	-2.93584	0.383726	-1.27787	-16.6238	-14.9391	-7.27523	-0.242678	0.15961	-0.195097
CERT2gt	8.59647	1.66328	-5.04278	-0.314569	-2.93583	0.383953	-1.27786	-16.6238	-14.9391	-7.27526	-0.242688	0.159715	-0.195099
CERT2rt	8.59648	1.66328	-5.04278	-0.314561	-2.93584	0.383952	-1.27786	-16.6238	-14.9391	-7.27525	-0.24269	0.159715	-0.195099
CGLYt3_2_	8.59648	1.66328	-5.04279	-0.314548	-2.93584	0.383952	-1.27786	-16.6238	-14.9392	-7.27526	-0.242686	0.159716	-0.195098
CHLPCTD	8.59647	1.66328	-5.04278	-0.314585	-2.93583	0.383962	-1.27785	-16.6238	-14.9391	-7.27525	-0.242693	0.159715	-0.1951
CHLtm	8.59647	1.66328	-5.04278	-0.314576	-2.93584	0.383955	-1.27786	-16.6238	-14.9391	-7.27525	-0.242692	0.159715	-0.195099
CHOLATEt	8.59655	1.66328	-5.04279	-0.314537	-2.93587	0.383924	-1.278	-16.6234	-14.9391	-7.27528	-0.242632	0.159676	-0.195112
CHOLK	8.59647	1.66328	-5.04278	-0.314582	-2.93584	0.383954	-1.27786	-16.6238	-14.9391	-7.27525	-0.242689	0.159715	-0.1951
CHOLtu	8.58909	1.66591	-5.05119	-0.317005	-2.93081	0.381759	-1.28083	-16.6239	-14.9332	-7.27055	-0.247211	0.15726	-0.195721
CHSTEROLSULT	8.59646	1.66328	-5.04278	-0.314599	-2.93582	0.383963	-1.27785	-16.6238	-14.9391	-7.27525	-0.242692	0.159714	-0.195101
CHSTEROLt1	8.59647	1.66328	-5.04278	-0.314583	-2.93583	0.383963	-1.27785	-16.6238	-14.9391	-7.27525	-0.242692	0.159715	-0.1951
CHSTEROLt2	8.59646	1.66328	-5.04278	-0.314595	-2.93583	0.383963	-1.27785	-16.6238	-14.9391	-7.27525	-0.242694	0.159713	-0.195101
CHSTEROLt3	8.59647	1.66328	-5.04278	-0.31458	-2.93584	0.383962	-1.27785	-16.6238	-14.9391	-7.27525	-0.242695	0.159715	-0.195101
CHSTEROLtg	8.59647	1.66328	-5.04278	-0.314571	-2.93583	0.383962	-1.27785	-16.6238	-14.9391	-7.27525	-0.242692	0.159715	-0.1951
CITRtm	8.59747	1.6637	-5.04397	-0.314717	-2.93314	0.384314	-1.27817	-16.623	-14.9374	-7.27586	-0.238542	0.159686	-0.194818
CITt4_2	8.59644	1.66325	-5.04273	-0.314652	-2.93582	0.384033	-1.27775	-16.6239	-14.9389	-7.27561	-0.242671	0.160055	-0.19493
CITtam	8.59634	1.66319	-5.0425	-0.314583	-2.93582	0.383997	-1.27785	-16.6228	-14.9393	-7.27531	-0.24266	0.159678	-0.195133
CITtbm	8.59646	1.66328	-5.04278	-0.314577	-2.93583	0.383961	-1.27785	-16.6238	-14.9391	-7.27525	-0.242694	0.159715	-0.195101
CK	8.59648	1.66328	-5.04278	-0.31455	-2.93584	0.383957	-1.27786	-16.6238	-14.9391	-7.27525	-0.242689	0.159716	-0.195099
CKc	8.59646	1.66328	-5.04278	-0.314587	-2.93583	0.38396	-1.27785	-16.6238	-14.9391	-7.27525	-0.242693	0.159715	-0.195101
CLHCO3tex2	8.59619	1.66324	-5.04265	-0.314682	-2.93588	0.383506	-1.27817	-16.6242	-14.9388	-7.27483	-0.243827	0.159618	-0.195182
CLOHtex2	8.59661	1.66335	-5.04298	-0.314396	-2.93593	0.383826	-1.27799	-16.6237	-14.9393	-7.27532	-0.242823	0.159712	-0.19509
CLOXAtex2	8.59644	1.66328	-5.04278	-0.314549	-2.93593	0.383875	-1.27805	-16.6239	-14.9392	-7.27531	-0.242953	0.159629	-0.195122
CLPNDCRNt	8.59647	1.66328	-5.04279	-0.314553	-2.93583	0.383952	-1.27786	-16.6238	-14.9391	-7.27526	-0.242687	0.159715	-0.195098
CLS_hs	8.60119	1.66314	-5.04292	-0.314912	-2.93524	0.383546	-1.27577	-16.6236	-14.9382	-7.27482	-0.24341	0.159456	-0.195068
CMPACNAtn	8.59648	1.66328	-5.04278	-0.314548	-2.93584	0.38395	-1.27786	-16.6238	-14.9391	-7.27526	-0.242688	0.159715	-0.195098
CMPSAS	8.59648	1.66328	-5.04279	-0.31451	-2.93584	0.383956	-1.27786	-16.6238	-14.9391	-7.27526	-0.242691	0.159717	-0.195099
CMPSASn	8.59648	1.66328	-5.04278	-0.314531	-2.93584	0.383952	-1.27786	-16.6238	-14.9391	-7.27526	-0.242687	0.159715	-0.195098
CO2ter	8.59647	1.66328	-5.04278	-0.314582	-2.93583	0.383957	-1.27785	-16.6238	-14.9391	-7.27525	-0.242691	0.159714	-0.1951
CO2tm	8.44076	1.67091	-5.06716	-0.329752	-2.89718	0.385061	-1.26393	-16.6509	-14.9126	-7.30597	-0.215372	0.170732	-0.186059
COAtl	8.59648	1.66328	-5.04278	-0.314559	-2.93584	0.383956	-1.27786	-16.6238	-14.9391	-7.27525	-0.242688	0.159715	-0.195098
COAtm	8.59648	1.66328	-5.04279	-0.314542	-2.93583	0.383952	-1.27786	-16.6238	-14.9392	-7.27526	-0.242685	0.159715	-0.195098
COAtp	8.59641	1.6633	-5.04282	-0.314589	-2.93596	0.383925	-1.27782	-16.6238	-14.9392	-7.27524	-0.242701	0.159699	-0.195108
COAtr	8.59645	1.66329	-5.0428	-0.314604	-2.93581	0.383961	-1.27784	-16.6238	-14.9391	-7.27525	-0.242689	0.159712	-0.195098
COt	8.59651	1.66328	-5.0428	-0.314527	-2.93588	0.383928	-1.27787	-16.6238	-14.9392	-7.27527	-0.242681	0.159718	-0.195097
CREATt4_2_r	8.59682	1.66327	-5.04282	-0.314858	-2.93599	0.387272	-1.27838	-16.6235	-14.9374	-7.27371	-0.244327	0.154784	-0.194708
CREATtmdiffir	8.59646	1.66328	-5.04278	-0.314602	-2.93583	0.383962	-1.27785	-16.6238	-14.9391	-7.27525	-0.242694	0.159713	-0.195101
CRNCARtp	8.59648	1.66328	-5.04278	-0.314558	-2.93583	0.383954	-1.27786	-16.6238	-14.9391	-7.27526	-0.242687	0.159716	-0.195099
CRNtim	8.59647	1.66328	-5.04279	-0.314564	-2.93583	0.383954	-1.27786	-16.6238	-14.9391	-7.27525	-0.242689	0.159714	-0.195099
CRNtx	8.59647	1.66328	-5.04279	-0.314572	-2.93583	0.383952	-1.27786	-16.6238	-14.9391	-7.27526	-0.242685	0.159714	-0.195098
CRTNsyn	8.59647	1.66328	-5.04278	-0.314556	-2.93583	0.383959	-1.27786	-16.6238	-14.9391	-7.27525	-0.242688	0.159715	-0.195099
CRTSLtr	8.59653	1.66331	-5.04277	-0.314442	-2.93539	0.383959	-1.27784	-16.6236	-14.9393	-7.27537	-0.242996	0.159735	-0.195068
CSm	8.57822	1.66587	-5.05059	-0.316114	-2.94135	0.393132	-1.29676	-16.5924	-14.94	-7.279	-0.253099	0.158562	-0.197349
CSNAT2m	8.59648	1.66328	-5.04278	-0.314581	-2.93585	0.383961	-1.27786	-16.6238	-14.9391	-7.27525	-0.242682	0.159717	-0.195096
CSNAT2x	8.59646	1.66328	-5.04279	-0.314583	-2.93582	0.383958	-1.27785	-16.6238	-14.9391	-7.27525	-0.242689	0.159713	-0.195099
CSNAT3x	8.59647	1.66328	-5.04277	-0.3146	-2.93579	0.383968	-1.27785	-16.6238	-14.9391	-7.27525	-0.242694	0.159715	-0.1951
CSNATer	8.59638	1.66333	-5.04292	-0.3146	-2.93574	0.383937	-1.27781	-16.6238	-14.9391	-7.27527	-0.242664	0.159701	-0.195083
CSNATm	8.59405	1.6645	-5.04649	-0.314966	-2.93385	0.383234	-1.27653	-16.6252	-14.9375	-7.27583	-0.242137	0.159276	-0.194734
CSNATp	8.59622	1.66339	-5.0431	-0.314643	-2.93576	0.383859	-1.27771	-16.6239	-14.939	-7.27529	-0.242678	0.159658	-0.195086
CSNATr	8.59591	1.66357	-5.04367	-0.314682	-2.93523	0.383834	-1.27755	-16.6241	-14.9387	-7.2754	-0.242526	0.159628	-0.194995
CTPtn	8.59646	1.66328	-5.04278	-0.31459	-2.93583	0.383962	-1.27785	-16.6238	-14.9391	-7.27525	-0.242693	0.159714	-0.1951
CYSGLTH	8.59652	1.66329	-5.04283	-0.314601	-2.93583	0.383962	-1.27786	-16.6238	-14.9392	-7.27526	-0.2427	0.159714	-0.195093
CYSGLUexR	8.59632	1.66326	-5.04271	-0.314551	-2.93581	0.383921	-1.27781	-16.6244	-14.939	-7.27534	-0.242825	0.159701	-0.195103
CYSGLYexR	8.59651	1.66329	-5.04282	-0.314554	-2.93584	0.38385	-1.27786	-16.6237	-14.9391	-7.27516	-0.242788	0.159685	-0.195113
CYSO	8.59653	1.66327	-5.04274	-0.314561	-2.93613	0.383949	-1.27786	-16.6238	-14.9392	-7.2753	-0.242594	0.15972	-0.195082
CYSSERNaEx	8.59648	1.66328	-5.04278	-0.314558	-2.93583	0.383953	-1.27786	-16.6238	-14.9391	-7.27526	-0.242688	0.159715	-0.195099
CYSt4	8.5963	1.66324	-5.04266	-0.314516	-2.93576	0.384205	-1.27808	-16.624	-14.9396	-7.27564	-0.242505	0.159751	-0.195094
CYStec	8.59618	1.66324	-5.04264	-0.314467	-2.9356	0.38364	-1.2784	-16.624	-14.9394	-7.2756	-0.243351	0.159965	-0.195012
CYSTHRNaEx	8.59646	1.66328	-5.04278	-0.314598	-2.93582	0.383964	-1.27785	-16.6238	-14.9391	-7.27525	-0.242692	0.159714	-0.195101
CYTDK1	8.59646	1.66328	-5.04278	-0.31461	-2.93583	0.383965	-1.27785	-16.6238	-14.9391	-7.27525	-0.242695	0.159714	-0.195102
CYTK1m	8.59648	1.66328	-5.04279	-0.31455	-2.93584	0.383951	-1.27786	-16.6238	-14.9391	-7.27526	-0.242686	0.159717	-0.195098
CYTK3	8.59646	1.66328	-5.04278	-0.314601	-2.93584	0.383959	-1.27785	-16.6238	-14.9391	-7.27525	-0.242696	0.159714	-0.1951
CYTK4	8.59644	1.66295	-5.04278	-0.314572	-2.93582	0.383959	-1.27785	-16.6238	-14.9391	-7.27526	-0.242693	0.159714	-0.195101
D3AIBTm	8.59579	1.66351	-5.04341	-0.314587	-2.9355	0.383951	-1.27794	-16.6233	-14.9393	-7.27535	-0.242939	0.159705	-0.195242
DAGK_hs	8.59647	1.66328	-5.04278	-0.31457	-2.93583	0.383957	-1.27786	-16.6238	-14.9391	-7.27525	-0.242689	0.159715	-0.195099
DAGt	8.59938	1.66621	-5.05278	-0.31857	-2.93691	0.371608	-1.27912	-16.6243	-14.9425	-7.28003	-0.240741	0.156002	-0.194055
DALAt2r	8.59591	1.66311	-5.04229	-0.31471	-2.93573	0.385182	-1.27786	-16.6254	-14.9396	-7.27723	-0.241609	0.160378	-0.194774
DCK1m	8.59649	1.66328	-5.04278	-0.314548	-2.93586	0.383949	-1.27786	-16.6238	-14.9391	-7.27526	-0.242691	0.159717	-0.195098
DCSPTN1COAtx	8.59647	1.66328	-5.04278	-0.314576	-2.93584	0.383956	-1.27785	-16.6238	-14.9391	-7.27525	-0.242693	0.159715	-0.1951
DCSPTN1CRNt	8.59648	1.66328	-5.04279	-0.314556	-2.93583	0.383952	-1.27786	-16.6238	-14.9391	-7.27526	-0.242686	0.159716	-0.195098
DDPGAm	8.59649	1.66328	-5.04279	-0.314522	-2.93586	0.383943	-1.27786	-16.6238	-14.9392	-7.27526	-0.242687	0.159718	-0.195097
DESAT18_5	8.59645	1.66328	-5.04277	-0.314628	-2.93582	0.383966	-1.27784	-16.6238	-14.9391	-7.27524	-0.242696	0.159713	-0.195102
DGSNt	8.59646	1.66328	-5.04278	-0.314596	-2.93583	0.383974	-1.27785	-16.6238	-14.9391	-7.27526	-0.242676	0.159718	-0.195098
DGULND	8.59648	1.66328	-5.04278	-0.314554	-2.93584	0.383953	-1.27786	-16.6238	-14.9391	-7.27526	-0.242688	0.159716	-0.195098
DHCHOLESTANATEtm	8.59647	1.66328	-5.04278	-0.314571	-2.93583	0.383953	-1.27786	-16.6238	-14.9391	-7.27525	-0.242688	0.159715	-0.195099
DHCR242r	8.59669	1.66341	-5.04272	-0.314034	-2.93383	0.38399	-1.27776	-16.6231	-14.9396	-7.27578	-0.24408	0.159804	-0.194961
DHCRD1	8.59648	1.66328	-5.04279	-0.314564	-2.93584	0.383952	-1.27786	-16.6238	-14.9391	-7.27525	-0.242686	0.159715	-0.195099
DHCRD2	8.59645	1.66328	-5.04278	-0.314622	-2.93582	0.383965	-1.27784	-16.6238	-14.9391	-7.27524	-0.242697	0.159713	-0.195102
DHFtl	8.59646	1.66328	-5.04278	-0.314598	-2.93583	0.383961	-1.27785	-16.6238	-14.9391	-7.27525	-0.242694	0.159714	-0.195101
DHFtm	8.59647	1.66328	-5.04278	-0.314583	-2.93583	0.38396	-1.27785	-16.6238	-14.9391	-7.27525	-0.242693	0.159715	-0.1951
DHORD9	8.59766	1.66343	-5.04307	-0.314575	-2.93606	0.384073	-1.2778	-16.6241	-14.939	-7.27516	-0.242324	0.159717	-0.195154
DHPM1	0	0	0	0	0	0	0	0	0	0	0	0	0
DHPM2	8.59647	1.66328	-5.04278	-0.314567	-2.93583	0.383954	-1.27786	-16.6238	-14.9391	-7.27526	-0.242688	0.159715	-0.195099
DHPR2	8.59664	1.66329	-5.04286	-0.314656	-2.93578	0.382161	-1.27787	-16.6238	-14.9391	-7.27527	-0.24253	0.159824	-0.195091
DKMPPD	8.59646	1.66328	-5.04278	-0.31459	-2.93583	0.383956	-1.27785	-16.6238	-14.9391	-7.27525	-0.24269	0.159714	-0.1951
DLNLCGCPT1	8.59646	1.66328	-5.04278	-0.314586	-2.93583	0.383962	-1.27785	-16.6238	-14.9391	-7.27525	-0.242691	0.159714	-0.1951
DMNONCOACRNCPT1	8.59645	1.66328	-5.04278	-0.314599	-2.93582	0.383965	-1.27785	-16.6238	-14.9391	-7.27525	-0.242693	0.159714	-0.1951
DNDPt15m	8.59648	1.66328	-5.04278	-0.314549	-2.93584	0.383951	-1.27786	-16.6238	-14.9391	-7.27526	-0.242688	0.159716	-0.195098
DNDPt18m	8.59648	1.66328	-5.04278	-0.314551	-2.93584	0.383956	-1.27786	-16.6238	-14.9391	-7.27526	-0.242688	0.159716	-0.195099
DNDPt19m	8.59649	1.66328	-5.04278	-0.314539	-2.93584	0.383953	-1.27786	-16.6238	-14.9391	-7.27526	-0.242687	0.159716	-0.195098
DNDPt38m	8.59648	1.66328	-5.04279	-0.314555	-2.93583	0.383952	-1.27786	-16.6238	-14.9392	-7.27526	-0.242685	0.159716	-0.195098
DNDPt42m	8.59646	1.66328	-5.04278	-0.314587	-2.93583	0.383962	-1.27785	-16.6238	-14.9391	-7.27525	-0.24269	0.159714	-0.1951
DOPACHRMISO	8.59646	1.66328	-5.04278	-0.314592	-2.93583	0.383963	-1.27785	-16.6238	-14.9391	-7.27525	-0.242691	0.159714	-0.1951
DOPAMT	8.59646	1.66328	-5.04278	-0.314598	-2.93583	0.38396	-1.27785	-16.6238	-14.9391	-7.27525	-0.242693	0.159714	-0.195101
DOPASFt	8.59648	1.66328	-5.04278	-0.314562	-2.93584	0.383957	-1.27786	-16.6238	-14.9391	-7.27525	-0.24269	0.159715	-0.195099
DOPASULT	8.59648	1.66328	-5.04278	-0.314555	-2.93584	0.383958	-1.27786	-16.6238	-14.9391	-7.27525	-0.242691	0.159716	-0.195099
DOPAt4_2_r	8.59631	1.66332	-5.04285	-0.314568	-2.93528	0.390404	-1.27818	-16.6237	-14.9398	-7.27586	-0.2421	0.159503	-0.194908
DOPAtu	8.59651	1.66328	-5.04279	-0.314534	-2.93589	0.383083	-1.27784	-16.6237	-14.939	-7.27513	-0.242905	0.159767	-0.195108
DOPAVESSEC	8.59647	1.66328	-5.04279	-0.314584	-2.93583	0.383963	-1.27785	-16.6238	-14.9391	-7.27525	-0.242687	0.159715	-0.195101
DPCOAtl	8.59648	1.66328	-5.04278	-0.31456	-2.93584	0.383953	-1.27786	-16.6238	-14.9391	-7.27525	-0.242689	0.159715	-0.195098
DRPA	0	0	0	0	0	0	0	0	0	0	0	0	0
DSAT	8.59648	1.66328	-5.04278	-0.314569	-2.93584	0.383952	-1.27786	-16.6238	-14.9391	-7.27525	-0.242689	0.159715	-0.195099
DURAD	8.59646	1.66328	-5.04278	-0.314608	-2.93582	0.383965	-1.27785	-16.6238	-14.9391	-7.27525	-0.242695	0.159713	-0.195102
DURAD2	8.59653	1.66332	-5.043	-0.314671	-2.9357	0.383958	-1.27784	-16.6239	-14.9391	-7.27522	-0.242698	0.159717	-0.195053
DURIK1	8.59647	1.66328	-5.04278	-0.314591	-2.93583	0.38396	-1.27785	-16.6238	-14.9391	-7.27525	-0.242693	0.159714	-0.1951
DURIK1m	8.59647	1.66328	-5.04278	-0.314587	-2.93583	0.383961	-1.27785	-16.6238	-14.9391	-7.27525	-0.242693	0.159714	-0.1951
DUTPDPm	8.59646	1.66328	-5.04278	-0.314593	-2.93583	0.383963	-1.27785	-16.6238	-14.9391	-7.27525	-0.242694	0.159714	-0.195101
ECOAH12m	8.59703	1.66339	-5.04316	-0.314684	-2.93645	0.383937	-1.27783	-16.6236	-14.9394	-7.27538	-0.242353	0.1596	-0.195134
ECOAH9m	8.63755	1.66706	-5.05992	-0.322125	-2.97153	0.376678	-1.29162	-16.6025	-14.863	-7.27173	-0.230985	0.17956	-0.152876
EHGLAT2m	8.59646	1.66328	-5.04278	-0.3146	-2.93583	0.383962	-1.27785	-16.6238	-14.9391	-7.27525	-0.242695	0.159714	-0.195101
EHGLATm	8.59648	1.66328	-5.04278	-0.314543	-2.93584	0.383955	-1.27786	-16.6238	-14.9391	-7.27526	-0.242688	0.159715	-0.195098
EICOSTETCRNt	8.59648	1.66328	-5.04279	-0.314546	-2.93583	0.383953	-1.27786	-16.6238	-14.9392	-7.27526	-0.242685	0.159715	-0.195098
ELAIDCPT1	8.59646	1.66328	-5.04278	-0.314615	-2.93583	0.383964	-1.27785	-16.6238	-14.9391	-7.27525	-0.242695	0.159713	-0.195101
ELAIDCPT2	8.59648	1.66328	-5.04278	-0.314563	-2.93584	0.383954	-1.27786	-16.6238	-14.9391	-7.27525	-0.242689	0.159715	-0.195099
ELAIDCRNt	8.59648	1.66328	-5.04279	-0.314553	-2.93583	0.383953	-1.27786	-16.6238	-14.9391	-7.27526	-0.242687	0.159715	-0.195098
ETF	8.59683	1.66335	-5.04302	-0.314644	-2.93623	0.383944	-1.27784	-16.6236	-14.9393	-7.27533	-0.242475	0.159641	-0.195122
ETFQO	8.59682	1.66335	-5.04302	-0.314662	-2.93623	0.383949	-1.27783	-16.6236	-14.9393	-7.27533	-0.242478	0.159641	-0.195123
ETHAK	8.59648	1.66328	-5.04278	-0.314559	-2.93584	0.383956	-1.27786	-16.6238	-14.9391	-7.27525	-0.242688	0.159716	-0.195099
FACOAL140i	8.59647	1.66328	-5.04278	-0.314571	-2.93583	0.383958	-1.27785	-16.6238	-14.9391	-7.27525	-0.242691	0.159715	-0.1951
FACOAL160i	8.59648	1.66328	-5.04278	-0.314554	-2.93584	0.38395	-1.27786	-16.6238	-14.9391	-7.27526	-0.242689	0.159715	-0.195099
FACOAL181i	8.59647	1.66328	-5.04278	-0.314563	-2.93583	0.383961	-1.27786	-16.6238	-14.9391	-7.27525	-0.242689	0.159715	-0.1951
FACOAL1831	8.59648	1.66328	-5.04278	-0.314574	-2.93584	0.383953	-1.27786	-16.6238	-14.9391	-7.27525	-0.242691	0.159715	-0.195099
FACOAL204	8.59646	1.66328	-5.04278	-0.314595	-2.93582	0.383963	-1.27785	-16.6238	-14.9391	-7.27525	-0.242692	0.159714	-0.195101
FACOAL80i	8.59648	1.66328	-5.04279	-0.314544	-2.93583	0.383954	-1.27786	-16.6238	-14.9392	-7.27526	-0.242685	0.159716	-0.195098
FADDP	8.59648	1.66328	-5.04278	-0.314565	-2.93584	0.383957	-1.27786	-16.6238	-14.9391	-7.27525	-0.242689	0.159715	-0.195099
FADH2tru	8.59669	1.66341	-5.04272	-0.314033	-2.93382	0.383992	-1.27777	-16.6231	-14.9396	-7.27578	-0.244077	0.159804	-0.194961
FADH2tx	8.59369	1.66311	-5.04174	-0.313874	-2.94285	0.385319	-1.27755	-16.6242	-14.9385	-7.27496	-0.242651	0.160009	-0.194865
FADtru	8.59669	1.66341	-5.04272	-0.314029	-2.93382	0.383992	-1.27776	-16.6231	-14.9396	-7.27578	-0.24408	0.159804	-0.194961
FADtx	8.59369	1.66311	-5.04174	-0.313887	-2.94284	0.385316	-1.27755	-16.6242	-14.9385	-7.27496	-0.242648	0.160009	-0.194864
FAOXC140	8.59646	1.66328	-5.04278	-0.314577	-2.93583	0.383961	-1.27785	-16.6238	-14.9391	-7.27525	-0.242694	0.159715	-0.195101
FAOXC160	8.59646	1.66328	-5.04278	-0.314589	-2.93583	0.383961	-1.27785	-16.6238	-14.9391	-7.27525	-0.242693	0.159713	-0.195101
FAOXC16080x	8.59648	1.66328	-5.04278	-0.314552	-2.93583	0.383952	-1.27786	-16.6238	-14.9391	-7.27526	-0.242687	0.159715	-0.195098
FAOXC180	8.59646	1.66328	-5.04278	-0.314596	-2.93583	0.383962	-1.27785	-16.6238	-14.9391	-7.27525	-0.242693	0.159714	-0.1951
FAOXC180x	8.59647	1.66328	-5.04278	-0.314573	-2.93583	0.383955	-1.27786	-16.6238	-14.9391	-7.27525	-0.242688	0.159719	-0.195099
FAOXC200180m	8.59647	1.66328	-5.04278	-0.314569	-2.93583	0.38396	-1.27786	-16.6238	-14.9391	-7.27525	-0.242692	0.159715	-0.1951
FAOXC2051843m	8.59648	1.66328	-5.04279	-0.314555	-2.93583	0.383953	-1.27786	-16.6238	-14.9391	-7.27526	-0.242686	0.159715	-0.195099
FAOXC80	8.59648	1.66328	-5.04278	-0.31454	-2.93584	0.383953	-1.27786	-16.6238	-14.9391	-7.27526	-0.242686	0.159716	-0.195098
FAS100COA	8.59901	1.6633	-5.04284	-0.314584	-2.93601	0.383812	-1.2779	-16.6239	-14.939	-7.27524	-0.242593	0.159709	-0.195072
FAS120COA	8.59837	1.66329	-5.04278	-0.31456	-2.93601	0.383875	-1.27788	-16.6239	-14.9391	-7.27523	-0.242654	0.159706	-0.195102
FAS140COA	8.59646	1.66328	-5.04278	-0.314592	-2.93583	0.383957	-1.27785	-16.6238	-14.9391	-7.27525	-0.242692	0.159715	-0.195101
FAS160COA	8.59778	1.66328	-5.04279	-0.314535	-2.93591	0.3839	-1.27789	-16.6238	-14.9391	-7.27525	-0.242647	0.159716	-0.19509
FAS180COA	8.59648	1.66328	-5.04278	-0.31455	-2.93584	0.383953	-1.27786	-16.6238	-14.9391	-7.27526	-0.242688	0.159715	-0.195098
FAS80COA_L	8.59646	1.66328	-5.04278	-0.314595	-2.93583	0.383958	-1.27785	-16.6238	-14.9391	-7.27525	-0.242693	0.159714	-0.195101
FCLTm	8.59646	1.66328	-5.04278	-0.314599	-2.93583	0.383963	-1.27785	-16.6238	-14.9391	-7.27525	-0.242694	0.159714	-0.195101
FKYNH	8.59646	1.66328	-5.04278	-0.314589	-2.93582	0.383962	-1.27785	-16.6238	-14.9391	-7.27525	-0.242692	0.159714	-0.1951
FOLR2	8.59647	1.66328	-5.04278	-0.314569	-2.93583	0.383959	-1.27786	-16.6238	-14.9391	-7.27525	-0.242691	0.159716	-0.1951
FOLt2	8.59588	1.66294	-5.04192	-0.31506	-2.93551	0.384393	-1.27749	-16.624	-14.9385	-7.27481	-0.242557	0.159714	-0.195159
FPGS2	8.59648	1.66328	-5.04278	-0.314563	-2.93584	0.383954	-1.27786	-16.6238	-14.9391	-7.27525	-0.24269	0.159716	-0.195098
FPGS3	8.59648	1.66328	-5.04278	-0.314552	-2.93584	0.383954	-1.27786	-16.6238	-14.9391	-7.27526	-0.242685	0.159717	-0.195098
FPGS4	8.59647	1.66328	-5.04278	-0.314567	-2.93584	0.383954	-1.27786	-16.6238	-14.9391	-7.27525	-0.242691	0.159715	-0.195099
FPGS5	8.59648	1.66328	-5.04278	-0.314564	-2.93584	0.383954	-1.27786	-16.6238	-14.9391	-7.27525	-0.242689	0.159715	-0.195099
FPGS6	8.59645	1.66328	-5.04278	-0.314616	-2.93583	0.383965	-1.27785	-16.6238	-14.9391	-7.27524	-0.242696	0.159713	-0.195102
FPGS8	8.5965	1.66328	-5.0428	-0.314492	-2.93587	0.383924	-1.27788	-16.6238	-14.9392	-7.27527	-0.242678	0.159718	-0.195095
FPGS9	8.59646	1.66328	-5.04278	-0.314598	-2.93583	0.383963	-1.27785	-16.6238	-14.9391	-7.27525	-0.242694	0.159715	-0.195101
FRUt1r	8.59646	1.66329	-5.04279	-0.314606	-2.93582	0.383874	-1.27786	-16.6237	-14.9391	-7.2752	-0.242809	0.159734	-0.195093
FTHFDH	8.59648	1.66328	-5.04278	-0.31457	-2.93585	0.383951	-1.27786	-16.6238	-14.9391	-7.27525	-0.242693	0.159714	-0.195099
FUMm	8.59685	1.66157	-5.03746	-0.313945	-2.93945	0.384128	-1.2771	-16.6225	-14.9398	-7.27549	-0.245101	0.159231	-0.196254
FUMSO3tm	8.5966	1.66326	-5.04269	-0.314596	-2.93582	0.383947	-1.27784	-16.6238	-14.9391	-7.27523	-0.242793	0.159721	-0.195089
FUMSO4tm	8.59662	1.66325	-5.0427	-0.314508	-2.93584	0.383934	-1.27786	-16.6238	-14.9391	-7.27524	-0.242783	0.159723	-0.195085
FUMtm	8.59764	1.66257	-5.04069	-0.31451	-2.93596	0.384013	-1.27808	-16.625	-14.9393	-7.27556	-0.243396	0.159565	-0.195181
FUMTSULtm	8.59685	1.66322	-5.0426	-0.31454	-2.93589	0.383936	-1.27787	-16.6238	-14.9391	-7.27521	-0.242838	0.15972	-0.195089
G3PD2m	8.59646	1.66328	-5.04278	-0.314573	-2.93583	0.383962	-1.27785	-16.6238	-14.9391	-7.27525	-0.242693	0.159715	-0.1951
G5SADrm	8.60056	1.66135	-5.03761	-0.314153	-2.9412	0.382738	-1.27828	-16.6244	-14.9386	-7.27301	-0.242949	0.159299	-0.19615
G5SDym	8.59647	1.66328	-5.04278	-0.314539	-2.93584	0.383954	-1.27786	-16.6238	-14.9391	-7.27525	-0.24269	0.159715	-0.195099
G6PDH1rer	8.59647	1.66328	-5.04279	-0.314558	-2.93584	0.383958	-1.27785	-16.6238	-14.9391	-7.27525	-0.242692	0.159714	-0.1951
G6PDH2rer	8.59646	1.66328	-5.04278	-0.314606	-2.93582	0.383965	-1.27785	-16.6238	-14.9391	-7.27525	-0.242693	0.159713	-0.195101
G6PPer	0	0	0	0	0	0	0	0	0	0	0	0	0
G6Pter	8.59648	1.66328	-5.04278	-0.314562	-2.93583	0.383954	-1.27786	-16.6238	-14.9392	-7.27526	-0.242685	0.159715	-0.195098
GACMTRc	8.59779	1.66313	-5.04264	-0.31538	-2.93697	0.398844	-1.27956	-16.6234	-14.9343	-7.27098	-0.245164	0.140214	-0.193837
GALC	8.59647	1.66328	-5.04278	-0.314576	-2.93584	0.383958	-1.27785	-16.6238	-14.9391	-7.27525	-0.242692	0.159715	-0.1951
GALGLUSIDEtl	8.59647	1.66328	-5.04278	-0.31455	-2.93583	0.383952	-1.27786	-16.6238	-14.9391	-7.27526	-0.24269	0.159715	-0.195099
GALOR	8.59648	1.66328	-5.04279	-0.314549	-2.93583	0.383952	-1.27786	-16.6238	-14.9392	-7.27526	-0.242686	0.159716	-0.195099
GALSIDEtl	8.59646	1.66328	-5.04278	-0.314599	-2.93583	0.383962	-1.27785	-16.6238	-14.9391	-7.27525	-0.242694	0.159714	-0.195101
GALt1r	8.59636	1.66337	-5.04322	-0.312302	-2.93575	0.38384	-1.27785	-16.6237	-14.9391	-7.27516	-0.242562	0.159734	-0.1951
GALtly	8.59648	1.66328	-5.04278	-0.314538	-2.93585	0.383953	-1.27786	-16.6238	-14.9391	-7.27526	-0.242689	0.159716	-0.195098
GBA	8.59647	1.66328	-5.04278	-0.314573	-2.93584	0.383954	-1.27786	-16.6238	-14.9391	-7.27525	-0.242691	0.159714	-0.1951
GBAl	8.59645	1.66328	-5.04278	-0.314618	-2.93583	0.383963	-1.27785	-16.6238	-14.9391	-7.27524	-0.242697	0.159713	-0.195102
GCALDDm	8.59946	1.66236	-5.04039	-0.314301	-2.93345	0.385652	-1.27715	-16.6256	-14.9395	-7.27651	-0.243275	0.158324	-0.195663
GCHOLAt	8.59645	1.66328	-5.04278	-0.314626	-2.93582	0.383962	-1.27785	-16.6238	-14.9391	-7.27524	-0.242695	0.159712	-0.195102
GGH_10FTHF5GLUl	8.59648	1.66328	-5.04278	-0.314559	-2.93584	0.383954	-1.27786	-16.6238	-14.9391	-7.27525	-0.242688	0.159715	-0.195099
GGH_10FTHF6GLUl	8.59646	1.66328	-5.04278	-0.314609	-2.93583	0.383964	-1.27785	-16.6238	-14.9391	-7.27525	-0.242696	0.159713	-0.195102
GGH_10FTHF7GLUl	8.59646	1.66328	-5.04278	-0.314593	-2.93583	0.383961	-1.27785	-16.6238	-14.9391	-7.27525	-0.242695	0.159714	-0.195101
GGH_5DHFl	8.59647	1.66328	-5.04278	-0.314571	-2.93584	0.383953	-1.27786	-16.6238	-14.9391	-7.27525	-0.24269	0.159715	-0.195099
GGH_5THFl	8.59647	1.66328	-5.04278	-0.31458	-2.93584	0.383954	-1.27786	-16.6238	-14.9391	-7.27525	-0.242691	0.159715	-0.1951
GGH_6DHFl	8.59647	1.66328	-5.04278	-0.314577	-2.93583	0.38396	-1.27785	-16.6238	-14.9391	-7.27525	-0.242693	0.159715	-0.1951
GGH_6THFl	8.59648	1.66328	-5.04278	-0.314543	-2.93584	0.383952	-1.27786	-16.6238	-14.9391	-7.27526	-0.242686	0.159716	-0.195098
GGH_7DHFl	8.59646	1.66328	-5.04278	-0.314592	-2.93583	0.383959	-1.27785	-16.6238	-14.9391	-7.27525	-0.242692	0.159714	-0.1951
GGH_7THFl	8.59646	1.66328	-5.04277	-0.314611	-2.93583	0.383963	-1.27785	-16.6238	-14.9391	-7.27525	-0.242696	0.159713	-0.195101
GGLUCT	8.59647	1.66328	-5.04278	-0.314581	-2.93583	0.383959	-1.27785	-16.6238	-14.9391	-7.27525	-0.242694	0.159715	-0.1951
GHMT2rm	8.59648	1.66328	-5.04278	-0.31456	-2.93584	0.383951	-1.27786	-16.6238	-14.9391	-7.27526	-0.24269	0.159715	-0.195098
GLB1	8.59648	1.66328	-5.04278	-0.314561	-2.93584	0.383953	-1.27786	-16.6238	-14.9391	-7.27525	-0.242689	0.159715	-0.195099
GLCMter	0	0	0	0	0	0	0	0	0	0	0	0	0
GLCt1r	8.59582	1.6631	-5.04487	-0.321867	-2.93543	0.38373	-1.27781	-16.6237	-14.9389	-7.27494	-0.241677	0.15975	-0.195128
GLCtly	8.59647	1.66328	-5.04278	-0.314569	-2.93584	0.383956	-1.27785	-16.6238	-14.9391	-7.27525	-0.242692	0.159715	-0.1951
GLCURter	8.5965	1.66331	-5.04276	-0.314501	-2.93538	0.383971	-1.27783	-16.6236	-14.9392	-7.27536	-0.243004	0.159732	-0.195071
GLNtm	8.68637	1.63544	-4.953	-0.295057	-2.93174	0.366938	-1.3154	-16.6704	-14.9115	-7.29101	-0.244786	0.15871	-0.19011
GLU5Km	8.59647	1.66328	-5.04278	-0.314583	-2.93583	0.383961	-1.27785	-16.6238	-14.9391	-7.27525	-0.242692	0.159714	-0.1951
GLUCYS	8.59646	1.66328	-5.04278	-0.314609	-2.93583	0.383963	-1.27785	-16.6238	-14.9391	-7.27525	-0.242695	0.159714	-0.195101
GLUDxm	8.59904	1.6632	-5.04247	-0.314616	-2.93506	0.383102	-1.27886	-16.623	-14.9367	-7.27592	-0.241515	0.159733	-0.194934
GLUDym	8.59333	1.66338	-5.04315	-0.31459	-2.93674	0.385013	-1.27661	-16.6246	-14.9421	-7.27441	-0.244114	0.159686	-0.195314
GLUNm	8.6534	1.64579	-4.9859	-0.30176	-2.93053	0.372632	-1.30348	-16.6524	-14.9212	-7.28644	-0.245211	0.158988	-0.192539
GLUt2m	8.70021	1.62292	-4.92776	-0.31092	-2.98178	0.379601	-1.28338	-16.6734	-14.8655	-7.30739	-0.346012	0.161448	-0.183863
GLUt7l	8.59647	1.66328	-5.04278	-0.314582	-2.93584	0.383955	-1.27785	-16.6238	-14.9391	-7.27525	-0.242693	0.159715	-0.1951
GLUVESSEC	8.59647	1.66328	-5.04278	-0.314576	-2.93583	0.383957	-1.27785	-16.6238	-14.9391	-7.27525	-0.242691	0.159715	-0.1951
GLXtm	8.59645	1.66328	-5.04278	-0.314623	-2.93583	0.383964	-1.27785	-16.6238	-14.9391	-7.27524	-0.242696	0.159713	-0.195102
GLXtp	8.5959	1.66346	-5.04324	-0.314606	-2.93628	0.383637	-1.27799	-16.6234	-14.9391	-7.27501	-0.242578	0.159981	-0.194992
GLYAMDTRc	0	0	0	0	0	0	0	0	0	0	0	0	0
GLYATm	8.59872	1.66454	-5.04674	-0.315288	-2.93479	0.382685	-1.27628	-16.6231	-14.9364	-7.27228	-0.242049	0.163234	-0.193952
GLYC3Ptm	8.59034	1.66131	-5.03722	-0.3149	-2.92097	0.381994	-1.28146	-16.6197	-14.9405	-7.28091	-0.252452	0.160717	-0.193716
GLYCLTDy	8.59589	1.66346	-5.04324	-0.314648	-2.93628	0.38364	-1.27798	-16.6234	-14.9391	-7.27501	-0.242582	0.159979	-0.194994
GLYC_St	8.60227	1.66139	-5.0404	-0.317718	-2.94164	0.383495	-1.27651	-16.6184	-14.9395	-7.27741	-0.250183	0.160571	-0.194469
GLYCtm	8.59654	1.66345	-5.04302	-0.314221	-2.93589	0.383927	-1.27782	-16.6239	-14.9389	-7.27503	-0.242477	0.1597	-0.195157
GLYKm	8.59656	1.66345	-5.04303	-0.314188	-2.9359	0.383916	-1.27783	-16.6239	-14.9389	-7.27504	-0.242472	0.159701	-0.195155
GLYOp	8.59591	1.66346	-5.04324	-0.3146	-2.93629	0.383631	-1.278	-16.6234	-14.9391	-7.27502	-0.242575	0.159981	-0.194991
GLYt4	8.59625	1.66325	-5.04266	-0.314474	-2.93569	0.384065	-1.27828	-16.6239	-14.9397	-7.27568	-0.242687	0.159671	-0.195141
GLYt7_211_r	8.59576	1.66313	-5.04227	-0.314614	-2.9356	0.384341	-1.27828	-16.6247	-14.9396	-7.2752	-0.242951	0.159534	-0.195331
GLYtm	8.59872	1.66454	-5.04674	-0.315293	-2.93479	0.382684	-1.27628	-16.6231	-14.9364	-7.27228	-0.242049	0.163234	-0.193952
GLYtp	8.59589	1.66346	-5.04324	-0.314636	-2.93628	0.383636	-1.27799	-16.6234	-14.9391	-7.27501	-0.242579	0.159979	-0.194993
GNDer	8.59648	1.66328	-5.04278	-0.314564	-2.93584	0.383953	-1.27786	-16.6238	-14.9391	-7.27525	-0.242689	0.159715	-0.195099
GPAM_hs	8.59647	1.66328	-5.04278	-0.314561	-2.93583	0.383959	-1.27786	-16.6238	-14.9391	-7.27525	-0.242689	0.159715	-0.195099
GSNt	8.59647	1.66328	-5.04278	-0.314589	-2.93583	0.383956	-1.27785	-16.6238	-14.9391	-7.27525	-0.242691	0.159714	-0.1951
GTHO	8.59646	1.66328	-5.04278	-0.314583	-2.93582	0.383962	-1.27785	-16.6238	-14.9391	-7.27525	-0.242691	0.159714	-0.1951
GTHOm	8.59645	1.66328	-5.04278	-0.314618	-2.93582	0.383964	-1.27785	-16.6238	-14.9391	-7.27524	-0.242697	0.159713	-0.195102
GTHP	8.59645	1.66328	-5.04278	-0.314613	-2.93583	0.383963	-1.27785	-16.6238	-14.9391	-7.27525	-0.242697	0.159713	-0.195102
GTHPm	8.59648	1.66328	-5.04279	-0.314549	-2.93584	0.383952	-1.27786	-16.6238	-14.9391	-7.27526	-0.242689	0.159716	-0.195099
GTHS	8.59648	1.66328	-5.04278	-0.314564	-2.93583	0.383953	-1.27786	-16.6238	-14.9391	-7.27526	-0.242687	0.159715	-0.195099
GTMLTe	8.59646	1.66328	-5.04278	-0.314591	-2.93583	0.383964	-1.27785	-16.6238	-14.9391	-7.27525	-0.242693	0.159714	-0.195101
GUACYC	8.59647	1.66328	-5.04278	-0.314565	-2.93584	0.383954	-1.27786	-16.6238	-14.9391	-7.27525	-0.242689	0.159714	-0.195099
GULN3D	8.59648	1.66328	-5.04278	-0.314545	-2.93584	0.383953	-1.27786	-16.6238	-14.9391	-7.27526	-0.242688	0.159715	-0.195098
GULNDer	8.59654	1.66331	-5.04277	-0.314414	-2.9354	0.38396	-1.27785	-16.6236	-14.9393	-7.27537	-0.242993	0.159736	-0.195067
GULNter	8.59652	1.66331	-5.04277	-0.314456	-2.93539	0.383959	-1.27784	-16.6236	-14.9393	-7.27537	-0.242997	0.159734	-0.195068
H2CO3Dm	8.61457	1.66368	-5.04402	-0.314586	-2.93956	0.384352	-1.27802	-16.625	-14.9366	-7.27473	-0.241059	0.160173	-0.195755
H2O2syn	8.59647	1.66328	-5.04278	-0.314565	-2.93583	0.383956	-1.27786	-16.6238	-14.9391	-7.27525	-0.242688	0.159714	-0.195099
H2O2t	8.60836	1.66266	-5.0415	-0.314775	-2.94651	0.384431	-1.27741	-16.6237	-14.9422	-7.27603	-0.242619	0.16248	-0.195276
H2O2tly	8.59647	1.66328	-5.04278	-0.314579	-2.93584	0.383958	-1.27786	-16.6238	-14.9391	-7.27525	-0.242691	0.159715	-0.195099
H2O2tm	8.59647	1.66328	-5.04278	-0.314556	-2.93584	0.383954	-1.27786	-16.6238	-14.9391	-7.27525	-0.242689	0.159715	-0.195098
H2O2tp	8.59655	1.66325	-5.04272	-0.314585	-2.93565	0.384032	-1.27791	-16.6238	-14.9391	-7.27523	-0.242626	0.159756	-0.195085
H2Oter	8.59653	1.66329	-5.0428	-0.314645	-2.93582	0.38396	-1.27781	-16.6238	-14.9391	-7.27525	-0.242705	0.159714	-0.1951
H2Otly	8.59646	1.66328	-5.04278	-0.314612	-2.93583	0.383965	-1.27785	-16.6238	-14.9391	-7.27525	-0.242695	0.159713	-0.195101
H2Otm	8.63028	1.65387	-5.01343	-0.307712	-2.95252	0.380849	-1.2739	-16.6179	-14.9365	-7.27013	-0.268455	0.159985	-0.196654
H2Otn	8.59647	1.66327	-5.04276	-0.314555	-2.93583	0.383961	-1.27785	-16.6238	-14.9391	-7.27524	-0.242697	0.159711	-0.195102
H2Otp	8.59605	1.66334	-5.04282	-0.314469	-2.93684	0.38377	-1.27766	-16.6236	-14.9394	-7.27531	-0.242894	0.159574	-0.195191
HACD9m	8.60309	1.6622	-5.04129	-0.316313	-2.94084	0.381489	-1.28635	-16.6173	-14.9192	-7.27079	-0.239136	0.165222	-0.185682
HCO3_CLt	8.59644	1.66328	-5.04278	-0.314596	-2.93587	0.383923	-1.27794	-16.6238	-14.9392	-7.27528	-0.242819	0.159672	-0.195112
HDCAter	8.59649	1.66328	-5.04278	-0.314559	-2.93584	0.383957	-1.27786	-16.6238	-14.9391	-7.27526	-0.242688	0.159717	-0.195098
HISDC	8.594	1.66391	-5.04414	-0.314762	-2.9361	0.380773	-1.2741	-16.6379	-14.945	-7.2778	-0.245675	0.159311	-0.194875
HISt4	8.59615	1.66316	-5.04241	-0.314388	-2.9356	0.38446	-1.2778	-16.6241	-14.941	-7.27975	-0.242323	0.16021	-0.194938
HISTAtu	8.59644	1.66329	-5.04279	-0.314617	-2.93583	0.38398	-1.27783	-16.6239	-14.9392	-7.27529	-0.242698	0.159706	-0.195099
HMGCOASi	8.59606	1.66353	-5.04353	-0.314682	-2.93511	0.383946	-1.27762	-16.6241	-14.9387	-7.27538	-0.242486	0.159681	-0.194978
HMGCOAtm	8.5984	1.663	-5.04202	-0.314564	-2.937	0.384869	-1.27845	-16.6236	-14.9389	-7.2752	-0.242529	0.159932	-0.195158
HMGCOAtx	8.59653	1.66326	-5.04272	-0.314572	-2.93567	0.384005	-1.27788	-16.6238	-14.9391	-7.27526	-0.242682	0.159734	-0.195089
HMGLm	8.59843	1.663	-5.04203	-0.314512	-2.93701	0.384866	-1.27847	-16.6236	-14.9389	-7.27521	-0.242522	0.159935	-0.195155
HMGLx	8.59648	1.66328	-5.04279	-0.314552	-2.93584	0.383952	-1.27786	-16.6238	-14.9391	-7.27525	-0.242687	0.159716	-0.195098
HOMt4	8.59631	1.66325	-5.04268	-0.314544	-2.93576	0.384172	-1.27807	-16.624	-14.9394	-7.27553	-0.242528	0.159728	-0.195108
HOXG	8.59846	1.66362	-5.04358	-0.315619	-2.93837	0.382179	-1.27845	-16.6241	-14.9396	-7.27594	-0.241815	0.159838	-0.195002
HPDCACRNt	8.59647	1.66328	-5.04278	-0.314577	-2.93583	0.383953	-1.27786	-16.6238	-14.9391	-7.27525	-0.242686	0.159714	-0.195099
HPYRDC	8.59647	1.66328	-5.04278	-0.31458	-2.93584	0.38396	-1.27785	-16.6238	-14.9391	-7.27525	-0.242693	0.159715	-0.1951
HPYRDCm	8.59946	1.66236	-5.04039	-0.314302	-2.93345	0.385652	-1.27715	-16.6256	-14.9395	-7.27651	-0.243272	0.158324	-0.195663
HPYRR2x	8.60227	1.66139	-5.0404	-0.317698	-2.94165	0.383495	-1.27651	-16.6184	-14.9395	-7.27741	-0.250183	0.160572	-0.194468
HPYRRy	8.58467	1.6697	-5.05377	-0.30789	-2.93182	0.379484	-1.27427	-16.6181	-14.9373	-7.27379	-0.244259	0.160878	-0.193329
HSD11B1r	8.59653	1.66331	-5.04277	-0.314444	-2.93539	0.383961	-1.27784	-16.6236	-14.9393	-7.27537	-0.242996	0.159735	-0.195068
HSD3A1r	8.59647	1.66328	-5.04278	-0.314555	-2.93584	0.383961	-1.27785	-16.6238	-14.9391	-7.27525	-0.242692	0.159716	-0.1951
HSD3A2r	8.59646	1.66328	-5.04278	-0.314596	-2.93583	0.383962	-1.27785	-16.6238	-14.9391	-7.27525	-0.242692	0.159713	-0.195101
Htr	8.59663	1.66329	-5.04284	-0.31464	-2.93581	0.383946	-1.27778	-16.6238	-14.9391	-7.27527	-0.24271	0.159715	-0.195096
Htx	8.5979	1.66299	-5.04188	-0.314473	-2.93254	0.385032	-1.27846	-16.6238	-14.9389	-7.2755	-0.242437	0.16013	-0.19487
HYPTROX	8.59648	1.66328	-5.04278	-0.314552	-2.93583	0.383951	-1.27786	-16.6238	-14.9391	-7.27526	-0.242685	0.159718	-0.195098
ICDHxm	8.59648	1.66328	-5.04278	-0.314546	-2.93584	0.38395	-1.27786	-16.6238	-14.9391	-7.27526	-0.242684	0.159716	-0.195098
ICDHy	8.59557	1.66257	-5.04041	-0.314394	-2.94088	0.38547	-1.27635	-16.6167	-14.9414	-7.27602	-0.245152	0.159612	-0.195288
ICDHyrm	8.59587	1.6633	-5.04284	-0.314587	-2.93538	0.38388	-1.27794	-16.623	-14.9392	-7.27526	-0.242225	0.159658	-0.195194
ILEt5m	8.6376	1.66707	-5.05994	-0.322132	-2.97158	0.37667	-1.29163	-16.6025	-14.8629	-7.27173	-0.230972	0.179581	-0.152834
ILETAm	8.63755	1.66705	-5.05992	-0.322143	-2.97154	0.376677	-1.29162	-16.6025	-14.863	-7.27173	-0.230994	0.17956	-0.152877
ILEtec	8.59593	1.66321	-5.04253	-0.314356	-2.93542	0.383346	-1.27903	-16.6242	-14.9391	-7.27571	-0.24393	0.160122	-0.194982
INSt	8.59647	1.66328	-5.04278	-0.314571	-2.93583	0.383977	-1.27785	-16.6238	-14.9392	-7.27527	-0.242665	0.15972	-0.195096
INSTt2r	8.59644	1.66325	-5.04273	-0.314604	-2.93584	0.384147	-1.27775	-16.6239	-14.939	-7.27562	-0.242514	0.159981	-0.194965
INSTt4	8.59645	1.66328	-5.04277	-0.314611	-2.93583	0.384009	-1.27784	-16.6238	-14.9391	-7.27529	-0.242646	0.159726	-0.195095
ITCOAL1m	8.59694	1.6638	-5.04272	-0.314558	-2.93587	0.383946	-1.27791	-16.6234	-14.9391	-7.27521	-0.242706	0.159722	-0.195079
ITCOALm	8.59692	1.6638	-5.04272	-0.314598	-2.93586	0.383955	-1.2779	-16.6234	-14.9391	-7.2752	-0.242713	0.15972	-0.195082
KAS8	8.59648	1.66328	-5.04279	-0.314536	-2.93584	0.38395	-1.27786	-16.6238	-14.9392	-7.27526	-0.242688	0.159716	-0.195098
KCC2t	8.59518	1.66329	-5.04271	-0.314388	-2.93616	0.384241	-1.27791	-16.6275	-14.9396	-7.2765	-0.242135	0.159874	-0.194945
KHK	8.59645	1.66328	-5.04278	-0.314614	-2.93582	0.383965	-1.27785	-16.6238	-14.9391	-7.27525	-0.242694	0.159713	-0.195101
LALDO	8.59647	1.66328	-5.04278	-0.314568	-2.93584	0.383955	-1.27785	-16.6238	-14.9391	-7.27525	-0.242692	0.159715	-0.1951
LAPCOAl	8.59648	1.66328	-5.04278	-0.314544	-2.93584	0.383955	-1.27786	-16.6238	-14.9391	-7.27526	-0.242687	0.159715	-0.195098
LCADi_D	8.59647	1.66328	-5.04278	-0.31458	-2.93583	0.383956	-1.27785	-16.6238	-14.9391	-7.27525	-0.24269	0.159714	-0.1951
LCYSTCBOXL	8.59648	1.66328	-5.04279	-0.314552	-2.93583	0.383955	-1.27786	-16.6238	-14.9392	-7.27526	-0.242685	0.159716	-0.195098
LDH_Lm	8.59648	1.66328	-5.04278	-0.314565	-2.93585	0.383951	-1.27786	-16.6238	-14.9391	-7.27525	-0.24269	0.159715	-0.195099
LEUKTRD4t	8.5953	1.66291	-5.04125	-0.313255	-2.93461	0.386677	-1.2768	-16.6256	-14.934	-7.27102	-0.241446	0.160011	-0.195616
LEUt4	8.59619	1.66323	-5.0426	-0.314513	-2.93572	0.384375	-1.2781	-16.6241	-14.9396	-7.27576	-0.242342	0.159727	-0.195119
LEUt5m	8.6319	1.66581	-5.05145	-0.316324	-2.95384	0.385467	-1.27842	-16.6232	-14.931	-7.27749	-0.235247	0.162346	-0.200784
LEUTAm	8.63183	1.6658	-5.05143	-0.31634	-2.95381	0.385477	-1.27842	-16.6232	-14.931	-7.27749	-0.235264	0.162342	-0.200775
LEUtec	8.59604	1.66323	-5.04261	-0.314409	-2.9355	0.383357	-1.2785	-16.6241	-14.9391	-7.27551	-0.243805	0.160052	-0.195001
LGNCCOAtx	8.59647	1.66328	-5.04278	-0.314581	-2.93583	0.383956	-1.27786	-16.6238	-14.9391	-7.27525	-0.242689	0.159715	-0.1951
L_LACDcm	8.59205	1.66118	-5.03588	-0.312305	-2.95658	0.382058	-1.27629	-16.6296	-14.9357	-7.27303	-0.26143	0.159065	-0.195208
L_LACtcm	8.59647	1.66328	-5.04278	-0.314562	-2.93584	0.383956	-1.27786	-16.6238	-14.9392	-7.27525	-0.242693	0.159714	-0.195099
L_LACtm	8.59646	1.66328	-5.04278	-0.314594	-2.93583	0.383965	-1.27785	-16.6238	-14.9391	-7.27525	-0.242696	0.159714	-0.195102
LNELDCCPT1	0	0	0	0	0	0	0	0	0	0	0	0	0
LNELDCCPT2	0	0	0	0	0	0	0	0	0	0	0	0	0
LNELDCCRNt	8.59646	1.66328	-5.04278	-0.314592	-2.93583	0.383963	-1.27785	-16.6238	-14.9391	-7.27525	-0.242693	0.159714	-0.195101
LNLCCPT1	8.59647	1.66328	-5.04279	-0.314559	-2.93584	0.383957	-1.27786	-16.6238	-14.9391	-7.27525	-0.242691	0.159713	-0.195099
LNLCCRNt	8.59645	1.66328	-5.04278	-0.314615	-2.93582	0.383965	-1.27785	-16.6238	-14.9391	-7.27524	-0.242696	0.159713	-0.195102
LNLNCACPT1	8.59648	1.66328	-5.04279	-0.314553	-2.93584	0.383953	-1.27786	-16.6238	-14.9391	-7.27526	-0.242688	0.159716	-0.195098
LNLNCACPT2	8.59647	1.66328	-5.04278	-0.314559	-2.93584	0.383955	-1.27786	-16.6238	-14.9391	-7.27525	-0.24269	0.159714	-0.1951
LNLNCACRNt	8.59646	1.66328	-5.04278	-0.314601	-2.93583	0.383965	-1.27785	-16.6238	-14.9391	-7.27525	-0.242694	0.159714	-0.195101
LNLNCGCPT1	8.59645	1.66328	-5.04278	-0.31462	-2.93582	0.383963	-1.27784	-16.6238	-14.9391	-7.27525	-0.242694	0.159713	-0.195101
LNLNCGCRNt	8.59645	1.66328	-5.04278	-0.314606	-2.93582	0.383964	-1.27785	-16.6238	-14.9391	-7.27525	-0.242694	0.159713	-0.195101
LPASE	8.5129	1.64895	-4.95257	-0.234623	-2.98574	0.399388	-1.2731	-16.5381	-14.9757	-7.33023	-0.328587	0.169355	-0.181494
LPS2	8.59648	1.66328	-5.04278	-0.314557	-2.93584	0.383952	-1.27786	-16.6238	-14.9391	-7.27525	-0.242688	0.159715	-0.195098
LPS3	8.59646	1.66328	-5.04278	-0.31459	-2.93583	0.383962	-1.27785	-16.6238	-14.9391	-7.27525	-0.242693	0.159714	-0.1951
LRAT	8.59557	1.66313	-5.04183	-0.313857	-2.93629	0.384117	-1.27777	-16.6229	-14.9395	-7.2758	-0.243581	0.159799	-0.194969
LTA4H	8.59647	1.66328	-5.04278	-0.314571	-2.93584	0.383952	-1.27786	-16.6238	-14.9391	-7.27525	-0.242689	0.159715	-0.195099
LYSt4	8.59589	1.66311	-5.04225	-0.314315	-2.93541	0.384939	-1.27779	-16.6241	-14.9455	-7.27859	-0.242029	0.160444	-0.194649
LYStiDF	8.59542	1.663	-5.04193	-0.314009	-2.93493	0.384554	-1.2779	-16.6241	-14.9505	-7.28095	-0.243056	0.161386	-0.19412
LYStm	8.58066	1.67338	-5.07658	-0.320846	-2.88806	0.406577	-1.24626	-16.5694	-15.0362	-7.24411	-0.18893	0.150195	-0.212001
MALSO3tm	8.59682	1.66323	-5.04262	-0.314569	-2.93591	0.383949	-1.27787	-16.6237	-14.9391	-7.27521	-0.242797	0.159714	-0.1951
MALSO4tm	8.59683	1.66323	-5.04262	-0.31457	-2.9359	0.38395	-1.27788	-16.6237	-14.9391	-7.27521	-0.242793	0.159714	-0.1951
MALtm	8.60349	1.66118	-5.03658	-0.313888	-2.93681	0.383774	-1.27847	-16.6263	-14.9391	-7.27534	-0.24587	0.159508	-0.195122
MALTSULtm	8.59685	1.66322	-5.0426	-0.314522	-2.93589	0.383932	-1.27787	-16.6238	-14.9391	-7.27522	-0.242835	0.159721	-0.195089
MANt1r	8.59646	1.66328	-5.04279	-0.3146	-2.93582	0.383871	-1.27786	-16.6237	-14.9391	-7.2752	-0.242807	0.159734	-0.195092
MCCCrm	8.59752	1.66333	-5.04293	-0.314559	-2.93623	0.384071	-1.27786	-16.6238	-14.9389	-7.2752	-0.242514	0.159778	-0.195192
MCD	8.59648	1.66328	-5.04278	-0.314556	-2.93583	0.383954	-1.27786	-16.6238	-14.9391	-7.27526	-0.242687	0.159715	-0.195098
MCDm	8.59647	1.66328	-5.04278	-0.31458	-2.93583	0.38396	-1.27786	-16.6238	-14.9391	-7.27525	-0.242691	0.159715	-0.1951
MDHm	8.58704	1.66218	-5.0408	-0.315891	-2.93133	0.382335	-1.27939	-16.6124	-14.9391	-7.27618	-0.238945	0.158529	-0.196835
MDRPD	8.59648	1.66328	-5.04278	-0.314536	-2.93585	0.383951	-1.27786	-16.6238	-14.9391	-7.27526	-0.242688	0.159716	-0.195098
ME1m	8.59648	1.66328	-5.04278	-0.314557	-2.93584	0.383953	-1.27786	-16.6238	-14.9391	-7.27525	-0.242691	0.159715	-0.195099
ME2m	8.59648	1.66328	-5.04278	-0.314543	-2.93584	0.383956	-1.27786	-16.6238	-14.9391	-7.27526	-0.242688	0.159715	-0.195098
MECOALm	8.59693	1.6638	-5.04272	-0.314586	-2.93586	0.383947	-1.2779	-16.6234	-14.9391	-7.2752	-0.242708	0.159721	-0.195081
MECOAS1m	8.59692	1.6638	-5.04272	-0.314603	-2.93586	0.383956	-1.2779	-16.6234	-14.9391	-7.2752	-0.242713	0.159721	-0.195082
MELATNOX	8.59648	1.66328	-5.04279	-0.314551	-2.93584	0.383952	-1.27786	-16.6238	-14.9392	-7.27526	-0.242686	0.159716	-0.195098
METAT	8.59647	1.66328	-5.04278	-0.314562	-2.93583	0.383956	-1.27786	-16.6238	-14.9391	-7.27525	-0.242688	0.159716	-0.195099
METS	8.59647	1.66328	-5.04279	-0.314555	-2.93584	0.383957	-1.27785	-16.6238	-14.9391	-7.27525	-0.242691	0.159716	-0.1951
METt4	8.59641	1.66322	-5.04258	-0.314495	-2.93573	0.384259	-1.27981	-16.6239	-14.9394	-7.2756	-0.242455	0.159749	-0.195094
METtec	8.59641	1.66318	-5.0425	-0.314371	-2.93555	0.383716	-1.28176	-16.6239	-14.9392	-7.27551	-0.24329	0.15997	-0.195008
MGSA	8.59647	1.66328	-5.04278	-0.314572	-2.93583	0.383955	-1.27786	-16.6238	-14.9391	-7.27525	-0.242688	0.159715	-0.195099
MGSA2	8.59647	1.66328	-5.04278	-0.314562	-2.93583	0.383955	-1.27786	-16.6238	-14.9391	-7.27525	-0.24269	0.159715	-0.195099
MI1345PP	8.59647	1.66328	-5.04278	-0.314567	-2.93584	0.383958	-1.27786	-16.6238	-14.9391	-7.27525	-0.242689	0.159715	-0.195099
MI134PP	8.59648	1.66328	-5.04278	-0.314564	-2.93584	0.383953	-1.27786	-16.6238	-14.9391	-7.27525	-0.242688	0.159712	-0.195099
MI145PK	8.59646	1.66328	-5.04278	-0.314594	-2.93583	0.383959	-1.27785	-16.6238	-14.9391	-7.27525	-0.242694	0.159714	-0.1951
MI145PP	8.59645	1.66328	-5.04278	-0.314621	-2.93582	0.383965	-1.27785	-16.6238	-14.9391	-7.27524	-0.242695	0.159713	-0.195102
MI14P4P	8.59637	1.6636	-5.04381	-0.315091	-2.93588	0.384052	-1.27798	-16.6238	-14.9396	-7.27583	-0.242553	0.159916	-0.19502
MI14PP	8.59637	1.6636	-5.04381	-0.315086	-2.93588	0.38405	-1.27798	-16.6238	-14.9396	-7.27583	-0.242553	0.159916	-0.19502
MI14Ptn	8.59648	1.66328	-5.04278	-0.314544	-2.93583	0.383957	-1.27786	-16.6238	-14.9392	-7.27526	-0.242686	0.159716	-0.195098
MI34PP	8.59647	1.66328	-5.04278	-0.314558	-2.93584	0.383953	-1.27786	-16.6238	-14.9391	-7.27525	-0.242688	0.159715	-0.195099
MMCDm	8.59646	1.66328	-5.04278	-0.314607	-2.93583	0.383962	-1.27785	-16.6238	-14.9391	-7.27525	-0.242694	0.159714	-0.195101
MMEm	0	0	0	0	0	0	0	0	0	0	0	0	0
MMMm	0	0	0	0	0	0	0	0	0	0	0	0	0
MMSAD1m	8.59647	1.66328	-5.04278	-0.314557	-2.93583	0.383957	-1.27786	-16.6238	-14.9391	-7.27526	-0.242687	0.159715	-0.195099
MMSAD3m	8.60573	1.66358	-5.04352	-0.314622	-2.93768	0.384187	-1.27764	-16.6238	-14.9392	-7.27542	-0.242152	0.159711	-0.194898
MOGAT	8.59648	1.66328	-5.04279	-0.31454	-2.93583	0.383954	-1.27786	-16.6238	-14.9392	-7.27526	-0.242686	0.159715	-0.195098
MTAP	8.59648	1.66328	-5.04278	-0.314547	-2.93585	0.383951	-1.27786	-16.6238	-14.9391	-7.27526	-0.242694	0.159715	-0.195097
MTHFCm	8.59798	1.66242	-5.04076	-0.314362	-2.9335	0.382133	-1.27876	-16.6244	-14.9376	-7.27443	-0.24425	0.159662	-0.195318
MTHFD2m	8.59683	1.66321	-5.04259	-0.314592	-2.93556	0.383737	-1.27802	-16.6237	-14.9388	-7.27525	-0.2427	0.159711	-0.195102
MTHFDm	8.59627	1.66318	-5.04256	-0.314554	-2.93564	0.383852	-1.27782	-16.624	-14.9393	-7.27504	-0.243079	0.159705	-0.195156
NABTNO	8.59647	1.66328	-5.04278	-0.314586	-2.93583	0.383958	-1.27785	-16.6238	-14.9391	-7.27525	-0.242691	0.159714	-0.1951
NACASPtm	8.59444	1.66399	-5.04513	-0.314854	-2.93697	0.384456	-1.27978	-16.6381	-14.9395	-7.27466	-0.241735	0.159808	-0.195195
NADHtpu	8.59647	1.66328	-5.04278	-0.314575	-2.93583	0.383954	-1.27786	-16.6238	-14.9391	-7.27525	-0.242689	0.159715	-0.195099
NADHtru	8.59646	1.66328	-5.04278	-0.314589	-2.93582	0.383963	-1.27785	-16.6238	-14.9391	-7.27525	-0.242691	0.159714	-0.195101
NADPHtru	8.59646	1.66328	-5.04278	-0.314604	-2.93582	0.383963	-1.27785	-16.6238	-14.9391	-7.27525	-0.242694	0.159714	-0.195102
NADPHtxu	8.59674	1.66323	-5.04261	-0.31455	-2.93463	0.38422	-1.27798	-16.6238	-14.939	-7.27534	-0.242614	0.159822	-0.195017
NADPtru	8.59646	1.66328	-5.04278	-0.314588	-2.93583	0.383961	-1.27785	-16.6238	-14.9391	-7.27525	-0.242692	0.159714	-0.195101
NADPtxu	8.59672	1.66323	-5.0426	-0.314584	-2.93462	0.384231	-1.27797	-16.6238	-14.939	-7.27534	-0.242621	0.159821	-0.19502
NADtn	8.59646	1.66328	-5.04278	-0.314593	-2.93583	0.383964	-1.27785	-16.6238	-14.9391	-7.27525	-0.242693	0.159714	-0.195101
NADtru	8.59648	1.66328	-5.04278	-0.314547	-2.93583	0.383956	-1.27786	-16.6238	-14.9391	-7.27526	-0.242687	0.159715	-0.195098
NAHCO3_HCLt	8.5963	1.66321	-5.04262	-0.31474	-2.93605	0.384528	-1.27797	-16.6244	-14.9392	-7.27633	-0.242433	0.160037	-0.194888
NaKt	8.59647	1.66328	-5.04278	-0.314561	-2.93584	0.383956	-1.27785	-16.6238	-14.9391	-7.27525	-0.242691	0.159715	-0.1951
NAt5	8.59333	1.6629	-5.04146	-0.314756	-2.93596	0.385113	-1.27761	-16.6305	-14.9391	-7.27485	-0.242957	0.159462	-0.195532
NCCt	8.59644	1.66328	-5.04277	-0.314609	-2.93582	0.383972	-1.27785	-16.6238	-14.9391	-7.27523	-0.242701	0.159709	-0.195107
NCKt	8.59595	1.6632	-5.04254	-0.314479	-2.93559	0.384501	-1.27765	-16.6245	-14.9366	-7.27494	-0.242359	0.1607	-0.193287
NCNt	8.59541	1.66311	-5.04222	-0.314622	-2.93586	0.385553	-1.27757	-16.626	-14.9387	-7.27556	-0.241242	0.159847	-0.19451
NDP6	8.59646	1.66328	-5.04278	-0.314588	-2.93583	0.383958	-1.27785	-16.6238	-14.9391	-7.27525	-0.242691	0.159714	-0.1951
NDP8	8.59647	1.66328	-5.04278	-0.314571	-2.93583	0.383953	-1.27786	-16.6238	-14.9391	-7.27526	-0.242688	0.159718	-0.195099
NDPK1m	8.59757	1.66452	-5.04264	-0.314592	-2.9359	0.383943	-1.27797	-16.623	-14.9391	-7.27513	-0.242734	0.15973	-0.195055
NDPK3m	8.59645	1.66328	-5.04278	-0.314623	-2.93583	0.383965	-1.27785	-16.6238	-14.9391	-7.27524	-0.242696	0.159713	-0.195102
NDPK5m	8.59645	1.66328	-5.04278	-0.31462	-2.93583	0.383964	-1.27785	-16.6238	-14.9391	-7.27524	-0.242695	0.159712	-0.195102
NDPK6m	8.59647	1.66328	-5.04278	-0.314573	-2.93584	0.383957	-1.27786	-16.6238	-14.9391	-7.27525	-0.242693	0.159715	-0.195099
NH4tp	8.5959	1.66346	-5.04324	-0.314623	-2.93628	0.383634	-1.27799	-16.6234	-14.9391	-7.27501	-0.242579	0.15998	-0.194992
NKCC2t	8.59652	1.66365	-5.04387	-0.314264	-2.93649	0.383515	-1.27822	-16.626	-14.9403	-7.27863	-0.241076	0.160372	-0.194281
NKCCt	8.59602	1.66316	-5.0424	-0.31472	-2.93568	0.384601	-1.27766	-16.6243	-14.9382	-7.27479	-0.242434	0.159924	-0.194573
NMNATm	8.58804	1.66512	-5.04794	-0.314829	-2.9341	0.383504	-1.27879	-16.6255	-14.9389	-7.27551	-0.238674	0.15979	-0.195301
NMNATn	8.59648	1.66328	-5.04278	-0.314557	-2.93584	0.383953	-1.27786	-16.6238	-14.9391	-7.27526	-0.242687	0.159715	-0.195098
NMNATr	8.59532	1.66327	-5.04267	-0.314666	-2.9358	0.383586	-1.2789	-16.6255	-14.9394	-7.27569	-0.242541	0.159711	-0.195002
NMNtn	8.59648	1.66328	-5.04278	-0.314546	-2.93583	0.383956	-1.27786	-16.6238	-14.9392	-7.27526	-0.242686	0.159716	-0.195098
NOt	0	0	0	0	0	0	0	0	0	0	0	0	0
NRPPHRt4_2_r	8.5965	1.6633	-5.04285	-0.314588	-2.9358	0.38373	-1.27793	-16.6237	-14.939	-7.27515	-0.243187	0.15979	-0.195047
NRPPHRtu	8.59648	1.66328	-5.0428	-0.314529	-2.93581	0.383634	-1.27787	-16.6237	-14.9389	-7.27508	-0.242964	0.159773	-0.195088
NRVNCCOAtx	8.59647	1.66328	-5.04278	-0.314574	-2.93583	0.383954	-1.27786	-16.6238	-14.9391	-7.27525	-0.24269	0.159715	-0.1951
NTD1m	8.59648	1.66328	-5.04278	-0.314558	-2.93584	0.383952	-1.27786	-16.6238	-14.9391	-7.27525	-0.242689	0.159714	-0.195099
NTD5m	8.59648	1.66328	-5.04278	-0.314552	-2.93584	0.383952	-1.27786	-16.6238	-14.9391	-7.27526	-0.242688	0.159715	-0.195098
NTD7e	8.59647	1.66328	-5.04278	-0.314586	-2.93583	0.383957	-1.27785	-16.6238	-14.9391	-7.27525	-0.24269	0.159714	-0.1951
O2St	8.59646	1.66328	-5.04278	-0.314597	-2.93583	0.383963	-1.27785	-16.6238	-14.9391	-7.27525	-0.242694	0.159714	-0.195101
O2Stm	0	0	0	0	0	0	0	0	0	0	0	0	0
O2ter	8.59687	1.66328	-5.04288	-0.314332	-2.9362	0.383629	-1.27803	-16.6238	-14.9393	-7.2754	-0.242576	0.159739	-0.19506
O2tm	8.90537	1.61415	-4.89488	-0.285475	-3.18312	0.369379	-1.28583	-16.6055	-14.8695	-7.24763	-0.389806	0.160624	-0.187749
O2tp	8.59698	1.66322	-5.04262	-0.314555	-2.9348	0.384042	-1.27791	-16.6238	-14.9392	-7.27538	-0.242773	0.159675	-0.195119
OCCOAtm	8.59648	1.66328	-5.04279	-0.31454	-2.93584	0.383951	-1.27786	-16.6238	-14.9392	-7.27526	-0.242685	0.159717	-0.195098
OCCOAtx	8.59648	1.66328	-5.04279	-0.314537	-2.93584	0.383954	-1.27786	-16.6238	-14.9391	-7.27526	-0.242688	0.159715	-0.195098
OCTAt	8.59646	1.66328	-5.04278	-0.314594	-2.93583	0.383957	-1.27785	-16.6238	-14.9391	-7.27525	-0.242696	0.159714	-0.195101
OIVD1m	8.63183	1.6658	-5.05143	-0.316333	-2.9538	0.385476	-1.27842	-16.6232	-14.931	-7.27749	-0.235264	0.162342	-0.200774
OIVD2m	8.60213	1.66431	-5.0465	-0.315377	-2.94198	0.383718	-1.27767	-16.6219	-14.9412	-7.27655	-0.239326	0.158597	-0.195424
OIVD3m	8.63755	1.66705	-5.05992	-0.322137	-2.97154	0.376675	-1.29162	-16.6025	-14.863	-7.27173	-0.230992	0.17956	-0.152877
ORNt3m	8.60965	1.66741	-5.05429	-0.314849	-2.90774	0.386818	-1.28019	-16.6133	-14.9264	-7.28462	-0.198954	0.176018	-0.193212
ORNt4m	8.59512	1.66272	-5.04123	-0.314427	-2.93941	0.383517	-1.27741	-16.6248	-14.9416	-7.2744	-0.248205	0.159745	-0.195496
ORNTArm	9.44676	1.61632	-4.94394	-0.312999	-3.72963	0.31178	-1.23242	-17.5047	-15.1006	-6.98674	-0.328532	0.322301	-0.16868
ORNtiDF	8.59646	1.66328	-5.04278	-0.314584	-2.93583	0.383958	-1.27785	-16.6238	-14.9391	-7.27525	-0.242689	0.159714	-0.1951
ORPT	8.59767	1.66342	-5.04308	-0.314556	-2.93607	0.384068	-1.27781	-16.6241	-14.939	-7.27516	-0.24232	0.159719	-0.195152
OXAHCOtex	8.59643	1.66328	-5.04278	-0.314566	-2.93591	0.383879	-1.27805	-16.6239	-14.9392	-7.27531	-0.242951	0.159628	-0.195122
P45011A1m	8.59647	1.66328	-5.04278	-0.314556	-2.93583	0.383957	-1.27786	-16.6238	-14.9391	-7.27525	-0.242688	0.159715	-0.195099
P45027A12m	8.59647	1.66328	-5.04278	-0.314575	-2.93583	0.383959	-1.27786	-16.6238	-14.9391	-7.27525	-0.242689	0.159715	-0.1951
P45027A13m	8.59648	1.66328	-5.04279	-0.314549	-2.93584	0.383945	-1.27786	-16.6238	-14.9392	-7.27526	-0.242686	0.159716	-0.195098
P45027A14m	8.5965	1.66328	-5.04279	-0.314523	-2.93587	0.383933	-1.27787	-16.6238	-14.9392	-7.27526	-0.242686	0.159717	-0.195096
P45027A15m	8.59646	1.66328	-5.04278	-0.314599	-2.93583	0.383959	-1.27785	-16.6238	-14.9391	-7.27525	-0.242693	0.159714	-0.195101
P45027A16m	8.59645	1.66328	-5.04278	-0.314618	-2.93582	0.383965	-1.27785	-16.6238	-14.9391	-7.27525	-0.242695	0.159713	-0.195102
P45027A1m	8.59648	1.66328	-5.04279	-0.314548	-2.93583	0.383952	-1.27786	-16.6238	-14.9392	-7.27526	-0.242686	0.159716	-0.195098
P4507B12r	8.59646	1.66328	-5.04278	-0.314609	-2.93583	0.383963	-1.27785	-16.6238	-14.9391	-7.27525	-0.242695	0.159714	-0.195101
P5CDm	8.59646	1.66328	-5.04278	-0.3146	-2.93583	0.383958	-1.27785	-16.6238	-14.9391	-7.27525	-0.242692	0.159714	-0.195101
PA_HSter	8.59704	1.66332	-5.04299	-0.314712	-2.93577	0.383913	-1.27762	-16.6237	-14.9391	-7.27531	-0.24275	0.15972	-0.195079
PAFH	8.59646	1.66328	-5.04278	-0.31459	-2.93583	0.383957	-1.27785	-16.6238	-14.9391	-7.27525	-0.242692	0.159714	-0.1951
PAFHe	8.59648	1.66328	-5.04278	-0.314548	-2.93584	0.383952	-1.27786	-16.6238	-14.9391	-7.27526	-0.242687	0.159716	-0.195098
PAFS	8.59647	1.66328	-5.04278	-0.31458	-2.93584	0.383958	-1.27786	-16.6238	-14.9391	-7.27525	-0.242692	0.159717	-0.1951
PAIL_HStn	8.59651	1.66322	-5.0426	-0.314422	-2.93583	0.38394	-1.27784	-16.6238	-14.9391	-7.27515	-0.242712	0.15968	-0.195112
PAIL45P_HStn	8.59648	1.66325	-5.04267	-0.314499	-2.93583	0.383953	-1.27784	-16.6238	-14.9391	-7.27519	-0.242706	0.159694	-0.195108
PAIL4P_HStn	8.59651	1.66319	-5.04249	-0.31436	-2.93582	0.383943	-1.27782	-16.6237	-14.939	-7.27508	-0.242733	0.159658	-0.195123
PAN4PP	8.59648	1.66328	-5.04279	-0.314526	-2.93584	0.383954	-1.27786	-16.6238	-14.9392	-7.27526	-0.242688	0.159716	-0.195098
PCFLOPm	8.59648	1.66328	-5.04279	-0.314543	-2.93583	0.383957	-1.27786	-16.6238	-14.9391	-7.27526	-0.242686	0.159716	-0.195098
PCHOL_HSter	8.59645	1.66328	-5.04278	-0.31461	-2.93582	0.383965	-1.27785	-16.6238	-14.9391	-7.27525	-0.242694	0.159713	-0.195101
PCHOL_HStg	8.5965	1.66328	-5.04276	-0.314603	-2.93585	0.383722	-1.27787	-16.6238	-14.9391	-7.27523	-0.242677	0.159611	-0.195097
PCHOLP_hs	8.59647	1.66328	-5.04278	-0.314581	-2.93584	0.383956	-1.27785	-16.6238	-14.9391	-7.27525	-0.242691	0.159714	-0.1951
PCHOLPm_hs	8.59648	1.66328	-5.04278	-0.314548	-2.93584	0.383959	-1.27786	-16.6238	-14.9391	-7.27525	-0.24269	0.159716	-0.195099
PCREATtmdiffir	8.59648	1.66328	-5.04278	-0.314543	-2.93584	0.383955	-1.27786	-16.6238	-14.9391	-7.27525	-0.242691	0.159715	-0.195098
PCRNtc	8.59647	1.66328	-5.04278	-0.314588	-2.93579	0.383965	-1.27785	-16.6238	-14.9391	-7.27525	-0.242692	0.159715	-0.1951
PCRNtm	8.59647	1.66328	-5.04278	-0.314558	-2.93583	0.383956	-1.27786	-16.6238	-14.9391	-7.27526	-0.242691	0.159716	-0.195099
PCt	8.59646	1.66328	-5.04278	-0.314607	-2.93582	0.383963	-1.27785	-16.6238	-14.9391	-7.27525	-0.242693	0.159713	-0.195101
PDE1	8.59646	1.66328	-5.04278	-0.314601	-2.93583	0.383963	-1.27785	-16.6238	-14.9391	-7.27525	-0.242693	0.159714	-0.195101
PDE4	8.59645	1.66328	-5.04278	-0.314612	-2.93582	0.383965	-1.27785	-16.6238	-14.9391	-7.27525	-0.242695	0.159713	-0.195101
PDHm	8.57801	1.66925	-5.06001	-0.316417	-2.92885	0.3847	-1.27789	-16.6123	-14.9432	-7.27664	-0.248029	0.159557	-0.198354
PE_HSter	8.59646	1.66328	-5.04278	-0.31459	-2.93583	0.383963	-1.27785	-16.6238	-14.9391	-7.27525	-0.242692	0.159714	-0.195101
PE_HStm	8.66083	1.68741	-5.10524	-0.3197	-2.94723	0.384711	-1.28402	-16.6446	-14.937	-7.27844	-0.195154	0.161197	-0.195315
PEFLIP	8.59648	1.66328	-5.04278	-0.314554	-2.93583	0.383954	-1.27786	-16.6238	-14.9391	-7.27526	-0.242687	0.159716	-0.195099
PEFLIPm	8.59647	1.66328	-5.04278	-0.314571	-2.93584	0.383955	-1.27786	-16.6238	-14.9391	-7.27525	-0.242691	0.159714	-0.1951
PEt	8.60714	1.66537	-5.05015	-0.316007	-2.93588	0.379641	-1.27128	-16.6221	-14.9604	-7.28041	-0.234246	0.156438	-0.196192
PETHCT	8.59648	1.66328	-5.04278	-0.314544	-2.93584	0.383952	-1.27786	-16.6238	-14.9391	-7.27526	-0.242686	0.159715	-0.195098
PETOHMm_hs	8.59648	1.66328	-5.04278	-0.314547	-2.93584	0.383959	-1.27786	-16.6238	-14.9391	-7.27525	-0.24269	0.159716	-0.195099
PETOHMr_hs	8.59648	1.66328	-5.04279	-0.314544	-2.93583	0.383953	-1.27786	-16.6238	-14.9392	-7.27526	-0.242684	0.159715	-0.195098
PGDI	8.59645	1.66328	-5.04277	-0.314632	-2.93582	0.383966	-1.27784	-16.6238	-14.9391	-7.27524	-0.242697	0.159713	-0.195102
PGDIr	8.59646	1.66328	-5.04278	-0.314582	-2.93583	0.383961	-1.27785	-16.6238	-14.9391	-7.27525	-0.242693	0.159715	-0.195101
PGLer	8.59647	1.66328	-5.04278	-0.31457	-2.93583	0.383961	-1.27785	-16.6238	-14.9391	-7.27525	-0.242692	0.159714	-0.1951
PGLYCt	8.59646	1.66328	-5.04278	-0.314578	-2.93583	0.383958	-1.27785	-16.6238	-14.9391	-7.27525	-0.242687	0.159714	-0.1951
PGPPT	8.60121	1.66314	-5.04292	-0.314932	-2.93526	0.383536	-1.27578	-16.6236	-14.9382	-7.27483	-0.243406	0.159458	-0.195066
PHCDm	8.59647	1.66328	-5.04278	-0.314566	-2.93584	0.383956	-1.27785	-16.6238	-14.9391	-7.27525	-0.242692	0.159715	-0.1951
PHEMEtm	0	0	0	0	0	0	0	0	0	0	0	0	0
PHEt4	8.59599	1.66321	-5.04253	-0.314414	-2.93559	0.384346	-1.27801	-16.6241	-14.9397	-7.27522	-0.242449	0.159798	-0.195134
PHETA1m	8.51139	1.68075	-5.09179	-0.317882	-2.91707	0.378008	-1.28403	-16.6359	-14.9119	-7.28677	-0.207407	0.159765	-0.196455
PHEtec	8.59561	1.66318	-5.04244	-0.314237	-2.93525	0.383587	-1.2783	-16.6241	-14.9395	-7.27464	-0.243647	0.160119	-0.195057
PHETHPTOX2	8.58832	1.66402	-5.04523	-0.315401	-2.9789	0.384127	-1.27637	-16.6242	-14.9346	-7.27835	-0.239485	0.159393	-0.194793
PI345P3P	8.59648	1.66328	-5.04278	-0.314552	-2.93584	0.383955	-1.27786	-16.6238	-14.9391	-7.27526	-0.24269	0.159716	-0.195098
PI345P5P	8.59649	1.66328	-5.04278	-0.314542	-2.93584	0.383951	-1.27786	-16.6238	-14.9391	-7.27526	-0.242688	0.159716	-0.195098
PI34P5K	8.59646	1.66328	-5.04278	-0.314595	-2.93583	0.383964	-1.27785	-16.6238	-14.9391	-7.27525	-0.242695	0.159714	-0.195101
PI3P5K	8.59648	1.66328	-5.04278	-0.314554	-2.93583	0.383956	-1.27786	-16.6238	-14.9391	-7.27526	-0.242686	0.159715	-0.195098
PI45P3K	8.59647	1.66328	-5.04278	-0.314574	-2.93583	0.383957	-1.27786	-16.6238	-14.9391	-7.27525	-0.24269	0.159715	-0.195099
PI45P4P	8.59647	1.66325	-5.04267	-0.314518	-2.93582	0.383955	-1.27784	-16.6238	-14.9391	-7.27519	-0.242707	0.159693	-0.195109
PI45P5P	8.59646	1.66328	-5.04278	-0.314588	-2.93583	0.383963	-1.27785	-16.6238	-14.9391	-7.27525	-0.242691	0.159714	-0.1951
PI45PLC	8.59646	1.66328	-5.04278	-0.314608	-2.93583	0.383961	-1.27785	-16.6238	-14.9391	-7.27525	-0.242695	0.159714	-0.195101
PI4P3K	8.59647	1.66328	-5.04278	-0.314576	-2.93583	0.383961	-1.27785	-16.6238	-14.9391	-7.27525	-0.242691	0.159714	-0.1951
PI4P5K	8.59646	1.66328	-5.04278	-0.314595	-2.93583	0.383958	-1.27785	-16.6238	-14.9391	-7.27525	-0.242692	0.159714	-0.1951
PI4PLC	8.59602	1.66522	-5.04914	-0.316852	-2.93619	0.384472	-1.27865	-16.6241	-14.9422	-7.27884	-0.241834	0.160952	-0.194595
PI4PLCn	8.59646	1.66328	-5.04278	-0.314583	-2.93583	0.383963	-1.27785	-16.6238	-14.9391	-7.27525	-0.242692	0.159714	-0.1951
PI4PP	8.60331	1.66099	-5.03637	-0.313496	-2.93561	0.382977	-1.27581	-16.6237	-14.9352	-7.27129	-0.24382	0.158203	-0.195459
PI5P3K	8.59648	1.66328	-5.04278	-0.314545	-2.93585	0.383956	-1.27786	-16.6238	-14.9391	-7.27525	-0.24269	0.159717	-0.195098
PIK3	8.59645	1.66328	-5.04278	-0.314624	-2.93582	0.383965	-1.27785	-16.6238	-14.9391	-7.27524	-0.242695	0.159713	-0.195102
PIK4	8.74717	1.71965	-5.18863	-0.327723	-2.96334	0.386252	-1.292	-16.6717	-14.9339	-7.28346	-0.132765	0.16373	-0.195798
PIK5	8.59646	1.66328	-5.04278	-0.314604	-2.93583	0.383962	-1.27785	-16.6238	-14.9391	-7.27525	-0.242695	0.159714	-0.195101
PIPLC	8.59646	1.66328	-5.04278	-0.314601	-2.93583	0.383959	-1.27785	-16.6238	-14.9391	-7.27525	-0.242692	0.159715	-0.195101
PIter	8.59647	1.66328	-5.04278	-0.314579	-2.93583	0.383957	-1.27785	-16.6238	-14.9391	-7.27525	-0.24269	0.159714	-0.1951
PItn	8.59647	1.66327	-5.04276	-0.314544	-2.93583	0.383954	-1.27785	-16.6238	-14.9391	-7.27524	-0.242698	0.159709	-0.195101
PLA2_2	8.58705	1.66151	-5.03212	-0.305875	-2.9414	0.385798	-1.27731	-16.614	-14.9435	-7.28164	-0.252624	0.160763	-0.193538
PLA2_2e	8.59647	1.66328	-5.04278	-0.314568	-2.93584	0.383953	-1.27786	-16.6238	-14.9391	-7.27525	-0.242689	0.159715	-0.195099
PMI12346PH	8.59648	1.66328	-5.04278	-0.314559	-2.93584	0.383961	-1.27786	-16.6238	-14.9391	-7.27525	-0.242692	0.159716	-0.195099
PMTCOAtx	8.59649	1.66328	-5.04278	-0.314549	-2.93583	0.383958	-1.27786	-16.6238	-14.9391	-7.27525	-0.24269	0.159717	-0.195099
PNTOt5	8.59647	1.66328	-5.04278	-0.314569	-2.93583	0.38396	-1.27785	-16.6238	-14.9391	-7.27525	-0.242689	0.159715	-0.1951
PPA2	8.59647	1.66328	-5.04278	-0.314575	-2.93584	0.383955	-1.27786	-16.6238	-14.9391	-7.27525	-0.24269	0.159714	-0.195099
PPAer	8.59645	1.66328	-5.04278	-0.314617	-2.93583	0.383964	-1.27785	-16.6238	-14.9391	-7.27525	-0.242695	0.159713	-0.195102
PPAm	8.65376	1.66237	-5.03621	-0.314171	-2.94638	0.386231	-1.27483	-16.6202	-14.939	-7.2747	-0.247083	0.159769	-0.19438
PPAn	8.59648	1.66328	-5.04278	-0.314562	-2.93584	0.383955	-1.27786	-16.6238	-14.9391	-7.27525	-0.242691	0.159716	-0.195099
PPAP	8.59647	1.66328	-5.04278	-0.314582	-2.93583	0.383961	-1.27785	-16.6238	-14.9391	-7.27525	-0.242694	0.159714	-0.1951
PPAt	8.59648	1.66328	-5.04278	-0.314561	-2.93583	0.383952	-1.27786	-16.6238	-14.9391	-7.27526	-0.242688	0.159715	-0.195098
PPItr	8.59646	1.66328	-5.04278	-0.314607	-2.93583	0.383964	-1.27785	-16.6238	-14.9391	-7.27525	-0.242696	0.159714	-0.195102
PPPG9tm	0	0	0	0	0	0	0	0	0	0	0	0	0
PPPGOm	0	0	0	0	0	0	0	0	0	0	0	0	0
PRDX	8.59638	1.66328	-5.04279	-0.314581	-2.93605	0.383968	-1.27784	-16.6238	-14.9391	-7.27523	-0.242668	0.159713	-0.195099
PRGNLONEtm	8.59647	1.66328	-5.04278	-0.314574	-2.93584	0.383953	-1.27786	-16.6238	-14.9391	-7.27525	-0.24269	0.159715	-0.195099
PRISTCOAtx	8.59647	1.66328	-5.04278	-0.314555	-2.93583	0.383957	-1.27786	-16.6238	-14.9391	-7.27526	-0.242687	0.159715	-0.195099
PROD2m	8.60056	1.66136	-5.03761	-0.314165	-2.94121	0.382716	-1.27828	-16.6244	-14.9386	-7.27301	-0.242945	0.159298	-0.196148
PROSTGE2t	8.59646	1.66328	-5.04278	-0.314591	-2.93582	0.383974	-1.27784	-16.6238	-14.9391	-7.27523	-0.242697	0.159722	-0.195099
PROSTGE2t2	8.59646	1.66328	-5.04277	-0.31457	-2.93581	0.383888	-1.27784	-16.6238	-14.9391	-7.27518	-0.24273	0.159733	-0.195102
PROSTGI2tr	8.59645	1.66328	-5.04278	-0.314633	-2.93582	0.383965	-1.27784	-16.6238	-14.9391	-7.27524	-0.242698	0.159713	-0.195102
PROt4	8.59634	1.66326	-5.04271	-0.314543	-2.93576	0.384055	-1.27809	-16.6239	-14.9393	-7.27537	-0.242645	0.159704	-0.195043
PROtm	8.60056	1.66136	-5.03761	-0.314156	-2.9412	0.382718	-1.27828	-16.6244	-14.9386	-7.27301	-0.242945	0.159298	-0.196149
PSDm_hs	8.67353	1.68959	-5.11239	-0.321135	-2.94399	0.382013	-1.27942	-16.6407	-14.9524	-7.28207	-0.182897	0.158359	-0.196165
PSFLIP	8.59648	1.66328	-5.04279	-0.314554	-2.93584	0.383951	-1.27786	-16.6238	-14.9392	-7.27526	-0.242685	0.159715	-0.195098
PSFLIPm	8.67353	1.68959	-5.11239	-0.321134	-2.94399	0.38201	-1.27942	-16.6407	-14.9524	-7.28207	-0.182896	0.158359	-0.196165
PSSA1_hs	8.52023	1.66597	-5.02515	-0.278863	-2.94455	0.381717	-1.28584	-16.5745	-14.9397	-7.29039	-0.311793	0.155427	-0.18963
PSSA2_hs	8.68104	1.65529	-5.06255	-0.316967	-2.94702	0.37855	-1.2713	-16.6268	-14.9371	-7.27489	-0.232852	0.157344	-0.194616
PSt3	8.59646	1.66328	-5.04278	-0.314595	-2.93583	0.383963	-1.27785	-16.6238	-14.9391	-7.27525	-0.242693	0.159714	-0.195101
PTDCACRNt	8.59647	1.66328	-5.04278	-0.314579	-2.93583	0.383952	-1.27786	-16.6238	-14.9391	-7.27525	-0.242688	0.159715	-0.195099
PTHPS	8.59648	1.66328	-5.04278	-0.314545	-2.93584	0.38395	-1.27786	-16.6238	-14.9391	-7.27526	-0.242687	0.159715	-0.195098
PTRCAT1	8.59645	1.66328	-5.04278	-0.314619	-2.93583	0.383965	-1.27785	-16.6238	-14.9391	-7.27524	-0.242697	0.159713	-0.195102
PTRCOX1	8.59646	1.66328	-5.04278	-0.314587	-2.93583	0.383961	-1.27785	-16.6238	-14.9391	-7.27525	-0.242688	0.159714	-0.195101
PYNP2r	8.59728	1.66327	-5.04269	-0.314572	-2.93599	0.38399	-1.27781	-16.6237	-14.9391	-7.27524	-0.242756	0.159716	-0.19509
PYRt2m	8.59648	1.66328	-5.04279	-0.31457	-2.93585	0.383966	-1.27786	-16.6238	-14.9391	-7.27525	-0.242731	0.159715	-0.195101
PYRt2p	8.59199	1.66456	-5.04592	-0.314244	-2.93939	0.384893	-1.27746	-16.6221	-14.9394	-7.27566	-0.235835	0.159686	-0.194957
RETH	8.59557	1.66313	-5.04183	-0.313843	-2.93629	0.384113	-1.27777	-16.6229	-14.9395	-7.2758	-0.243579	0.1598	-0.194968
RETNt	8.59677	1.66334	-5.04304	-0.314727	-2.93587	0.384606	-1.27716	-16.6235	-14.9396	-7.2758	-0.240132	0.159773	-0.19501
RNMK	8.59647	1.66328	-5.04278	-0.314554	-2.93584	0.383958	-1.27786	-16.6238	-14.9391	-7.27525	-0.242689	0.159716	-0.195099
RTOTAL2t	8.51289	1.64895	-4.95258	-0.234625	-2.9857	0.399391	-1.2731	-16.5381	-14.9757	-7.33023	-0.328581	0.169355	-0.181495
RTOTALt	8.5129	1.64895	-4.95257	-0.234624	-2.98572	0.399388	-1.2731	-16.5381	-14.9757	-7.33023	-0.328586	0.169356	-0.181495
Rtotaltl	8.59647	1.66328	-5.04278	-0.314572	-2.93584	0.383956	-1.27786	-16.6238	-14.9391	-7.27525	-0.242693	0.159715	-0.195099
SACCD3m	8.56232	1.6882	-5.12801	-0.341762	-2.92652	0.437767	-1.16197	-16.4891	-15.3735	-7.13018	-0.229416	0.134094	-0.276369
SACCD4m	8.58607	1.66414	-5.04616	-0.314937	-2.93537	0.388836	-1.27037	-16.6185	-14.9622	-7.26792	-0.245377	0.158315	-0.198596
SADT	8.59646	1.66328	-5.04278	-0.314587	-2.93583	0.383958	-1.27785	-16.6238	-14.9391	-7.27525	-0.242692	0.159713	-0.1951
SARCOXp	8.59648	1.66328	-5.04279	-0.314546	-2.93583	0.383952	-1.27786	-16.6238	-14.9392	-7.27526	-0.242685	0.159716	-0.195098
SARCStex	8.59648	1.66328	-5.04278	-0.314561	-2.93584	0.383952	-1.27786	-16.6238	-14.9391	-7.27526	-0.242687	0.159715	-0.195098
SARCStm	8.59648	1.66328	-5.04278	-0.314546	-2.93584	0.383954	-1.27786	-16.6238	-14.9391	-7.27526	-0.242688	0.159715	-0.195098
SARCStp	8.59647	1.66328	-5.04278	-0.314577	-2.93583	0.383954	-1.27786	-16.6238	-14.9391	-7.27525	-0.242689	0.159716	-0.1951
SARDHm	8.59648	1.66328	-5.04278	-0.314544	-2.93584	0.383951	-1.27786	-16.6238	-14.9391	-7.27526	-0.242686	0.159715	-0.195097
SBPP1er	8.59646	1.66328	-5.04278	-0.314612	-2.93582	0.383965	-1.27785	-16.6238	-14.9391	-7.27525	-0.242695	0.159713	-0.195102
SBTD_D2	8.59628	1.66304	-5.04315	-0.315316	-2.93584	0.383934	-1.27785	-16.6237	-14.9392	-7.27522	-0.242407	0.159715	-0.195136
SBTR	8.59627	1.66304	-5.04315	-0.315332	-2.93583	0.383942	-1.27785	-16.6237	-14.9392	-7.27522	-0.242411	0.159714	-0.195138
SCP21x	8.59645	1.66328	-5.04278	-0.314611	-2.93582	0.383965	-1.27785	-16.6238	-14.9391	-7.27525	-0.242694	0.159714	-0.195101
SCP22x	8.59647	1.66328	-5.04279	-0.31456	-2.93583	0.38396	-1.27786	-16.6238	-14.9391	-7.27525	-0.242688	0.159715	-0.195099
SERALANaEx	8.59648	1.66328	-5.04278	-0.314553	-2.93584	0.383953	-1.27786	-16.6238	-14.9391	-7.27526	-0.242686	0.159716	-0.195098
SERDGLNexR	8.59619	1.66324	-5.04263	-0.314527	-2.93574	0.383889	-1.27796	-16.6246	-14.9392	-7.27551	-0.242972	0.159789	-0.19507
SERDGLYexR	8.59651	1.66329	-5.04282	-0.314537	-2.93581	0.383785	-1.27797	-16.6235	-14.9391	-7.27519	-0.242887	0.159732	-0.195097
SERGLNexR	8.59619	1.66323	-5.04262	-0.314591	-2.93579	0.384014	-1.27775	-16.6248	-14.9392	-7.27561	-0.242794	0.159758	-0.195069
SERGLYexR	8.5965	1.66329	-5.04282	-0.314574	-2.93583	0.383864	-1.27783	-16.6237	-14.9392	-7.27525	-0.24278	0.15971	-0.195097
SERt4	8.59639	1.66327	-5.04273	-0.314529	-2.93579	0.384051	-1.278	-16.6239	-14.9393	-7.27538	-0.242631	0.159707	-0.195113
SMS	8.59724	1.66315	-5.04243	-0.314672	-2.93616	0.378378	-1.27822	-16.6238	-14.9385	-7.27476	-0.242341	0.157271	-0.195023
SO4CLtex2	8.59648	1.66328	-5.04278	-0.314555	-2.93583	0.383953	-1.27786	-16.6238	-14.9391	-7.27526	-0.242686	0.159715	-0.195098
SO4HCOtex	8.59646	1.66328	-5.04278	-0.314592	-2.93583	0.383962	-1.27785	-16.6238	-14.9391	-7.27525	-0.242692	0.159714	-0.1951
SO4OXAtex2	8.59648	1.66328	-5.04278	-0.314558	-2.93583	0.383954	-1.27786	-16.6238	-14.9391	-7.27526	-0.242687	0.159715	-0.195099
SPH1Ptr	8.59668	1.66329	-5.04285	-0.314328	-2.93603	0.38377	-1.27795	-16.6238	-14.9392	-7.27535	-0.242623	0.159731	-0.195076
SPHGNtr	0	0	0	0	0	0	0	0	0	0	0	0	0
SPHINGStl	8.59646	1.66328	-5.04278	-0.314597	-2.93583	0.38396	-1.27785	-16.6238	-14.9391	-7.27525	-0.242695	0.159716	-0.195101
SPHK21c	8.59646	1.66328	-5.04278	-0.314605	-2.93583	0.383961	-1.27785	-16.6238	-14.9391	-7.27525	-0.242696	0.159714	-0.195101
SPHMYLNtg	8.59648	1.66328	-5.04276	-0.314636	-2.93584	0.383728	-1.27786	-16.6238	-14.9391	-7.27522	-0.242682	0.159609	-0.195099
SPODMm	8.60545	1.66176	-5.03819	-0.313612	-2.9406	0.383965	-1.27834	-16.6232	-14.9372	-7.27466	-0.24704	0.159917	-0.194783
SPR	8.59647	1.66328	-5.04278	-0.31459	-2.93583	0.383957	-1.27785	-16.6238	-14.9391	-7.27525	-0.242692	0.159714	-0.1951
SPRMS	8.59648	1.66328	-5.04279	-0.314547	-2.93584	0.383951	-1.27786	-16.6238	-14.9391	-7.27526	-0.242687	0.159716	-0.195098
SRTNtu	8.59646	1.66328	-5.04278	-0.314581	-2.93583	0.383947	-1.27785	-16.6238	-14.9391	-7.27523	-0.242705	0.159714	-0.195102
STCOAtx	8.59647	1.66328	-5.04278	-0.314576	-2.93583	0.383961	-1.27786	-16.6238	-14.9391	-7.27525	-0.24269	0.159715	-0.1951
STRDNCCPT1	8.59647	1.66328	-5.04279	-0.314544	-2.93584	0.383957	-1.27786	-16.6238	-14.9392	-7.27525	-0.242691	0.159716	-0.195099
STRDNCCPT2	8.59648	1.66328	-5.04279	-0.314556	-2.93583	0.383954	-1.27786	-16.6238	-14.9391	-7.27526	-0.242686	0.159716	-0.195099
STRDNCCRNt	8.59647	1.66328	-5.04278	-0.314567	-2.93583	0.383955	-1.27786	-16.6238	-14.9391	-7.27525	-0.242688	0.159715	-0.195099
SUCCt2m	8.60057	1.66061	-5.0347	-0.313855	-2.93547	0.383715	-1.27816	-16.6293	-14.9396	-7.27622	-0.246913	0.159394	-0.195029
SUCCt4_2	8.55692	1.66096	-5.03346	-0.314495	-2.92341	0.382461	-1.27185	-16.6881	-14.9407	-7.28348	-0.256467	0.159709	-0.193569
SUCD1m	8.59646	1.66328	-5.04278	-0.314581	-2.93583	0.38396	-1.27786	-16.6238	-14.9391	-7.27525	-0.242691	0.159714	-0.1951
SUCOAS1m	8.58776	1.66471	-5.0377	-0.314789	-2.93525	0.384089	-1.27657	-16.636	-14.9402	-7.27758	-0.245712	0.159221	-0.195629
SUCOASm	8.59074	1.66125	-5.04109	-0.314629	-2.93547	0.384046	-1.2771	-16.6302	-14.9397	-7.27641	-0.243791	0.159486	-0.195402
TAURt4_2_r	8.59638	1.66326	-5.04273	-0.314665	-2.93578	0.383741	-1.27782	-16.6239	-14.9388	-7.27519	-0.243111	0.159936	-0.195014
TCHOLAt	8.59647	1.66328	-5.04278	-0.314558	-2.93583	0.383973	-1.27784	-16.6238	-14.9391	-7.27524	-0.242697	0.159723	-0.195098
TCHOLAte	8.59644	1.66328	-5.04276	-0.314615	-2.93581	0.383893	-1.27782	-16.6237	-14.9391	-7.27517	-0.242737	0.159731	-0.195105
TDCHOLAtx	8.59646	1.66328	-5.04278	-0.314599	-2.93583	0.383962	-1.27785	-16.6238	-14.9391	-7.27525	-0.242693	0.159714	-0.195101
TDPm	8.59647	1.66328	-5.04278	-0.314552	-2.93584	0.383954	-1.27786	-16.6238	-14.9391	-7.27525	-0.242691	0.159716	-0.195099
TETPENT3CPT1	8.59648	1.66328	-5.04278	-0.31455	-2.93584	0.383952	-1.27786	-16.6238	-14.9392	-7.27526	-0.242687	0.159716	-0.195099
TETPENT3CPT2	8.59646	1.66328	-5.04278	-0.314601	-2.93583	0.383965	-1.27785	-16.6238	-14.9391	-7.27525	-0.242694	0.159713	-0.195102
TETPENT3CRNt	8.59648	1.66328	-5.04278	-0.314555	-2.93584	0.383954	-1.27786	-16.6238	-14.9391	-7.27526	-0.242688	0.159714	-0.195099
TETPENT6CPT1	8.59648	1.66328	-5.04278	-0.31455	-2.93584	0.383952	-1.27786	-16.6238	-14.9392	-7.27526	-0.242687	0.159716	-0.195099
TETPENT6CPT2	8.59648	1.66328	-5.04279	-0.314545	-2.93584	0.383954	-1.27786	-16.6238	-14.9392	-7.27526	-0.242686	0.159716	-0.195099
TETPENT6CRNt	8.59648	1.66328	-5.04278	-0.314555	-2.93584	0.383954	-1.27786	-16.6238	-14.9391	-7.27526	-0.242688	0.159714	-0.195099
TETTET6CPT1	8.59648	1.66328	-5.04279	-0.31453	-2.93584	0.383954	-1.27786	-16.6238	-14.9392	-7.27526	-0.242691	0.159715	-0.195099
TETTET6CPT2	8.59648	1.66328	-5.04279	-0.314541	-2.93584	0.383952	-1.27786	-16.6238	-14.9392	-7.27526	-0.242685	0.159716	-0.195098
TETTET6CRNt	8.59648	1.66328	-5.04278	-0.314555	-2.93584	0.383954	-1.27786	-16.6238	-14.9391	-7.27526	-0.242688	0.159714	-0.195099
THBPT4ACAMDASE	8.58831	1.66402	-5.04523	-0.315409	-2.97891	0.384128	-1.27637	-16.6242	-14.9346	-7.27835	-0.239487	0.159392	-0.194794
THD1m	8.59646	1.66328	-5.04278	-0.314587	-2.93583	0.383962	-1.27785	-16.6238	-14.9391	-7.27525	-0.242694	0.159714	-0.195101
THFt2	8.59646	1.66328	-5.04278	-0.314601	-2.93583	0.383963	-1.27785	-16.6238	-14.9391	-7.27525	-0.242694	0.159714	-0.195101
THFtl	8.59647	1.66328	-5.04278	-0.314568	-2.93584	0.383958	-1.27786	-16.6238	-14.9391	-7.27525	-0.242691	0.159715	-0.195099
THFtm	8.59648	1.66328	-5.04279	-0.314548	-2.93584	0.383952	-1.27786	-16.6238	-14.9392	-7.27526	-0.242686	0.159716	-0.195098
THMMPtm	8.59647	1.66328	-5.04278	-0.314581	-2.93584	0.383958	-1.27785	-16.6238	-14.9391	-7.27525	-0.242693	0.159715	-0.1951
THMP	8.59648	1.66328	-5.04279	-0.314527	-2.93584	0.383954	-1.27786	-16.6238	-14.9391	-7.27526	-0.24269	0.159716	-0.195098
THMPPtm	8.59647	1.66328	-5.04278	-0.314568	-2.93584	0.383952	-1.27786	-16.6238	-14.9391	-7.27525	-0.242691	0.159714	-0.195099
THRCYSNaEx	8.59646	1.66328	-5.04278	-0.314591	-2.93583	0.38396	-1.27785	-16.6238	-14.9391	-7.27525	-0.242692	0.159714	-0.1951
THRGLNexR	8.59632	1.66326	-5.04271	-0.31458	-2.93581	0.38392	-1.27781	-16.6243	-14.939	-7.27533	-0.24282	0.159702	-0.195104
THRGLYexR	8.59648	1.66329	-5.04281	-0.314618	-2.93583	0.383872	-1.27784	-16.6237	-14.9391	-7.27517	-0.242784	0.159686	-0.195114
THRt4	8.59628	1.66324	-5.04265	-0.314532	-2.93574	0.38423	-1.27809	-16.624	-14.9396	-7.27566	-0.242488	0.159751	-0.195095
THYMDt1	0	0	0	0	0	0	0	0	0	0	0	0	0
THYMt	0	0	0	0	0	0	0	0	0	0	0	0	0
THYOXt	8.59644	1.66328	-5.04277	-0.314635	-2.93581	0.383981	-1.27783	-16.6238	-14.9391	-7.27523	-0.242702	0.159719	-0.195101
THYOXt2	8.59646	1.66328	-5.04277	-0.314569	-2.93581	0.383888	-1.27783	-16.6238	-14.9391	-7.27518	-0.24273	0.159732	-0.195102
TMDK1m	8.59647	1.66328	-5.04278	-0.31457	-2.93584	0.383955	-1.27785	-16.6238	-14.9391	-7.27525	-0.242691	0.159714	-0.1951
TMDPP	0	0	0	0	0	0	0	0	0	0	0	0	0
TMNDNCCPT1	8.59645	1.66328	-5.04278	-0.314626	-2.93582	0.383965	-1.27785	-16.6238	-14.9391	-7.27524	-0.242695	0.159713	-0.195102
TMNDNCCPT2	8.59648	1.66328	-5.04279	-0.314546	-2.93583	0.383954	-1.27786	-16.6238	-14.9392	-7.27526	-0.242685	0.159715	-0.195098
TMNDNCCRNt	8.59645	1.66328	-5.04278	-0.314611	-2.93583	0.383964	-1.27785	-16.6238	-14.9391	-7.27525	-0.242695	0.159713	-0.195102
TRDR	8.59646	1.66328	-5.04277	-0.31461	-2.93583	0.383978	-1.27784	-16.6238	-14.9391	-7.27526	-0.242679	0.159717	-0.195099
TRIODTHYt	8.59647	1.66328	-5.04278	-0.314558	-2.93582	0.383968	-1.27785	-16.6238	-14.9391	-7.27524	-0.242695	0.159722	-0.195098
TRIODTHYt2	8.59647	1.66328	-5.04277	-0.314546	-2.93582	0.383879	-1.27784	-16.6238	-14.9391	-7.27519	-0.242726	0.159734	-0.195101
TRIOK	8.58403	1.68114	-5.07119	-0.29212	-2.9299	0.384383	-1.27365	-16.6204	-14.9337	-7.26965	-0.228447	0.16055	-0.195227
TRPHYDRO2	8.59646	1.66328	-5.04278	-0.314576	-2.93583	0.38396	-1.27785	-16.6238	-14.9391	-7.27525	-0.242694	0.159715	-0.195101
TRPO2	8.59647	1.66328	-5.04278	-0.31458	-2.93583	0.38396	-1.27786	-16.6238	-14.9391	-7.27525	-0.24269	0.159714	-0.1951
TTDCPT2	8.59664	1.66328	-5.04278	-0.314544	-2.93584	0.383951	-1.27786	-16.6238	-14.9391	-7.27525	-0.242682	0.159715	-0.195098
TTDCRNt	8.59646	1.66328	-5.04278	-0.314606	-2.93583	0.383963	-1.27785	-16.6238	-14.9391	-7.27525	-0.242695	0.159714	-0.195102
TYR3MO2	8.59646	1.66328	-5.04278	-0.314604	-2.93583	0.383964	-1.27785	-16.6238	-14.9391	-7.27525	-0.242695	0.159714	-0.195102
TYRCBOX	8.59646	1.66328	-5.04278	-0.314602	-2.93583	0.38396	-1.27785	-16.6238	-14.9391	-7.27525	-0.242692	0.159714	-0.195101
TYRDOPO	8.59647	1.66328	-5.04278	-0.314572	-2.93584	0.383955	-1.27786	-16.6238	-14.9391	-7.27525	-0.24269	0.159715	-0.195099
TYRt	8.59577	1.66327	-5.04271	-0.314396	-2.93546	0.383659	-1.27814	-16.6237	-14.9383	-7.27556	-0.243603	0.160016	-0.194976
TYRTAm	8.5454	1.6742	-5.07246	-0.316474	-2.92441	0.380047	-1.27523	-16.6226	-14.9299	-7.28035	-0.225061	0.160441	-0.193466
UAG2EMAi	8.59648	1.66328	-5.04278	-0.314554	-2.93584	0.383954	-1.27786	-16.6238	-14.9391	-7.27526	-0.242696	0.159714	-0.195098
UAGALDP	8.59645	1.66328	-5.04278	-0.314617	-2.93583	0.383964	-1.27785	-16.6238	-14.9391	-7.27525	-0.242695	0.159713	-0.195102
UDPACGALtl	8.59646	1.66328	-5.04278	-0.314584	-2.93583	0.383961	-1.27785	-16.6238	-14.9391	-7.27525	-0.242695	0.159715	-0.195101
UDPGD	8.59645	1.66328	-5.04278	-0.314615	-2.93583	0.383965	-1.27785	-16.6238	-14.9391	-7.27524	-0.242696	0.159713	-0.195102
UDPGLCAter	8.59653	1.66328	-5.0428	-0.314477	-2.93588	0.38391	-1.27789	-16.6238	-14.9392	-7.27528	-0.24267	0.159718	-0.195092
UDPGNP	8.59646	1.66328	-5.04278	-0.314585	-2.93583	0.383961	-1.27785	-16.6238	-14.9391	-7.27525	-0.242694	0.159714	-0.195101
UDPtl	8.59646	1.66328	-5.04278	-0.31459	-2.93583	0.383961	-1.27785	-16.6238	-14.9391	-7.27525	-0.242692	0.159714	-0.1951
UGT1A10r	8.59647	1.66328	-5.04278	-0.314595	-2.93583	0.383959	-1.27785	-16.6238	-14.9391	-7.27525	-0.242693	0.159714	-0.1951
URAt	8.59766	1.66342	-5.04307	-0.314573	-2.93606	0.384074	-1.2778	-16.6241	-14.939	-7.27516	-0.242322	0.159717	-0.195153
UREAtm	8.59647	1.66328	-5.04278	-0.314569	-2.93584	0.383956	-1.27786	-16.6238	-14.9391	-7.27525	-0.24269	0.159715	-0.195099
URIDK2m	8.59647	1.66328	-5.04278	-0.314576	-2.93583	0.383952	-1.27786	-16.6238	-14.9391	-7.27525	-0.242689	0.159715	-0.195099
VALt5m	8.60212	1.66431	-5.04649	-0.315417	-2.94198	0.383718	-1.27766	-16.6219	-14.9412	-7.27654	-0.239331	0.158596	-0.195425
VALTAm	8.60214	1.66431	-5.04649	-0.315393	-2.94199	0.383716	-1.27767	-16.6219	-14.9412	-7.27654	-0.239328	0.158598	-0.195424
VALtec	8.59593	1.66317	-5.04244	-0.314315	-2.93545	0.38375	-1.27845	-16.6241	-14.9377	-7.27594	-0.243389	0.160321	-0.195209
XOL27OHtm	8.59647	1.66328	-5.04278	-0.314578	-2.93583	0.383962	-1.27785	-16.6238	-14.9391	-7.27525	-0.242693	0.159715	-0.1951
XOLEST2te	8.59646	1.66328	-5.04278	-0.314591	-2.93583	0.383959	-1.27785	-16.6238	-14.9391	-7.27525	-0.242692	0.159713	-0.1951
XOLTRI24te	8.5954	1.66331	-5.04286	-0.314555	-2.94139	0.384153	-1.27781	-16.624	-14.9391	-7.27515	-0.242206	0.159723	-0.195113
XOLTRI27tc	8.59648	1.66328	-5.04278	-0.314559	-2.93584	0.383951	-1.27786	-16.6238	-14.9391	-7.27526	-0.242688	0.159716	-0.195098
XOLTRI27te	8.59648	1.66328	-5.04278	-0.314549	-2.93584	0.383952	-1.27786	-16.6238	-14.9391	-7.27526	-0.242688	0.159715	-0.195098
XYLK	8.59647	1.66328	-5.04278	-0.314588	-2.93583	0.383959	-1.27785	-16.6238	-14.9391	-7.27525	-0.242692	0.159715	-0.1951
XYLTD_Dr	8.59647	1.66328	-5.04278	-0.314556	-2.93583	0.383958	-1.27786	-16.6238	-14.9391	-7.27525	-0.24269	0.159713	-0.195099
XYLUR	8.59654	1.66332	-5.043	-0.314646	-2.9357	0.38395	-1.27784	-16.6239	-14.9391	-7.27523	-0.242693	0.159719	-0.195051
r0002	8.59647	1.66328	-5.04279	-0.314578	-2.93583	0.383952	-1.27786	-16.6238	-14.9391	-7.27525	-0.242688	0.159716	-0.195099
r0021	8.59602	1.66331	-5.043	-0.31467	-2.93531	0.38396	-1.27772	-16.624	-14.9389	-7.275	-0.242623	0.15972	-0.195022
r0022	8.59646	1.66328	-5.04278	-0.314596	-2.93583	0.383958	-1.27785	-16.6238	-14.9391	-7.27525	-0.242692	0.159714	-0.195101
r0023	8.59647	1.66328	-5.04278	-0.314587	-2.93583	0.383962	-1.27785	-16.6238	-14.9391	-7.27525	-0.242691	0.159714	-0.1951
r0027	8.59653	1.66329	-5.04283	-0.31459	-2.93584	0.383955	-1.27786	-16.6238	-14.9392	-7.27527	-0.242696	0.159715	-0.195092
r0028	8.59648	1.66328	-5.04279	-0.314543	-2.93583	0.383953	-1.27786	-16.6238	-14.9392	-7.27526	-0.242684	0.159716	-0.195098
r0047	8.59646	1.66328	-5.04278	-0.314609	-2.93583	0.383964	-1.27785	-16.6238	-14.9391	-7.27525	-0.242695	0.159714	-0.195101
r0051	8.59645	1.66328	-5.04278	-0.31462	-2.93583	0.383965	-1.27784	-16.6238	-14.9391	-7.27524	-0.242697	0.159713	-0.195102
r0074	8.59646	1.66328	-5.04278	-0.3146	-2.93583	0.383962	-1.27785	-16.6238	-14.9391	-7.27525	-0.242695	0.159713	-0.195101
r0081	8.59374	1.66418	-5.04528	-0.314792	-2.93447	0.383963	-1.27815	-16.622	-14.9397	-7.27563	-0.243698	0.159662	-0.195673
r0083	8.59636	1.66328	-5.04279	-0.314575	-2.93573	0.383939	-1.27788	-16.6236	-14.9391	-7.27526	-0.242588	0.159702	-0.195118
r0085	8.46991	1.69674	-5.14593	-0.344888	-2.93603	0.429962	-1.1382	-16.6965	-14.9588	-7.24273	-0.302258	0.16089	-0.207878
r0086	8.59945	1.66234	-5.03993	-0.31418	-2.93642	0.383666	-1.27835	-16.6255	-14.9384	-7.27533	-0.242178	0.159717	-0.194716
r0119	8.59646	1.66328	-5.04278	-0.31461	-2.93582	0.383965	-1.27785	-16.6238	-14.9391	-7.27525	-0.242694	0.159714	-0.195101
r0122	8.5953	1.64767	-5.04481	-0.314491	-2.93567	0.383981	-1.27777	-16.6231	-14.9389	-7.27495	-0.241635	0.159791	-0.195108
r0129	8.59647	1.66328	-5.04278	-0.314568	-2.93583	0.383953	-1.27786	-16.6238	-14.9391	-7.27525	-0.242687	0.159715	-0.195099
r0130	8.59569	1.66304	-5.04178	-0.313494	-2.93501	0.38579	-1.27715	-16.6249	-14.9357	-7.27245	-0.241871	0.159912	-0.195443
r0142	8.59646	1.66328	-5.04278	-0.31459	-2.93583	0.383961	-1.27785	-16.6238	-14.9391	-7.27525	-0.242695	0.159715	-0.195101
r0145	8.59647	1.66328	-5.04278	-0.314581	-2.93583	0.383959	-1.27785	-16.6238	-14.9391	-7.27525	-0.242692	0.159714	-0.1951
r0153	8.59458	1.6369	-5.04541	-0.314391	-2.93556	0.383978	-1.27768	-16.6234	-14.9389	-7.27493	-0.24133	0.159797	-0.195131
r0156	8.46991	1.69674	-5.14593	-0.344888	-2.93603	0.429961	-1.13821	-16.6965	-14.9588	-7.24273	-0.302256	0.16089	-0.207878
r0157	8.59944	1.66234	-5.03993	-0.314221	-2.93642	0.383675	-1.27834	-16.6255	-14.9384	-7.27532	-0.242185	0.159715	-0.194718
r0160	8.60359	1.66657	-5.04743	-0.309909	-2.93403	0.381347	-1.26259	-16.6038	-14.9377	-7.28466	-0.272291	0.158478	-0.191999
r0165	8.59213	1.6254	-5.05208	-0.321402	-2.93447	0.383762	-1.27743	-16.6232	-14.9385	-7.27418	-0.237598	0.159831	-0.19526
r0173	8.59199	1.66456	-5.04592	-0.314239	-2.93939	0.384895	-1.27746	-16.6221	-14.9394	-7.27566	-0.235834	0.159688	-0.194957
r0178	8.59646	1.66328	-5.04278	-0.3146	-2.93583	0.383964	-1.27785	-16.6238	-14.9391	-7.27525	-0.242695	0.159713	-0.195101
r0179	8.59633	1.66329	-5.0428	-0.314579	-2.93588	0.384002	-1.2778	-16.6238	-14.9393	-7.27521	-0.242755	0.159713	-0.195109
r0186	8.59647	1.66328	-5.04278	-0.314569	-2.93584	0.383953	-1.27786	-16.6238	-14.9391	-7.27525	-0.24269	0.159715	-0.195099
r0191	8.59061	1.66305	-5.06281	-0.341824	-2.93234	0.383166	-1.27723	-16.6234	-14.9381	-7.27298	-0.231195	0.159714	-0.195519
r0193	8.59647	1.66328	-5.04278	-0.314582	-2.93583	0.383957	-1.27785	-16.6238	-14.9391	-7.27525	-0.242691	0.159715	-0.1951
r0196	8.59648	1.66328	-5.04278	-0.314544	-2.93584	0.383953	-1.27786	-16.6238	-14.9392	-7.27526	-0.242686	0.159717	-0.195098
r0202	8.59198	1.66456	-5.04592	-0.314258	-2.93939	0.384895	-1.27746	-16.6221	-14.9394	-7.27566	-0.235838	0.159687	-0.194958
r0205	8.59567	1.66291	-5.04002	-0.311853	-2.93774	0.384125	-1.27835	-16.6227	-14.941	-7.27542	-0.244831	0.159627	-0.195462
r0210	8.59647	1.66328	-5.04278	-0.314569	-2.93583	0.383958	-1.27786	-16.6238	-14.9391	-7.27525	-0.242689	0.159715	-0.195099
r0224	8.59652	1.66332	-5.043	-0.314704	-2.93569	0.383963	-1.27783	-16.6238	-14.9391	-7.27521	-0.242703	0.159716	-0.195055
r0226	8.59648	1.66328	-5.04278	-0.314561	-2.93584	0.383954	-1.27786	-16.6238	-14.9391	-7.27525	-0.24269	0.159716	-0.195099
r0236	8.59648	1.66328	-5.04279	-0.314546	-2.93583	0.383954	-1.27786	-16.6238	-14.9392	-7.27526	-0.242685	0.159716	-0.195098
r0245	8.59705	1.66874	-5.05037	-0.306839	-2.9351	0.389177	-1.27584	-16.6246	-14.9338	-7.27086	-0.234464	0.159935	-0.196469
r0249	8.59646	1.66328	-5.04278	-0.314595	-2.93583	0.383963	-1.27785	-16.6238	-14.9391	-7.27525	-0.242694	0.159714	-0.195101
r0276	8.59662	1.66329	-5.04281	-0.314569	-2.93592	0.383961	-1.27789	-16.6237	-14.9392	-7.27533	-0.242693	0.159718	-0.195096
r0281	8.60838	1.66266	-5.04151	-0.314742	-2.94653	0.384403	-1.27742	-16.6237	-14.9422	-7.27604	-0.242613	0.16248	-0.195273
r0301	8.59647	1.66328	-5.04278	-0.314582	-2.93583	0.383959	-1.27785	-16.6238	-14.9391	-7.27525	-0.242691	0.159715	-0.1951
r0308	8.59647	1.66328	-5.04278	-0.31457	-2.93584	0.383959	-1.27786	-16.6238	-14.9391	-7.27525	-0.242688	0.159715	-0.1951
r0309	8.59776	1.66329	-5.04279	-0.314577	-2.9359	0.383902	-1.27788	-16.6238	-14.9391	-7.27524	-0.24265	0.159713	-0.195092
r0310	8.59646	1.66328	-5.04278	-0.314579	-2.93583	0.383961	-1.27785	-16.6238	-14.9391	-7.27525	-0.242696	0.159715	-0.195101
r0317	8.59647	1.66328	-5.04278	-0.314564	-2.93583	0.383957	-1.27786	-16.6238	-14.9391	-7.27525	-0.242688	0.159715	-0.195099
r0330	8.59655	1.66332	-5.043	-0.31463	-2.93571	0.383948	-1.27785	-16.6239	-14.9391	-7.27523	-0.242693	0.159718	-0.19505
r0331	8.59648	1.66328	-5.04278	-0.314551	-2.93585	0.383951	-1.27786	-16.6238	-14.9391	-7.27526	-0.242689	0.159716	-0.195098
r0354	8.59643	1.66338	-5.04287	-0.31496	-2.93581	0.383959	-1.27784	-16.6238	-14.9391	-7.27524	-0.242645	0.159714	-0.195102
r0355	8.59631	1.66239	-5.04328	-0.316036	-2.93571	0.383948	-1.27783	-16.6238	-14.9391	-7.2752	-0.242468	0.159718	-0.195091
r0357	8.59648	1.66328	-5.04278	-0.314556	-2.93584	0.383954	-1.27786	-16.6238	-14.9391	-7.27526	-0.242687	0.159716	-0.195099
r0358	8.59629	1.66304	-5.04315	-0.315297	-2.93583	0.383932	-1.27786	-16.6237	-14.9392	-7.27522	-0.242404	0.159715	-0.195135
r0365	8.59646	1.66328	-5.04278	-0.314604	-2.93583	0.383963	-1.27785	-16.6238	-14.9391	-7.27525	-0.242695	0.159714	-0.195102
r0377	8.59647	1.66328	-5.04278	-0.314582	-2.93585	0.383957	-1.27786	-16.6238	-14.9391	-7.27525	-0.242696	0.159715	-0.195099
r0399	8.59647	1.66328	-5.04278	-0.314566	-2.93583	0.383952	-1.27786	-16.6238	-14.9392	-7.27525	-0.242689	0.159716	-0.195099
r0403	8.59645	1.66328	-5.04278	-0.314621	-2.93582	0.383966	-1.27784	-16.6238	-14.9391	-7.27524	-0.242696	0.159713	-0.195102
r0408	8.59634	1.65913	-5.04257	-0.313837	-2.93589	0.383996	-1.27784	-16.6237	-14.9391	-7.27526	-0.242832	0.159726	-0.195094
r0409	8.59635	1.65913	-5.04257	-0.313804	-2.93589	0.383993	-1.27784	-16.6237	-14.9391	-7.27527	-0.242831	0.159728	-0.195092
r0413	8.59458	1.6369	-5.04541	-0.314412	-2.93555	0.383983	-1.27768	-16.6234	-14.9389	-7.27492	-0.241333	0.159797	-0.195132
r0423	8.5963	1.66329	-5.0428	-0.314557	-2.93575	0.38395	-1.27786	-16.6236	-14.9392	-7.27524	-0.242603	0.159702	-0.195123
r0425	8.5965	1.66328	-5.04278	-0.314569	-2.93591	0.383989	-1.27782	-16.6239	-14.9392	-7.27524	-0.242785	0.159723	-0.195089
r0426	8.59646	1.66328	-5.04278	-0.3146	-2.93583	0.383963	-1.27785	-16.6238	-14.9391	-7.27525	-0.242696	0.159714	-0.195101
r0431	8.60978	1.66334	-5.04292	-0.314542	-2.9368	0.383307	-1.2781	-16.6246	-14.9387	-7.27513	-0.242287	0.159685	-0.19502
r0432	8.60975	1.66335	-5.04292	-0.314558	-2.93679	0.383315	-1.27809	-16.6246	-14.9387	-7.27512	-0.242293	0.159683	-0.195023
r0437	8.5965	1.66328	-5.04278	-0.314549	-2.93584	0.383956	-1.27787	-16.6238	-14.9391	-7.27526	-0.242686	0.159718	-0.195097
r0438	8.59647	1.66328	-5.04279	-0.314574	-2.93583	0.383961	-1.27785	-16.6238	-14.9391	-7.27525	-0.242691	0.159715	-0.1951
r0443	8.59648	1.66328	-5.04279	-0.314537	-2.93583	0.383954	-1.27786	-16.6238	-14.9392	-7.27526	-0.242684	0.159716	-0.195098
r0450	8.48455	1.69762	-5.14901	-0.335467	-2.90588	0.423759	-1.21095	-16.5514	-15.2027	-7.18622	-0.188941	0.14309	-0.250104
r0456	8.59648	1.66328	-5.04278	-0.314564	-2.93583	0.383955	-1.27786	-16.6238	-14.9391	-7.27526	-0.242687	0.159715	-0.195099
r0463	8.5963	1.66334	-5.04297	-0.314603	-2.93586	0.383868	-1.27776	-16.6238	-14.9391	-7.27527	-0.242707	0.159666	-0.195103
r0480	8.60139	1.66248	-5.04063	-0.315058	-2.93789	0.349468	-1.2802	-16.6239	-14.9353	-7.2722	-0.240513	0.144499	-0.194601
r0483	8.5958	1.6635	-5.04341	-0.314587	-2.9355	0.383953	-1.27794	-16.6233	-14.9393	-7.27535	-0.242939	0.159706	-0.195242
r0488	8.59649	1.66328	-5.04278	-0.314549	-2.93584	0.383958	-1.27787	-16.6238	-14.9391	-7.27526	-0.242689	0.159717	-0.195098
r0509	8.59185	1.66152	-5.03746	-0.314687	-2.93999	0.384977	-1.27747	-16.6229	-14.9409	-7.27676	-0.242337	0.158657	-0.197062
r0511	8.59729	1.66338	-5.04307	-0.31477	-2.93681	0.383098	-1.27816	-16.6239	-14.9394	-7.27558	-0.242368	0.159761	-0.195031
r0512	8.59648	1.66328	-5.04278	-0.314549	-2.93584	0.383953	-1.27786	-16.6238	-14.9391	-7.27526	-0.242688	0.159715	-0.195098
r0514	8.59646	1.66328	-5.04278	-0.314595	-2.93583	0.38396	-1.27785	-16.6238	-14.9391	-7.27525	-0.242693	0.159714	-0.195101
r0517	8.59646	1.66328	-5.04278	-0.314603	-2.93583	0.383964	-1.27785	-16.6238	-14.9391	-7.27525	-0.242696	0.159714	-0.195101
r0525	8.5986	1.66358	-5.04411	-0.314716	-2.93287	0.384404	-1.27603	-16.6176	-14.9473	-7.27233	-0.240549	0.158776	-0.197019
r0527	8.59579	1.66327	-5.04271	-0.314667	-2.9358	0.383754	-1.27845	-16.6248	-14.9393	-7.27549	-0.242609	0.159711	-0.195046
r0531	8.59639	1.66227	-5.04277	-0.314595	-2.93582	0.383964	-1.27784	-16.6238	-14.9391	-7.27526	-0.242701	0.15971	-0.195105
r0537	8.59647	1.66328	-5.04278	-0.314579	-2.93584	0.383955	-1.27785	-16.6238	-14.9391	-7.27525	-0.242694	0.159715	-0.195099
r0552	8.59652	1.66332	-5.043	-0.314691	-2.93569	0.383963	-1.27783	-16.6239	-14.9391	-7.27522	-0.2427	0.159717	-0.195054
r0553	8.59653	1.66332	-5.043	-0.314657	-2.9357	0.383956	-1.27784	-16.6239	-14.9391	-7.27522	-0.242698	0.159717	-0.195052
r0568	8.59647	1.66328	-5.04278	-0.314587	-2.93583	0.383957	-1.27785	-16.6238	-14.9391	-7.27525	-0.242691	0.159714	-0.1951
r0571	0	0	0	0	0	0	0	0	0	0	0	0	0
r0578	8.59646	1.66328	-5.04278	-0.314596	-2.93583	0.383963	-1.27785	-16.6238	-14.9391	-7.27525	-0.242694	0.159714	-0.195101
r0584	8.59581	1.66327	-5.04272	-0.314625	-2.93581	0.383745	-1.27845	-16.6248	-14.9393	-7.2755	-0.242605	0.159712	-0.195044
r0591	8.59647	1.66328	-5.04278	-0.314561	-2.93583	0.383955	-1.27786	-16.6238	-14.9391	-7.27525	-0.242689	0.159715	-0.195099
r0594	8.59552	1.66382	-5.04396	-0.314529	-2.93643	0.385203	-1.27721	-16.6228	-14.9405	-7.27562	-0.240665	0.159667	-0.195126
r0596	8.59734	1.6634	-5.04308	-0.314618	-2.93615	0.383944	-1.27777	-16.6239	-14.9391	-7.27535	-0.242784	0.159724	-0.194998
r0603	8.63755	1.66705	-5.05992	-0.322139	-2.97154	0.376676	-1.29162	-16.6025	-14.863	-7.27173	-0.230992	0.179562	-0.152877
r0615	8.59648	1.66328	-5.04279	-0.314531	-2.93585	0.38395	-1.27786	-16.6238	-14.9391	-7.27526	-0.242689	0.159716	-0.195098
r0616	8.59639	1.66328	-5.04279	-0.314595	-2.93585	0.383988	-1.27782	-16.6238	-14.9392	-7.27523	-0.242727	0.159714	-0.195106
r0618	8.59641	1.66328	-5.04279	-0.314552	-2.93586	0.383976	-1.27783	-16.6238	-14.9392	-7.27524	-0.242721	0.159715	-0.195103
r0627	8.59648	1.66328	-5.04278	-0.314546	-2.93583	0.383956	-1.27786	-16.6238	-14.9391	-7.27526	-0.242686	0.159715	-0.195099
r0634	8.59653	1.66328	-5.04279	-0.314558	-2.93583	0.383952	-1.27786	-16.6238	-14.9391	-7.27526	-0.242686	0.159715	-0.195098
r0636	8.59902	1.6633	-5.04284	-0.314565	-2.93601	0.383811	-1.27791	-16.6239	-14.939	-7.27524	-0.242592	0.15971	-0.195071
r0637	8.59646	1.66328	-5.04278	-0.314612	-2.93583	0.383963	-1.27785	-16.6238	-14.9391	-7.27525	-0.242695	0.159713	-0.195102
r0638	8.59835	1.66329	-5.04278	-0.314616	-2.93601	0.383878	-1.27787	-16.6239	-14.9391	-7.27522	-0.242657	0.159705	-0.195104
r0641	8.59529	1.66291	-5.04125	-0.313251	-2.9346	0.386718	-1.27679	-16.6256	-14.934	-7.27101	-0.241451	0.160013	-0.195618
r0643	0	0	0	0	0	0	0	0	0	0	0	0	0
r0652	8.59647	1.66328	-5.04278	-0.314576	-2.93583	0.38396	-1.27785	-16.6238	-14.9391	-7.27525	-0.242692	0.159715	-0.1951
r0653	8.59778	1.66328	-5.04279	-0.314552	-2.93591	0.3839	-1.27789	-16.6238	-14.9391	-7.27524	-0.242645	0.159715	-0.19509
r0655	8.63193	1.66582	-5.05148	-0.316347	-2.95389	0.385483	-1.27842	-16.6232	-14.931	-7.2775	-0.235219	0.162331	-0.20078
r0660	8.59837	1.66329	-5.04279	-0.314558	-2.93601	0.383869	-1.27788	-16.6239	-14.9391	-7.27523	-0.242649	0.159707	-0.195101
r0669	8.59703	1.66339	-5.04316	-0.314677	-2.93645	0.383938	-1.27783	-16.6236	-14.9394	-7.27538	-0.242351	0.1596	-0.195134
r0686	8.59649	1.66328	-5.04278	-0.314541	-2.93584	0.383951	-1.27786	-16.6238	-14.9392	-7.27526	-0.242686	0.159715	-0.195097
r0688	8.59654	1.66332	-5.043	-0.314651	-2.9357	0.383951	-1.27784	-16.6239	-14.9391	-7.27522	-0.242694	0.159717	-0.195052
r0698	8.59635	1.6633	-5.04284	-0.314547	-2.93614	0.383899	-1.27782	-16.6238	-14.9392	-7.27523	-0.24269	0.159697	-0.195109
r0714	8.59777	1.66328	-5.04279	-0.314556	-2.93591	0.383903	-1.27788	-16.6238	-14.9391	-7.27524	-0.24265	0.159714	-0.195091
r0716	8.59776	1.66329	-5.04279	-0.314584	-2.9359	0.383906	-1.27788	-16.6238	-14.9391	-7.27524	-0.242652	0.159714	-0.195092
r0722	8.59838	1.66328	-5.04279	-0.31454	-2.93602	0.383865	-1.27789	-16.6239	-14.9391	-7.27523	-0.242646	0.159708	-0.1951
r0724	8.59835	1.66329	-5.04278	-0.314608	-2.93601	0.383877	-1.27787	-16.6239	-14.9391	-7.27522	-0.242657	0.159705	-0.195104
r0726	8.59651	1.66328	-5.04278	-0.314608	-2.93583	0.383961	-1.27785	-16.6238	-14.9391	-7.27525	-0.242693	0.159713	-0.195101
r0728	8.59654	1.66328	-5.04279	-0.314556	-2.93583	0.38395	-1.27786	-16.6238	-14.9391	-7.27526	-0.242684	0.159715	-0.195098
r0735	8.59901	1.6633	-5.04284	-0.314584	-2.936	0.38382	-1.2779	-16.6239	-14.939	-7.27523	-0.242597	0.159709	-0.195073
r0739	8.59647	1.66328	-5.04278	-0.314576	-2.93583	0.383959	-1.27785	-16.6238	-14.9391	-7.27525	-0.24269	0.159714	-0.1951
r0779	8.59705	1.66339	-5.04316	-0.314644	-2.93646	0.383929	-1.27784	-16.6236	-14.9394	-7.27539	-0.242345	0.159602	-0.195132
r0783	8.59671	1.66341	-5.04273	-0.314001	-2.93383	0.383987	-1.27777	-16.6231	-14.9397	-7.27579	-0.244074	0.159805	-0.194959
r0784	8.59652	1.66332	-5.043	-0.314681	-2.9357	0.383958	-1.27783	-16.6239	-14.9391	-7.27522	-0.242699	0.159716	-0.195054
r0786	8.59646	1.66328	-5.04278	-0.314613	-2.93583	0.383961	-1.27785	-16.6238	-14.9391	-7.27525	-0.242696	0.159713	-0.195101
r0787	8.59647	1.66328	-5.04278	-0.314572	-2.93584	0.383954	-1.27786	-16.6238	-14.9391	-7.27525	-0.242689	0.159715	-0.195099
r0788	8.60139	1.66248	-5.04063	-0.315069	-2.93789	0.349469	-1.28019	-16.6239	-14.9353	-7.2722	-0.240516	0.1445	-0.194602
r0789	8.60139	1.66248	-5.04063	-0.315057	-2.93789	0.349468	-1.28019	-16.6239	-14.9353	-7.2722	-0.240515	0.1445	-0.194602
r0791	8.59647	1.66328	-5.04278	-0.314573	-2.93584	0.383956	-1.27786	-16.6238	-14.9391	-7.27525	-0.242692	0.159715	-0.1951
r0801	8.59795	1.67782	-5.03529	-0.314865	-2.93588	0.383908	-1.27758	-16.6297	-14.94	-7.27674	-0.246685	0.159306	-0.195239
r0809	8.59647	1.66328	-5.04278	-0.314567	-2.93584	0.383974	-1.27785	-16.6238	-14.9392	-7.27527	-0.242663	0.15972	-0.195096
r0818	8.59648	1.66328	-5.04278	-0.314547	-2.93584	0.383951	-1.27786	-16.6238	-14.9391	-7.27526	-0.242687	0.159715	-0.195098
r0819	8.60669	1.66156	-5.03796	-0.31386	-2.93647	0.383678	-1.27931	-16.6173	-14.939	-7.27449	-0.243566	0.159496	-0.195194
r0821	8.59667	1.66311	-5.04221	-0.314511	-2.93568	0.383885	-1.27779	-16.6242	-14.9391	-7.27528	-0.243201	0.159727	-0.195043
r0822	8.59737	1.66314	-5.04236	-0.314472	-2.93597	0.383905	-1.27789	-16.6238	-14.9391	-7.27516	-0.243038	0.159729	-0.195075
r0826	8.59703	1.66332	-5.04299	-0.314716	-2.93577	0.383914	-1.27762	-16.6237	-14.9391	-7.27531	-0.24275	0.159719	-0.19508
r0829	8.59635	1.66321	-5.04255	-0.314565	-2.93573	0.383933	-1.27783	-16.624	-14.9392	-7.27531	-0.242858	0.15971	-0.195082
r0830	8.59635	1.66321	-5.04255	-0.31455	-2.93572	0.383938	-1.27783	-16.624	-14.9392	-7.27531	-0.242857	0.15971	-0.195082
r0834	8.59763	1.66276	-5.04124	-0.314455	-2.93591	0.383935	-1.27797	-16.6246	-14.9392	-7.27538	-0.243424	0.159645	-0.195112
r0835	8.59681	1.66313	-5.04232	-0.314554	-2.93585	0.38395	-1.27789	-16.624	-14.9392	-7.27529	-0.242909	0.159694	-0.195103
r0836	8.59682	1.66313	-5.04232	-0.314526	-2.93586	0.383946	-1.27789	-16.624	-14.9392	-7.27529	-0.242907	0.159694	-0.195102
r0838	8.73639	1.61993	-4.90292	-0.284133	-2.93363	0.356713	-1.33651	-16.7	-14.8962	-7.30006	-0.247658	0.158185	-0.187297
r0840	8.59645	1.66328	-5.04278	-0.314628	-2.93582	0.383966	-1.27784	-16.6238	-14.9391	-7.27524	-0.242696	0.159712	-0.195102
r0841	8.59647	1.66328	-5.04278	-0.314572	-2.93583	0.383952	-1.27786	-16.6238	-14.9391	-7.27525	-0.242688	0.159715	-0.195099
r0853	8.59646	1.66328	-5.04278	-0.314589	-2.93583	0.383963	-1.27785	-16.6238	-14.9391	-7.27525	-0.242693	0.159714	-0.195101
r0859	8.59712	1.66338	-5.04304	-0.314736	-2.9367	0.383361	-1.27807	-16.6239	-14.9393	-7.27549	-0.24244	0.159764	-0.195062
r0879	8.59646	1.66328	-5.04278	-0.314584	-2.93583	0.383962	-1.27785	-16.6238	-14.9391	-7.27525	-0.242693	0.159715	-0.195101
r0885	8.60865	1.65992	-5.03299	-0.313431	-2.93619	0.383532	-1.27941	-16.6214	-14.9393	-7.27519	-0.246283	0.159304	-0.195139
r0899	8.59647	1.66328	-5.04278	-0.314558	-2.93583	0.38399	-1.27785	-16.6238	-14.9392	-7.27529	-0.242646	0.159725	-0.195093
r0907	0	0	0	0	0	0	0	0	0	0	0	0	0
r0911	8.59647	1.66328	-5.04278	-0.314558	-2.93584	0.383956	-1.27785	-16.6238	-14.9391	-7.27525	-0.242692	0.159716	-0.1951
r0913	8.59664	1.66319	-5.0425	-0.314535	-2.93604	0.384031	-1.27781	-16.6233	-14.9393	-7.2753	-0.242888	0.15971	-0.195083
r0915	8.59698	1.6632	-5.04256	-0.314536	-2.936	0.383973	-1.27791	-16.623	-14.9392	-7.27521	-0.242683	0.159696	-0.195129
r0917	8.59644	1.66328	-5.04278	-0.31458	-2.93581	0.383953	-1.27786	-16.6237	-14.9391	-7.27525	-0.242667	0.159711	-0.195104
r0921	8.59646	1.66328	-5.04278	-0.314602	-2.93583	0.383963	-1.27785	-16.6238	-14.9391	-7.27525	-0.242695	0.159714	-0.195101
r0934	8.59646	1.66328	-5.04278	-0.314589	-2.93583	0.383963	-1.27785	-16.6238	-14.9391	-7.27525	-0.242693	0.159714	-0.1951
r0942	8.59648	1.66328	-5.04278	-0.314559	-2.93585	0.384087	-1.27787	-16.6238	-14.9391	-7.27524	-0.242668	0.159586	-0.195094
r0946	8.5966	1.66332	-5.04291	-0.314582	-2.93594	0.383816	-1.27795	-16.6237	-14.9379	-7.27418	-0.242716	0.159447	-0.195237
r0954	8.59672	1.66323	-5.0426	-0.31458	-2.93462	0.384229	-1.27797	-16.6238	-14.939	-7.27534	-0.242619	0.159821	-0.195019
r0962	8.59648	1.66328	-5.04279	-0.31455	-2.93584	0.383951	-1.27786	-16.6238	-14.9391	-7.27526	-0.242688	0.159716	-0.195098
r0974	8.59648	1.66328	-5.04278	-0.314558	-2.93583	0.383954	-1.27786	-16.6238	-14.9391	-7.27526	-0.242687	0.159716	-0.195098
r0975	8.59647	1.66328	-5.04278	-0.314566	-2.93584	0.383953	-1.27786	-16.6238	-14.9391	-7.27525	-0.242692	0.159716	-0.195099
r0995	8.59638	1.66333	-5.04292	-0.31458	-2.93574	0.383939	-1.27781	-16.6238	-14.9391	-7.27528	-0.242664	0.159702	-0.195083
r0997	8.59647	1.66328	-5.04278	-0.314564	-2.93583	0.383954	-1.27786	-16.6238	-14.9391	-7.27526	-0.242686	0.159715	-0.195099
r0999	8.59647	1.66328	-5.04278	-0.3146	-2.93582	0.383967	-1.27785	-16.6238	-14.9391	-7.27525	-0.242695	0.159715	-0.195101
r1002	8.59646	1.66328	-5.04278	-0.314584	-2.93582	0.383961	-1.27785	-16.6238	-14.9391	-7.27525	-0.242691	0.159714	-0.1951
r1005	8.60977	1.66334	-5.04292	-0.314538	-2.9368	0.383308	-1.27809	-16.6246	-14.9387	-7.27513	-0.242289	0.159684	-0.195021
r1008	8.59646	1.66328	-5.04278	-0.314588	-2.93582	0.383963	-1.27785	-16.6238	-14.9391	-7.27525	-0.242692	0.159714	-0.195101
r1019	8.59633	1.6633	-5.04284	-0.314568	-2.93612	0.383905	-1.27782	-16.6237	-14.9392	-7.27523	-0.242691	0.159696	-0.195111
r1020	8.59647	1.66328	-5.04278	-0.314569	-2.93584	0.383955	-1.27786	-16.6238	-14.9391	-7.27525	-0.242691	0.159715	-0.195099
r1050	8.59407	1.66336	-5.04297	-0.314157	-2.93408	0.383751	-1.27637	-16.6243	-14.9381	-7.27427	-0.242115	0.159439	-0.195397
r1051	8.59646	1.66328	-5.04278	-0.314596	-2.93583	0.383963	-1.27785	-16.6238	-14.9391	-7.27525	-0.242692	0.159714	-0.195101
r1078	8.54539	1.6742	-5.07246	-0.316507	-2.9244	0.380057	-1.27523	-16.6226	-14.9299	-7.28035	-0.22506	0.160439	-0.193467
r1088	8.59646	1.66326	-5.04275	-0.314589	-2.93583	0.384002	-1.27779	-16.6239	-14.939	-7.27547	-0.242678	0.159924	-0.194995
r1109	8.59707	1.66454	-5.04675	-0.315017	-2.93695	0.386103	-1.28386	-16.6278	-14.9374	-7.27545	-0.247868	0.160002	-0.194729
r1116	8.59648	1.66328	-5.04278	-0.314551	-2.93583	0.383955	-1.27786	-16.6238	-14.9391	-7.27526	-0.242686	0.159715	-0.195098
r1147	8.59992	1.66257	-5.0408	-0.314278	-2.93482	0.383542	-1.2787	-16.6221	-14.9389	-7.275	-0.242545	0.159572	-0.195163
r1150	8.59648	1.66328	-5.04278	-0.314546	-2.93584	0.383954	-1.27786	-16.6238	-14.9391	-7.27526	-0.242687	0.159715	-0.195098
r1154	8.59398	1.66326	-5.04267	-0.314567	-2.93612	0.383438	-1.27823	-16.624	-14.9381	-7.27463	-0.243976	0.159968	-0.194717
r1155	8.59648	1.66328	-5.04278	-0.314551	-2.93584	0.383954	-1.27786	-16.6238	-14.9391	-7.27526	-0.242687	0.159716	-0.195098
r1156	8.5964	1.66225	-5.04277	-0.314583	-2.93582	0.383955	-1.27784	-16.6239	-14.9391	-7.27526	-0.242697	0.159711	-0.195104
r1167	8.5965	1.66328	-5.04279	-0.314576	-2.93583	0.383952	-1.27785	-16.6238	-14.9391	-7.27526	-0.242688	0.159715	-0.195097
r1177	8.59648	1.66328	-5.04279	-0.314602	-2.93582	0.383963	-1.27784	-16.6238	-14.9391	-7.27525	-0.242696	0.159714	-0.1951
r1291	8.59658	1.66327	-5.04277	-0.314555	-2.93586	0.383989	-1.2779	-16.6237	-14.9391	-7.27526	-0.242661	0.159729	-0.195087
r1292	8.5964	1.66329	-5.04281	-0.31457	-2.93598	0.383929	-1.27784	-16.6238	-14.9392	-7.27524	-0.242692	0.159704	-0.195105
r1318	8.59648	1.66328	-5.04279	-0.314543	-2.93583	0.383952	-1.27786	-16.6238	-14.9391	-7.27526	-0.242684	0.159719	-0.195097
r1383	8.59647	1.66328	-5.04278	-0.314561	-2.93584	0.383955	-1.27786	-16.6238	-14.9391	-7.27525	-0.242691	0.159715	-0.195099
r1384	8.59648	1.66328	-5.04278	-0.314568	-2.93583	0.383952	-1.27786	-16.6238	-14.9391	-7.27526	-0.242686	0.159714	-0.195099
r1400	8.59658	1.66328	-5.04277	-0.314588	-2.93585	0.383995	-1.2779	-16.6237	-14.9391	-7.27526	-0.242654	0.159731	-0.195084
r1401	8.59646	1.66328	-5.04278	-0.314605	-2.93583	0.383963	-1.27785	-16.6238	-14.9391	-7.27525	-0.242696	0.159714	-0.195102
r1418	8.59648	1.66328	-5.04278	-0.314545	-2.93583	0.383953	-1.27786	-16.6238	-14.9392	-7.27526	-0.242685	0.159716	-0.195098
r1421	8.59647	1.66328	-5.04278	-0.31459	-2.93583	0.38396	-1.27785	-16.6238	-14.9391	-7.27525	-0.242693	0.159714	-0.1951
r1423	8.5953	1.6633	-5.04233	-0.313992	-2.93638	0.384774	-1.27772	-16.6229	-14.9402	-7.27651	-0.242809	0.159789	-0.194974
r1428	8.59198	1.66456	-5.04592	-0.314247	-2.93939	0.384892	-1.27746	-16.6221	-14.9394	-7.27566	-0.235834	0.159687	-0.194957
r1429	8.59196	1.66456	-5.04591	-0.314311	-2.93938	0.384902	-1.27744	-16.6221	-14.9394	-7.27565	-0.235845	0.159684	-0.194961
r1435	8.59647	1.66328	-5.04278	-0.314562	-2.93584	0.383957	-1.27785	-16.6238	-14.9391	-7.27525	-0.242693	0.159715	-0.1951
r1440	8.59646	1.66328	-5.04278	-0.314597	-2.93583	0.383964	-1.27785	-16.6238	-14.9391	-7.27525	-0.242694	0.159714	-0.195101
r1447	8.59646	1.66328	-5.04278	-0.31461	-2.93583	0.383964	-1.27785	-16.6238	-14.9391	-7.27525	-0.242695	0.159713	-0.195101
r1450	8.59646	1.66328	-5.04278	-0.314611	-2.93583	0.383964	-1.27785	-16.6238	-14.9391	-7.27525	-0.242695	0.159713	-0.195101
r1451	8.59646	1.66328	-5.04278	-0.31461	-2.93583	0.383963	-1.27785	-16.6238	-14.9391	-7.27525	-0.242696	0.159714	-0.195102
r1454	8.59398	1.66326	-5.04267	-0.314561	-2.93612	0.383441	-1.27823	-16.624	-14.9381	-7.27463	-0.243973	0.159956	-0.194716
r1455	8.51139	1.68076	-5.09179	-0.317892	-2.91709	0.377997	-1.28403	-16.6359	-14.9119	-7.28678	-0.207406	0.159764	-0.196454
r1456	8.59648	1.66328	-5.04279	-0.314542	-2.93584	0.383952	-1.27786	-16.6238	-14.9392	-7.27526	-0.242685	0.159716	-0.195098
r1457	8.59645	1.66328	-5.04278	-0.314616	-2.93583	0.383962	-1.27785	-16.6238	-14.9391	-7.27525	-0.242696	0.159713	-0.195102
r1459	8.59647	1.66328	-5.04278	-0.314583	-2.93584	0.383959	-1.27785	-16.6238	-14.9391	-7.27525	-0.242692	0.159714	-0.1951
r1467	8.59646	1.66328	-5.04278	-0.314598	-2.93583	0.38396	-1.27785	-16.6238	-14.9391	-7.27525	-0.242693	0.159714	-0.1951
r1493	8.59648	1.66328	-5.04279	-0.314548	-2.93583	0.383951	-1.27786	-16.6238	-14.9392	-7.27526	-0.242686	0.159716	-0.195098
r1512	8.59647	1.66328	-5.04278	-0.31457	-2.93582	0.383867	-1.27785	-16.6237	-14.9391	-7.2752	-0.242722	0.159727	-0.195103
r1530	8.59647	1.66328	-5.04278	-0.314575	-2.93583	0.383958	-1.27786	-16.6238	-14.9391	-7.27525	-0.24269	0.159715	-0.195099
r1540	8.59643	1.66328	-5.04277	-0.314578	-2.9358	0.383747	-1.27789	-16.6238	-14.939	-7.27501	-0.243018	0.159695	-0.195127
r1544	8.5964	1.66327	-5.04274	-0.314613	-2.93582	0.383997	-1.27783	-16.624	-14.9391	-7.27531	-0.242692	0.159722	-0.195097
r1546	8.59645	1.66331	-5.04285	-0.314582	-2.93585	0.383827	-1.27701	-16.6237	-14.9391	-7.2752	-0.2428	0.159687	-0.195111
r1547	8.59651	1.66329	-5.04281	-0.314561	-2.93584	0.383863	-1.27784	-16.6237	-14.9392	-7.2752	-0.242778	0.159698	-0.195104
r1548	8.59651	1.66329	-5.04281	-0.314636	-2.93585	0.383909	-1.27787	-16.6237	-14.9391	-7.27531	-0.24274	0.159692	-0.195101
r1549	8.59655	1.66328	-5.04279	-0.314583	-2.93585	0.383867	-1.27792	-16.6238	-14.9393	-7.27521	-0.242744	0.159694	-0.195112
r1551	8.59646	1.66328	-5.04278	-0.314605	-2.93583	0.383949	-1.27786	-16.6237	-14.9391	-7.27524	-0.242714	0.159711	-0.195102
r1552	8.59646	1.66329	-5.04278	-0.314604	-2.93582	0.383943	-1.27784	-16.6237	-14.9392	-7.2753	-0.242716	0.159707	-0.19514
r1553	8.59655	1.66331	-5.04286	-0.314587	-2.93586	0.383796	-1.27788	-16.6237	-14.9387	-7.27479	-0.242817	0.159603	-0.195152
r1554	8.5965	1.6633	-5.04282	-0.314622	-2.93584	0.383872	-1.27786	-16.6237	-14.9393	-7.27516	-0.242777	0.159656	-0.195081
r1556	8.5965	1.66329	-5.04281	-0.314572	-2.93584	0.383851	-1.27784	-16.6237	-14.9392	-7.2752	-0.242793	0.159693	-0.195107
r1557	8.59646	1.66328	-5.04278	-0.314587	-2.93583	0.38396	-1.27785	-16.6238	-14.9391	-7.27525	-0.242688	0.159715	-0.1951
r1559	8.59647	1.66328	-5.04278	-0.314595	-2.93583	0.383951	-1.27785	-16.6238	-14.9391	-7.27518	-0.242699	0.159704	-0.195104
r1560	8.59655	1.66326	-5.04273	-0.314555	-2.93582	0.384023	-1.27894	-16.6237	-14.9391	-7.27517	-0.242623	0.159723	-0.19509
r1561	8.59646	1.66328	-5.04278	-0.314598	-2.93584	0.383998	-1.27786	-16.6238	-14.9391	-7.27516	-0.242646	0.15971	-0.1951
r1562	8.5963	1.66327	-5.04272	-0.31455	-2.93574	0.384036	-1.27773	-16.6238	-14.9392	-7.27479	-0.242648	0.15975	-0.195113
r1563	8.59634	1.66329	-5.04281	-0.314601	-2.9358	0.38404	-1.2777	-16.6237	-14.9388	-7.27515	-0.242681	0.159724	-0.195084
r1564	8.59645	1.66328	-5.04277	-0.314628	-2.93583	0.383999	-1.27783	-16.6238	-14.9392	-7.2752	-0.242658	0.159723	-0.195092
r1565	8.59651	1.66329	-5.04281	-0.314562	-2.93586	0.384002	-1.27774	-16.6237	-14.9391	-7.27505	-0.242596	0.159699	-0.195098
r1566	8.5965	1.66329	-5.04281	-0.314587	-2.93584	0.383891	-1.27785	-16.6237	-14.939	-7.27503	-0.242741	0.159694	-0.195057
r1567	8.59646	1.66328	-5.04277	-0.314569	-2.93582	0.383975	-1.27784	-16.6238	-14.9393	-7.27537	-0.242676	0.159749	-0.19508
r1568	8.5964	1.66326	-5.04271	-0.314587	-2.9358	0.384084	-1.2778	-16.6238	-14.9386	-7.27527	-0.242589	0.159824	-0.195165
r1569	8.59646	1.66328	-5.04278	-0.31462	-2.93583	0.384003	-1.27784	-16.6238	-14.9392	-7.2752	-0.24265	0.159723	-0.195091
r1570	8.59648	1.66328	-5.04279	-0.31458	-2.93584	0.383973	-1.27786	-16.6238	-14.9391	-7.27517	-0.24266	0.159712	-0.195098
r1571	8.59648	1.66328	-5.04279	-0.314602	-2.93585	0.384054	-1.27786	-16.6237	-14.9391	-7.27506	-0.242564	0.159699	-0.1951
r1573	8.59621	1.66328	-5.04275	-0.314646	-2.93583	0.383894	-1.27648	-16.6244	-14.9391	-7.27537	-0.24286	0.159701	-0.195106
r1574	8.59633	1.66326	-5.04271	-0.31456	-2.93581	0.38392	-1.27779	-16.6243	-14.9392	-7.27538	-0.242819	0.159717	-0.195092
r1575	8.59644	1.66328	-5.04276	-0.314638	-2.93587	0.38393	-1.27787	-16.6241	-14.9391	-7.2755	-0.242774	0.159693	-0.19509
r1576	8.59644	1.66325	-5.04269	-0.314577	-2.93584	0.383901	-1.27792	-16.6243	-14.9394	-7.27536	-0.24277	0.159705	-0.195107
r1578	8.59639	1.66327	-5.04274	-0.314603	-2.93581	0.383953	-1.27786	-16.624	-14.9392	-7.27531	-0.24275	0.159717	-0.195098
r1579	8.59627	1.66325	-5.04266	-0.314613	-2.9358	0.38405	-1.2778	-16.6244	-14.9393	-7.27554	-0.242714	0.159735	-0.195146
r1580	8.59629	1.66326	-5.04271	-0.31459	-2.93584	0.383902	-1.27782	-16.6246	-14.9386	-7.27492	-0.242852	0.1596	-0.195152
r1581	8.59638	1.66328	-5.04276	-0.314617	-2.93583	0.38389	-1.27784	-16.6242	-14.9395	-7.27525	-0.242828	0.159637	-0.195052
r1583	8.59629	1.66325	-5.04269	-0.314562	-2.9358	0.383936	-1.27779	-16.6244	-14.9392	-7.27542	-0.242828	0.159717	-0.195092
r1584	8.59644	1.66327	-5.04276	-0.314543	-2.93583	0.383941	-1.27785	-16.6239	-14.9392	-7.27529	-0.242726	0.159717	-0.195096
r1585	8.5965	1.66327	-5.04275	-0.314566	-2.93582	0.384006	-1.2784	-16.6237	-14.9392	-7.27529	-0.242649	0.159731	-0.195091
r1586	8.59645	1.66328	-5.04277	-0.314608	-2.93582	0.383997	-1.27785	-16.6238	-14.9392	-7.27528	-0.242662	0.159724	-0.195096
r1587	8.59636	1.66327	-5.04274	-0.314526	-2.93577	0.38402	-1.27778	-16.6238	-14.9392	-7.27511	-0.242645	0.159757	-0.195098
r1588	8.5964	1.66328	-5.04279	-0.314572	-2.93581	0.38402	-1.27777	-16.6237	-14.939	-7.27531	-0.24267	0.159737	-0.195083
r1589	8.59646	1.66328	-5.04277	-0.314575	-2.93582	0.383989	-1.27785	-16.6238	-14.9392	-7.2753	-0.242664	0.15973	-0.195091
r1590	8.59646	1.66328	-5.04277	-0.314591	-2.93584	0.384023	-1.27777	-16.6238	-14.9392	-7.27531	-0.242617	0.159733	-0.195089
r1591	8.59648	1.66328	-5.04279	-0.314576	-2.93583	0.383935	-1.27785	-16.6237	-14.9391	-7.27522	-0.242708	0.159716	-0.195073
r1592	8.59648	1.66328	-5.04278	-0.314549	-2.93584	0.383963	-1.27786	-16.6238	-14.9392	-7.2753	-0.242686	0.159726	-0.195093
r1593	8.59644	1.66326	-5.04274	-0.314531	-2.93581	0.384039	-1.27783	-16.6238	-14.9389	-7.27539	-0.242611	0.159799	-0.195128
r1594	8.59645	1.66328	-5.04277	-0.314594	-2.93582	0.383994	-1.27784	-16.6238	-14.9392	-7.27531	-0.24266	0.159733	-0.19509
r1595	8.59646	1.66328	-5.04277	-0.314603	-2.93583	0.383977	-1.27785	-16.6238	-14.9391	-7.27527	-0.242673	0.159722	-0.195097
r1596	8.59647	1.66327	-5.04277	-0.314552	-2.93584	0.38405	-1.27786	-16.6238	-14.9392	-7.27536	-0.242582	0.159741	-0.195085
r1597	8.59647	1.66328	-5.04279	-0.314571	-2.93583	0.383954	-1.27781	-16.6238	-14.9391	-7.27525	-0.242689	0.159714	-0.1951
r1598	8.59641	1.66328	-5.04279	-0.314544	-2.93582	0.38395	-1.27746	-16.6238	-14.9392	-7.27518	-0.242699	0.159721	-0.195105
r1599	8.59646	1.66328	-5.0428	-0.314541	-2.93583	0.383951	-1.27766	-16.6238	-14.9391	-7.27526	-0.242693	0.159716	-0.195097
r1600	8.59647	1.66328	-5.04278	-0.314569	-2.93583	0.38396	-1.27789	-16.6238	-14.9391	-7.27525	-0.242692	0.159715	-0.1951
r1602	8.59647	1.66328	-5.04278	-0.314586	-2.93583	0.383957	-1.27786	-16.6238	-14.9391	-7.27525	-0.24269	0.159714	-0.1951
r1603	8.59649	1.66328	-5.04277	-0.314615	-2.93583	0.383977	-1.27827	-16.6237	-14.939	-7.27513	-0.24268	0.159693	-0.195112
r1604	8.59644	1.66328	-5.04278	-0.314575	-2.93583	0.38396	-1.27759	-16.6238	-14.9391	-7.27528	-0.242685	0.159733	-0.195113
r1605	8.59647	1.66328	-5.04279	-0.314562	-2.93583	0.383954	-1.27781	-16.6238	-14.9391	-7.27526	-0.242691	0.159715	-0.1951
r1606	8.59649	1.66328	-5.04278	-0.314545	-2.93583	0.383957	-1.27798	-16.6238	-14.9392	-7.27526	-0.242682	0.159717	-0.195097
r1607	8.59642	1.6633	-5.04283	-0.314583	-2.93586	0.383933	-1.27699	-16.6238	-14.9391	-7.27525	-0.242697	0.159703	-0.195107
r1608	8.59644	1.66328	-5.04277	-0.314564	-2.93581	0.383958	-1.27783	-16.6238	-14.9392	-7.27519	-0.242693	0.159723	-0.195102
r1609	8.59644	1.66328	-5.04278	-0.314605	-2.93582	0.383968	-1.27783	-16.6237	-14.9391	-7.27525	-0.242698	0.159715	-0.1951
r1610	8.59647	1.66328	-5.04279	-0.314549	-2.93583	0.383954	-1.27786	-16.6238	-14.9391	-7.27525	-0.242686	0.159714	-0.1951
r1611	8.59648	1.66328	-5.04279	-0.31458	-2.93584	0.383953	-1.27781	-16.6237	-14.9391	-7.27524	-0.242689	0.159712	-0.1951
r1612	8.59645	1.66328	-5.04278	-0.314608	-2.93582	0.383969	-1.27785	-16.6238	-14.9391	-7.27525	-0.242689	0.159714	-0.195103
r1613	8.59648	1.66328	-5.04279	-0.314571	-2.93584	0.383956	-1.27788	-16.6238	-14.939	-7.27512	-0.242678	0.159687	-0.195114
r1614	8.59645	1.66328	-5.04277	-0.314588	-2.93582	0.383974	-1.27784	-16.6238	-14.9391	-7.27527	-0.242685	0.159731	-0.19511
r1615	8.59646	1.66328	-5.04278	-0.314584	-2.93583	0.383963	-1.27785	-16.6238	-14.9391	-7.27525	-0.242692	0.159715	-0.1951
r1616	8.59646	1.66328	-5.04278	-0.314586	-2.93583	0.383962	-1.27786	-16.6238	-14.9391	-7.27525	-0.24269	0.159714	-0.1951
r1617	8.59647	1.66328	-5.04278	-0.314597	-2.93583	0.383969	-1.27784	-16.6237	-14.9391	-7.27525	-0.242686	0.159712	-0.195102
r1619	8.59643	1.66328	-5.04277	-0.314559	-2.93581	0.383963	-1.27783	-16.6238	-14.9391	-7.27515	-0.242691	0.15972	-0.195107
r1620	8.5965	1.66329	-5.04279	-0.314593	-2.93585	0.38395	-1.27786	-16.6238	-14.9391	-7.2753	-0.242686	0.159706	-0.195098
r1621	8.59641	1.66328	-5.04275	-0.31459	-2.9358	0.384002	-1.27782	-16.6238	-14.9392	-7.27522	-0.242664	0.159729	-0.195119
r1622	8.59641	1.66328	-5.04277	-0.314523	-2.93581	0.383963	-1.27782	-16.6238	-14.939	-7.27486	-0.242684	0.159688	-0.195132
r1623	8.59645	1.66328	-5.04278	-0.314603	-2.93582	0.383958	-1.27784	-16.6238	-14.9392	-7.27521	-0.2427	0.159708	-0.195097
r1624	8.59642	1.66328	-5.04277	-0.314594	-2.93581	0.383969	-1.27783	-16.6238	-14.9391	-7.27517	-0.242698	0.159718	-0.195107
r1625	8.59642	1.66327	-5.04276	-0.314537	-2.9358	0.383969	-1.27782	-16.6238	-14.9392	-7.27516	-0.242689	0.159728	-0.195103
r1626	8.5965	1.66329	-5.0428	-0.314632	-2.93586	0.38396	-1.27788	-16.6238	-14.9391	-7.27534	-0.242684	0.1597	-0.195098
r1627	8.59643	1.66328	-5.04278	-0.314613	-2.93582	0.383971	-1.27782	-16.6237	-14.9391	-7.27524	-0.242702	0.159713	-0.195101
r1628	8.59652	1.66328	-5.04277	-0.31459	-2.93584	0.383945	-1.27788	-16.6238	-14.9392	-7.27524	-0.242681	0.159707	-0.195106
r1629	8.59645	1.66328	-5.04279	-0.31455	-2.93583	0.383976	-1.27784	-16.6238	-14.9391	-7.27528	-0.242669	0.15972	-0.195104
r1630	8.59644	1.66329	-5.04281	-0.314556	-2.93583	0.383967	-1.27781	-16.6237	-14.9388	-7.27509	-0.242693	0.159685	-0.19511
r1631	8.59647	1.66328	-5.04278	-0.314581	-2.93583	0.383962	-1.27786	-16.6238	-14.9391	-7.27526	-0.242686	0.15972	-0.195104
r1632	8.59647	1.66328	-5.04279	-0.314541	-2.93583	0.383953	-1.27785	-16.6238	-14.9391	-7.27525	-0.242688	0.159715	-0.195097
r1633	8.59643	1.66328	-5.04279	-0.314591	-2.93582	0.383971	-1.27782	-16.6237	-14.9391	-7.27525	-0.242699	0.159717	-0.195097
r1634	8.59654	1.66327	-5.04277	-0.314578	-2.93585	0.38394	-1.27793	-16.6238	-14.9393	-7.27525	-0.242662	0.159706	-0.195108
r1635	8.59649	1.66328	-5.04279	-0.314547	-2.93584	0.383949	-1.27783	-16.6238	-14.9391	-7.27521	-0.242684	0.159703	-0.195105
r1636	8.59646	1.66328	-5.04278	-0.314594	-2.93583	0.38396	-1.27785	-16.6238	-14.9391	-7.27524	-0.242696	0.159713	-0.1951
r1637	8.59649	1.66328	-5.04279	-0.314551	-2.93584	0.38395	-1.27787	-16.6238	-14.9391	-7.27517	-0.24268	0.159697	-0.195107
r1638	8.59647	1.66328	-5.04277	-0.314538	-2.93583	0.383968	-1.27786	-16.6238	-14.939	-7.27528	-0.242675	0.159736	-0.195114
r1639	8.59646	1.66328	-5.04278	-0.314595	-2.93583	0.383963	-1.27785	-16.6238	-14.9391	-7.27525	-0.242693	0.159713	-0.195101
r1640	8.59646	1.66328	-5.04278	-0.3146	-2.93583	0.383965	-1.27785	-16.6238	-14.9391	-7.27525	-0.242693	0.159715	-0.1951
r1641	8.59646	1.66328	-5.04278	-0.314611	-2.93583	0.383969	-1.27786	-16.6238	-14.9391	-7.27521	-0.242682	0.159699	-0.19511
r1642	8.59646	1.66328	-5.04277	-0.314571	-2.93583	0.384015	-1.27782	-16.6238	-14.9392	-7.27532	-0.242628	0.159721	-0.195126
r1643	8.5965	1.66329	-5.04282	-0.314604	-2.93586	0.383945	-1.27782	-16.6237	-14.9388	-7.27491	-0.242665	0.159638	-0.195138
r1644	8.59649	1.66329	-5.0428	-0.314581	-2.93585	0.383935	-1.27784	-16.6237	-14.9393	-7.2752	-0.242705	0.159682	-0.195083
r1645	8.59648	1.66328	-5.04279	-0.314574	-2.93584	0.383942	-1.27783	-16.6238	-14.9391	-7.27522	-0.242686	0.159705	-0.195105
r1646	8.59647	1.66328	-5.04278	-0.3146	-2.93583	0.383962	-1.2778	-16.6237	-14.9391	-7.27524	-0.242683	0.15971	-0.195102
r1647	8.59648	1.66328	-5.04279	-0.31453	-2.93584	0.383956	-1.27787	-16.6238	-14.9392	-7.27526	-0.242688	0.159716	-0.195099
r1648	8.59648	1.66329	-5.0428	-0.314604	-2.93584	0.383925	-1.27786	-16.6237	-14.939	-7.27508	-0.242724	0.159683	-0.195098
r1649	8.59646	1.66327	-5.04277	-0.314532	-2.93583	0.383992	-1.27786	-16.6238	-14.9391	-7.27532	-0.242653	0.159741	-0.19512
r1650	8.59645	1.66328	-5.04278	-0.314601	-2.93583	0.383969	-1.27785	-16.6238	-14.9391	-7.27525	-0.242691	0.159715	-0.195103
r1651	8.59646	1.66328	-5.04278	-0.31461	-2.93582	0.383954	-1.27785	-16.6238	-14.9391	-7.27523	-0.242703	0.159712	-0.195097
r1652	8.59644	1.66327	-5.04276	-0.314591	-2.93583	0.384048	-1.27786	-16.6238	-14.9392	-7.27536	-0.242603	0.159725	-0.195135
r1653	8.59645	1.66328	-5.04276	-0.314587	-2.93583	0.383995	-1.27785	-16.6238	-14.9387	-7.27512	-0.242656	0.159728	-0.195154
r1654	8.59648	1.66328	-5.04279	-0.314572	-2.93584	0.383959	-1.27786	-16.6238	-14.939	-7.27514	-0.242682	0.159693	-0.195111
r1655	8.59646	1.66328	-5.04279	-0.314607	-2.93583	0.383959	-1.27786	-16.6238	-14.939	-7.27516	-0.24269	0.159696	-0.19511
r1656	8.5965	1.66329	-5.04281	-0.314604	-2.93587	0.383961	-1.2779	-16.6237	-14.9387	-7.27486	-0.242646	0.159624	-0.195146
r1657	8.59647	1.66328	-5.04278	-0.314536	-2.93584	0.383965	-1.27786	-16.6238	-14.9391	-7.27527	-0.242681	0.159731	-0.19511
r1658	8.59645	1.66328	-5.04276	-0.314568	-2.93582	0.383985	-1.27784	-16.6238	-14.939	-7.27529	-0.242676	0.159746	-0.195118
r1659	8.59649	1.66329	-5.04281	-0.314609	-2.93584	0.383938	-1.27787	-16.6237	-14.9393	-7.27519	-0.242705	0.159665	-0.195075
r1660	8.59647	1.66328	-5.04278	-0.314569	-2.93583	0.383957	-1.27786	-16.6238	-14.9392	-7.27526	-0.242687	0.159719	-0.195098
r1661	8.59647	1.66328	-5.04278	-0.314598	-2.93583	0.383964	-1.27786	-16.6238	-14.9391	-7.27522	-0.242682	0.159702	-0.195108
r1662	8.59647	1.66328	-5.04278	-0.314576	-2.93583	0.383974	-1.27786	-16.6238	-14.9392	-7.27527	-0.242665	0.159712	-0.195101
r1664	8.5955	1.66316	-5.04261	-0.314191	-2.9346	0.384036	-1.27716	-16.6217	-14.9786	-7.25646	-0.244695	0.161756	-0.192252
r1665	8.59646	1.6633	-5.04282	-0.314644	-2.93584	0.383972	-1.27786	-16.6237	-14.94	-7.27377	-0.242706	0.159654	-0.19506
r1666	8.59638	1.66326	-5.04274	-0.314544	-2.93575	0.383996	-1.27779	-16.6237	-14.9416	-7.27452	-0.242796	0.159892	-0.194913
r1668	8.59646	1.66328	-5.04277	-0.31457	-2.93582	0.383954	-1.27785	-16.6238	-14.9392	-7.2755	-0.242698	0.159738	-0.195095
r1669	8.59647	1.66329	-5.04279	-0.31462	-2.93585	0.383979	-1.27784	-16.6238	-14.9388	-7.27504	-0.242653	0.159689	-0.195118
r1670	8.59569	1.6628	-5.04119	-0.313679	-2.93492	0.383587	-1.27718	-16.6252	-14.9327	-7.31185	-0.243368	0.162488	-0.19502
r1671	8.59642	1.66325	-5.04269	-0.3145	-2.93577	0.383954	-1.27781	-16.6238	-14.939	-7.27733	-0.242719	0.159897	-0.195077
r1680	8.59647	1.66328	-5.04278	-0.314571	-2.93584	0.383952	-1.27786	-16.6238	-14.9391	-7.27526	-0.242691	0.159715	-0.195099
r1775	8.59647	1.66328	-5.04278	-0.314572	-2.93583	0.383957	-1.27786	-16.6238	-14.9391	-7.27525	-0.242691	0.159715	-0.1951
r1803	8.59646	1.66328	-5.04278	-0.314606	-2.93582	0.383964	-1.27785	-16.6238	-14.9391	-7.27525	-0.242694	0.159714	-0.195101
r1835	8.59647	1.66328	-5.04278	-0.314587	-2.93583	0.383957	-1.27785	-16.6238	-14.9391	-7.27525	-0.24269	0.159714	-0.1951
r1916	8.59666	1.66335	-5.04298	-0.314648	-2.93602	0.383827	-1.27803	-16.6237	-14.9372	-7.27306	-0.242629	0.159241	-0.195329
r1925	8.59647	1.6633	-5.04285	-0.314619	-2.93593	0.383968	-1.27793	-16.624	-14.9385	-7.27337	-0.242641	0.159445	-0.195194
r1942	8.59646	1.66328	-5.04278	-0.314588	-2.93583	0.383963	-1.27785	-16.6238	-14.9391	-7.27525	-0.242693	0.159714	-0.1951
r1969	8.59701	1.66349	-5.0434	-0.314858	-2.93656	0.38425	-1.27864	-16.6239	-14.931	-7.26646	-0.241616	0.157861	-0.196016
r1980	8.59645	1.66328	-5.04278	-0.314611	-2.93583	0.383962	-1.27785	-16.6238	-14.9391	-7.27525	-0.242694	0.159713	-0.195101
r1992	8.59648	1.66328	-5.04279	-0.314551	-2.93584	0.383951	-1.27786	-16.6238	-14.9391	-7.27526	-0.242689	0.159715	-0.195099
r1996	8.59637	1.66327	-5.04274	-0.314571	-2.93578	0.384058	-1.27727	-16.6238	-14.9403	-7.27578	-0.242637	0.159841	-0.195017
r2000	8.59641	1.66326	-5.04272	-0.314537	-2.93578	0.384069	-1.27777	-16.6238	-14.9403	-7.2758	-0.242617	0.159851	-0.195009
r2001	8.59647	1.66328	-5.04278	-0.31456	-2.93583	0.383954	-1.27786	-16.6238	-14.9391	-7.27526	-0.242692	0.159715	-0.195099
r2003	8.59637	1.66325	-5.04268	-0.314548	-2.93575	0.384164	-1.27772	-16.6237	-14.941	-7.27599	-0.242548	0.159908	-0.194965
r2005	8.5964	1.66326	-5.04272	-0.314585	-2.93578	0.384062	-1.27778	-16.6238	-14.9401	-7.2757	-0.242636	0.159827	-0.195027
r2014	8.59647	1.66328	-5.04278	-0.314568	-2.93583	0.383959	-1.27786	-16.6238	-14.9391	-7.27525	-0.242688	0.159715	-0.195099
r2015	8.59647	1.66328	-5.04278	-0.314567	-2.93583	0.383958	-1.27786	-16.6238	-14.9391	-7.27525	-0.242688	0.159715	-0.195099
r2017	8.59647	1.66328	-5.04278	-0.314562	-2.93583	0.383953	-1.27786	-16.6238	-14.9391	-7.27526	-0.242687	0.159715	-0.195099
r2018	8.59647	1.66328	-5.04278	-0.314564	-2.93583	0.383956	-1.27786	-16.6238	-14.9391	-7.27525	-0.242689	0.159715	-0.195099
r2019	8.59645	1.66328	-5.04277	-0.314608	-2.93583	0.383973	-1.27784	-16.6238	-14.9392	-7.27528	-0.242686	0.159719	-0.195099
r2020	8.59647	1.66328	-5.04278	-0.314584	-2.93583	0.383957	-1.27785	-16.6238	-14.9391	-7.27525	-0.242691	0.159714	-0.1951
r2023	8.59647	1.66328	-5.04278	-0.314564	-2.93584	0.383959	-1.27786	-16.6238	-14.9391	-7.27525	-0.242691	0.159716	-0.1951
r2028	8.59647	1.66328	-5.04278	-0.314562	-2.93583	0.383958	-1.27786	-16.6238	-14.9391	-7.27525	-0.242688	0.159715	-0.195099
r2037	8.59647	1.66328	-5.04278	-0.31457	-2.93583	0.383953	-1.27786	-16.6238	-14.9391	-7.27526	-0.242689	0.159715	-0.195099
r2040	8.59646	1.66328	-5.04278	-0.314605	-2.93582	0.383965	-1.27785	-16.6238	-14.9391	-7.27525	-0.242694	0.159714	-0.195101
r2041	8.59635	1.66323	-5.04262	-0.314534	-2.93573	0.384159	-1.2777	-16.6238	-14.9401	-7.27764	-0.242542	0.159991	-0.195002
r2047	8.59646	1.66328	-5.04278	-0.314596	-2.93582	0.383964	-1.27785	-16.6238	-14.9391	-7.27525	-0.242692	0.159714	-0.195101
r2049	8.59645	1.66328	-5.04278	-0.314623	-2.93582	0.383965	-1.27785	-16.6238	-14.9391	-7.27524	-0.242695	0.159713	-0.195102
r2050	8.59647	1.66328	-5.04278	-0.314561	-2.93584	0.383958	-1.27786	-16.6238	-14.9391	-7.27525	-0.242693	0.159716	-0.1951
r2054	8.59646	1.66328	-5.04278	-0.314578	-2.93583	0.383958	-1.27785	-16.6238	-14.9391	-7.27525	-0.242694	0.159716	-0.195101
r2055	8.59647	1.66328	-5.04278	-0.314564	-2.93584	0.383959	-1.27786	-16.6238	-14.9391	-7.27525	-0.242691	0.159716	-0.1951
r2056	8.59647	1.66328	-5.04278	-0.314564	-2.93583	0.383956	-1.27786	-16.6238	-14.9391	-7.27525	-0.242688	0.159715	-0.195099
r2057	8.59648	1.66328	-5.04278	-0.314563	-2.93583	0.383956	-1.27786	-16.6238	-14.9391	-7.27525	-0.242688	0.159715	-0.195099
r2059	8.59648	1.66328	-5.04278	-0.314556	-2.93583	0.383957	-1.27786	-16.6238	-14.9391	-7.27526	-0.242687	0.159715	-0.195099
r2061	8.59648	1.66328	-5.04278	-0.314563	-2.93583	0.383953	-1.27786	-16.6238	-14.9391	-7.27526	-0.242687	0.159715	-0.195098
r2063	8.59647	1.66328	-5.04278	-0.314558	-2.93583	0.383958	-1.27786	-16.6238	-14.9391	-7.27526	-0.242687	0.159715	-0.195099
r2064	8.59646	1.66328	-5.04278	-0.314587	-2.93583	0.383962	-1.27785	-16.6238	-14.9391	-7.27525	-0.242692	0.159714	-0.1951
r2066	8.59645	1.66328	-5.04278	-0.314603	-2.93583	0.383965	-1.27785	-16.6238	-14.9391	-7.27525	-0.242695	0.159714	-0.195101
r2079	8.59645	1.66328	-5.04278	-0.314586	-2.93582	0.383959	-1.27785	-16.6238	-14.9391	-7.27525	-0.242693	0.159714	-0.1951
r2080	8.5967	1.66324	-5.04264	-0.314574	-2.93584	0.383823	-1.27743	-16.6238	-14.9392	-7.27534	-0.242442	0.159714	-0.195067
r2081	8.59651	1.66327	-5.04277	-0.314562	-2.93585	0.383985	-1.27785	-16.6238	-14.9391	-7.27525	-0.242631	0.159729	-0.195098
r2082	8.59649	1.66328	-5.04279	-0.314539	-2.93583	0.383951	-1.27786	-16.6238	-14.9392	-7.27526	-0.24267	0.159716	-0.195095
r2083	8.59649	1.66327	-5.04275	-0.314558	-2.93585	0.383945	-1.27786	-16.6238	-14.9391	-7.27525	-0.242772	0.159715	-0.1951
r2084	8.59647	1.66328	-5.04278	-0.31457	-2.93584	0.383963	-1.27785	-16.6238	-14.9391	-7.27525	-0.242687	0.159716	-0.1951
r2085	8.59648	1.66328	-5.04279	-0.314556	-2.93583	0.383953	-1.27786	-16.6238	-14.9391	-7.27526	-0.242687	0.159716	-0.195098
r2086	8.59648	1.66328	-5.04278	-0.314568	-2.93584	0.383959	-1.27785	-16.6238	-14.9391	-7.27525	-0.242683	0.159714	-0.195102
r2087	8.59686	1.66322	-5.0426	-0.314513	-2.93591	0.38389	-1.27744	-16.6238	-14.9392	-7.27533	-0.242379	0.159717	-0.195086
r2088	8.59639	1.66329	-5.04279	-0.31465	-2.9358	0.383954	-1.27783	-16.6238	-14.9391	-7.27525	-0.242677	0.159726	-0.195088
r2089	8.59649	1.66328	-5.04278	-0.314587	-2.93583	0.38397	-1.27785	-16.6238	-14.9391	-7.27525	-0.242671	0.159715	-0.195101
r2090	8.59647	1.66327	-5.04274	-0.314586	-2.93584	0.383944	-1.27785	-16.6238	-14.9391	-7.27525	-0.242791	0.159714	-0.1951
r2091	8.59646	1.66328	-5.04279	-0.314561	-2.93583	0.383952	-1.27786	-16.6238	-14.9392	-7.27526	-0.242678	0.159717	-0.195094
r2092	8.59646	1.66328	-5.04278	-0.314583	-2.93583	0.38396	-1.27786	-16.6238	-14.9391	-7.27526	-0.242691	0.159716	-0.195097
r2093	8.59644	1.66327	-5.04275	-0.314558	-2.93584	0.384003	-1.27787	-16.6238	-14.9392	-7.2752	-0.242798	0.159683	-0.195136
r2094	8.59672	1.66323	-5.04265	-0.314545	-2.93588	0.383867	-1.27751	-16.6238	-14.9392	-7.27533	-0.242473	0.159721	-0.195073
r2095	8.59646	1.66328	-5.04278	-0.314573	-2.93583	0.38397	-1.27783	-16.6238	-14.9391	-7.27525	-0.242624	0.159727	-0.195096
r2096	8.59647	1.66328	-5.04278	-0.314574	-2.93583	0.383962	-1.27785	-16.6238	-14.9391	-7.27525	-0.242694	0.159715	-0.1951
r2097	8.59651	1.66326	-5.0427	-0.314555	-2.93586	0.38393	-1.27785	-16.6238	-14.9391	-7.27525	-0.242899	0.159712	-0.195103
r2098	8.59648	1.66328	-5.04279	-0.314565	-2.93583	0.383962	-1.27785	-16.6238	-14.9392	-7.27526	-0.242654	0.159716	-0.195097
r2099	8.59647	1.66328	-5.04278	-0.314552	-2.93584	0.383964	-1.27785	-16.6238	-14.9391	-7.27526	-0.24268	0.159718	-0.195099
r2100	8.59648	1.66328	-5.04278	-0.31455	-2.93584	0.383952	-1.27786	-16.6238	-14.9391	-7.27525	-0.242688	0.159709	-0.195098
r2101	8.59657	1.66327	-5.04275	-0.314578	-2.93584	0.383902	-1.27773	-16.6238	-14.9391	-7.27531	-0.242562	0.159733	-0.195071
r2102	8.59638	1.66326	-5.04271	-0.314579	-2.93584	0.384092	-1.27784	-16.6238	-14.9393	-7.27511	-0.242828	0.159659	-0.195183
r2103	8.59639	1.66327	-5.04275	-0.314513	-2.93583	0.383984	-1.27787	-16.6238	-14.9392	-7.2752	-0.242852	0.159679	-0.195142
r2104	8.59638	1.66328	-5.04276	-0.314571	-2.93581	0.383995	-1.27786	-16.6238	-14.9392	-7.27518	-0.242824	0.15967	-0.195144
r2105	8.59656	1.66318	-5.04245	-0.31447	-2.93594	0.383938	-1.27786	-16.6239	-14.9392	-7.27516	-0.243544	0.159663	-0.195162
r2106	8.59641	1.66327	-5.04274	-0.314593	-2.93584	0.384057	-1.27785	-16.6237	-14.9393	-7.27518	-0.242768	0.159666	-0.195156
r2107	8.59643	1.66327	-5.04274	-0.314526	-2.93585	0.384039	-1.27787	-16.6238	-14.9393	-7.2752	-0.2428	0.159676	-0.195147
r2108	8.59643	1.66327	-5.04274	-0.314538	-2.93584	0.384003	-1.27789	-16.6238	-14.9392	-7.2752	-0.242842	0.159685	-0.195137
r2109	8.59648	1.66327	-5.04273	-0.314574	-2.93585	0.384045	-1.27785	-16.6237	-14.9392	-7.27517	-0.242784	0.159672	-0.195159
r2110	8.59694	1.66318	-5.0425	-0.314594	-2.9359	0.383822	-1.2771	-16.6238	-14.9391	-7.27539	-0.242118	0.159753	-0.195041
r2111	8.59663	1.66323	-5.04263	-0.314557	-2.93585	0.383845	-1.2775	-16.6238	-14.9392	-7.27533	-0.242568	0.159713	-0.195084
r2112	8.59698	1.66309	-5.04219	-0.314456	-2.93602	0.383727	-1.27739	-16.6239	-14.9391	-7.27533	-0.243422	0.159713	-0.195082
r2113	8.59683	1.66322	-5.0426	-0.314561	-2.93589	0.383866	-1.27734	-16.6237	-14.9392	-7.27539	-0.242261	0.159727	-0.195057
r2114	8.5968	1.66322	-5.0426	-0.314552	-2.93589	0.383872	-1.2774	-16.6238	-14.9392	-7.27538	-0.242356	0.159731	-0.195059
r2115	8.5967	1.66323	-5.04262	-0.314574	-2.93587	0.383871	-1.27751	-16.6238	-14.9391	-7.27533	-0.242541	0.159725	-0.195073
r2116	8.59656	1.66328	-5.04279	-0.314564	-2.93585	0.383989	-1.27784	-16.6238	-14.9391	-7.27526	-0.242538	0.159734	-0.195085
r2117	8.59638	1.66334	-5.04298	-0.314622	-2.93576	0.384024	-1.27785	-16.6237	-14.9391	-7.27526	-0.242166	0.159731	-0.19509
r2118	8.59647	1.66328	-5.04278	-0.314555	-2.93583	0.383948	-1.27786	-16.6238	-14.9391	-7.27525	-0.242694	0.159721	-0.195098
r2119	8.59647	1.66328	-5.04278	-0.314559	-2.93583	0.383947	-1.27785	-16.6238	-14.9391	-7.27524	-0.242666	0.159719	-0.1951
r2120	8.59646	1.66328	-5.04279	-0.314619	-2.93582	0.383981	-1.2778	-16.6238	-14.9391	-7.27524	-0.242569	0.159722	-0.195098
r2121	8.59652	1.66326	-5.04269	-0.314577	-2.93586	0.383945	-1.27785	-16.6238	-14.9391	-7.27524	-0.242878	0.159714	-0.195101
r2122	8.59651	1.66328	-5.04279	-0.314558	-2.93584	0.383971	-1.27786	-16.6237	-14.9391	-7.27526	-0.242617	0.159719	-0.195093
r2123	8.5965	1.66328	-5.04279	-0.314553	-2.93584	0.383966	-1.27786	-16.6238	-14.9391	-7.27526	-0.242644	0.159719	-0.195094
r2124	8.59646	1.66328	-5.04278	-0.314607	-2.93582	0.383965	-1.27785	-16.6238	-14.9391	-7.27525	-0.242693	0.159714	-0.195101
r2125	8.59648	1.66328	-5.04278	-0.314597	-2.93584	0.38397	-1.27785	-16.6238	-14.9391	-7.27525	-0.242672	0.159715	-0.1951
r2126	8.59647	1.66328	-5.04279	-0.314555	-2.93583	0.38395	-1.27786	-16.6238	-14.9392	-7.27526	-0.242678	0.159714	-0.195099
r2127	8.59644	1.66329	-5.04281	-0.314619	-2.93582	0.383977	-1.27785	-16.6237	-14.9391	-7.27525	-0.242604	0.159715	-0.1951
r2128	8.59647	1.66328	-5.04279	-0.314574	-2.93583	0.383953	-1.27786	-16.6238	-14.9391	-7.27526	-0.242682	0.159715	-0.195099
r2129	8.5965	1.66326	-5.0427	-0.314587	-2.93585	0.383942	-1.27784	-16.6238	-14.9391	-7.27524	-0.242872	0.159706	-0.195104
r2130	8.59647	1.66328	-5.04278	-0.314567	-2.93583	0.383955	-1.27786	-16.6238	-14.9391	-7.27525	-0.242684	0.159715	-0.195099
r2131	8.59648	1.66328	-5.04279	-0.314586	-2.93583	0.383965	-1.27784	-16.6238	-14.9392	-7.27526	-0.242635	0.159714	-0.195099
r2132	8.59646	1.66328	-5.04278	-0.314599	-2.93582	0.383971	-1.27784	-16.6238	-14.9391	-7.27525	-0.242665	0.159715	-0.1951
r2133	8.59649	1.66328	-5.04278	-0.314546	-2.93584	0.383956	-1.27786	-16.6238	-14.9392	-7.27526	-0.242671	0.159715	-0.1951
r2140	8.59647	1.66328	-5.04278	-0.314569	-2.93583	0.383954	-1.27786	-16.6238	-14.9391	-7.27525	-0.242689	0.159714	-0.195099
r2141	8.59647	1.66328	-5.04278	-0.314566	-2.93584	0.383897	-1.27786	-16.6237	-14.9391	-7.27523	-0.242707	0.159717	-0.195102
r2146	8.59646	1.66328	-5.04278	-0.314587	-2.93583	0.38396	-1.27785	-16.6238	-14.9391	-7.27525	-0.242691	0.159714	-0.1951
r2152	8.59642	1.66327	-5.04275	-0.314619	-2.93579	0.384034	-1.27777	-16.6238	-14.9391	-7.27521	-0.242692	0.159753	-0.195093
r2153	8.59641	1.66329	-5.0428	-0.314564	-2.93581	0.383926	-1.27775	-16.6241	-14.9392	-7.27526	-0.242768	0.159722	-0.195093
r2157	8.59648	1.66328	-5.04279	-0.314554	-2.93584	0.383952	-1.27786	-16.6238	-14.9391	-7.27526	-0.242688	0.159716	-0.195098
r2158	8.59646	1.66328	-5.04278	-0.314592	-2.93583	0.383963	-1.27785	-16.6238	-14.9391	-7.27525	-0.242694	0.159714	-0.195101
r2159	8.59647	1.66328	-5.04278	-0.314576	-2.93584	0.383958	-1.27786	-16.6238	-14.9391	-7.27525	-0.242692	0.159715	-0.195099
r2193	8.59647	1.66328	-5.04278	-0.314563	-2.93583	0.383862	-1.27785	-16.6237	-14.9391	-7.2752	-0.242726	0.159726	-0.195103
r2194	8.59646	1.66328	-5.04278	-0.314594	-2.93583	0.383904	-1.27786	-16.6237	-14.9391	-7.27523	-0.242708	0.159716	-0.195103
r2195	8.59648	1.66328	-5.04278	-0.314553	-2.93584	0.383896	-1.27786	-16.6237	-14.9391	-7.27524	-0.242703	0.159716	-0.195101
r2197	8.59648	1.66328	-5.04278	-0.314555	-2.93584	0.383892	-1.27786	-16.6237	-14.9391	-7.27524	-0.242702	0.159717	-0.195101
r2216	8.59647	1.66328	-5.04278	-0.314564	-2.93583	0.38396	-1.27786	-16.6238	-14.9391	-7.27525	-0.242688	0.159715	-0.195099
r2308	8.5964	1.6633	-5.04282	-0.314554	-2.93584	0.383662	-1.27774	-16.6242	-14.9392	-7.27526	-0.242832	0.159723	-0.195096
r2309	8.59648	1.66329	-5.0428	-0.31459	-2.93584	0.384031	-1.27788	-16.6238	-14.9392	-7.2753	-0.242729	0.159713	-0.195087
r2310	8.59644	1.66327	-5.04276	-0.314609	-2.93582	0.383876	-1.27781	-16.6238	-14.9391	-7.27524	-0.242674	0.159749	-0.195096
r2311	8.59647	1.66328	-5.04278	-0.31456	-2.93583	0.383892	-1.27785	-16.6238	-14.9391	-7.27523	-0.242713	0.159723	-0.195101
r2312	8.59645	1.66328	-5.04277	-0.314561	-2.93578	0.38462	-1.27787	-16.6238	-14.9392	-7.27531	-0.242533	0.159682	-0.195094
r2338	8.59647	1.66328	-5.04277	-0.314586	-2.93582	0.383881	-1.27785	-16.6237	-14.9391	-7.27519	-0.242727	0.159725	-0.195105
r2370	8.59647	1.66328	-5.04278	-0.314567	-2.93583	0.383955	-1.27786	-16.6238	-14.9391	-7.27525	-0.242687	0.159715	-0.195099
r2371	8.59658	1.66323	-5.04262	-0.31455	-2.93584	0.383955	-1.27788	-16.6234	-14.9392	-7.27526	-0.242675	0.159698	-0.195119
r2372	8.59672	1.66323	-5.04263	-0.314567	-2.93596	0.383983	-1.27785	-16.6237	-14.9392	-7.27525	-0.242817	0.159715	-0.195091
r2373	8.60056	1.66257	-5.04079	-0.314285	-2.93551	0.3837	-1.27851	-16.6231	-14.9389	-7.27499	-0.243242	0.15966	-0.195032
r2374	8.59724	1.66294	-5.04176	-0.314527	-2.93586	0.383946	-1.27795	-16.6233	-14.9392	-7.2753	-0.242998	0.159649	-0.195147
r2375	8.59705	1.66321	-5.04257	-0.314575	-2.9361	0.384008	-1.27786	-16.6233	-14.9392	-7.2752	-0.24283	0.159714	-0.195101
r2376	8.59758	1.66296	-5.04181	-0.314519	-2.9362	0.384015	-1.27787	-16.6238	-14.9392	-7.27528	-0.243321	0.159696	-0.195076
r2378	8.59651	1.66328	-5.04278	-0.314556	-2.93585	0.383956	-1.27786	-16.6237	-14.9391	-7.27525	-0.242687	0.159715	-0.195099
r2379	8.59635	1.66328	-5.04277	-0.314574	-2.93582	0.383973	-1.27784	-16.6236	-14.9392	-7.27528	-0.242683	0.159711	-0.195099
r2380	8.59671	1.66318	-5.04247	-0.314579	-2.93584	0.383955	-1.27787	-16.6239	-14.9391	-7.27527	-0.242855	0.159702	-0.1951
r2393	8.59648	1.66328	-5.04278	-0.314546	-2.93583	0.383955	-1.27786	-16.6238	-14.9392	-7.27526	-0.242685	0.159716	-0.195098
r2404	8.59595	1.66297	-5.04189	-0.314464	-2.93773	0.383619	-1.27783	-16.6245	-14.9397	-7.27504	-0.24549	0.159781	-0.195185
r2410	8.59469	1.66253	-5.04069	-0.314372	-2.94064	0.383354	-1.27729	-16.6252	-14.9423	-7.27414	-0.250066	0.159762	-0.195614
r2420	8.60117	1.6616	-5.03776	-0.314144	-2.93672	0.384	-1.27817	-16.6236	-14.9395	-7.27549	-0.245108	0.159516	-0.195131
r2433	8.59604	1.66349	-5.0434	-0.314662	-2.93549	0.383832	-1.27763	-16.624	-14.9389	-7.27535	-0.2426	0.159639	-0.195039
r2434	8.59902	1.6633	-5.04284	-0.314565	-2.93601	0.383812	-1.27791	-16.6239	-14.939	-7.27524	-0.242592	0.159709	-0.195071
r2435	8.59651	1.66328	-5.04278	-0.31458	-2.93584	0.383958	-1.27786	-16.6238	-14.9391	-7.27525	-0.24269	0.159715	-0.1951
r2436	8.59646	1.66328	-5.04278	-0.314606	-2.93582	0.383964	-1.27785	-16.6238	-14.9391	-7.27525	-0.242692	0.159714	-0.195101
r2437	8.59646	1.66328	-5.04278	-0.314593	-2.93583	0.383961	-1.27785	-16.6238	-14.9391	-7.27525	-0.242689	0.159715	-0.195099
r2438	8.59647	1.66328	-5.04278	-0.314561	-2.93583	0.383955	-1.27786	-16.6238	-14.9391	-7.27525	-0.242687	0.159714	-0.195099
r2471	8.59609	1.66313	-5.04238	-0.314681	-2.93576	0.385256	-1.27797	-16.6247	-14.9395	-7.277	-0.241401	0.160367	-0.194791
r2472	8.59645	1.66328	-5.04278	-0.314607	-2.93583	0.383965	-1.27785	-16.6238	-14.9391	-7.27524	-0.242695	0.159713	-0.195102
r2473	8.59648	1.66328	-5.04278	-0.314547	-2.93584	0.383953	-1.27786	-16.6238	-14.9392	-7.27526	-0.242686	0.159716	-0.195098
r2482	8.59647	1.66328	-5.04278	-0.314571	-2.93583	0.383959	-1.27786	-16.6238	-14.9391	-7.27525	-0.24269	0.159716	-0.195099
r2483	8.59643	1.66329	-5.04281	-0.314587	-2.93583	0.383897	-1.27779	-16.624	-14.9392	-7.27528	-0.242764	0.159702	-0.195098
r2484	8.5964	1.66329	-5.0428	-0.314611	-2.93581	0.383934	-1.27774	-16.6241	-14.9392	-7.27526	-0.242772	0.159721	-0.195095
r2485	8.59647	1.66328	-5.04278	-0.31458	-2.93583	0.38396	-1.27785	-16.6238	-14.9391	-7.27525	-0.242692	0.159714	-0.1951
r2487	8.59647	1.66328	-5.04278	-0.314586	-2.93583	0.383962	-1.27785	-16.6238	-14.9391	-7.27525	-0.242692	0.159715	-0.1951
r2488	8.59648	1.66328	-5.04278	-0.314571	-2.93584	0.383952	-1.27786	-16.6238	-14.9391	-7.27525	-0.242689	0.159715	-0.195099
r2489	8.59646	1.66327	-5.04276	-0.314617	-2.93582	0.384012	-1.27785	-16.6237	-14.9391	-7.27525	-0.24264	0.159732	-0.195097
r2491	8.59648	1.66328	-5.04278	-0.314571	-2.93584	0.383952	-1.27786	-16.6238	-14.9391	-7.27525	-0.242688	0.159715	-0.195099
r2492	8.59648	1.66328	-5.04278	-0.314562	-2.93583	0.383957	-1.27786	-16.6237	-14.9391	-7.27525	-0.242689	0.159716	-0.195099
r2494	8.59646	1.66328	-5.04278	-0.314603	-2.93583	0.383964	-1.27785	-16.6238	-14.9391	-7.27525	-0.242696	0.159714	-0.195101
r2497	8.59649	1.66328	-5.04278	-0.314542	-2.93584	0.383951	-1.27787	-16.6238	-14.9391	-7.27526	-0.242686	0.159716	-0.195097
r2508	8.59646	1.66328	-5.04278	-0.31459	-2.93583	0.383963	-1.27785	-16.6238	-14.9391	-7.27525	-0.242692	0.159714	-0.1951
r2509	8.5965	1.66328	-5.0428	-0.314537	-2.93584	0.383949	-1.27785	-16.6238	-14.9391	-7.27526	-0.242688	0.159717	-0.195097
r2516	8.59701	1.66323	-5.04248	-0.314434	-2.93351	0.38504	-1.27831	-16.6235	-14.939	-7.27553	-0.241406	0.160071	-0.194879
r2518	8.59646	1.66328	-5.04278	-0.314581	-2.93583	0.383962	-1.27785	-16.6238	-14.9391	-7.27525	-0.242692	0.159715	-0.1951
r2519	8.59645	1.66328	-5.04278	-0.314616	-2.93582	0.383966	-1.27785	-16.6238	-14.9391	-7.27525	-0.242695	0.159713	-0.195102
r2520	8.60864	1.65992	-5.03298	-0.313515	-2.93618	0.383549	-1.27941	-16.6214	-14.9393	-7.27518	-0.246285	0.159303	-0.195141
r2521	8.59648	1.66328	-5.04279	-0.314521	-2.93583	0.383954	-1.27786	-16.6238	-14.9392	-7.27526	-0.242686	0.159716	-0.195098
r2525	8.59482	1.66304	-5.04195	-0.314355	-2.93515	0.382953	-1.27892	-16.6281	-14.9392	-7.27664	-0.245165	0.160256	-0.194908
r2526	8.59631	1.66327	-5.04272	-0.314499	-2.9357	0.383629	-1.27824	-16.6239	-14.9391	-7.27527	-0.243231	0.159813	-0.195079
r2532	8.59621	1.66324	-5.04263	-0.314482	-2.93562	0.383737	-1.2782	-16.6239	-14.9399	-7.27605	-0.243209	0.160006	-0.194983
r2534	8.59616	1.66324	-5.04263	-0.31445	-2.93559	0.383619	-1.27843	-16.624	-14.9395	-7.27562	-0.243393	0.159981	-0.195006
r2535	8.59621	1.66325	-5.04266	-0.314487	-2.93563	0.383625	-1.27839	-16.624	-14.9391	-7.27542	-0.243336	0.159912	-0.195042
r2537	8.59648	1.66328	-5.04279	-0.314548	-2.93584	0.383959	-1.27786	-16.6238	-14.9391	-7.27526	-0.242689	0.159716	-0.195098
r2538	8.59647	1.66328	-5.04278	-0.314582	-2.93583	0.383956	-1.27785	-16.6238	-14.9391	-7.27525	-0.242689	0.159714	-0.195099
r2539	8.59551	1.66382	-5.04395	-0.314536	-2.93642	0.385209	-1.2772	-16.6228	-14.9405	-7.27562	-0.240668	0.159667	-0.195127
RE0124C	8.59646	1.66328	-5.04278	-0.314605	-2.93583	0.383961	-1.27785	-16.6238	-14.9391	-7.27525	-0.242694	0.159714	-0.195101
RE0383C	8.59651	1.66331	-5.04276	-0.314495	-2.93538	0.383969	-1.27783	-16.6236	-14.9392	-7.27536	-0.243003	0.159733	-0.195071
RE0453C	8.5957	1.65552	-5.04417	-0.316286	-2.93567	0.383932	-1.27779	-16.6236	-14.9391	-7.2751	-0.241919	0.159739	-0.195133
RE0565C	8.59647	1.66328	-5.04278	-0.314576	-2.93584	0.383952	-1.27786	-16.6238	-14.9391	-7.27525	-0.242689	0.159715	-0.195099
RE0566C	8.59645	1.66328	-5.04278	-0.314624	-2.93582	0.383965	-1.27784	-16.6238	-14.9391	-7.27524	-0.242696	0.159713	-0.195102
RE0567C	8.59645	1.66328	-5.04278	-0.314611	-2.93583	0.383964	-1.27785	-16.6238	-14.9391	-7.27525	-0.242695	0.159714	-0.195102
RE0568C	8.59647	1.66328	-5.04278	-0.314568	-2.93583	0.383959	-1.27786	-16.6238	-14.9391	-7.27525	-0.24269	0.159714	-0.195099
RE0569C	8.59648	1.66328	-5.04278	-0.314549	-2.93585	0.383954	-1.27786	-16.6238	-14.9391	-7.27525	-0.24269	0.159714	-0.195098
RE0570C	8.59647	1.66328	-5.04278	-0.314592	-2.93584	0.383961	-1.27785	-16.6238	-14.9391	-7.27525	-0.242694	0.159715	-0.1951
RE0571C	8.59648	1.66328	-5.04278	-0.314572	-2.93585	0.383955	-1.27786	-16.6238	-14.9391	-7.27526	-0.242694	0.15973	-0.195099
RE0578C	8.59647	1.66328	-5.04278	-0.314636	-2.93582	0.383964	-1.27784	-16.6238	-14.9391	-7.27525	-0.242698	0.159713	-0.195101
RE0581C	8.59648	1.66328	-5.04278	-0.314547	-2.93584	0.383952	-1.27786	-16.6238	-14.9392	-7.27526	-0.242686	0.159716	-0.195098
RE0583C	8.59645	1.66328	-5.04278	-0.314632	-2.93582	0.383965	-1.27784	-16.6238	-14.9391	-7.27524	-0.242696	0.159713	-0.195102
RE0830C	8.59646	1.66328	-5.04278	-0.314602	-2.93583	0.38396	-1.27785	-16.6238	-14.9391	-7.27525	-0.242692	0.159713	-0.195101
RE0908C	8.59647	1.66328	-5.04278	-0.314587	-2.93583	0.383959	-1.27785	-16.6238	-14.9391	-7.27525	-0.242697	0.159714	-0.195101
RE0912C	8.59645	1.66328	-5.04278	-0.314608	-2.93583	0.383965	-1.27785	-16.6238	-14.9391	-7.27525	-0.242695	0.159713	-0.195102
RE1100C	8.59438	1.66335	-5.04296	-0.314211	-2.93429	0.383776	-1.27656	-16.6242	-14.9382	-7.2744	-0.242179	0.159474	-0.195359
RE1233C	8.59646	1.66328	-5.04278	-0.314597	-2.9359	0.383972	-1.27785	-16.6238	-14.9391	-7.27527	-0.242695	0.159701	-0.195099
RE1447M	8.59647	1.66328	-5.04278	-0.314577	-2.93584	0.383959	-1.27785	-16.6238	-14.9391	-7.27525	-0.242693	0.159715	-0.1951
RE1447N	8.5965	1.66324	-5.04267	-0.314477	-2.93584	0.383945	-1.27785	-16.6238	-14.9391	-7.2752	-0.242701	0.159694	-0.195106
RE1448N	8.59648	1.66325	-5.04267	-0.31451	-2.93583	0.383951	-1.27784	-16.6238	-14.9391	-7.27519	-0.242706	0.159693	-0.195108
RE1518M	8.59647	1.66328	-5.04278	-0.314572	-2.93584	0.383952	-1.27786	-16.6238	-14.9391	-7.27525	-0.242691	0.159715	-0.195099
RE1519X	8.59368	1.66311	-5.04174	-0.313916	-2.94284	0.385335	-1.27755	-16.6242	-14.9385	-7.27496	-0.242651	0.160009	-0.194866
RE1521M	8.59648	1.66328	-5.04278	-0.314555	-2.93583	0.383953	-1.27786	-16.6238	-14.9391	-7.27526	-0.242686	0.159715	-0.195099
RE1526M	8.59648	1.66328	-5.04278	-0.314564	-2.93583	0.383957	-1.27786	-16.6238	-14.9391	-7.27525	-0.242689	0.159715	-0.195099
RE1530M	8.59648	1.66328	-5.04278	-0.314556	-2.93584	0.383953	-1.27786	-16.6238	-14.9391	-7.27525	-0.242688	0.159715	-0.195098
RE1533M	8.59647	1.66328	-5.04278	-0.314574	-2.93584	0.383958	-1.27785	-16.6238	-14.9391	-7.27525	-0.242692	0.159715	-0.1951
RE1573M	8.59646	1.66328	-5.04278	-0.314589	-2.93583	0.38396	-1.27785	-16.6238	-14.9391	-7.27525	-0.242692	0.159714	-0.1951
RE1804M	8.5964	1.66328	-5.04279	-0.31457	-2.93586	0.38398	-1.27783	-16.6238	-14.9392	-7.27523	-0.242723	0.159715	-0.195104
RE1807C	8.59653	1.66332	-5.043	-0.314676	-2.9357	0.383958	-1.27784	-16.6239	-14.9391	-7.27522	-0.242698	0.159717	-0.195053
RE1807M	8.59668	1.66329	-5.04286	-0.314415	-2.93608	0.383766	-1.27794	-16.6238	-14.9392	-7.27533	-0.242629	0.159735	-0.195082
RE1810M	0	0	0	0	0	0	0	0	0	0	0	0	0
RE1836C	8.59633	1.6633	-5.04284	-0.314596	-2.93612	0.383906	-1.27781	-16.6237	-14.9392	-7.27523	-0.242692	0.159695	-0.195111
RE1836X	8.59647	1.66328	-5.04278	-0.314563	-2.93583	0.383959	-1.27785	-16.6238	-14.9391	-7.27525	-0.242693	0.159716	-0.1951
RE1845C	8.59646	1.66328	-5.04278	-0.314591	-2.93582	0.383963	-1.27785	-16.6238	-14.9391	-7.27525	-0.242692	0.159714	-0.1951
RE1845X	8.59647	1.66328	-5.04278	-0.314576	-2.93583	0.383954	-1.27786	-16.6238	-14.9391	-7.27525	-0.242689	0.159715	-0.1951
RE1915C	8.59648	1.66328	-5.04279	-0.314551	-2.93583	0.383954	-1.27786	-16.6238	-14.9392	-7.27526	-0.242685	0.159715	-0.195098
RE1916C	8.59653	1.66328	-5.0428	-0.314472	-2.93588	0.383907	-1.27789	-16.6238	-14.9392	-7.27528	-0.242672	0.159718	-0.195093
RE1918C	8.59644	1.6633	-5.04282	-0.314753	-2.93569	0.37685	-1.2781	-16.6237	-14.9398	-7.27575	-0.242235	0.160102	-0.195049
RE1919C	8.59629	1.66332	-5.04302	-0.314454	-2.93643	0.380308	-1.27736	-16.6238	-14.9377	-7.2743	-0.244831	0.159969	-0.195124
RE1921C	8.59629	1.66332	-5.04302	-0.314453	-2.93643	0.380307	-1.27736	-16.6238	-14.9377	-7.2743	-0.24483	0.159969	-0.195124
RE1923C	8.59648	1.66328	-5.04279	-0.314541	-2.93583	0.383951	-1.27787	-16.6238	-14.9392	-7.27526	-0.242684	0.159716	-0.195097
RE1925C	8.59648	1.66328	-5.04278	-0.314568	-2.93584	0.383953	-1.27786	-16.6238	-14.9391	-7.27525	-0.242689	0.159715	-0.195099
RE2112C	0	0	0	0	0	0	0	0	0	0	0	0	0
RE2296C	8.59648	1.66328	-5.04278	-0.314548	-2.93584	0.383951	-1.27786	-16.6238	-14.9391	-7.27526	-0.242687	0.159717	-0.195098
RE2426C	8.59646	1.66328	-5.04278	-0.314592	-2.93583	0.383958	-1.27785	-16.6238	-14.9391	-7.27525	-0.242692	0.159715	-0.195101
RE2526C	8.5965	1.66331	-5.04292	-0.314662	-2.93574	0.38396	-1.27784	-16.6238	-14.9391	-7.27523	-0.242698	0.159716	-0.195071
RE2625M	8.59694	1.66331	-5.04293	-0.314469	-2.93633	0.383471	-1.27805	-16.6238	-14.9393	-7.27545	-0.242518	0.159743	-0.195053
RE2626C	8.59651	1.66332	-5.043	-0.314715	-2.93569	0.383965	-1.27783	-16.6239	-14.9391	-7.27521	-0.242702	0.159715	-0.195055
RE2626M	8.59641	1.66328	-5.04279	-0.31454	-2.93586	0.383979	-1.27783	-16.6238	-14.9392	-7.27524	-0.242721	0.159716	-0.195103
RE2640C	8.59722	1.66182	-5.03824	-0.313148	-2.93426	0.384217	-1.31436	-16.6266	-14.9346	-7.27269	-0.23507	0.159897	-0.195043
RE2649C	8.59765	1.66323	-5.04269	-0.314619	-2.93622	0.384279	-1.27833	-16.6235	-14.9387	-7.27533	-0.242272	0.159887	-0.194924
RE2677C	8.59646	1.66328	-5.04278	-0.314611	-2.93583	0.383964	-1.27785	-16.6238	-14.9391	-7.27525	-0.242695	0.159713	-0.195101
RE2717L	8.59645	1.66328	-5.04278	-0.314613	-2.93583	0.383963	-1.27785	-16.6238	-14.9391	-7.27525	-0.242696	0.159713	-0.195102
RE2814M	8.59652	1.66328	-5.0428	-0.314484	-2.93589	0.38392	-1.27788	-16.6238	-14.9392	-7.27527	-0.242682	0.159719	-0.195094
RE2912M	8.59646	1.66328	-5.04278	-0.314593	-2.93583	0.383961	-1.27785	-16.6238	-14.9391	-7.27525	-0.242693	0.159714	-0.1951
RE2954C	8.59371	1.62793	-5.04693	-0.316108	-2.93536	0.383961	-1.27761	-16.6232	-14.9388	-7.27476	-0.240493	0.159825	-0.195166
RE2958C	8.59648	1.66328	-5.04278	-0.314564	-2.93583	0.383957	-1.27785	-16.6238	-14.9391	-7.27525	-0.24269	0.159715	-0.195099
RE2972M	8.59647	1.66328	-5.04278	-0.314569	-2.93584	0.383954	-1.27786	-16.6238	-14.9391	-7.27525	-0.24269	0.159715	-0.1951
RE2998M	8.59648	1.66328	-5.04278	-0.314555	-2.93584	0.383952	-1.27786	-16.6238	-14.9391	-7.27526	-0.24269	0.159716	-0.195098
RE2999M	8.59647	1.66328	-5.04278	-0.314561	-2.93583	0.383961	-1.27786	-16.6238	-14.9391	-7.27525	-0.24269	0.159715	-0.1951
RE3000M	8.59648	1.66328	-5.04279	-0.314541	-2.93584	0.383954	-1.27786	-16.6238	-14.9391	-7.27525	-0.242691	0.159717	-0.195102
RE3001M	8.59645	1.66328	-5.04278	-0.314614	-2.93583	0.383964	-1.27785	-16.6238	-14.9391	-7.27525	-0.242696	0.159713	-0.195102
RE3003M	8.59646	1.66328	-5.04278	-0.314605	-2.93582	0.383963	-1.27785	-16.6238	-14.9391	-7.27525	-0.242693	0.159714	-0.195101
RE3004M	8.59647	1.66328	-5.04279	-0.314552	-2.93583	0.383954	-1.27786	-16.6238	-14.9391	-7.27526	-0.24269	0.159715	-0.195099
RE3005M	8.59646	1.66328	-5.04278	-0.314608	-2.93582	0.383965	-1.27785	-16.6238	-14.9391	-7.27525	-0.242694	0.159713	-0.195102
RE3006M	8.59646	1.66328	-5.04278	-0.314586	-2.93583	0.383958	-1.27785	-16.6238	-14.9391	-7.27525	-0.242691	0.159714	-0.1951
RE3095C	8.59648	1.66328	-5.04278	-0.314561	-2.93584	0.383959	-1.27786	-16.6238	-14.9391	-7.27525	-0.242688	0.159716	-0.195099
RE3106C	8.59646	1.66328	-5.04278	-0.314603	-2.93582	0.383964	-1.27785	-16.6238	-14.9391	-7.27525	-0.242693	0.159713	-0.195101
RE3110C	8.59647	1.66328	-5.04278	-0.314578	-2.93583	0.383959	-1.27785	-16.6238	-14.9391	-7.27525	-0.242692	0.159715	-0.1951
RE3112C	8.59648	1.66328	-5.04278	-0.314562	-2.93583	0.383951	-1.27786	-16.6238	-14.9392	-7.27526	-0.242684	0.159715	-0.195098
RE3113C	8.59646	1.66328	-5.04278	-0.314604	-2.93582	0.383965	-1.27785	-16.6238	-14.9391	-7.27525	-0.242694	0.159714	-0.195101
RE3198C	8.59645	1.66328	-5.04278	-0.314616	-2.93583	0.383965	-1.27785	-16.6238	-14.9391	-7.27524	-0.242697	0.159714	-0.195102
RE3245C	8.5965	1.66328	-5.04279	-0.314572	-2.93584	0.38395	-1.27785	-16.6238	-14.9391	-7.27526	-0.24269	0.159716	-0.195097
RE3251M	8.59647	1.66328	-5.04278	-0.31458	-2.93583	0.383962	-1.27785	-16.6238	-14.9391	-7.27525	-0.242692	0.159715	-0.1951
RE3269C	8.59648	1.66328	-5.04278	-0.314545	-2.93583	0.383954	-1.27786	-16.6238	-14.9391	-7.27526	-0.242685	0.159715	-0.195098
RE3270C	8.59646	1.66328	-5.04278	-0.314582	-2.93583	0.383961	-1.27785	-16.6238	-14.9391	-7.27525	-0.242693	0.159714	-0.195101
RE3272N	8.59651	1.66319	-5.04249	-0.314354	-2.93582	0.383939	-1.27783	-16.6237	-14.939	-7.27509	-0.242729	0.159659	-0.195122
RE3273C	8.60677	1.66405	-5.04659	-0.317198	-2.93471	0.383287	-1.2736	-16.6236	-14.9387	-7.27627	-0.243819	0.159813	-0.194755
RE3273R	8.59703	1.66332	-5.04299	-0.314728	-2.93577	0.383916	-1.27762	-16.6237	-14.9391	-7.27531	-0.24275	0.15972	-0.195079
RE3301C	8.61573	1.66499	-5.05078	-0.319901	-2.93376	0.382765	-1.26999	-16.6235	-14.9386	-7.27764	-0.244694	0.160065	-0.194381
RE3346C	8.59653	1.66332	-5.043	-0.314664	-2.93569	0.383959	-1.27784	-16.6239	-14.9391	-7.27522	-0.242697	0.159717	-0.195053
RE3346M	8.59641	1.66328	-5.04279	-0.314565	-2.93586	0.38398	-1.27783	-16.6238	-14.9392	-7.27523	-0.242722	0.159715	-0.195104
RE3624M	8.59646	1.66328	-5.04278	-0.314596	-2.93583	0.383962	-1.27785	-16.6238	-14.9391	-7.27525	-0.242694	0.159714	-0.195101
HCO3_NAt	8.5965	1.66329	-5.04282	-0.314571	-2.93587	0.383907	-1.27793	-16.6237	-14.9392	-7.27533	-0.242756	0.159698	-0.195089
INSTt4_2	8.59645	1.66327	-5.04277	-0.31464	-2.93581	0.383892	-1.27782	-16.6238	-14.939	-7.27534	-0.242818	0.159875	-0.195022
PIt8	8.59191	1.6635	-5.04138	-0.31185	-2.93777	0.383667	-1.27784	-16.6197	-14.9413	-7.27857	-0.24801	0.160919	-0.194205
C140CPT1	8.59662	1.66328	-5.04278	-0.314599	-2.93583	0.383957	-1.27785	-16.6238	-14.9391	-7.27525	-0.242688	0.159714	-0.1951
C2tcx	8.59623	1.66339	-5.04311	-0.314594	-2.93577	0.383852	-1.27772	-16.6239	-14.939	-7.2753	-0.242674	0.159659	-0.195085
C30CPT1	8.59648	1.66328	-5.04277	-0.314617	-2.93579	0.383976	-1.27786	-16.6238	-14.9391	-7.27525	-0.242687	0.159717	-0.195096
C40CPT1	8.59646	1.66328	-5.04278	-0.314595	-2.93583	0.383963	-1.27785	-16.6238	-14.9391	-7.27525	-0.242694	0.159714	-0.195101
C4CRNCPT2	8.59645	1.66328	-5.04278	-0.314615	-2.93583	0.383964	-1.27785	-16.6238	-14.9391	-7.27525	-0.242696	0.159713	-0.195103
C4tmc	8.59647	1.66328	-5.04278	-0.31457	-2.93583	0.383952	-1.27786	-16.6238	-14.9391	-7.27526	-0.242688	0.159714	-0.195099
C60CPT1	8.59646	1.66328	-5.04277	-0.314626	-2.93578	0.383979	-1.27785	-16.6238	-14.9391	-7.27525	-0.242689	0.159719	-0.195097
C6COAt	8.59649	1.66328	-5.04278	-0.314559	-2.93579	0.383972	-1.27787	-16.6238	-14.9391	-7.27526	-0.242681	0.159721	-0.195094
C6CRNtcx	8.59649	1.66328	-5.04278	-0.314563	-2.93579	0.38397	-1.27786	-16.6238	-14.9391	-7.27526	-0.242682	0.15972	-0.195094
C80CPT1	8.59902	1.6633	-5.04284	-0.314557	-2.93601	0.383812	-1.27791	-16.6239	-14.939	-7.27524	-0.242591	0.15971	-0.19507
C9BRxtc	8.59646	1.66328	-5.04278	-0.314587	-2.93583	0.383959	-1.27785	-16.6238	-14.9391	-7.27525	-0.242692	0.159714	-0.1951
DCSPTN1COAtxc	8.59646	1.66328	-5.04278	-0.3146	-2.93583	0.38396	-1.27785	-16.6238	-14.9391	-7.27525	-0.242694	0.159715	-0.195101
DOCOSACTDr	8.5965	1.66328	-5.04279	-0.314567	-2.93583	0.383954	-1.27785	-16.6238	-14.9391	-7.27526	-0.242689	0.159716	-0.195098
DOCOSCOAtxc	8.59647	1.66328	-5.04278	-0.314578	-2.93583	0.383956	-1.27785	-16.6238	-14.9391	-7.27525	-0.242691	0.159714	-0.1951
FAOXC101C102x	8.59593	1.66332	-5.04285	-0.314539	-2.9372	0.383919	-1.27767	-16.6238	-14.9391	-7.2752	-0.242692	0.159621	-0.195138
FAOXC101C8m	8.59692	1.66329	-5.04279	-0.314582	-2.93586	0.383936	-1.27786	-16.6238	-14.9391	-7.27525	-0.242676	0.159714	-0.195096
FAOXC10C10OHm	8.59648	1.66328	-5.04278	-0.314551	-2.93584	0.383954	-1.27786	-16.6238	-14.9391	-7.27526	-0.242688	0.159717	-0.195098
FAOXC12C12OHm	8.59647	1.66328	-5.04278	-0.31458	-2.93584	0.383955	-1.27786	-16.6238	-14.9391	-7.27525	-0.242691	0.159714	-0.195099
FAOXC4C2m	8.59648	1.66328	-5.04278	-0.314545	-2.93584	0.383951	-1.27786	-16.6238	-14.9392	-7.27526	-0.242686	0.159715	-0.195098
FAOXC5C5OHm	8.60109	1.66506	-5.04937	-0.316316	-2.94507	0.381491	-1.27865	-16.6188	-14.9401	-7.28134	-0.239409	0.160814	-0.199651
FAOXC6C4m	8.59648	1.66328	-5.04278	-0.31456	-2.93584	0.383953	-1.27786	-16.6238	-14.9391	-7.27526	-0.242688	0.159715	-0.195099
FAOXC8C6m	8.59646	1.66328	-5.04278	-0.314581	-2.93583	0.383958	-1.27785	-16.6238	-14.9391	-7.27525	-0.242691	0.159715	-0.1951
LGNCCOAtcx	8.59647	1.66328	-5.04278	-0.314578	-2.93583	0.383959	-1.27785	-16.6238	-14.9391	-7.27525	-0.242692	0.159715	-0.1951
NRVNCCOAtxc	8.59646	1.66328	-5.04278	-0.314582	-2.93583	0.383962	-1.27785	-16.6238	-14.9391	-7.27525	-0.242691	0.159714	-0.1951
PRISTCOAtcx	8.59648	1.66328	-5.04278	-0.314566	-2.93583	0.383952	-1.27786	-16.6238	-14.9391	-7.27526	-0.242686	0.159715	-0.195099
SCP21cx	8.59646	1.66328	-5.04278	-0.314596	-2.93583	0.383962	-1.27785	-16.6238	-14.9391	-7.27525	-0.242694	0.159714	-0.195101
ALAALACNc	8.59647	1.66328	-5.04278	-0.314569	-2.93583	0.383959	-1.27786	-16.6238	-14.9391	-7.27525	-0.24269	0.159715	-0.195099
ASCBSVCTtc	8.59647	1.66328	-5.04278	-0.314557	-2.93583	0.383954	-1.27786	-16.6238	-14.9391	-7.27526	-0.242689	0.159715	-0.195099
BALABETAtc	8.59648	1.66328	-5.04278	-0.314556	-2.93583	0.383953	-1.27786	-16.6238	-14.9391	-7.27526	-0.242688	0.159715	-0.195099
BALAPAT1tc	8.59646	1.66327	-5.04275	-0.314574	-2.93585	0.384164	-1.27781	-16.6238	-14.9392	-7.27546	-0.242438	0.159774	-0.195066
BTNTe	8.59647	1.66327	-5.04276	-0.314553	-2.93585	0.384073	-1.27783	-16.6238	-14.9392	-7.27538	-0.242546	0.159749	-0.195079
GLYGLYCNc	8.59647	1.66328	-5.04278	-0.314555	-2.93583	0.383959	-1.27786	-16.6238	-14.9391	-7.27525	-0.242688	0.159714	-0.195099
LEULEULAPc	8.59078	1.66612	-5.05243	-0.318604	-2.95417	0.340602	-1.2842	-16.6157	-14.9632	-7.21285	-0.250887	0.183359	-0.287883
PCHOLHSTDe	8.59217	1.66465	-5.04717	-0.315424	-2.93322	0.390271	-1.27882	-16.6238	-14.9373	-7.27381	-0.245191	0.16189	-0.195464
PHEyLATthc	8.59635	1.66326	-5.04273	-0.31469	-2.93588	0.384506	-1.27775	-16.624	-14.9379	-7.27399	-0.242019	0.159725	-0.195115
PNTORDe	8.59646	1.66328	-5.04278	-0.314605	-2.93582	0.383964	-1.27785	-16.6238	-14.9391	-7.27525	-0.242694	0.159714	-0.195101
PROGLYPRO1c	0	0	0	0	0	0	0	0	0	0	0	0	0
TAUBETAtc	8.59646	1.66328	-5.04278	-0.314601	-2.93583	0.383963	-1.27785	-16.6238	-14.9391	-7.27525	-0.242694	0.159714	-0.195101
TAUPAT1c	8.5965	1.66327	-5.04277	-0.314538	-2.93586	0.384149	-1.27778	-16.6238	-14.9391	-7.27562	-0.242428	0.159902	-0.194992
3HCO3_NAt	8.59639	1.66325	-5.04269	-0.314612	-2.93571	0.383916	-1.27767	-16.6238	-14.9389	-7.27493	-0.242753	0.159806	-0.195113
ADNK3	8.59648	1.66328	-5.04279	-0.314553	-2.93584	0.383951	-1.27786	-16.6238	-14.9391	-7.27526	-0.242687	0.159715	-0.195099
ADNK4	8.59645	1.66328	-5.04278	-0.314618	-2.93582	0.383965	-1.27785	-16.6238	-14.9391	-7.27525	-0.242694	0.159713	-0.195102
ASPDTDe	8.59646	1.66328	-5.04278	-0.31461	-2.93582	0.383964	-1.27785	-16.6238	-14.9391	-7.27525	-0.242692	0.159713	-0.195101
ASPPROASCT1	8.59632	1.6633	-5.04281	-0.314358	-2.9354	0.383447	-1.27752	-16.6231	-14.9347	-7.27246	-0.243627	0.160422	-0.192651
CHOLESACATc	8.59646	1.66328	-5.04278	-0.31459	-2.93583	0.383959	-1.27785	-16.6238	-14.9391	-7.27525	-0.242692	0.159714	-0.1951
CHOLESTle	8.59645	1.66328	-5.04278	-0.314608	-2.93583	0.383964	-1.27785	-16.6238	-14.9391	-7.27525	-0.242695	0.159714	-0.195101
CHSTEROLtrc	8.59646	1.66328	-5.04278	-0.314588	-2.93583	0.383961	-1.27785	-16.6238	-14.9391	-7.27525	-0.242691	0.159714	-0.1951
CRNrtx	8.59628	1.66334	-5.04293	-0.314624	-2.93612	0.383858	-1.27777	-16.6238	-14.9391	-7.27524	-0.2427	0.15967	-0.195112
DGTPtm	8.59646	1.66328	-5.04278	-0.314607	-2.93583	0.383963	-1.27785	-16.6238	-14.9391	-7.27525	-0.242696	0.159714	-0.195102
DHAPtc	8.59127	1.66468	-5.04201	-0.306755	-2.92134	0.381095	-1.28086	-16.6229	-14.9367	-7.27684	-0.248586	0.160439	-0.194816
DPCOAPPe	8.59648	1.66328	-5.04278	-0.314538	-2.93584	0.383953	-1.27786	-16.6238	-14.9391	-7.27526	-0.242687	0.159716	-0.195098
FADH2ETC	8.59959	1.66362	-5.04395	-0.314798	-2.93801	0.38408	-1.2778	-16.6234	-14.9392	-7.27549	-0.241564	0.159531	-0.195331
FE2DMT1	8.59646	1.66328	-5.04278	-0.314588	-2.93583	0.383956	-1.27785	-16.6238	-14.9391	-7.27525	-0.242692	0.159714	-0.1951
G6PDH2c	8.59647	1.66328	-5.04278	-0.31457	-2.93583	0.383959	-1.27785	-16.6238	-14.9391	-7.27525	-0.242692	0.159715	-0.1951
GLU5SAtmc	8.60443	1.65945	-5.0325	-0.3143	-2.94769	0.381611	-1.27865	-16.6252	-14.9381	-7.27071	-0.243111	0.158877	-0.197198
GLUPROASCT1	8.60395	1.6635	-5.04693	-0.322098	-2.94192	0.37592	-1.28256	-16.6181	-14.959	-7.29262	-0.245581	0.159202	-0.19287
GLYCTDle	8.59656	1.66339	-5.04298	-0.314374	-2.93589	0.383965	-1.27789	-16.6238	-14.9391	-7.27525	-0.242585	0.159714	-0.195113
GNDc	8.59648	1.66328	-5.04279	-0.314546	-2.93583	0.383957	-1.27786	-16.6238	-14.9391	-7.27526	-0.242686	0.159715	-0.195098
KHte	8.59644	1.66327	-5.04276	-0.314637	-2.93586	0.383992	-1.27782	-16.6239	-14.9393	-7.27541	-0.242677	0.159722	-0.195231
LACLt	8.59625	1.66333	-5.04294	-0.314554	-2.93628	0.383855	-1.27779	-16.6237	-14.9392	-7.27524	-0.242589	0.15967	-0.19512
MTHFR3	8.59648	1.66328	-5.04278	-0.314546	-2.93584	0.383959	-1.27786	-16.6238	-14.9391	-7.27525	-0.24269	0.159716	-0.195099
NADtm	8.58804	1.66512	-5.04794	-0.314833	-2.9341	0.383506	-1.27879	-16.6255	-14.9389	-7.27551	-0.238674	0.159791	-0.195301
NADtx	8.59645	1.66328	-5.04278	-0.314611	-2.93582	0.383964	-1.27785	-16.6238	-14.9391	-7.27525	-0.242695	0.159713	-0.195102
P5CR	8.60443	1.65945	-5.0325	-0.314308	-2.94772	0.381571	-1.27866	-16.6252	-14.9381	-7.27072	-0.243106	0.158875	-0.197195
PHEMEe	8.59646	1.66328	-5.04278	-0.314585	-2.93583	0.383959	-1.27785	-16.6238	-14.9391	-7.27525	-0.242694	0.159714	-0.195101
PPItm	8.5955	1.66344	-5.04307	-0.314531	-2.93645	0.383822	-1.27793	-16.6241	-14.9393	-7.27518	-0.24332	0.15976	-0.195131
PTCRTD	8.59646	1.66328	-5.04278	-0.314602	-2.93583	0.383964	-1.27785	-16.6238	-14.9391	-7.27525	-0.242695	0.159714	-0.195101
PTPATe	8.59646	1.66328	-5.04278	-0.314607	-2.93583	0.383965	-1.27785	-16.6238	-14.9391	-7.27525	-0.242695	0.159713	-0.195101
RPEc	8.59646	1.66328	-5.04278	-0.314602	-2.93583	0.383959	-1.27785	-16.6238	-14.9391	-7.27525	-0.242693	0.159714	-0.195101
SPRMTDe	8.59647	1.66328	-5.04278	-0.314562	-2.93583	0.383954	-1.27786	-16.6238	-14.9391	-7.27526	-0.242688	0.159717	-0.195099
TAURCHAe	8.59647	1.66328	-5.04278	-0.314568	-2.93583	0.383959	-1.27786	-16.6238	-14.9391	-7.27525	-0.242688	0.159715	-0.195099
34HPPte	8.61642	1.65741	-5.02697	-0.313429	-2.93944	0.389981	-1.26333	-16.6127	-14.9179	-7.2714	-0.258278	0.161118	-0.194447
3MOBte	8.59913	1.66251	-5.04009	-0.313231	-2.93813	0.386557	-1.2771	-16.624	-14.9364	-7.27332	-0.241781	0.159794	-0.196082
3MOPte	8.60003	1.66249	-5.03996	-0.313377	-2.93811	0.386864	-1.27689	-16.6236	-14.9239	-7.27008	-0.242913	0.162018	-0.246638
4MOPte	8.59642	1.66339	-5.04315	-0.314789	-2.93547	0.383683	-1.27789	-16.6236	-14.9347	-7.27428	-0.243266	0.160568	-0.21461
5MTAte	8.59647	1.66328	-5.04279	-0.314567	-2.93583	0.383954	-1.27786	-16.6238	-14.9391	-7.27525	-0.242685	0.159715	-0.195099
5OXPROt	8.59645	1.66328	-5.04278	-0.314611	-2.93583	0.383963	-1.27785	-16.6238	-14.9391	-7.27525	-0.242697	0.159713	-0.195102
AHCYSte	8.59647	1.66328	-5.04278	-0.314586	-2.93583	0.383959	-1.27785	-16.6238	-14.9391	-7.27525	-0.24269	0.159714	-0.1951
MAL_Lte	8.59652	1.66326	-5.04275	-0.314697	-2.936	0.383862	-1.27788	-16.625	-14.9393	-7.27549	-0.242921	0.15971	-0.195052
GLYALDtr	8.59677	1.66255	-5.0416	-0.315431	-2.93601	0.384002	-1.27781	-16.6237	-14.9391	-7.27531	-0.243477	0.159748	-0.19506
GUDACtr2	8.59633	1.66115	-5.03665	-0.3132	-2.93204	0.338607	-1.27323	-16.6265	-14.9022	-7.23739	-0.235747	1.84756e-07	-0.190955
LKYNRtr	8.5962	1.66325	-5.04267	-0.314471	-2.93565	0.383761	-1.27808	-16.6239	-14.9392	-7.27517	-0.243115	0.159869	-0.195071
LKYNRtr2	8.59633	1.66326	-5.04272	-0.314541	-2.93574	0.383924	-1.2779	-16.6238	-14.9392	-7.27511	-0.242805	0.159771	-0.195098
LKYNRtr3	8.59648	1.66328	-5.04279	-0.314544	-2.93583	0.383862	-1.27795	-16.6238	-14.9391	-7.27538	-0.242822	0.159745	-0.195082
BALABETAtc2	8.59646	1.66327	-5.04276	-0.314578	-2.93585	0.384075	-1.27783	-16.6238	-14.9392	-7.27537	-0.242545	0.159749	-0.19508
CALAtr	8.59645	1.66327	-5.04276	-0.314595	-2.93584	0.384084	-1.27782	-16.6238	-14.9392	-7.27537	-0.242547	0.159748	-0.195081
CRTNtr	8.59647	1.66328	-5.04278	-0.314584	-2.93583	0.383955	-1.27785	-16.6238	-14.9391	-7.27525	-0.24269	0.159714	-0.1951
KYNATEtr2	8.59646	1.66328	-5.04278	-0.314603	-2.9359	0.383971	-1.27784	-16.6238	-14.9391	-7.27527	-0.242696	0.159701	-0.195099
CHOLPtr	8.59648	1.66328	-5.04278	-0.314561	-2.93584	0.383957	-1.27786	-16.6238	-14.9391	-7.27525	-0.24269	0.159715	-0.195099
DMGLYtr	8.59648	1.66328	-5.04279	-0.314553	-2.93583	0.383953	-1.27786	-16.6238	-14.9391	-7.27526	-0.242683	0.159715	-0.195098
ETHAMPtr	8.60139	1.66248	-5.04063	-0.315053	-2.93789	0.349468	-1.28019	-16.6239	-14.9353	-7.2722	-0.240516	0.1445	-0.194602
FUMtr	8.59607	1.66318	-5.0425	-0.314527	-2.9358	0.384134	-1.27769	-16.6255	-14.9389	-7.27511	-0.242674	0.159711	-0.195121
L2AADPtr	8.59648	1.66328	-5.04278	-0.314534	-2.93584	0.383954	-1.27786	-16.6238	-14.9391	-7.27526	-0.242689	0.159716	-0.195098
XMPtr	8.59646	1.66328	-5.04278	-0.314598	-2.93582	0.383964	-1.27785	-16.6238	-14.9391	-7.27525	-0.242693	0.159714	-0.195101
XTSNtr	8.59647	1.66328	-5.04278	-0.314591	-2.93583	0.383956	-1.27785	-16.6238	-14.9391	-7.27525	-0.242691	0.159714	-0.1951
ALAPAT4te	8.59636	1.66326	-5.04273	-0.31449	-2.93573	0.383774	-1.27811	-16.6239	-14.9392	-7.27546	-0.243014	0.15981	-0.195073
BETBGTtc	8.59647	1.66328	-5.04278	-0.314572	-2.93583	0.383958	-1.27786	-16.6238	-14.9391	-7.27525	-0.24269	0.159715	-0.195099
CLCFTRte	8.59636	1.66326	-5.04272	-0.314626	-2.93579	0.383795	-1.27786	-16.6239	-14.939	-7.275	-0.243049	0.159736	-0.195123
DOPAENT4tc	8.59653	1.66325	-5.04273	-0.314567	-2.93609	0.381262	-1.27767	-16.6239	-14.9387	-7.27526	-0.242911	0.160028	-0.195058
FOLABCCte	8.59648	1.66328	-5.04278	-0.314563	-2.93584	0.383952	-1.27786	-16.6238	-14.9391	-7.27526	-0.242688	0.159715	-0.195099
FOLOATPtc	8.59587	1.66293	-5.04191	-0.31508	-2.93549	0.38441	-1.27749	-16.624	-14.9385	-7.27481	-0.242559	0.159714	-0.195161
GABABGTtc	8.59645	1.66328	-5.04278	-0.314547	-2.93581	0.383741	-1.2779	-16.6238	-14.939	-7.27502	-0.243013	0.159696	-0.195125
H2OGLYAQPt	8.59576	1.66594	-5.04561	-0.308967	-2.93494	0.38678	-1.27561	-16.6261	-14.9336	-7.27021	-0.237526	0.159895	-0.196244
PGLYCABCte	8.59647	1.66328	-5.04278	-0.314566	-2.93583	0.38396	-1.27786	-16.6238	-14.9391	-7.27525	-0.242689	0.159715	-0.195099
PROPAT4te	8.59627	1.66327	-5.04273	-0.314538	-2.93562	0.38335	-1.27841	-16.6238	-14.9388	-7.27507	-0.243645	0.159879	-0.194913
PSHSABCtc	8.59647	1.66328	-5.04278	-0.31457	-2.93583	0.383956	-1.27786	-16.6238	-14.9391	-7.27525	-0.242688	0.159715	-0.195099
SRTNENT4tc	8.59644	1.66326	-5.04272	-0.314604	-2.93584	0.384124	-1.27778	-16.6238	-14.9391	-7.27543	-0.242408	0.159811	-0.195064
CGMPt	8.59647	1.66328	-5.04278	-0.314583	-2.93583	0.383957	-1.27785	-16.6238	-14.9391	-7.27525	-0.24269	0.159714	-0.1951
FRUt4	8.59648	1.66328	-5.04279	-0.31456	-2.93582	0.383866	-1.27787	-16.6237	-14.9391	-7.27521	-0.242802	0.159736	-0.19509
GALt4	8.59654	1.66321	-5.04246	-0.316146	-2.93587	0.383905	-1.27787	-16.6237	-14.9391	-7.27525	-0.242976	0.159732	-0.195086
GLCt4	8.59654	1.6633	-5.04258	-0.31391	-2.93586	0.383949	-1.27787	-16.6238	-14.9391	-7.27527	-0.242822	0.159718	-0.195093
MANt4	8.59646	1.66329	-5.04279	-0.314604	-2.93581	0.383875	-1.27786	-16.6237	-14.9391	-7.2752	-0.242808	0.159733	-0.195093
TCHOLAt3	8.59648	1.66328	-5.04279	-0.314546	-2.93583	0.383957	-1.27786	-16.6238	-14.9392	-7.27526	-0.242686	0.159716	-0.195099
TRPt	8.59615	1.66324	-5.04263	-0.314453	-2.93559	0.383608	-1.27851	-16.6241	-14.9391	-7.2755	-0.243404	0.159946	-0.195035
r1492	8.59647	1.66328	-5.04278	-0.314572	-2.93584	0.383958	-1.27785	-16.6238	-14.9391	-7.27525	-0.242693	0.159715	-0.195101
CHSTEROLt	8.59646	1.66328	-5.04278	-0.314599	-2.93583	0.383962	-1.27785	-16.6238	-14.9391	-7.27525	-0.242691	0.159711	-0.1951
ARGSUCte	8.59648	1.66328	-5.04279	-0.314549	-2.93584	0.383952	-1.27786	-16.6238	-14.9392	-7.27526	-0.242686	0.159716	-0.195098
PCREATte	8.59646	1.66328	-5.04278	-0.3146	-2.93583	0.383964	-1.27785	-16.6238	-14.9391	-7.27525	-0.242696	0.159714	-0.195101
ADPOHc	8.58501	1.66612	-5.05345	-0.318686	-2.92784	0.383004	-1.27189	-16.615	-14.9699	-7.27441	-0.239622	0.157802	-0.196294
21HPRGNLONE	8.59646	1.66328	-5.04278	-0.314606	-2.93583	0.383961	-1.27785	-16.6238	-14.9391	-7.27525	-0.242694	0.159714	-0.195101
MAGLINL_HSe	8.59649	1.66328	-5.04278	-0.314547	-2.93584	0.383948	-1.27787	-16.6238	-14.9392	-7.27526	-0.242685	0.159716	-0.195097
LPS7e	8.59649	1.66328	-5.04278	-0.314547	-2.93584	0.383948	-1.27787	-16.6238	-14.9392	-7.27526	-0.242685	0.159716	-0.195097
HXCOAc	8.59657	1.66326	-5.04271	-0.314599	-2.93556	0.384064	-1.2779	-16.6238	-14.9391	-7.27526	-0.24265	0.159757	-0.195074
GPDDACHOL	8.59557	1.66313	-5.04183	-0.313844	-2.9363	0.38411	-1.27777	-16.6229	-14.9395	-7.2758	-0.24358	0.1598	-0.194968
METTRANSc	8.60428	1.66407	-5.04625	-0.315634	-2.93709	0.387448	-1.33877	-16.6127	-14.9359	-7.27558	-0.255241	0.159089	-0.195326
METDECARc	8.60428	1.66407	-5.04625	-0.315627	-2.9371	0.387433	-1.33877	-16.6127	-14.9359	-7.27558	-0.255237	0.15909	-0.195325
3MTPte	8.60428	1.66407	-5.04625	-0.315601	-2.93709	0.387423	-1.33878	-16.6127	-14.9359	-7.27559	-0.255235	0.159089	-0.195324
GLYC2P3Pc	8.59557	1.66313	-5.04183	-0.313852	-2.9363	0.384116	-1.27777	-16.6229	-14.9395	-7.2758	-0.243583	0.1598	-0.194969
21HPRGNLONEt2	8.59647	1.66328	-5.04278	-0.31457	-2.93583	0.383952	-1.27786	-16.6238	-14.9391	-7.27525	-0.242689	0.159715	-0.195099
2OXOADPt	8.60603	1.66213	-5.03993	-0.311906	-2.94858	0.418918	-1.24067	-16.5851	-15.0261	-7.21522	-0.252563	0.152786	-0.225449
34HPLte	8.5454	1.6742	-5.07246	-0.31652	-2.92439	0.380072	-1.27523	-16.6226	-14.9299	-7.28034	-0.225062	0.16044	-0.193469
3HMPtd	8.60213	1.66431	-5.04649	-0.315411	-2.94198	0.383716	-1.27766	-16.6219	-14.9412	-7.27654	-0.239331	0.158597	-0.195425
3HPPt	8.59735	1.6634	-5.04308	-0.314595	-2.93616	0.383941	-1.27778	-16.6239	-14.9391	-7.27536	-0.242785	0.159726	-0.194997
3MOXTYRt	8.59648	1.66328	-5.04278	-0.314548	-2.93584	0.383953	-1.27786	-16.6238	-14.9392	-7.27526	-0.242686	0.159716	-0.195098
3UIBtd	8.59648	1.66328	-5.04278	-0.314551	-2.93583	0.383956	-1.27786	-16.6238	-14.9391	-7.27526	-0.242688	0.159715	-0.195099
4AABUTNt	8.59647	1.66328	-5.04278	-0.314574	-2.93584	0.383956	-1.27785	-16.6238	-14.9391	-7.27525	-0.242691	0.159715	-0.1951
5HPETtd	8.59646	1.66328	-5.04278	-0.314599	-2.93583	0.383961	-1.27785	-16.6238	-14.9391	-7.27525	-0.242691	0.159714	-0.1951
ACGLUtd	0	0	0	0	0	0	0	0	0	0	0	0	0
ACTHRtc	8.59647	1.66328	-5.04278	-0.314572	-2.93583	0.383961	-1.27785	-16.6238	-14.9391	-7.27525	-0.242692	0.159714	-0.1951
ADPOHt	8.58501	1.66612	-5.05345	-0.318705	-2.92782	0.383028	-1.27189	-16.615	-14.9699	-7.2744	-0.239626	0.157802	-0.196296
C02712te	8.59721	1.66182	-5.03823	-0.313126	-2.93424	0.384236	-1.31436	-16.6266	-14.9346	-7.27269	-0.235074	0.159897	-0.195044
C04483t1	8.59648	1.66328	-5.04279	-0.314539	-2.93584	0.383951	-1.27787	-16.6238	-14.9392	-7.27526	-0.242684	0.159716	-0.195097
C04483t2	8.59412	1.66419	-5.04582	-0.315408	-2.93245	0.378056	-1.27697	-16.6217	-14.9207	-7.25399	-0.247489	0.176665	-0.191772
C04805td	8.59528	1.66325	-5.0427	-0.314533	-2.93499	0.383956	-1.27759	-16.624	-14.9387	-7.27477	-0.242517	0.159722	-0.195044
CE0955tr	8.59648	1.66328	-5.04279	-0.314548	-2.93583	0.383959	-1.27785	-16.6238	-14.9391	-7.27525	-0.242692	0.159716	-0.195099
CORTSNti	8.59651	1.66331	-5.04276	-0.314478	-2.93538	0.38397	-1.27783	-16.6236	-14.9393	-7.27536	-0.243002	0.159734	-0.19507
GALTt	8.59648	1.66328	-5.04279	-0.314545	-2.93583	0.383952	-1.27786	-16.6238	-14.9392	-7.27526	-0.242685	0.159716	-0.195098
GLYC_Rt	8.59943	1.66168	-5.03957	-0.315976	-2.93859	0.385684	-1.2783	-16.6229	-14.9388	-7.27595	-0.244006	0.160359	-0.194879
GLYC2Pte	8.59645	1.66328	-5.04278	-0.314618	-2.93582	0.383965	-1.27785	-16.6238	-14.9391	-7.27524	-0.242697	0.159713	-0.195102
GLYCLTtd	8.59886	1.663	-5.04224	-0.314871	-2.93846	0.384423	-1.27806	-16.6224	-14.939	-7.27503	-0.242839	0.160524	-0.194916
HC00900t1	8.59609	1.6633	-5.04265	-0.314438	-2.93599	0.384026	-1.27783	-16.6235	-14.9394	-7.27555	-0.242985	0.159781	-0.195043
HC00900t4	8.59611	1.6633	-5.04266	-0.314401	-2.936	0.384018	-1.27784	-16.6235	-14.9394	-7.27556	-0.242981	0.159783	-0.19504
HXCOAtx	8.59651	1.66327	-5.04277	-0.314538	-2.93578	0.383976	-1.27788	-16.6238	-14.9391	-7.27526	-0.242677	0.159725	-0.195093
HXCOAx	8.59659	1.66326	-5.04272	-0.314559	-2.93557	0.384054	-1.27791	-16.6238	-14.9391	-7.27527	-0.242646	0.159758	-0.195072
LEUKTRB4WOHt	8.59647	1.66328	-5.04278	-0.314552	-2.93583	0.383959	-1.27786	-16.6238	-14.9391	-7.27525	-0.242689	0.159715	-0.195099
MEV_Rt	8.59646	1.66328	-5.04278	-0.314589	-2.93582	0.383963	-1.27785	-16.6238	-14.9391	-7.27525	-0.242691	0.159715	-0.1951
NACASPt	8.59444	1.66399	-5.04513	-0.314849	-2.93697	0.384451	-1.27979	-16.6381	-14.9395	-7.27466	-0.241733	0.159808	-0.195194
OAAt	8.59753	1.66304	-5.04212	-0.314617	-2.93667	0.384003	-1.27791	-16.6285	-14.9388	-7.27529	-0.243418	0.159685	-0.195198
pac	8.59647	1.66328	-5.04278	-0.314588	-2.93583	0.383957	-1.27786	-16.6238	-14.9391	-7.27525	-0.242691	0.159714	-0.1951
THRACm	8.59648	1.66328	-5.04278	-0.314554	-2.93584	0.383953	-1.27786	-16.6238	-14.9391	-7.27525	-0.24269	0.159716	-0.195099
URCANt	8.59775	1.66295	-5.0421	-0.314103	-2.93571	0.385592	-1.27981	-16.6165	-14.9362	-7.27396	-0.241158	0.159925	-0.195213
ACILEm	8.59646	1.66329	-5.0428	-0.314553	-2.93584	0.383969	-1.27788	-16.6238	-14.9391	-7.27526	-0.242711	0.159715	-0.195101
ACILEtm	8.59644	1.66329	-5.0428	-0.314596	-2.93583	0.383972	-1.27787	-16.6238	-14.9391	-7.27525	-0.242714	0.159713	-0.195103
ACILEte	0	0	0	0	0	0	0	0	0	0	0	0	0
ACLEUm	8.59645	1.66329	-5.0428	-0.314547	-2.93584	0.383961	-1.27788	-16.6238	-14.9391	-7.27526	-0.24271	0.159716	-0.195097
ACLEUtm	8.59645	1.66329	-5.0428	-0.314585	-2.93584	0.383962	-1.27788	-16.6238	-14.9391	-7.27525	-0.242711	0.159715	-0.195098
ACLEUte	0	0	0	0	0	0	0	0	0	0	0	0	0
7KLITCHOLc	8.59648	1.66328	-5.04278	-0.314569	-2.93584	0.383954	-1.27786	-16.6238	-14.9391	-7.27525	-0.24269	0.159715	-0.195099
HC02194c	8.59648	1.66328	-5.04278	-0.314561	-2.93585	0.383955	-1.27786	-16.6238	-14.9391	-7.27525	-0.242688	0.159715	-0.195098
r0202m	8.59127	1.66468	-5.04201	-0.306769	-2.92134	0.381101	-1.28086	-16.6229	-14.9367	-7.27684	-0.248587	0.160439	-0.194817
LEULEUt	8.59078	1.66612	-5.05243	-0.318605	-2.95416	0.3406	-1.2842	-16.6157	-14.9632	-7.21284	-0.250889	0.183358	-0.287885
GLYPROt	8.59646	1.66328	-5.04278	-0.314578	-2.93584	0.383958	-1.27785	-16.6238	-14.9391	-7.27525	-0.242693	0.159714	-0.1951
PROGLyt	8.59647	1.66328	-5.04278	-0.31458	-2.93583	0.383962	-1.27785	-16.6238	-14.9391	-7.27525	-0.242693	0.159715	-0.195101
DHBPTt	8.59648	1.66328	-5.04278	-0.314561	-2.93583	0.383956	-1.27786	-16.6238	-14.9391	-7.27526	-0.242688	0.159715	-0.195099
THBPTt	8.59647	1.66328	-5.04278	-0.314585	-2.93584	0.383954	-1.27785	-16.6238	-14.9391	-7.27525	-0.242691	0.159714	-0.1951
ALAGLYLYSt	8.59648	1.66328	-5.04279	-0.314533	-2.93585	0.383952	-1.27786	-16.6238	-14.9391	-7.27526	-0.24269	0.159716	-0.195098
ARGALAALAt	8.59646	1.66328	-5.04278	-0.314603	-2.93583	0.383959	-1.27785	-16.6238	-14.9391	-7.27525	-0.242692	0.159714	-0.195101
ARGGLYGLYt	8.59647	1.66328	-5.04278	-0.314581	-2.93583	0.383956	-1.27786	-16.6238	-14.9391	-7.27525	-0.242689	0.159714	-0.1951
CYSLEUTHRt	8.59155	1.66227	-5.03951	-0.313189	-2.93264	0.386941	-1.27493	-16.6256	-14.9321	-7.26662	-0.240955	0.160236	-0.198393
GLNLYSLYSt	8.59647	1.66328	-5.04278	-0.314583	-2.93584	0.383959	-1.27785	-16.6238	-14.9391	-7.27525	-0.242695	0.159714	-0.1951
GLUILELYSt	8.59648	1.66328	-5.04279	-0.314542	-2.93583	0.383953	-1.27787	-16.6238	-14.9392	-7.27526	-0.242685	0.159719	-0.195098
GLUMETt	8.59647	1.66328	-5.04278	-0.31458	-2.93583	0.383957	-1.27785	-16.6238	-14.9391	-7.27525	-0.242691	0.159715	-0.1951
GLYHISLYSt	8.59788	1.66242	-5.04023	-0.314	-2.9363	0.384607	-1.27876	-16.6256	-14.9657	-7.30202	-0.242103	0.169417	-0.200277
GLYLYSPHEt	8.6006	1.66164	-5.03791	-0.313751	-2.9366	0.385598	-1.28016	-16.6275	-14.9703	-7.23406	-0.241358	0.174503	-0.197796
GLYVALHISt	8.59355	1.66115	-5.0365	-0.313303	-2.93175	0.389652	-1.27438	-16.6248	-14.877	-7.31917	-0.242408	0.179326	-0.190489
HISGLYLYSt	8.59789	1.66242	-5.04023	-0.313988	-2.93631	0.384596	-1.27876	-16.6256	-14.9657	-7.30202	-0.242102	0.169418	-0.200275
HISLYSILEt	8.58551	1.66349	-5.04193	-0.312484	-2.92964	0.382849	-1.27382	-16.6277	-14.9911	-7.37424	-0.243927	0.138896	-0.16308
HISLYSVALt	8.59646	1.66328	-5.04278	-0.3146	-2.93583	0.383964	-1.27785	-16.6238	-14.9391	-7.27525	-0.242693	0.159714	-0.195101
HISMETt	8.59647	1.66328	-5.04278	-0.314578	-2.93583	0.383957	-1.27786	-16.6238	-14.9391	-7.27525	-0.24269	0.159715	-0.1951
HISMETGLNt	8.59647	1.66328	-5.04278	-0.314564	-2.93584	0.383952	-1.27786	-16.6238	-14.9391	-7.27525	-0.242689	0.159715	-0.195099
ILEASPt	8.5919	1.66253	-5.04023	-0.31366	-2.93206	0.386602	-1.27518	-16.6244	-14.904	-7.25712	-0.244165	0.166661	-0.174026
LEUVALt	8.59569	1.66327	-5.04271	-0.314507	-2.93541	0.383698	-1.27778	-16.6238	-14.9412	-7.27216	-0.243015	0.159257	-0.196131
LYSCYSHISt	8.59646	1.66328	-5.04278	-0.314602	-2.93583	0.383965	-1.27785	-16.6238	-14.9391	-7.27525	-0.242695	0.159714	-0.195101
LYSPHEILEt	8.59316	1.6616	-5.03667	-0.312177	-2.93133	0.386046	-1.27751	-16.631	-14.992	-7.21895	-0.241797	0.155719	-0.167994
LYSVALPHEt	8.59646	1.66328	-5.04278	-0.314607	-2.93583	0.383964	-1.27785	-16.6238	-14.9391	-7.27525	-0.242695	0.159713	-0.195101
METHISLYSt	8.59646	1.66328	-5.04278	-0.314591	-2.93583	0.38396	-1.27785	-16.6238	-14.9391	-7.27525	-0.242691	0.159714	-0.1951
PHELEUt	8.59652	1.66327	-5.04275	-0.314599	-2.93584	0.383759	-1.27808	-16.6237	-14.9381	-7.27529	-0.242828	0.159689	-0.196194
PHELEUHISt	8.59599	1.66321	-5.04257	-0.314365	-2.93556	0.384235	-1.2776	-16.6239	-14.9357	-7.28306	-0.242345	0.158815	-0.196293
TRPGLYLEUt	0	0	0	0	0	0	0	0	0	0	0	0	0
TRPMETVALt	8.59646	1.66328	-5.04278	-0.314589	-2.93583	0.383961	-1.27785	-16.6238	-14.9391	-7.27525	-0.242692	0.159713	-0.195101
TRPPROGLYt	8.59647	1.66328	-5.04278	-0.314579	-2.93583	0.38396	-1.27785	-16.6238	-14.9391	-7.27525	-0.24269	0.159715	-0.1951
VALLEUPHEt	8.59641	1.66327	-5.04273	-0.314556	-2.93579	0.383995	-1.27783	-16.6238	-14.9391	-7.2751	-0.242665	0.159678	-0.195164
VALTRPVALt	8.59645	1.66328	-5.04278	-0.314613	-2.93583	0.383963	-1.27785	-16.6238	-14.9391	-7.27525	-0.242695	0.159714	-0.195102
VALVALt	8.59645	1.66328	-5.04278	-0.314618	-2.93582	0.383966	-1.27785	-16.6238	-14.9391	-7.27524	-0.242696	0.159713	-0.195102
ALAGLYLYSr	8.59646	1.66328	-5.04278	-0.314597	-2.93583	0.383963	-1.27785	-16.6238	-14.9391	-7.27525	-0.242695	0.159714	-0.195101
ARGALAALAr	8.59648	1.66328	-5.04278	-0.314546	-2.93584	0.383959	-1.27786	-16.6238	-14.9391	-7.27525	-0.24269	0.159716	-0.195099
ARGGLYGLYr	8.59647	1.66328	-5.04278	-0.314567	-2.93583	0.38396	-1.27786	-16.6238	-14.9391	-7.27525	-0.24269	0.159714	-0.1951
CYSLEUTHRr	8.59157	1.66227	-5.0395	-0.313189	-2.93264	0.386939	-1.27493	-16.6256	-14.9321	-7.26662	-0.240951	0.160235	-0.198393
GLNLYSLYSr	8.59646	1.66328	-5.04278	-0.314606	-2.93583	0.383963	-1.27785	-16.6238	-14.9391	-7.27525	-0.242697	0.159714	-0.195101
GLUILELYSr	8.59646	1.66328	-5.04278	-0.314595	-2.93583	0.383963	-1.27785	-16.6238	-14.9391	-7.27525	-0.242693	0.159714	-0.195101
GLUMETr	8.59647	1.66328	-5.04278	-0.314588	-2.93583	0.383962	-1.27785	-16.6238	-14.9391	-7.27525	-0.242691	0.159714	-0.1951
GLYHISLYSr	8.59789	1.66242	-5.04023	-0.313997	-2.93631	0.3846	-1.27876	-16.6256	-14.9657	-7.30202	-0.242101	0.169417	-0.200275
GLYLYSPHEr	8.60061	1.66163	-5.03791	-0.313745	-2.9366	0.38559	-1.28017	-16.6275	-14.9703	-7.23406	-0.241356	0.174506	-0.197795
GLYVALHISr	8.59355	1.66115	-5.03649	-0.313299	-2.93175	0.38966	-1.27438	-16.6248	-14.8769	-7.31917	-0.242411	0.179326	-0.190491
HISGLYLYSr	8.59787	1.66242	-5.04023	-0.31401	-2.93629	0.384622	-1.27875	-16.6256	-14.9656	-7.30201	-0.242109	0.169416	-0.200278
HISLYSILEr	8.58551	1.66349	-5.04193	-0.312468	-2.92963	0.382855	-1.27382	-16.6277	-14.9911	-7.37424	-0.243928	0.138895	-0.16308
HISLYSVALr	8.59648	1.66328	-5.04279	-0.314543	-2.93584	0.383955	-1.27786	-16.6238	-14.9392	-7.27526	-0.242687	0.159716	-0.195098
HISMETr	8.59645	1.66328	-5.04278	-0.31462	-2.93582	0.383965	-1.27784	-16.6238	-14.9391	-7.27524	-0.242696	0.159713	-0.195102
HISMETGLNr	8.59649	1.66328	-5.04278	-0.314578	-2.93583	0.383961	-1.27786	-16.6238	-14.9391	-7.27525	-0.242692	0.159715	-0.1951
ILEASPr	8.5919	1.66253	-5.04023	-0.313649	-2.93205	0.386616	-1.27518	-16.6244	-14.904	-7.25711	-0.244168	0.166661	-0.174027
LEUVALr	8.59568	1.66327	-5.0427	-0.314512	-2.93541	0.383708	-1.27777	-16.6238	-14.9412	-7.27216	-0.243018	0.159257	-0.196133
LYSCYSHISr	8.59648	1.66328	-5.04279	-0.314546	-2.93584	0.383951	-1.27786	-16.6238	-14.9392	-7.27526	-0.242686	0.159716	-0.195098
LYSPHEILEr	8.59317	1.6616	-5.03667	-0.312185	-2.93134	0.386024	-1.27751	-16.631	-14.992	-7.21895	-0.241794	0.155719	-0.167993
LYSVALPHEr	8.59645	1.66328	-5.04278	-0.314614	-2.93583	0.383964	-1.27785	-16.6238	-14.9391	-7.27525	-0.242695	0.159714	-0.195102
METHISLYSr	8.59646	1.66328	-5.04278	-0.314594	-2.93583	0.383964	-1.27785	-16.6238	-14.9391	-7.27525	-0.242694	0.159714	-0.195101
PHELEUr	8.59652	1.66327	-5.04275	-0.31462	-2.93585	0.383754	-1.27808	-16.6237	-14.9381	-7.27529	-0.242829	0.159689	-0.196194
PHELEUHISr	8.59597	1.66321	-5.04257	-0.314393	-2.93555	0.38426	-1.27759	-16.6239	-14.9357	-7.28306	-0.242352	0.158814	-0.196297
TRPGLYLEUr	0	0	0	0	0	0	0	0	0	0	0	0	0
TRPMETVALr	8.59647	1.66328	-5.04278	-0.314567	-2.93583	0.383959	-1.27786	-16.6238	-14.9391	-7.27525	-0.242688	0.159715	-0.195099
TRPPROGLYr	8.59646	1.66328	-5.04278	-0.314591	-2.93583	0.383958	-1.27785	-16.6238	-14.9391	-7.27525	-0.242691	0.159714	-0.1951
VALLEUPHEr	8.59642	1.66327	-5.04274	-0.314545	-2.93579	0.383985	-1.27784	-16.6238	-14.9391	-7.2751	-0.24266	0.15968	-0.195162
VALTRPVALr	8.59648	1.66328	-5.04279	-0.314536	-2.93583	0.383951	-1.27787	-16.6238	-14.9392	-7.27526	-0.242683	0.159716	-0.195097
VALVALr	8.59647	1.66328	-5.04278	-0.314571	-2.93583	0.383962	-1.27785	-16.6238	-14.9391	-7.27525	-0.242692	0.159715	-0.1951
GLYCLTtm	8.59945	1.66236	-5.04039	-0.314307	-2.93344	0.385658	-1.27715	-16.6256	-14.9395	-7.27651	-0.243277	0.158323	-0.195664
DOPAc	8.59645	1.66328	-5.04278	-0.314614	-2.93582	0.383965	-1.27785	-16.6238	-14.9391	-7.27525	-0.242695	0.159713	-0.195102
HXAt2	8.59658	1.66326	-5.04272	-0.314557	-2.93557	0.384056	-1.27791	-16.6238	-14.9391	-7.27526	-0.242648	0.159758	-0.195073
PA_HStm	8.59646	1.66328	-5.04278	-0.314586	-2.93583	0.383963	-1.27785	-16.6238	-14.9391	-7.27525	-0.242692	0.159714	-0.195101
FldAct	8.59535	1.66368	-5.04441	-0.314671	-2.93535	0.402939	-1.2776	-16.6239	-14.9389	-7.27496	-0.244465	0.158461	-0.194595
MALOAtm	8.59551	1.66328	-5.04236	-0.314307	-2.9371	0.384625	-1.27727	-16.6193	-14.9402	-7.27549	-0.242399	0.159665	-0.195236
MLTHFtm	8.59796	1.66242	-5.04076	-0.314363	-2.93347	0.382165	-1.27875	-16.6244	-14.9376	-7.27442	-0.244256	0.159663	-0.195322
PSDm_hsc	8.59648	1.66328	-5.04279	-0.314531	-2.93584	0.383951	-1.27786	-16.6238	-14.9392	-7.27526	-0.242684	0.159716	-0.195097
PGPP_hsc	8.60121	1.66314	-5.04292	-0.314932	-2.93526	0.383537	-1.27578	-16.6236	-14.9382	-7.27483	-0.243407	0.159457	-0.195067
r2514m	8.59648	1.66328	-5.04278	-0.314562	-2.93584	0.383957	-1.27786	-16.6238	-14.9391	-7.27525	-0.242691	0.159716	-0.195099
3MOXTYRESSte	8.59646	1.66328	-5.04278	-0.314588	-2.93583	0.383958	-1.27785	-16.6238	-14.9391	-7.27525	-0.242692	0.159714	-0.1951
ARGtD	8.59604	1.66316	-5.0424	-0.314374	-2.93551	0.38427	-1.27792	-16.6241	-14.9419	-7.27854	-0.242674	0.160361	-0.194813
CA2t	8.59661	1.66332	-5.04291	-0.314559	-2.93574	0.383237	-1.27794	-16.6234	-14.9385	-7.27487	-0.243568	0.159969	-0.19486
DKMPPD2	8.59646	1.66328	-5.04278	-0.314598	-2.93583	0.383963	-1.27785	-16.6238	-14.9391	-7.27525	-0.242694	0.159714	-0.195101
DKMPPD3	8.59648	1.66328	-5.04278	-0.31456	-2.93584	0.383953	-1.27786	-16.6238	-14.9391	-7.27525	-0.242688	0.159715	-0.195098
ETHAt	0	0	0	0	0	0	0	0	0	0	0	0	0
THMtrbc	8.59646	1.66327	-5.04276	-0.314585	-2.93584	0.384082	-1.27782	-16.6238	-14.9392	-7.27537	-0.242548	0.159749	-0.195081
UGT1A10c	8.59647	1.66328	-5.04278	-0.314581	-2.93584	0.383959	-1.27785	-16.6238	-14.9391	-7.27525	-0.242693	0.159715	-0.1951
UNK3r	8.59646	1.66328	-5.04278	-0.314609	-2.93583	0.383964	-1.27785	-16.6238	-14.9391	-7.27525	-0.242697	0.159715	-0.195102
ACGALtr	8.59648	1.66328	-5.04278	-0.314567	-2.93584	0.383955	-1.27786	-16.6238	-14.9391	-7.27525	-0.242692	0.159716	-0.195099
34HPLtm	8.5454	1.6742	-5.07246	-0.316506	-2.92439	0.380065	-1.27523	-16.6226	-14.9299	-7.28035	-0.225061	0.16044	-0.193468
3HMPtm	8.60213	1.66431	-5.04649	-0.315391	-2.94198	0.383717	-1.27766	-16.6219	-14.9412	-7.27654	-0.239329	0.158598	-0.195425
3HPPtm	8.59734	1.6634	-5.04308	-0.314618	-2.93616	0.383947	-1.27777	-16.6239	-14.9391	-7.27535	-0.242787	0.159724	-0.194998
PGP_hs_tm	8.60119	1.66314	-5.04292	-0.314913	-2.93525	0.383543	-1.27577	-16.6236	-14.9382	-7.27482	-0.24341	0.159456	-0.195068
PGLYCtm	8.6012	1.66314	-5.04292	-0.314927	-2.93525	0.383536	-1.27578	-16.6236	-14.9382	-7.27483	-0.243406	0.159457	-0.195067
DHCHOLESTANATEATP	8.59648	1.66328	-5.04279	-0.31454	-2.93583	0.383953	-1.27786	-16.6238	-14.9392	-7.27526	-0.242682	0.159715	-0.195098
XOL7AH3ATP	8.59647	1.66328	-5.04279	-0.314544	-2.93583	0.383957	-1.27786	-16.6238	-14.9392	-7.27526	-0.242686	0.159715	-0.195099
ACACT1r	8.59607	1.66353	-5.04353	-0.314669	-2.93511	0.38394	-1.27763	-16.6241	-14.9387	-7.27538	-0.242482	0.159683	-0.194977
ACACt2	8.59673	1.66333	-5.04295	-0.314642	-2.93586	0.384009	-1.27758	-16.6235	-14.9393	-7.27522	-0.241676	0.159659	-0.195107
ACCOAL	8.59647	1.66328	-5.04278	-0.314561	-2.93583	0.383958	-1.27786	-16.6238	-14.9391	-7.27525	-0.242688	0.159715	-0.195099
ACONT	8.59485	1.66312	-5.04224	-0.314617	-2.93611	0.384165	-1.27768	-16.62	-14.9398	-7.2755	-0.242192	0.159544	-0.195382
ACS	8.59648	1.66328	-5.04278	-0.314565	-2.93583	0.383953	-1.27786	-16.6238	-14.9391	-7.27526	-0.242687	0.159715	-0.195099
ADK1	8.59628	1.66053	-5.04276	-0.314589	-2.9358	0.383964	-1.27781	-16.624	-14.9391	-7.27528	-0.242711	0.159705	-0.195112
ADNCNT3tc	8.59646	1.66327	-5.04275	-0.314602	-2.93584	0.384121	-1.27781	-16.6238	-14.9392	-7.27541	-0.2425	0.159759	-0.195075
ADPT	8.59647	1.66328	-5.04278	-0.314563	-2.93583	0.383954	-1.27786	-16.6238	-14.9391	-7.27525	-0.242689	0.159715	-0.195099
ADSS	8.59647	1.66328	-5.04278	-0.314564	-2.93584	0.383952	-1.27786	-16.6238	-14.9391	-7.27525	-0.242691	0.159714	-0.195099
ALAR	8.59647	1.66328	-5.04278	-0.314559	-2.93583	0.38396	-1.27786	-16.6238	-14.9391	-7.27525	-0.24269	0.159715	-0.1951
ARGN	8.59633	1.66347	-5.0433	-0.314519	-2.93591	0.382827	-1.2778	-16.6237	-14.943	-7.279	-0.242446	0.175685	-0.195688
ASPTA	8.65308	1.65679	-5.02685	-0.31464	-2.94481	0.384103	-1.27579	-16.5661	-14.9581	-7.28144	-0.256589	0.155918	-0.201129
BPNT	8.59647	1.66328	-5.04278	-0.314576	-2.93583	0.383959	-1.27785	-16.6238	-14.9391	-7.27525	-0.242693	0.159714	-0.1951
BUTt2r	8.59663	1.66333	-5.04294	-0.314603	-2.93583	0.383935	-1.27764	-16.6236	-14.9393	-7.2752	-0.241969	0.15966	-0.195107
CBPS	8.59766	1.66342	-5.04307	-0.314567	-2.93606	0.384071	-1.27781	-16.6241	-14.939	-7.27516	-0.242322	0.159718	-0.195153
CO2t	8.54452	1.66348	-5.0456	-0.321835	-2.92489	0.35411	-1.29947	-16.6268	-14.9103	-7.26601	-0.272633	0.15872	-0.196752
CPPPGO	0	0	0	0	0	0	0	0	0	0	0	0	0
CYSTGL	8.59648	1.66328	-5.04279	-0.314542	-2.93583	0.383953	-1.27786	-16.6238	-14.9392	-7.27526	-0.242684	0.159716	-0.195098
CYSTS	8.59645	1.66328	-5.04278	-0.314617	-2.93582	0.383965	-1.27785	-16.6238	-14.9391	-7.27525	-0.242695	0.159713	-0.195102
DGK1	8.59648	1.66328	-5.04278	-0.314549	-2.93584	0.383965	-1.27786	-16.6238	-14.9392	-7.27527	-0.24267	0.159719	-0.195096
DHFR	8.59652	1.66332	-5.043	-0.314693	-2.9357	0.383959	-1.27783	-16.6239	-14.9391	-7.27522	-0.242701	0.159716	-0.195054
DHORTS	8.59766	1.66343	-5.04308	-0.314565	-2.93606	0.38407	-1.27781	-16.6241	-14.939	-7.27516	-0.242321	0.159717	-0.195153
DHPR	8.59654	1.66337	-5.04323	-0.314735	-2.93556	0.384653	-1.27781	-16.6239	-14.939	-7.27518	-0.242772	0.159677	-0.195001
ATPM	9.00135	1.81054	-5.41787	-0.350054	-3.01269	0.391276	-1.31411	-16.7478	-14.9173	-7.29298	0.0455163	0.170077	-0.198506
DPCOAK	8.59647	1.66328	-5.04278	-0.314568	-2.93584	0.383955	-1.27786	-16.6238	-14.9391	-7.27525	-0.24269	0.159714	-0.195099
ENO	8.28217	1.8334	-5.54705	-0.44198	-2.87862	0.38183	-1.24836	-16.5525	-14.8938	-7.21272	0.0260288	0.173005	-0.20223
FBA	8.5908	1.66574	-5.06255	-0.341843	-2.93237	0.383148	-1.27725	-16.6235	-14.9381	-7.27301	-0.231322	0.159704	-0.195515
FBA2	8.59645	1.66328	-5.04278	-0.314617	-2.93582	0.383964	-1.27785	-16.6238	-14.9391	-7.27525	-0.242694	0.159714	-0.195102
FMNAT	8.59646	1.66328	-5.04278	-0.314594	-2.93583	0.383963	-1.27785	-16.6238	-14.9391	-7.27525	-0.242693	0.159714	-0.195101
FPGS7	0	0	0	0	0	0	0	0	0	0	0	0	0
FUM	8.59955	1.6631	-5.04216	-0.31406	-2.93593	0.383468	-1.27756	-16.6234	-14.9385	-7.27451	-0.244642	0.160012	-0.19474
G5SADs	8.60443	1.65945	-5.0325	-0.3143	-2.94768	0.381632	-1.27865	-16.6252	-14.9381	-7.27071	-0.243117	0.158879	-0.1972
G6PDH2r	8.59647	1.66328	-5.04278	-0.314572	-2.93583	0.383953	-1.27786	-16.6238	-14.9391	-7.27526	-0.242688	0.159715	-0.195099
GALU	8.59646	1.66329	-5.04282	-0.314398	-2.93582	0.383955	-1.27785	-16.6238	-14.9391	-7.27525	-0.242668	0.159714	-0.195101
GAPD	8.28217	1.8334	-5.54705	-0.44198	-2.87862	0.381829	-1.24836	-16.5525	-14.8938	-7.21272	0.0260284	0.173006	-0.20223
GF6PTA	8.59462	1.66326	-5.04261	-0.314675	-2.93578	0.383354	-1.27957	-16.6266	-14.9396	-7.27596	-0.242441	0.15971	-0.194939
GHMT2r	8.62163	1.65991	-5.03266	-0.312999	-2.93928	0.392597	-1.28406	-16.6099	-14.9399	-7.27156	-0.213104	0.173667	-0.19201
GK1	8.59647	1.66328	-5.04278	-0.314572	-2.93584	0.383967	-1.27785	-16.6238	-14.9391	-7.27527	-0.242673	0.159718	-0.195097
GLYLEUHYDROc	0	0	0	0	0	0	0	0	0	0	0	0	0
GLYPROPRO1c	8.59648	1.66328	-5.04278	-0.314549	-2.93584	0.383951	-1.27786	-16.6238	-14.9392	-7.27526	-0.242687	0.159716	-0.195098
GMPS2	8.59648	1.66328	-5.04278	-0.314561	-2.93583	0.383952	-1.27786	-16.6238	-14.9391	-7.27526	-0.242687	0.159715	-0.195099
GTPCI	8.59648	1.66328	-5.04278	-0.314549	-2.93584	0.383953	-1.27786	-16.6238	-14.9391	-7.27526	-0.242688	0.159715	-0.195098
H2CO3D	8.59758	1.6651	-5.04925	-0.317778	-2.9483	0.375157	-1.30308	-16.6228	-14.94	-7.29056	-0.253733	0.164858	-0.190979
H2Ot	8.59438	1.66194	-5.03951	-0.316011	-2.93441	0.385342	-1.27626	-16.6248	-14.9364	-7.27287	-0.242574	0.159992	-0.195307
HEX1	8.59642	1.66353	-5.04304	-0.31549	-2.93578	0.383941	-1.27785	-16.6238	-14.9391	-7.27523	-0.242554	0.159715	-0.1951
HMBS	0	0	0	0	0	0	0	0	0	0	0	0	0
ILETA	8.59605	1.66415	-5.04574	-0.315993	-2.93325	0.381729	-1.27822	-16.6223	-14.905	-7.268	-0.247056	0.166302	-0.34511
IMPD	8.59646	1.66328	-5.04278	-0.314597	-2.93583	0.383961	-1.27785	-16.6238	-14.9391	-7.27525	-0.242693	0.159714	-0.195101
LEUTA	8.59644	1.66339	-5.04315	-0.314761	-2.93548	0.383681	-1.2779	-16.6236	-14.9347	-7.27429	-0.243265	0.16057	-0.21461
L_LACt2r	8.59646	1.66346	-5.0434	-0.314712	-2.93569	0.384091	-1.27761	-16.6234	-14.9393	-7.27525	-0.240737	0.159668	-0.195085
MTHFC	8.59798	1.66242	-5.04077	-0.314363	-2.93348	0.382137	-1.27876	-16.6244	-14.9376	-7.27443	-0.244247	0.159662	-0.195319
MTHFD	8.59644	1.66313	-5.04216	-0.314326	-2.93597	0.383834	-1.27796	-16.6236	-14.9392	-7.27526	-0.242785	0.159707	-0.195219
NADK	8.59646	1.66328	-5.04278	-0.314582	-2.93584	0.383958	-1.27785	-16.6238	-14.9391	-7.27525	-0.242694	0.159714	-0.1951
NAt3_1	8.59643	1.66324	-5.04269	-0.314653	-2.93586	0.384361	-1.27771	-16.624	-14.9391	-7.27579	-0.242244	0.159994	-0.194955
NDPK1	8.5957	1.6512	-5.0427	-0.314524	-2.93568	0.38396	-1.2777	-16.6248	-14.9392	-7.27539	-0.242762	0.159673	-0.195148
NDPK2	8.59611	1.65265	-5.04245	-0.312789	-2.93595	0.384035	-1.27782	-16.6236	-14.9391	-7.27526	-0.242937	0.159747	-0.195086
NDPK3	8.59457	1.6369	-5.04541	-0.314426	-2.93554	0.383985	-1.27767	-16.6234	-14.9389	-7.27492	-0.241333	0.159796	-0.195133
NDPK4	8.59569	1.65094	-5.04374	-0.31366	-2.93573	0.383978	-1.27778	-16.6236	-14.939	-7.27513	-0.242218	0.159753	-0.195103
NDPK5	8.59458	1.6369	-5.04541	-0.31441	-2.93555	0.383985	-1.27768	-16.6234	-14.9389	-7.27492	-0.241332	0.159797	-0.195132
NDPK6	8.59619	1.65895	-5.04275	-0.314553	-2.93578	0.383961	-1.2778	-16.6241	-14.9392	-7.2753	-0.242718	0.159701	-0.195117
NDPK7	8.59645	1.66295	-5.04278	-0.314572	-2.93582	0.383961	-1.27785	-16.6238	-14.9391	-7.27526	-0.242692	0.159713	-0.195101
NDPK8	8.59647	1.66252	-5.04268	-0.314052	-2.93584	0.383971	-1.27785	-16.6238	-14.9391	-7.27526	-0.242759	0.159717	-0.195094
NDPK9	8.59646	1.66337	-5.04288	-0.314901	-2.93582	0.383947	-1.27786	-16.6238	-14.9391	-7.27525	-0.242635	0.159716	-0.195098
NNATr	8.59648	1.66328	-5.04278	-0.314548	-2.93583	0.383952	-1.27786	-16.6238	-14.9392	-7.27526	-0.242686	0.159712	-0.195098
NTD1	8.59646	1.66328	-5.04278	-0.31461	-2.93583	0.383965	-1.27785	-16.6238	-14.9391	-7.27525	-0.242695	0.159713	-0.195101
O2t	8.66304	1.65169	-5.00368	-0.300425	-3.21675	0.337419	-1.27171	-16.608	-14.9061	-7.25197	-0.300416	0.160467	-0.189504
OMPDC	8.59766	1.66342	-5.04307	-0.314568	-2.93606	0.384075	-1.27781	-16.6241	-14.939	-7.27516	-0.242322	0.159717	-0.195153
PGI	8.59595	1.66353	-5.04493	-0.316665	-2.9354	0.38386	-1.27779	-16.6238	-14.939	-7.27503	-0.241566	0.159716	-0.195107
PGK	8.28217	1.8334	-5.54705	-0.441982	-2.87859	0.381835	-1.24836	-16.5525	-14.8938	-7.21272	0.0260347	0.173004	-0.202231
PGL	8.59647	1.66328	-5.04278	-0.314596	-2.93583	0.383959	-1.27785	-16.6238	-14.9391	-7.27525	-0.24269	0.159714	-0.1951
PGM	8.28217	1.8334	-5.54705	-0.44198	-2.87862	0.38183	-1.24836	-16.5525	-14.8938	-7.21272	0.0260285	0.173006	-0.20223
PGMT	8.59626	1.66341	-5.04347	-0.310886	-2.9357	0.383936	-1.27782	-16.6238	-14.9391	-7.27516	-0.242297	0.159711	-0.195116
PPA	8.59646	1.66328	-5.04278	-0.314593	-2.93583	0.383961	-1.27785	-16.6238	-14.9391	-7.27525	-0.242693	0.159714	-0.1951
PPBNGS	0	0	0	0	0	0	0	0	0	0	0	0	0
PPM	8.59729	1.66326	-5.04267	-0.314566	-2.93599	0.38399	-1.27782	-16.6237	-14.9391	-7.27525	-0.242764	0.159716	-0.195087
PROt2r	8.59595	1.66307	-5.04223	-0.314758	-2.93573	0.38577	-1.27799	-16.6249	-14.9393	-7.27764	-0.240881	0.160734	-0.194384
PRPPS	8.59728	1.66327	-5.04268	-0.314585	-2.93598	0.383994	-1.27781	-16.6237	-14.9391	-7.27524	-0.242756	0.159715	-0.19509
PTPAT	8.59647	1.66328	-5.04278	-0.314565	-2.93583	0.383962	-1.27786	-16.6238	-14.9391	-7.27525	-0.24269	0.159715	-0.1951
RBFK	8.59648	1.66328	-5.04278	-0.314554	-2.93584	0.383953	-1.27786	-16.6238	-14.9391	-7.27525	-0.242688	0.159714	-0.195099
RNDR2	8.59645	1.66328	-5.04277	-0.314627	-2.93583	0.383979	-1.27784	-16.6238	-14.9391	-7.27526	-0.242679	0.159717	-0.1951
RPE	8.59647	1.66328	-5.04279	-0.314558	-2.93584	0.383957	-1.27786	-16.6238	-14.9391	-7.27525	-0.242688	0.159716	-0.195099
RPI	8.59645	1.66328	-5.04278	-0.314617	-2.93582	0.383965	-1.27785	-16.6238	-14.9391	-7.27525	-0.242695	0.159713	-0.195102
SPMS	8.59648	1.66328	-5.04279	-0.314544	-2.93583	0.383951	-1.27786	-16.6238	-14.9392	-7.27526	-0.242685	0.159716	-0.195098
SPODM	8.59647	1.66328	-5.04278	-0.314578	-2.93584	0.383953	-1.27786	-16.6238	-14.9391	-7.27525	-0.242689	0.159715	-0.195099
TALA	8.59647	1.66328	-5.04278	-0.314568	-2.93584	0.383953	-1.27786	-16.6238	-14.9391	-7.27525	-0.242689	0.159715	-0.195099
TKT1	8.59648	1.66328	-5.04278	-0.314547	-2.93584	0.383957	-1.27786	-16.6238	-14.9391	-7.27526	-0.242685	0.159716	-0.195098
TKT2	8.59647	1.66328	-5.04278	-0.314578	-2.93583	0.383955	-1.27785	-16.6238	-14.9391	-7.27525	-0.242689	0.159715	-0.1951
TMDK1	8.59647	1.66328	-5.04278	-0.314561	-2.93584	0.38396	-1.27786	-16.6238	-14.9391	-7.27525	-0.242691	0.159715	-0.195099
TMDPK	8.59646	1.66328	-5.04278	-0.314604	-2.93583	0.383963	-1.27785	-16.6238	-14.9391	-7.27525	-0.242695	0.159714	-0.195101
TPI	8.50454	1.67706	-5.11252	-0.368288	-2.94526	0.386568	-1.28444	-16.6015	-14.9421	-7.27427	-0.205543	0.163837	-0.196211
UAG4E	8.59646	1.66328	-5.04278	-0.314602	-2.93583	0.383963	-1.27785	-16.6238	-14.9391	-7.27525	-0.242694	0.159713	-0.195101
UAGDP	8.59646	1.66328	-5.04278	-0.31459	-2.93583	0.383959	-1.27785	-16.6238	-14.9391	-7.27525	-0.242693	0.159714	-0.195101
UDPG4E	8.59627	1.66341	-5.04347	-0.310873	-2.93571	0.383934	-1.27782	-16.6238	-14.9391	-7.27516	-0.242297	0.159711	-0.195116
UPP3S	0	0	0	0	0	0	0	0	0	0	0	0	0
UPPDC1	0	0	0	0	0	0	0	0	0	0	0	0	0
UREAt	8.59634	1.66347	-5.04331	-0.314501	-2.93592	0.38282	-1.27781	-16.6237	-14.943	-7.279	-0.242444	0.175685	-0.195687
URIDK3	8.59646	1.66294	-5.04278	-0.314541	-2.93584	0.383956	-1.27786	-16.6238	-14.9391	-7.27526	-0.24269	0.159714	-0.1951
VALTA	8.63241	1.6592	-5.03295	-0.315252	-2.94272	0.382608	-1.27735	-16.6036	-14.9513	-7.27493	-0.254312	0.157039	-0.194018
r0060	8.64958	1.65618	-5.02149	-0.311027	-2.94328	0.403293	-1.29107	-16.5944	-14.9407	-7.26739	-0.180094	0.189291	-0.188518
r0345	8.59648	1.66298	-5.04274	-0.314361	-2.93584	0.383957	-1.27786	-16.6238	-14.9391	-7.27526	-0.242715	0.159716	-0.195097
r0398	8.59641	1.66326	-5.04264	-0.314516	-2.93592	0.384143	-1.27787	-16.6237	-14.9392	-7.27527	-0.242703	0.159702	-0.195129
r0570	0	0	0	0	0	0	0	0	0	0	0	0	0
ACCOAC	8.59647	1.66328	-5.04278	-0.314577	-2.93584	0.383955	-1.27786	-16.6238	-14.9391	-7.27525	-0.24269	0.159714	-0.195099
FPGS	8.59648	1.66328	-5.04278	-0.314544	-2.93584	0.38395	-1.27786	-16.6238	-14.9391	-7.27526	-0.242687	0.159716	-0.195098
GLYt2r	8.59562	1.66291	-5.04182	-0.314751	-2.93565	0.387168	-1.27808	-16.6259	-14.9405	-7.28041	-0.239438	0.161604	-0.194166
ALAt2r	8.59618	1.66317	-5.04248	-0.314633	-2.93577	0.384875	-1.27793	-16.6244	-14.9395	-7.27673	-0.241798	0.160198	-0.194876
NTD2	8.59647	1.66328	-5.04278	-0.314584	-2.93583	0.383956	-1.27785	-16.6238	-14.9391	-7.27525	-0.24269	0.159714	-0.1951
NTD4	8.59648	1.66328	-5.04279	-0.314546	-2.93583	0.383954	-1.27786	-16.6238	-14.9391	-7.27526	-0.242687	0.159715	-0.195098
NTD5	8.59646	1.66328	-5.04278	-0.314617	-2.93583	0.383963	-1.27785	-16.6238	-14.9391	-7.27525	-0.242696	0.159713	-0.195102
NTD7	8.59646	1.66329	-5.04279	-0.314605	-2.93582	0.383884	-1.27787	-16.6237	-14.9391	-7.27517	-0.242792	0.159691	-0.195114
NTD8	8.59646	1.66328	-5.04277	-0.314608	-2.93583	0.383978	-1.27785	-16.6238	-14.9391	-7.27526	-0.242678	0.159718	-0.195099
NTD9	8.59648	1.66328	-5.04278	-0.314546	-2.93584	0.383952	-1.27786	-16.6238	-14.9391	-7.27526	-0.242688	0.159715	-0.195098
NTD11	8.59646	1.66328	-5.04278	-0.314607	-2.93583	0.383964	-1.27785	-16.6238	-14.9391	-7.27525	-0.242694	0.159714	-0.195101
NADS2	8.59579	1.66327	-5.04271	-0.314681	-2.9358	0.383754	-1.27844	-16.6248	-14.9393	-7.27549	-0.24261	0.15971	-0.195046
NH4tb	8.59016	1.66267	-5.0407	-0.315076	-2.9356	0.379521	-1.2784	-16.6375	-14.9347	-7.27086	-0.252156	0.160771	-0.195356
ALCD1	8.59638	1.66328	-5.04279	-0.314581	-2.93606	0.383968	-1.27784	-16.6238	-14.9391	-7.27523	-0.242668	0.159713	-0.195099
ADNK1	8.59646	1.66328	-5.04278	-0.314606	-2.93582	0.383964	-1.27785	-16.6238	-14.9391	-7.27525	-0.242695	0.159713	-0.195101
GCALDD	8.59647	1.66328	-5.04278	-0.314575	-2.93584	0.38396	-1.27785	-16.6238	-14.9391	-7.27525	-0.242693	0.159714	-0.1951
ABUTD	8.60839	1.66266	-5.04151	-0.314723	-2.94654	0.384394	-1.27742	-16.6237	-14.9422	-7.27605	-0.242613	0.162481	-0.195271
ACYP	8.59647	1.66328	-5.04278	-0.314575	-2.93583	0.383956	-1.27785	-16.6238	-14.9391	-7.27525	-0.242688	0.159714	-0.1951
AGDC	8.59646	1.66328	-5.04278	-0.314608	-2.93583	0.383962	-1.27785	-16.6238	-14.9391	-7.27525	-0.242693	0.159713	-0.195101
ALDD2x	8.59646	1.66328	-5.04278	-0.314597	-2.93583	0.383963	-1.27785	-16.6238	-14.9391	-7.27525	-0.242694	0.159714	-0.195101
AMANK	8.59646	1.66328	-5.04278	-0.314593	-2.93583	0.383963	-1.27785	-16.6238	-14.9391	-7.27525	-0.242694	0.159714	-0.195101
ARGSL	8.59647	1.66328	-5.04278	-0.314582	-2.93583	0.383957	-1.27785	-16.6238	-14.9391	-7.27525	-0.242691	0.159715	-0.1951
CITL	8.59648	1.66328	-5.04278	-0.314559	-2.93584	0.383956	-1.27786	-16.6238	-14.9391	-7.27525	-0.24269	0.159719	-0.195099
DRBK	8.59648	1.66328	-5.04278	-0.314564	-2.93584	0.383954	-1.27786	-16.6238	-14.9391	-7.27525	-0.242691	0.159715	-0.195098
G6PDA	8.59461	1.66326	-5.0426	-0.314711	-2.93577	0.38336	-1.27956	-16.6266	-14.9396	-7.27595	-0.242447	0.159709	-0.194941
GALK	8.59629	1.66341	-5.04348	-0.310832	-2.93571	0.38392	-1.27784	-16.6238	-14.9391	-7.27518	-0.24229	0.159712	-0.195113
GALT	8.59647	1.66329	-5.04282	-0.314387	-2.93583	0.383954	-1.27786	-16.6238	-14.9391	-7.27525	-0.242668	0.159715	-0.1951
GLYK	8.59646	1.66328	-5.04278	-0.314605	-2.93583	0.383961	-1.27785	-16.6238	-14.9391	-7.27525	-0.242694	0.159714	-0.195101
GLYOX	8.59648	1.66328	-5.04279	-0.314539	-2.93583	0.383955	-1.27786	-16.6238	-14.9392	-7.27526	-0.242685	0.159716	-0.195098
GND	8.59648	1.66328	-5.04278	-0.31455	-2.93584	0.383955	-1.27786	-16.6238	-14.9391	-7.27526	-0.242686	0.159716	-0.195098
GPDDA1	8.58705	1.66151	-5.03213	-0.30586	-2.9414	0.385791	-1.27731	-16.614	-14.9435	-7.28164	-0.252621	0.160763	-0.193538
HEX7	8.59647	1.66328	-5.04278	-0.314571	-2.93583	0.383954	-1.27786	-16.6238	-14.9391	-7.27525	-0.242689	0.159715	-0.195099
HISD	8.59775	1.66295	-5.0421	-0.314095	-2.9357	0.38559	-1.27981	-16.6165	-14.9362	-7.27396	-0.241158	0.159924	-0.195213
HXPRT	0	0	0	0	0	0	0	0	0	0	0	0	0
LCADi	8.59647	1.66328	-5.04278	-0.314593	-2.93583	0.383958	-1.27785	-16.6238	-14.9391	-7.27525	-0.242692	0.159714	-0.1951
LDH_L	8.59472	1.66392	-5.045	-0.315115	-2.93718	0.38458	-1.27789	-16.6235	-14.9387	-7.27509	-0.237571	0.159714	-0.194991
LGTHL	8.59646	1.66328	-5.04278	-0.314614	-2.93583	0.383965	-1.27785	-16.6238	-14.9391	-7.27524	-0.242696	0.159714	-0.195102
MDH	8.59476	1.66426	-5.0467	-0.315321	-2.92868	0.381763	-1.2793	-16.617	-14.9373	-7.27438	-0.240535	0.159973	-0.194301
MI1PP	8.59638	1.6636	-5.04382	-0.315055	-2.93588	0.384042	-1.27798	-16.6238	-14.9396	-7.27583	-0.242548	0.159916	-0.195019
MI3PP	8.59647	1.66328	-5.04278	-0.314586	-2.93584	0.383956	-1.27785	-16.6238	-14.9391	-7.27525	-0.242691	0.159714	-0.1951
MI4PP	8.59638	1.6636	-5.04382	-0.315005	-2.93589	0.384038	-1.27798	-16.6238	-14.9396	-7.27584	-0.242548	0.159917	-0.195017
NTD3	8.59648	1.66328	-5.04278	-0.314554	-2.93584	0.383953	-1.27786	-16.6238	-14.9391	-7.27526	-0.242687	0.159716	-0.195098
NTD5_a	8.59646	1.66328	-5.04278	-0.314601	-2.93583	0.383959	-1.27785	-16.6238	-14.9391	-7.27525	-0.242693	0.159714	-0.1951
ORNDC	8.59646	1.66328	-5.04278	-0.314591	-2.93583	0.383963	-1.27785	-16.6238	-14.9391	-7.27525	-0.242694	0.159714	-0.195101
PFK	8.59647	1.66328	-5.04278	-0.314575	-2.93583	0.383959	-1.27786	-16.6238	-14.9391	-7.27525	-0.242693	0.159716	-0.1951
PHETA1	8.60781	1.66107	-5.03679	-0.314514	-2.93858	0.384832	-1.27474	-16.6196	-14.9354	-7.27614	-0.249259	0.159601	-0.19468
PYK	8.58915	1.82961	-5.05312	-0.314559	-2.93466	0.384057	-1.27715	-16.6224	-14.9381	-7.27395	-0.237325	0.160023	-0.195233
THRD_L	8.60565	1.66425	-5.04639	-0.315154	-2.93564	0.378013	-1.27828	-16.6065	-14.944	-7.27694	-0.239556	0.157971	-0.195265
TYRTA	8.61643	1.65741	-5.02697	-0.313423	-2.93944	0.390001	-1.26333	-16.6127	-14.9179	-7.2714	-0.258282	0.161118	-0.194448
r0392	8.58991	1.66681	-5.04879	-0.310962	-2.93356	0.381563	-1.27587	-16.6207	-14.9381	-7.2744	-0.24355	0.160356	-0.194131
r0792	8.59648	1.66328	-5.04279	-0.314557	-2.93583	0.383977	-1.27786	-16.6238	-14.9391	-7.27526	-0.242689	0.159714	-0.195097
r1667	8.59701	1.66344	-5.04332	-0.31499	-2.93654	0.384336	-1.27762	-16.624	-14.929	-7.26891	-0.241456	0.158632	-0.195776
UGLT	8.59643	1.66331	-5.04291	-0.313947	-2.9358	0.383956	-1.27785	-16.6238	-14.9391	-7.27524	-0.242618	0.159712	-0.195103
PYRt2r	8.5967	1.66335	-5.04301	-0.314632	-2.93583	0.38397	-1.27752	-16.6235	-14.9393	-7.27522	-0.241555	0.159644	-0.195104
ACGAM2E	8.59647	1.66328	-5.04278	-0.314578	-2.93584	0.383953	-1.27786	-16.6238	-14.9391	-7.27525	-0.242691	0.159716	-0.195099
DCMPDA	8.59645	1.66295	-5.04278	-0.314574	-2.93582	0.383955	-1.27785	-16.6238	-14.9391	-7.27526	-0.242689	0.159714	-0.195101
FTHFL	8.59647	1.66328	-5.04278	-0.314595	-2.93583	0.383957	-1.27785	-16.6238	-14.9391	-7.27525	-0.242691	0.159714	-0.1951
ACALDt	8.59648	1.66328	-5.04279	-0.314535	-2.93583	0.383951	-1.27787	-16.6238	-14.9392	-7.27526	-0.242684	0.159716	-0.195097
THMt3	8.59645	1.66327	-5.04276	-0.314621	-2.93584	0.384087	-1.27782	-16.6238	-14.9392	-7.27536	-0.242551	0.159748	-0.195083
AACOAT	8.59648	1.66328	-5.04279	-0.314553	-2.93584	0.383951	-1.27786	-16.6238	-14.9391	-7.27526	-0.242685	0.159715	-0.195098
GLNt4	8.5955	1.66311	-5.0422	-0.314508	-2.93556	0.384497	-1.27827	-16.6263	-14.9399	-7.27654	-0.242649	0.159759	-0.195104
MTRI	8.59646	1.66328	-5.04278	-0.314588	-2.93583	0.383961	-1.27785	-16.6238	-14.9391	-7.27525	-0.242695	0.159714	-0.195101
MTHFD2	8.59694	1.66332	-5.0434	-0.314925	-2.93493	0.383699	-1.27791	-16.6242	-14.9387	-7.275	-0.242945	0.159716	-0.19494
AHC	8.59645	1.66328	-5.04278	-0.314612	-2.93582	0.383965	-1.27785	-16.6238	-14.9391	-7.27525	-0.242694	0.159713	-0.195102
ABUTt2r	8.59648	1.66327	-5.04276	-0.314623	-2.93585	0.384157	-1.27777	-16.6238	-14.9391	-7.27561	-0.242431	0.1599	-0.194994
OBDHc	8.59646	1.66328	-5.04278	-0.314601	-2.93583	0.383964	-1.27785	-16.6238	-14.9391	-7.27525	-0.242694	0.159713	-0.195101
PHPYRte	8.57648	1.6676	-5.05593	-0.315961	-2.93254	0.383178	-1.2618	-16.6085	-14.881	-7.2931	-0.248797	0.158414	-0.194451
PHPYRtm	8.51139	1.68076	-5.09178	-0.317887	-2.91707	0.378005	-1.28404	-16.6359	-14.9119	-7.28678	-0.207405	0.159763	-0.196454
ACTYRm	8.59647	1.66328	-5.04278	-0.314563	-2.93584	0.383955	-1.27786	-16.6238	-14.9391	-7.27525	-0.242692	0.159715	-0.195099
ACTYRtc	8.59646	1.66328	-5.04278	-0.314605	-2.93583	0.383962	-1.27785	-16.6238	-14.9391	-7.27525	-0.242695	0.159713	-0.195101
ACTYRte	8.59647	1.66328	-5.04278	-0.31457	-2.93584	0.383955	-1.27785	-16.6238	-14.9391	-7.27525	-0.242692	0.159714	-0.1951
2H3MVc	8.59542	1.66362	-5.04398	-0.315144	-2.9348	0.38284	-1.27818	-16.6236	-14.9387	-7.27568	-0.243247	0.15998	-0.201454
2H3MVte	8.59542	1.66362	-5.04398	-0.315135	-2.93481	0.382835	-1.27818	-16.6236	-14.9387	-7.27569	-0.243246	0.159981	-0.201454
2HIVc	8.59615	1.66337	-5.0431	-0.314746	-2.93556	0.383653	-1.27794	-16.6237	-14.9395	-7.27548	-0.2428	0.159705	-0.194985
2HIVte	8.59615	1.66337	-5.04309	-0.314757	-2.93556	0.383658	-1.27794	-16.6237	-14.9395	-7.27547	-0.242801	0.159705	-0.194985
2M3HBUc	8.60431	1.66571	-5.05066	-0.315953	-2.94439	0.383168	-1.27524	-16.6212	-14.9284	-7.27815	-0.241775	0.162223	-0.18708
2M3HBUtm	8.60431	1.66571	-5.05066	-0.315959	-2.9444	0.383169	-1.27524	-16.6212	-14.9284	-7.27815	-0.241777	0.162223	-0.187081
2M3HBUte	8.60431	1.66571	-5.05066	-0.31596	-2.94439	0.383167	-1.27524	-16.6212	-14.9284	-7.27815	-0.241776	0.162223	-0.18708
2M3OVCOAm	8.60184	1.66311	-5.04297	-0.315102	-2.93501	0.382988	-1.2779	-16.6214	-14.9364	-7.27504	-0.238844	0.160416	-0.193185
2M3OVACm	8.60183	1.66311	-5.04297	-0.315128	-2.935	0.382997	-1.2779	-16.6214	-14.9364	-7.27503	-0.238846	0.160416	-0.193186
2M3OVACtm	8.60184	1.66311	-5.04297	-0.315103	-2.935	0.382989	-1.2779	-16.6214	-14.9364	-7.27504	-0.238843	0.160416	-0.193185
2M3HVACc	8.60184	1.66311	-5.04298	-0.315017	-2.93501	0.382987	-1.2779	-16.6214	-14.9365	-7.27504	-0.238846	0.160417	-0.193185
2M3HVACte	8.60184	1.66311	-5.04297	-0.315042	-2.935	0.382986	-1.2779	-16.6214	-14.9365	-7.27504	-0.238842	0.160416	-0.193184
3MGLUTACc	8.59753	1.66333	-5.04293	-0.314568	-2.93623	0.384066	-1.27786	-16.6238	-14.9389	-7.2752	-0.242517	0.159778	-0.195191
3MGLUTACtm	8.59752	1.66333	-5.04293	-0.314576	-2.93623	0.384075	-1.27785	-16.6238	-14.9389	-7.2752	-0.242522	0.159778	-0.195192
3MGLUTACte	8.59753	1.66333	-5.04293	-0.31458	-2.93623	0.384064	-1.27786	-16.6238	-14.9389	-7.2752	-0.242518	0.159778	-0.195191
MVLACc	8.59504	1.6636	-5.04369	-0.314667	-2.9349	0.383344	-1.27734	-16.6241	-14.9391	-7.27535	-0.242715	0.159533	-0.19502
MVLACte	8.59503	1.6636	-5.04369	-0.314679	-2.9349	0.38335	-1.27733	-16.6241	-14.9391	-7.27535	-0.242718	0.159533	-0.195021
3HIVAcm	8.60108	1.66506	-5.04936	-0.31634	-2.94506	0.38153	-1.27865	-16.6188	-14.9401	-7.28133	-0.239412	0.160815	-0.199655
3HIVActm	8.60108	1.66506	-5.04937	-0.316323	-2.94506	0.381517	-1.27865	-16.6188	-14.9401	-7.28134	-0.239411	0.160815	-0.199653
3HIVActe	8.60108	1.66506	-5.04936	-0.316327	-2.94507	0.381506	-1.27865	-16.6188	-14.9401	-7.28134	-0.239412	0.160814	-0.199653
4OHBUTm	8.59647	1.66328	-5.04278	-0.314589	-2.93583	0.383956	-1.27785	-16.6238	-14.9391	-7.27525	-0.242691	0.159715	-0.1951
4OHBUTtmc	8.59647	1.66328	-5.04278	-0.314565	-2.93584	0.383956	-1.27786	-16.6238	-14.9391	-7.27525	-0.242693	0.159716	-0.1951
4OHBUTtce	8.59647	1.66328	-5.04278	-0.314566	-2.93584	0.383955	-1.27786	-16.6238	-14.9391	-7.27525	-0.242689	0.159715	-0.195099
3AIBSYMPt	8.59646	1.66326	-5.04275	-0.314591	-2.93583	0.384008	-1.27778	-16.6239	-14.939	-7.27554	-0.242669	0.159987	-0.194962
AK2LGCHOLABCt	8.59648	1.66328	-5.04279	-0.314544	-2.93584	0.383952	-1.27786	-16.6238	-14.9392	-7.27526	-0.242685	0.159716	-0.195098
PAFABCt	8.59647	1.66328	-5.04278	-0.314575	-2.93584	0.383956	-1.27786	-16.6238	-14.9391	-7.27525	-0.242691	0.159715	-0.195099
PE12_HSABCt	8.59646	1.66328	-5.04278	-0.314609	-2.93583	0.383964	-1.27785	-16.6238	-14.9391	-7.27525	-0.242695	0.159713	-0.195101
3AIBt1	8.59644	1.66326	-5.04274	-0.314666	-2.93582	0.384022	-1.27777	-16.6239	-14.9389	-7.27553	-0.242678	0.159986	-0.194965
AK2LGCHOLt1	8.59647	1.66328	-5.04278	-0.314574	-2.93584	0.383956	-1.27786	-16.6238	-14.9391	-7.27525	-0.24269	0.159715	-0.195099
PAFt1	8.59647	1.66328	-5.04278	-0.314563	-2.93583	0.383953	-1.27786	-16.6238	-14.9391	-7.27526	-0.242688	0.159715	-0.195099
PE12_HSt1e	8.59648	1.66328	-5.04278	-0.314543	-2.93584	0.383955	-1.27786	-16.6238	-14.9391	-7.27526	-0.242688	0.159715	-0.195099
SPHMYLN_HsATPte	8.59648	1.66328	-5.04279	-0.314547	-2.93584	0.383951	-1.27786	-16.6238	-14.9392	-7.27526	-0.242686	0.159716	-0.195098
AGRMte	8.59645	1.66328	-5.04277	-0.314623	-2.93583	0.383965	-1.27784	-16.6238	-14.9391	-7.27524	-0.242697	0.159714	-0.195102
PRGNLONEte	8.59646	1.66328	-5.04278	-0.314605	-2.93582	0.383963	-1.27785	-16.6238	-14.9391	-7.27525	-0.242694	0.159714	-0.195101
MMAt2e	8.59645	1.66327	-5.04276	-0.314621	-2.93584	0.384085	-1.27782	-16.6238	-14.9392	-7.27536	-0.242552	0.159748	-0.195083
CE4890te2	8.59644	1.66327	-5.04275	-0.314636	-2.93584	0.384087	-1.27781	-16.6238	-14.9392	-7.27536	-0.242552	0.159747	-0.195083
C09642te	8.59789	1.66331	-5.04313	-0.314755	-2.93539	0.374671	-1.27805	-16.622	-14.9394	-7.27507	-0.241317	0.159	-0.195176
2OBUTt	8.5887	1.66252	-5.03998	-0.31346	-2.93935	0.384309	-1.27818	-16.6246	-14.932	-7.27059	-0.245528	0.160721	-0.19442
TYMte2	8.59644	1.66327	-5.04276	-0.314634	-2.93584	0.384086	-1.27781	-16.6238	-14.9392	-7.27536	-0.242552	0.159747	-0.195083
CE4890te	8.59646	1.66327	-5.04276	-0.314583	-2.93585	0.384074	-1.27783	-16.6238	-14.9392	-7.27537	-0.242544	0.159748	-0.19508
SELMETHte	8.59647	1.66328	-5.04278	-0.31457	-2.93583	0.383953	-1.27786	-16.6238	-14.9391	-7.27526	-0.242687	0.159715	-0.195099
CE2705t	8.59648	1.66328	-5.04278	-0.314562	-2.93583	0.383952	-1.27786	-16.6238	-14.9391	-7.27526	-0.242686	0.159715	-0.195098
SPHS1Pt2e	8.59647	1.66328	-5.04278	-0.314585	-2.93583	0.383954	-1.27786	-16.6238	-14.9391	-7.27525	-0.24269	0.159714	-0.1951
MMAte	8.59647	1.66327	-5.04276	-0.314563	-2.93585	0.384074	-1.27783	-16.6238	-14.9392	-7.27537	-0.242542	0.159749	-0.195079
MLTHFte2	8.59646	1.66328	-5.04278	-0.314603	-2.93583	0.383963	-1.27785	-16.6238	-14.9391	-7.27525	-0.242694	0.159714	-0.195101
TYMte	8.59646	1.66327	-5.04276	-0.314586	-2.93584	0.384079	-1.27782	-16.6238	-14.9392	-7.27537	-0.242545	0.159749	-0.195081
AGRMtm	8.59646	1.66328	-5.04278	-0.314596	-2.93583	0.383964	-1.27785	-16.6238	-14.9391	-7.27525	-0.242694	0.159714	-0.195101
SUCSALtm	8.59648	1.66328	-5.04278	-0.314559	-2.93584	0.383957	-1.27786	-16.6238	-14.9391	-7.27525	-0.242689	0.159715	-0.195099
SUCSALte	8.59649	1.66328	-5.04278	-0.314542	-2.93585	0.383951	-1.27786	-16.6238	-14.9391	-7.27526	-0.242687	0.159716	-0.195097
XOL24OHte	0	0	0	0	0	0	0	0	0	0	0	0	0
CHSTEROLSte	8.59437	1.66335	-5.04296	-0.314208	-2.93429	0.383785	-1.27656	-16.6242	-14.9382	-7.2744	-0.24218	0.159474	-0.19536
GLCNte	8.59646	1.66328	-5.04278	-0.314595	-2.93583	0.383963	-1.27785	-16.6238	-14.9391	-7.27525	-0.242693	0.159714	-0.195101
AACTte	8.5987	1.66454	-5.04674	-0.315331	-2.93478	0.382692	-1.27627	-16.6231	-14.9364	-7.27228	-0.242055	0.163232	-0.193955
SELMETHt2e	8.59646	1.66328	-5.04278	-0.314586	-2.93583	0.383962	-1.27785	-16.6238	-14.9391	-7.27525	-0.242691	0.159714	-0.1951
DOPASULT4	8.59648	1.66328	-5.04278	-0.31456	-2.93584	0.383953	-1.27786	-16.6238	-14.9391	-7.27526	-0.242688	0.159715	-0.195098
UDPG4DOPA	8.59648	1.66328	-5.04278	-0.314555	-2.93584	0.383952	-1.27786	-16.6238	-14.9391	-7.27526	-0.242689	0.159716	-0.195098
UDPG3DOPA	8.59647	1.66328	-5.04278	-0.314567	-2.93584	0.383957	-1.27786	-16.6238	-14.9391	-7.27525	-0.24269	0.159715	-0.195099
34DHPEAR	8.59647	1.66328	-5.04278	-0.314578	-2.93583	0.383959	-1.27785	-16.6238	-14.9391	-7.27525	-0.242691	0.159715	-0.1951
DOPA4SFt	8.59647	1.66328	-5.04278	-0.314587	-2.93584	0.383958	-1.27785	-16.6238	-14.9391	-7.27525	-0.242692	0.159714	-0.1951
DOPA4GLCURt	8.59647	1.66328	-5.04278	-0.314584	-2.93584	0.383957	-1.27785	-16.6238	-14.9391	-7.27525	-0.242692	0.159715	-0.1951
DOPA3GLCURt	8.59646	1.66328	-5.04278	-0.314607	-2.93583	0.383961	-1.27785	-16.6238	-14.9391	-7.27525	-0.242694	0.159713	-0.195101
CE5026t	8.59647	1.66328	-5.04278	-0.31457	-2.93584	0.383956	-1.27786	-16.6238	-14.9391	-7.27525	-0.24269	0.159715	-0.195099
CE1261t	8.59647	1.66328	-5.04278	-0.314574	-2.93583	0.38396	-1.27786	-16.6238	-14.9391	-7.27525	-0.242688	0.159715	-0.195099
DOPAOQCYS	8.59646	1.66328	-5.04278	-0.314589	-2.93583	0.383957	-1.27785	-16.6238	-14.9391	-7.27525	-0.242691	0.159714	-0.1951
LACROX	8.59646	1.66328	-5.04278	-0.314586	-2.93583	0.383962	-1.27785	-16.6238	-14.9391	-7.27525	-0.242692	0.159715	-0.195101
NADPQNOXR	8.59646	1.66328	-5.04278	-0.314587	-2.93583	0.383961	-1.27785	-16.6238	-14.9391	-7.27525	-0.242693	0.159715	-0.195101
NADQNOXR	8.59651	1.66331	-5.04293	-0.314623	-2.93574	0.383954	-1.27784	-16.6238	-14.9391	-7.27523	-0.242693	0.159716	-0.195069
DACT	8.59651	1.66331	-5.04293	-0.314637	-2.93574	0.383956	-1.27784	-16.6238	-14.9391	-7.27523	-0.242693	0.159716	-0.195069
5CYSDOPAt	8.59646	1.66328	-5.04278	-0.314588	-2.93583	0.383957	-1.27785	-16.6238	-14.9391	-7.27525	-0.242691	0.159714	-0.1951
CE5025t	8.59647	1.66328	-5.04278	-0.31457	-2.93584	0.383959	-1.27786	-16.6238	-14.9391	-7.27525	-0.242691	0.159715	-0.195099
CE2172t	8.59361	1.66388	-5.04478	-0.31467	-2.93599	0.426259	-1.27747	-16.6233	-14.939	-7.2749	-0.246584	0.156835	-0.194268
CE5629t	8.59628	1.66332	-5.04302	-0.314452	-2.93643	0.380309	-1.27735	-16.6238	-14.9377	-7.2743	-0.244831	0.159968	-0.195125
BGAL1e	8.59647	1.66328	-5.04278	-0.314584	-2.93583	0.383955	-1.27786	-16.6238	-14.9391	-7.27525	-0.24269	0.159715	-0.1951
BGAL1l	8.59648	1.66328	-5.04278	-0.314553	-2.93584	0.383954	-1.27786	-16.6238	-14.9391	-7.27526	-0.242689	0.159717	-0.195098
CRMte	8.59647	1.66328	-5.04278	-0.314591	-2.93583	0.383961	-1.27785	-16.6238	-14.9391	-7.27525	-0.242691	0.159714	-0.1951
GALGLUSIDEtl2	8.59648	1.66328	-5.04279	-0.314547	-2.93583	0.383952	-1.27786	-16.6238	-14.9392	-7.27526	-0.242685	0.159716	-0.195098
GBA2e	8.59648	1.66328	-5.04278	-0.314587	-2.93583	0.383957	-1.27786	-16.6238	-14.9391	-7.27525	-0.242685	0.159715	-0.195099
GLUSIDEte	8.59647	1.66328	-5.04278	-0.31456	-2.93583	0.383955	-1.27786	-16.6238	-14.9391	-7.27525	-0.242688	0.159715	-0.195099
GLUSIDEtl	0	0	0	0	0	0	0	0	0	0	0	0	0
HEXA1l	8.59647	1.66328	-5.04278	-0.314584	-2.93583	0.383956	-1.27785	-16.6238	-14.9391	-7.27525	-0.242691	0.159714	-0.1951
NEU11l	8.59647	1.66328	-5.04278	-0.314566	-2.93584	0.383958	-1.27786	-16.6238	-14.9391	-7.27525	-0.242691	0.159715	-0.195099
NEU21	8.59646	1.66328	-5.04278	-0.314598	-2.93583	0.383961	-1.27785	-16.6238	-14.9391	-7.27525	-0.242694	0.159714	-0.195101
NEU22	8.59645	1.66328	-5.04278	-0.314615	-2.93583	0.383965	-1.27785	-16.6238	-14.9391	-7.27524	-0.242695	0.159713	-0.195102
NEU24	8.59647	1.66328	-5.04278	-0.314579	-2.93584	0.383953	-1.27786	-16.6238	-14.9391	-7.27525	-0.24269	0.159715	-0.195099
NEU25	8.59645	1.66328	-5.04278	-0.314616	-2.93582	0.383965	-1.27785	-16.6238	-14.9391	-7.27525	-0.242695	0.159713	-0.195102
SMS1S2	8.5965	1.66327	-5.04276	-0.314577	-2.93585	0.383724	-1.27787	-16.6238	-14.9391	-7.27523	-0.242677	0.159611	-0.195097
SMS21e	8.59647	1.66328	-5.04278	-0.314564	-2.93583	0.383954	-1.27786	-16.6238	-14.9391	-7.27526	-0.242688	0.159715	-0.195099
UDPGALt2r	8.59646	1.66328	-5.04278	-0.314606	-2.93583	0.383965	-1.27785	-16.6238	-14.9391	-7.27525	-0.242696	0.159714	-0.195102
TETTET6COAtm	8.59647	1.66328	-5.04278	-0.314571	-2.93583	0.383955	-1.27786	-16.6238	-14.9391	-7.27525	-0.242689	0.159715	-0.1951
TETPENT6COAtm	8.59647	1.66328	-5.04278	-0.314571	-2.93583	0.383955	-1.27786	-16.6238	-14.9391	-7.27525	-0.242689	0.159715	-0.1951
TETPENT3COAtm	8.59647	1.66328	-5.04278	-0.314566	-2.93583	0.383955	-1.27786	-16.6238	-14.9391	-7.27525	-0.242688	0.159715	-0.195099
DAG_HStg	8.59649	1.66328	-5.04276	-0.314608	-2.93584	0.383727	-1.27786	-16.6238	-14.9391	-7.27523	-0.242681	0.159611	-0.195098
34DHPEt	8.59648	1.66328	-5.04278	-0.31456	-2.93584	0.383951	-1.27786	-16.6238	-14.9391	-7.27526	-0.242687	0.159715	-0.195099
HMR_0155	8.59672	1.66333	-5.04299	-0.314724	-2.93586	0.384567	-1.27724	-16.6236	-14.9396	-7.27577	-0.240437	0.159779	-0.195016
HMR_0157	8.59646	1.66328	-5.04278	-0.314594	-2.93583	0.383958	-1.27785	-16.6238	-14.9391	-7.27525	-0.242691	0.159714	-0.1951
HMR_0182	8.5965	1.66328	-5.04278	-0.314613	-2.93582	0.383959	-1.27785	-16.6238	-14.9391	-7.27525	-0.24269	0.159714	-0.195099
HMR_0197	8.59647	1.66328	-5.04278	-0.314587	-2.93583	0.38396	-1.27785	-16.6238	-14.9391	-7.27525	-0.242693	0.159714	-0.1951
HMR_0200	8.59647	1.66328	-5.04278	-0.314576	-2.93584	0.383954	-1.27786	-16.6238	-14.9391	-7.27525	-0.24269	0.159715	-0.195099
HMR_0201	8.59647	1.66328	-5.04278	-0.314564	-2.93583	0.383959	-1.27786	-16.6238	-14.9391	-7.27525	-0.24269	0.159715	-0.195099
HMR_0230	8.59648	1.66328	-5.04278	-0.314558	-2.93584	0.383952	-1.27786	-16.6238	-14.9391	-7.27526	-0.242687	0.159715	-0.195098
HMR_0276	8.59647	1.66328	-5.04278	-0.31458	-2.93583	0.383953	-1.27786	-16.6238	-14.9391	-7.27525	-0.24269	0.159715	-0.195099
HMR_0277	8.59647	1.66328	-5.04278	-0.314581	-2.93583	0.383958	-1.27785	-16.6238	-14.9391	-7.27525	-0.242692	0.159717	-0.1951
HMR_0402	8.59647	1.66328	-5.04278	-0.314555	-2.93584	0.383956	-1.27786	-16.6238	-14.9391	-7.27525	-0.242693	0.159715	-0.1951
HMR_0410	8.59646	1.66328	-5.04278	-0.314605	-2.93583	0.383961	-1.27785	-16.6238	-14.9391	-7.27525	-0.242695	0.159714	-0.195101
HMR_0467	8.59703	1.66333	-5.04299	-0.314727	-2.93577	0.383918	-1.27762	-16.6237	-14.9391	-7.27531	-0.242751	0.159719	-0.19508
HMR_0478	8.59647	1.66328	-5.04279	-0.314554	-2.93583	0.383955	-1.27786	-16.6238	-14.9391	-7.27526	-0.242687	0.159715	-0.195098
HMR_0482	8.59265	1.66317	-5.04121	-0.312918	-2.94422	0.386033	-1.27736	-16.6238	-14.9388	-7.2754	-0.244051	0.160255	-0.194597
HMR_0582	8.59647	1.66328	-5.04278	-0.314572	-2.93583	0.383961	-1.27786	-16.6238	-14.9391	-7.27525	-0.242692	0.159715	-0.1951
HMR_0586	8.59647	1.66328	-5.04278	-0.314575	-2.93583	0.383962	-1.27785	-16.6238	-14.9391	-7.27525	-0.242693	0.159714	-0.1951
HMR_0587	8.59648	1.66328	-5.04278	-0.314552	-2.93584	0.383955	-1.27786	-16.6238	-14.9391	-7.27525	-0.24269	0.159715	-0.195098
HMR_0593	8.59646	1.66328	-5.04278	-0.314574	-2.93583	0.383958	-1.27785	-16.6238	-14.9391	-7.27525	-0.242693	0.159715	-0.1951
HMR_0597	8.59646	1.66328	-5.04278	-0.314595	-2.93583	0.383962	-1.27785	-16.6238	-14.9391	-7.27525	-0.242694	0.159714	-0.195101
HMR_0598	8.59646	1.66328	-5.04278	-0.314601	-2.93583	0.383964	-1.27785	-16.6238	-14.9391	-7.27525	-0.242695	0.159714	-0.195101
HMR_0601	8.59646	1.66328	-5.04278	-0.314598	-2.93583	0.383958	-1.27785	-16.6238	-14.9391	-7.27525	-0.242693	0.159714	-0.195101
HMR_0614	8.59646	1.66328	-5.04278	-0.314586	-2.93583	0.38396	-1.27785	-16.6238	-14.9391	-7.27525	-0.242694	0.159714	-0.195101
HMR_0625	8.59646	1.66328	-5.04278	-0.314594	-2.93583	0.38396	-1.27785	-16.6238	-14.9391	-7.27525	-0.242693	0.159714	-0.195101
HMR_0629	8.59648	1.66328	-5.04278	-0.31454	-2.93584	0.383953	-1.27786	-16.6238	-14.9391	-7.27526	-0.242687	0.159716	-0.195098
HMR_0641	8.59645	1.66328	-5.04278	-0.314613	-2.93583	0.383964	-1.27785	-16.6238	-14.9391	-7.27524	-0.242696	0.159713	-0.195102
HMR_0642	8.59646	1.66328	-5.04278	-0.314613	-2.93583	0.383964	-1.27785	-16.6238	-14.9391	-7.27525	-0.242696	0.159714	-0.195102
HMR_0647	8.59645	1.66328	-5.04278	-0.314608	-2.93583	0.383965	-1.27785	-16.6238	-14.9391	-7.27525	-0.242696	0.159714	-0.195102
HMR_0672	8.59647	1.66328	-5.04278	-0.314579	-2.93583	0.383958	-1.27785	-16.6238	-14.9391	-7.27525	-0.242691	0.159714	-0.1951
HMR_0678	8.59647	1.66328	-5.04278	-0.314578	-2.93584	0.383957	-1.27786	-16.6238	-14.9391	-7.27525	-0.242692	0.159715	-0.1951
HMR_0750	8.59645	1.66328	-5.04278	-0.314615	-2.93582	0.383965	-1.27785	-16.6238	-14.9391	-7.27525	-0.242695	0.159714	-0.195102
HMR_0753	0	0	0	0	0	0	0	0	0	0	0	0	0
HMR_0758	8.59647	1.66328	-5.04278	-0.314581	-2.93583	0.383959	-1.27785	-16.6238	-14.9391	-7.27525	-0.242693	0.159714	-0.1951
HMR_0761	8.59646	1.66328	-5.04278	-0.3146	-2.93583	0.383961	-1.27785	-16.6238	-14.9391	-7.27525	-0.242695	0.159714	-0.195101
HMR_0765	8.59648	1.66328	-5.04278	-0.314552	-2.93584	0.383951	-1.27786	-16.6238	-14.9391	-7.27526	-0.242688	0.159716	-0.195098
HMR_0767	0	0	0	0	0	0	0	0	0	0	0	0	0
HMR_0769	8.59648	1.66328	-5.04278	-0.314569	-2.93583	0.383952	-1.27786	-16.6238	-14.9391	-7.27525	-0.242687	0.159714	-0.195099
HMR_0770	8.59648	1.66328	-5.04278	-0.314566	-2.93584	0.383951	-1.27786	-16.6238	-14.9391	-7.27525	-0.242689	0.159716	-0.195098
HMR_0775	8.59646	1.66328	-5.04278	-0.314605	-2.93583	0.383963	-1.27785	-16.6238	-14.9391	-7.27525	-0.242693	0.159714	-0.195101
HMR_0795	8.60139	1.66248	-5.04063	-0.315042	-2.93789	0.349468	-1.2802	-16.6239	-14.9353	-7.2722	-0.240511	0.144499	-0.194601
HMR_0805	8.59648	1.66328	-5.04278	-0.314556	-2.93584	0.383952	-1.27786	-16.6238	-14.9391	-7.27526	-0.242687	0.159715	-0.195098
HMR_0806	8.59647	1.66328	-5.04278	-0.314572	-2.93583	0.383956	-1.27786	-16.6238	-14.9391	-7.27525	-0.24269	0.159715	-0.1951
HMR_0807	8.59648	1.66328	-5.04278	-0.314544	-2.93584	0.38395	-1.27786	-16.6238	-14.9391	-7.27526	-0.242687	0.159716	-0.195097
HMR_0808	8.59646	1.66328	-5.04278	-0.314607	-2.93583	0.383963	-1.27785	-16.6238	-14.9391	-7.27525	-0.242696	0.159714	-0.195102
HMR_0810	8.59648	1.66328	-5.04278	-0.314553	-2.93584	0.383959	-1.27786	-16.6238	-14.9391	-7.27525	-0.242691	0.159717	-0.195099
HMR_0811	8.59646	1.66328	-5.04278	-0.31461	-2.93583	0.383964	-1.27785	-16.6238	-14.9391	-7.27525	-0.242695	0.159713	-0.195101
HMR_0815	8.59646	1.66328	-5.04277	-0.314608	-2.93583	0.383963	-1.27785	-16.6238	-14.9391	-7.27525	-0.242696	0.159714	-0.195101
HMR_0816	8.59647	1.66328	-5.04278	-0.314575	-2.93583	0.383961	-1.27785	-16.6238	-14.9391	-7.27525	-0.242692	0.159714	-0.1951
HMR_0817	8.59646	1.66328	-5.04278	-0.314592	-2.93583	0.383962	-1.27785	-16.6238	-14.9391	-7.27525	-0.242693	0.159714	-0.195101
HMR_0819	8.59647	1.66328	-5.04279	-0.314532	-2.93583	0.383958	-1.27786	-16.6238	-14.9391	-7.27525	-0.242689	0.159715	-0.195099
HMR_0820	8.59645	1.66328	-5.04278	-0.314612	-2.93582	0.383965	-1.27785	-16.6238	-14.9391	-7.27525	-0.242695	0.159713	-0.195102
HMR_0821	8.59647	1.66328	-5.04278	-0.314578	-2.93583	0.383958	-1.27786	-16.6238	-14.9391	-7.27525	-0.24269	0.159715	-0.1951
HMR_0823	8.59646	1.66328	-5.04278	-0.314597	-2.93583	0.38396	-1.27785	-16.6238	-14.9391	-7.27525	-0.242694	0.159714	-0.195101
HMR_0824	8.59648	1.66328	-5.04278	-0.314543	-2.93584	0.383956	-1.27786	-16.6238	-14.9391	-7.27526	-0.242689	0.159716	-0.195098
HMR_0825	8.59647	1.66328	-5.04278	-0.314585	-2.93583	0.383962	-1.27785	-16.6238	-14.9391	-7.27525	-0.242691	0.159714	-0.1951
HMR_0827	8.59647	1.66328	-5.04278	-0.314585	-2.93584	0.383954	-1.27785	-16.6238	-14.9391	-7.27525	-0.242691	0.159714	-0.1951
HMR_0828	8.59647	1.66328	-5.04278	-0.314556	-2.93583	0.383959	-1.27786	-16.6238	-14.9391	-7.27525	-0.242691	0.159714	-0.195099
HMR_0829	8.59646	1.66328	-5.04278	-0.314613	-2.93583	0.383965	-1.27785	-16.6238	-14.9391	-7.27524	-0.242696	0.159714	-0.195102
HMR_0831	8.59647	1.66328	-5.04278	-0.314568	-2.93584	0.383953	-1.27786	-16.6238	-14.9391	-7.27525	-0.242689	0.159714	-0.195099
HMR_0835	8.59647	1.66328	-5.04278	-0.31457	-2.93584	0.383955	-1.27786	-16.6238	-14.9391	-7.27525	-0.24269	0.159715	-0.195099
HMR_0836	8.59646	1.66328	-5.04278	-0.314601	-2.93583	0.383963	-1.27785	-16.6238	-14.9391	-7.27525	-0.242695	0.159713	-0.195101
HMR_0837	8.59647	1.66328	-5.04278	-0.31456	-2.93583	0.383959	-1.27786	-16.6238	-14.9391	-7.27525	-0.242688	0.159716	-0.195099
HMR_0846	8.59648	1.66328	-5.04278	-0.314547	-2.93584	0.383952	-1.27786	-16.6238	-14.9391	-7.27526	-0.242687	0.159716	-0.195098
HMR_0847	8.59646	1.66328	-5.04278	-0.314603	-2.93583	0.38396	-1.27785	-16.6238	-14.9391	-7.27525	-0.242694	0.159714	-0.195101
HMR_0849	8.59648	1.66328	-5.04278	-0.314566	-2.93584	0.383952	-1.27786	-16.6238	-14.9391	-7.27525	-0.242688	0.159715	-0.195099
HMR_0852	8.59648	1.66328	-5.04278	-0.314541	-2.93584	0.383953	-1.27786	-16.6238	-14.9391	-7.27526	-0.242687	0.159716	-0.195098
HMR_0912	8.59646	1.66328	-5.04278	-0.314589	-2.93583	0.383963	-1.27785	-16.6238	-14.9391	-7.27525	-0.242693	0.159714	-0.195101
HMR_0913	8.59647	1.66328	-5.04278	-0.31458	-2.93583	0.383962	-1.27785	-16.6238	-14.9391	-7.27525	-0.242691	0.159714	-0.1951
HMR_0960	8.59527	1.66325	-5.04269	-0.314552	-2.93499	0.383961	-1.27759	-16.624	-14.9387	-7.27477	-0.242521	0.15972	-0.195045
HMR_1081	8.5953	1.66291	-5.04125	-0.313256	-2.93462	0.386673	-1.2768	-16.6256	-14.934	-7.27102	-0.241445	0.160011	-0.195615
HMR_1095	8.59648	1.66328	-5.04278	-0.314549	-2.93584	0.383953	-1.27786	-16.6238	-14.9392	-7.27526	-0.242686	0.159716	-0.195098
HMR_1126	8.59648	1.66328	-5.04278	-0.31456	-2.93584	0.383954	-1.27786	-16.6238	-14.9391	-7.27525	-0.242688	0.159715	-0.195099
HMR_1311	8.59646	1.66328	-5.04278	-0.314607	-2.93582	0.383964	-1.27785	-16.6238	-14.9391	-7.27525	-0.242694	0.159713	-0.195101
HMR_1312	8.59647	1.66328	-5.04278	-0.31458	-2.93583	0.383961	-1.27785	-16.6238	-14.9391	-7.27525	-0.242693	0.159715	-0.195101
HMR_1318	8.59648	1.66328	-5.04279	-0.314565	-2.93583	0.383952	-1.27785	-16.6238	-14.9391	-7.27525	-0.242689	0.159715	-0.195099
HMR_1325	8.59647	1.66328	-5.04278	-0.314579	-2.93583	0.383953	-1.27786	-16.6238	-14.9391	-7.27525	-0.242689	0.159715	-0.195099
HMR_1329	8.59646	1.66328	-5.04278	-0.314588	-2.93583	0.383962	-1.27785	-16.6238	-14.9391	-7.27525	-0.242693	0.159715	-0.195101
HMR_1331	8.59648	1.66328	-5.04279	-0.314545	-2.93584	0.383952	-1.27786	-16.6238	-14.9392	-7.27526	-0.242686	0.159716	-0.195098
HMR_1685	8.5964	1.66328	-5.04279	-0.314573	-2.93585	0.383985	-1.27783	-16.6238	-14.9392	-7.27523	-0.242723	0.159714	-0.195104
HMR_1701	8.59634	1.6633	-5.04284	-0.314566	-2.93613	0.383904	-1.27782	-16.6237	-14.9392	-7.27523	-0.24269	0.159695	-0.19511
HMR_1735	8.59537	1.66331	-5.04285	-0.314592	-2.94148	0.38416	-1.27779	-16.624	-14.9391	-7.27514	-0.242205	0.159722	-0.195116
HMR_1737	8.59538	1.66331	-5.04285	-0.3146	-2.94138	0.384158	-1.27779	-16.624	-14.9391	-7.27514	-0.242213	0.15972	-0.195116
HMR_1807	0	0	0	0	0	0	0	0	0	0	0	0	0
HMR_1834	8.59204	1.665	-5.04855	-0.316147	-2.92942	0.37278	-1.27619	-16.6198	-14.9042	-7.23497	-0.251785	0.191902	-0.188794
HMR_1916	8.59647	1.66328	-5.04278	-0.314584	-2.93583	0.383959	-1.27785	-16.6238	-14.9391	-7.27525	-0.242691	0.159714	-0.1951
HMR_1927	8.59707	1.66331	-5.04295	-0.314587	-2.93647	0.383378	-1.27809	-16.6238	-14.9393	-7.27548	-0.242502	0.159754	-0.195047
HMR_1928	8.59646	1.66328	-5.04278	-0.314596	-2.93583	0.383959	-1.27785	-16.6238	-14.9391	-7.27525	-0.242693	0.159714	-0.195101
HMR_1929	8.59646	1.66328	-5.04278	-0.314612	-2.93582	0.383965	-1.27785	-16.6238	-14.9391	-7.27525	-0.242697	0.159713	-0.195101
HMR_1996	8.59652	1.66331	-5.04277	-0.314456	-2.93539	0.383963	-1.27784	-16.6236	-14.9393	-7.27537	-0.242997	0.159735	-0.195069
HMR_2087	8.59647	1.66328	-5.04278	-0.314573	-2.93584	0.383956	-1.27786	-16.6238	-14.9391	-7.27525	-0.24269	0.159714	-0.1951
HMR_2088	8.59649	1.66328	-5.04278	-0.314543	-2.93584	0.383951	-1.27786	-16.6238	-14.9391	-7.27526	-0.242687	0.159716	-0.195098
HMR_2089	8.59648	1.66328	-5.04278	-0.314554	-2.93584	0.383951	-1.27786	-16.6238	-14.9391	-7.27526	-0.242688	0.159715	-0.195098
HMR_2090	8.59646	1.66328	-5.04278	-0.314597	-2.93583	0.383958	-1.27785	-16.6238	-14.9391	-7.27525	-0.242692	0.159714	-0.1951
HMR_2190	8.59648	1.66328	-5.04278	-0.314554	-2.93584	0.383958	-1.27786	-16.6238	-14.9391	-7.27525	-0.242689	0.159715	-0.195099
HMR_2193	8.59648	1.66328	-5.04278	-0.314554	-2.93584	0.383951	-1.27786	-16.6238	-14.9391	-7.27526	-0.242687	0.159716	-0.195098
HMR_2210	8.59646	1.66328	-5.04278	-0.314598	-2.93584	0.383961	-1.27785	-16.6238	-14.9391	-7.27525	-0.242695	0.159713	-0.195101
HMR_2281	8.59647	1.66328	-5.04279	-0.314567	-2.93583	0.383953	-1.27786	-16.6238	-14.9391	-7.27525	-0.242686	0.159714	-0.195099
HMR_2287	8.59646	1.66328	-5.04278	-0.314583	-2.93583	0.383963	-1.27785	-16.6238	-14.9391	-7.27525	-0.242692	0.159715	-0.1951
[truncated: 165 more rows]

## Sheet: ASYNPD
Supplementary File 11b: The results of bioenergetic rescue analysis for the non-synaptic PD model.
RxnID	ATPS4mi	PYK	PGK	EX_glucose	EX_oxygen	EX_gln_L[e]	EX_lys_L[e]	EX_his_L[e]	EX_lac_L[e]	EX_glyc_R[e]
10FTHF6GLUtl	8.58618	1.13601	-4.43394	-0.27888	-3.03075	-16.8687	-18.9465	-5.95765	-0.698343	0.2876
10FTHFtl	8.58618	1.136	-4.43393	-0.278948	-3.03075	-16.8687	-18.9465	-5.95764	-0.698346	0.2876
10FTHFtm	8.59467	1.13503	-4.43005	-0.277327	-3.02927	-16.8688	-18.9431	-5.95617	-0.702038	0.2876
1PPDCRp	8.58004	1.13694	-4.43728	-0.27793	-3.07664	-16.8531	-19.0032	-5.95204	-0.701585	0.2876
2AMADPTm	8.57518	1.1375	-4.43981	-0.279479	-3.02856	-16.871	-18.9391	-5.95849	-0.693007	0.2876
2DR1PP	8.58618	1.136	-4.43394	-0.278888	-3.03075	-16.8687	-18.9465	-5.95765	-0.698343	0.2876
2HBO	8.58602	1.13603	-4.43406	-0.278937	-3.03061	-16.8687	-18.9467	-5.95774	-0.698508	0.2876
2HBt2	8.58635	1.13606	-4.43422	-0.278974	-3.03072	-16.8685	-18.9466	-5.95769	-0.697291	0.2876
2HCO3_NAt	8.58615	1.136	-4.43393	-0.278905	-3.03074	-16.8687	-18.9465	-5.9576	-0.69835	0.2876
2OXOADOXm	8.6343	1.13525	-4.43409	-0.279838	-3.04842	-16.8607	-18.9515	-5.95858	-0.679961	0.2876
2OXOADPTm	8.34665	1.16985	-4.57572	-0.301214	-2.96273	-16.8617	-18.9918	-5.91672	-0.64378	0.2876
34DHPHEt	8.58618	1.136	-4.43394	-0.278886	-3.03076	-16.8687	-18.9465	-5.95765	-0.698343	0.2876
34DHPLACOX	8.58618	1.136	-4.43392	-0.278845	-3.03077	-16.8687	-18.9465	-5.95766	-0.69834	0.2876
34DHPLACOX_NADP_	8.58619	1.136	-4.43392	-0.278934	-3.03077	-16.8687	-18.9465	-5.95764	-0.698343	0.2876
34HPLFM	8.50055	1.14618	-4.47404	-0.283738	-3.0163	-16.8508	-18.9187	-5.96275	-0.676716	0.2876
35CGMPtn	8.58618	1.13601	-4.43394	-0.278882	-3.03075	-16.8687	-18.9465	-5.95765	-0.698342	0.2876
3AIBTm	8.58618	1.136	-4.43393	-0.278932	-3.03076	-16.8687	-18.9465	-5.95765	-0.698346	0.2876
3AIBtmi	8.58618	1.136	-4.43394	-0.278901	-3.03076	-16.8687	-18.9465	-5.95765	-0.698345	0.2876
3HLYTCL	8.58618	1.136	-4.43393	-0.278935	-3.03076	-16.8687	-18.9465	-5.95765	-0.698346	0.2876
3MOBt2im	8.58618	1.136	-4.43394	-0.278873	-3.03076	-16.8687	-18.9465	-5.95765	-0.698344	0.2876
3MOPt2im	8.58617	1.13601	-4.43394	-0.278862	-3.03075	-16.8687	-18.9465	-5.95766	-0.698341	0.2876
3SALAASPm	8.58618	1.136	-4.43393	-0.278941	-3.03075	-16.8687	-18.9465	-5.95765	-0.698346	0.2876
3SALACBOXL	8.58618	1.136	-4.43393	-0.278955	-3.03075	-16.8687	-18.9465	-5.95764	-0.698347	0.2876
3SALAOX	8.58618	1.136	-4.43394	-0.278901	-3.03075	-16.8687	-18.9465	-5.95765	-0.698344	0.2876
3SALATAi	8.58618	1.136	-4.43394	-0.278896	-3.03076	-16.8687	-18.9465	-5.95765	-0.698344	0.2876
3SPYRSP	8.58618	1.136	-4.43394	-0.278912	-3.03076	-16.8687	-18.9465	-5.95765	-0.698345	0.2876
42A12BOOX	8.58618	1.13601	-4.43394	-0.278898	-3.03076	-16.8687	-18.9465	-5.95765	-0.698343	0.2876
4ABUTtm	8.59645	1.13581	-4.43384	-0.279211	-3.04153	-16.8686	-18.95	-5.95809	-0.697666	0.2876
4HGLSDm	8.58618	1.136	-4.43393	-0.278867	-3.03077	-16.8687	-18.9465	-5.95765	-0.698345	0.2876
4MOPt2im	8.58618	1.136	-4.43394	-0.278924	-3.03075	-16.8687	-18.9465	-5.95765	-0.698344	0.2876
4MPTNLte	8.58618	1.13601	-4.43394	-0.278879	-3.03075	-16.8687	-18.9465	-5.95765	-0.698342	0.2876
4MPTNLtm	8.58618	1.13601	-4.43394	-0.278912	-3.03075	-16.8687	-18.9465	-5.95765	-0.698343	0.2876
5AOPtm	8.58618	1.13601	-4.43394	-0.278852	-3.03076	-16.8687	-18.9465	-5.95766	-0.698344	0.2876
5HLTDL	8.58618	1.136	-4.43394	-0.278909	-3.03075	-16.8687	-18.9465	-5.95765	-0.698344	0.2876
5MTHFt2	8.58618	1.136	-4.43394	-0.278896	-3.03076	-16.8687	-18.9465	-5.95765	-0.698344	0.2876
6THFtl	8.58618	1.13601	-4.43394	-0.278886	-3.03075	-16.8687	-18.9465	-5.95765	-0.698343	0.2876
AACTOOR	8.58618	1.136	-4.43394	-0.278895	-3.03076	-16.8687	-18.9465	-5.95765	-0.698344	0.2876
AACTtm	8.58618	1.13601	-4.43394	-0.278858	-3.03076	-16.8687	-18.9465	-5.95765	-0.698343	0.2876
AASAD3m	8.84369	1.12743	-4.4322	-0.300608	-3.09476	-16.7371	-19.2318	-5.84921	-0.764505	0.2876
AATAi	8.57933	1.13708	-4.43825	-0.279585	-3.02901	-16.8709	-18.9474	-5.95818	-0.693291	0.2876
ABTArm	8.59645	1.13581	-4.43385	-0.279158	-3.04153	-16.8686	-18.95	-5.95809	-0.697663	0.2876
ABUTt4_2_r	8.58605	1.13597	-4.43378	-0.278972	-3.03077	-16.869	-18.9461	-5.95741	-0.699026	0.2876
ACACT10m	8.58585	1.13613	-4.43446	-0.278895	-3.03159	-16.8685	-18.947	-5.95781	-0.698612	0.2876
ACACT1rm	8.57899	1.13721	-4.43891	-0.27924	-3.02663	-16.8712	-18.9436	-5.95767	-0.701918	0.2876
ACACT1x	8.5855	1.1364	-4.43573	-0.279257	-3.02965	-16.8691	-18.9464	-5.95787	-0.697642	0.2876
ACACt2m	8.59881	1.13774	-4.4428	-0.280099	-3.03043	-16.8685	-18.9433	-5.95815	-0.695362	0.2876
ACACtx	8.58594	1.13635	-4.43555	-0.279199	-3.03049	-16.8692	-18.9463	-5.95777	-0.698013	0.2876
ACCOACm	8.58761	1.13608	-4.43424	-0.279029	-3.03126	-16.8688	-18.9466	-5.95769	-0.698391	0.2876
ACCOAtr	8.58617	1.13601	-4.43394	-0.278901	-3.03075	-16.8687	-18.9465	-5.95765	-0.698342	0.2876
ACETONEt2m	8.58618	1.13601	-4.43394	-0.278887	-3.03076	-16.8687	-18.9465	-5.95765	-0.698344	0.2876
ACGALK	8.58618	1.136	-4.43394	-0.278901	-3.03076	-16.8687	-18.9465	-5.95765	-0.698344	0.2876
ACGALK2	8.58618	1.13601	-4.43394	-0.278872	-3.03076	-16.8687	-18.9465	-5.95765	-0.698344	0.2876
ACGAM6PSi	8.58618	1.136	-4.43394	-0.2789	-3.03075	-16.8687	-18.9465	-5.95765	-0.698344	0.2876
ACGAMK	8.58618	1.136	-4.43393	-0.278951	-3.03076	-16.8687	-18.9465	-5.95764	-0.698347	0.2876
ACGAMPM	8.58618	1.136	-4.43394	-0.278915	-3.03076	-16.8687	-18.9465	-5.95765	-0.698345	0.2876
ACHEe	8.57852	1.13772	-4.44147	-0.280614	-3.02719	-16.8691	-18.9401	-5.954	-0.703902	0.2876
ACOAD1fm	8.58618	1.136	-4.43393	-0.278937	-3.03076	-16.8687	-18.9465	-5.95765	-0.698346	0.2876
ACOAO7p	8.58618	1.136	-4.43394	-0.278905	-3.03076	-16.8687	-18.9465	-5.95765	-0.698345	0.2876
ACONTm	8.5844	1.13581	-4.43294	-0.279008	-3.0305	-16.8615	-18.9461	-5.95802	-0.697092	0.2876
ACP1_FMN_	8.58618	1.13601	-4.43394	-0.278852	-3.03076	-16.8687	-18.9465	-5.95766	-0.698342	0.2876
ACRNtm	8.58614	1.13602	-4.43399	-0.278889	-3.03069	-16.8687	-18.9465	-5.95766	-0.698308	0.2876
ACS2	8.58618	1.136	-4.43394	-0.278897	-3.03076	-16.8687	-18.9465	-5.95765	-0.698344	0.2876
ACt2m	8.5897	1.13677	-4.43806	-0.279602	-3.03179	-16.8719	-18.9442	-5.95718	-0.707803	0.2876
ACTLMO	8.58618	1.136	-4.43394	-0.278878	-3.03076	-16.8687	-18.9465	-5.95765	-0.698343	0.2876
ACTNMO	8.58618	1.136	-4.43393	-0.278935	-3.03076	-16.8687	-18.9465	-5.95765	-0.698346	0.2876
ADCim	8.58618	1.13601	-4.43394	-0.278848	-3.03076	-16.8687	-18.9465	-5.95766	-0.698341	0.2876
ADEt	8.58618	1.136	-4.43393	-0.278895	-3.03076	-16.8687	-18.9465	-5.95765	-0.698346	0.2876
ADK1m	8.58713	1.13687	-4.43378	-0.278932	-3.0308	-16.8681	-18.9466	-5.95756	-0.698406	0.2876
ADK3	8.58595	1.13274	-4.43392	-0.278641	-3.03077	-16.869	-18.9465	-5.95768	-0.698358	0.2876
ADK3m	8.58642	1.13623	-4.4339	-0.278856	-3.03077	-16.8686	-18.9465	-5.95763	-0.698357	0.2876
ADKd	8.5861	1.13429	-4.43387	-0.278332	-3.03077	-16.8687	-18.9465	-5.95767	-0.698402	0.2876
ADMDC	8.58618	1.136	-4.43394	-0.278904	-3.03076	-16.8687	-18.9465	-5.95765	-0.698345	0.2876
ADNCYC	8.58618	1.136	-4.43393	-0.278951	-3.03076	-16.8687	-18.9465	-5.95764	-0.698347	0.2876
ADNK1m	8.60057	1.13722	-4.43842	-0.279692	-3.03234	-16.8708	-18.9458	-5.95796	-0.694686	0.2876
ADNt	8.58618	1.136	-4.43393	-0.27886	-3.03075	-16.8687	-18.9465	-5.95767	-0.698316	0.2876
ADNtm	8.60057	1.13721	-4.43841	-0.279732	-3.03235	-16.8708	-18.9458	-5.95796	-0.694691	0.2876
ADRNCRNt	8.58618	1.136	-4.43394	-0.278895	-3.03076	-16.8687	-18.9465	-5.95765	-0.698344	0.2876
ADSK	8.58618	1.136	-4.43394	-0.278911	-3.03075	-16.8687	-18.9465	-5.95765	-0.698343	0.2876
ADSL1	8.58618	1.13601	-4.43394	-0.278864	-3.03076	-16.8687	-18.9465	-5.95765	-0.698343	0.2876
AGMTm	8.58618	1.136	-4.43394	-0.278948	-3.03075	-16.8687	-18.9465	-5.95764	-0.698345	0.2876
AGPAT1	8.58618	1.136	-4.43394	-0.278914	-3.03075	-16.8687	-18.9465	-5.95765	-0.698344	0.2876
AGTim	8.58618	1.136	-4.43394	-0.278872	-3.03076	-16.8687	-18.9465	-5.95765	-0.698344	0.2876
AHCYStr	8.58618	1.136	-4.43393	-0.278952	-3.03076	-16.8687	-18.9465	-5.95764	-0.698347	0.2876
AKGDm	8.48477	1.12926	-4.39776	-0.280734	-3.02994	-16.9865	-18.9319	-5.97526	-0.718779	0.2876
AKGMALtm	8.59006	1.13553	-4.43183	-0.278298	-3.02839	-16.8639	-18.9467	-5.95783	-0.697403	0.2876
AKGt4_3	8.59048	1.13723	-4.44095	-0.280894	-3.03	-16.8624	-18.9433	-5.95483	-0.675884	0.2876
ALADGLNexR	8.58583	1.13594	-4.43365	-0.278933	-3.03067	-16.87	-18.9464	-5.9582	-0.698154	0.2876
ALADGLYexR	8.5863	1.13599	-4.4339	-0.278856	-3.03075	-16.8685	-18.9464	-5.95782	-0.698227	0.2876
ALAGLNexR	8.58561	1.13598	-4.43379	-0.27896	-3.03072	-16.8703	-18.9464	-5.95738	-0.698562	0.2876
ALAGLYexR	8.58624	1.13602	-4.43401	-0.278878	-3.0308	-16.8686	-18.9465	-5.95728	-0.698481	0.2876
ALASm	8.58618	1.136	-4.43393	-0.278952	-3.03076	-16.8687	-18.9465	-5.95764	-0.698347	0.2876
ALAt4	8.58614	1.136	-4.43393	-0.278888	-3.03074	-16.8688	-18.9466	-5.95776	-0.698299	0.2876
ALATA_L	8.63526	1.13326	-4.42433	-0.278065	-3.04012	-16.8459	-18.9756	-5.96506	-0.696591	0.2876
ALCD21_L	8.5862	1.136	-4.43391	-0.278828	-3.03079	-16.8687	-18.9465	-5.95766	-0.698338	0.2876
ALCD22_D	8.58619	1.136	-4.43392	-0.278875	-3.03078	-16.8687	-18.9465	-5.95765	-0.698342	0.2876
ALCD22_L	8.5862	1.136	-4.4339	-0.278898	-3.03079	-16.8687	-18.9465	-5.95765	-0.698339	0.2876
ALDD2y	8.58618	1.13601	-4.43394	-0.278879	-3.03075	-16.8687	-18.9465	-5.95765	-0.698341	0.2876
ALR2	8.5862	1.136	-4.43391	-0.278807	-3.03079	-16.8687	-18.9465	-5.95766	-0.698336	0.2876
ALR3	8.5862	1.136	-4.4339	-0.278862	-3.03079	-16.8687	-18.9465	-5.95765	-0.698338	0.2876
AMETr	8.58618	1.136	-4.43394	-0.278959	-3.03075	-16.8687	-18.9465	-5.95764	-0.698346	0.2876
AMETt2m	8.58618	1.13601	-4.43394	-0.278852	-3.03075	-16.8687	-18.9465	-5.95766	-0.69834	0.2876
AMPDA	8.58619	1.13601	-4.43395	-0.278899	-3.03076	-16.8687	-18.9465	-5.95766	-0.698329	0.2876
AOBUTDsm	8.58618	1.13601	-4.43394	-0.278874	-3.03076	-16.8687	-18.9465	-5.95765	-0.698343	0.2876
APAT2rm	8.61828	1.1375	-4.44069	-0.279563	-3.05775	-16.8779	-18.9351	-5.95808	-0.689289	0.2876
APOCFm	8.58618	1.136	-4.43394	-0.278916	-3.03075	-16.8687	-18.9465	-5.95765	-0.698344	0.2876
APOC_LYS_BTNPm	8.58618	1.13601	-4.43394	-0.278853	-3.03075	-16.8687	-18.9465	-5.95766	-0.698341	0.2876
APRTO2	8.58618	1.13601	-4.43394	-0.278889	-3.03076	-16.8687	-18.9465	-5.95765	-0.698344	0.2876
ARACHCOAtx	8.58618	1.136	-4.43394	-0.27895	-3.03076	-16.8687	-18.9465	-5.95764	-0.698347	0.2876
ARACHCPT1	8.58618	1.136	-4.43394	-0.278905	-3.03076	-16.8687	-18.9465	-5.95765	-0.698345	0.2876
ARACHCPT2	8.58618	1.136	-4.43394	-0.278861	-3.03077	-16.8687	-18.9465	-5.95765	-0.698345	0.2876
ARACHCRNt	8.58617	1.13601	-4.43394	-0.278877	-3.03076	-16.8687	-18.9465	-5.95765	-0.698341	0.2876
ARACHDCOAtx	8.58618	1.136	-4.43394	-0.278901	-3.03075	-16.8687	-18.9465	-5.95765	-0.698344	0.2876
ARGDCm	8.58618	1.136	-4.43394	-0.278891	-3.03075	-16.8687	-18.9465	-5.95765	-0.698343	0.2876
ARGLYSex	8.58618	1.136	-4.43394	-0.27892	-3.03075	-16.8687	-18.9465	-5.95765	-0.698345	0.2876
ARGNm	8.5862	1.13589	-4.4333	-0.278511	-3.0314	-16.8687	-18.9491	-5.95914	-0.69892	0.2876
ARGSS	8.58618	1.13601	-4.43394	-0.278901	-3.03075	-16.8687	-18.9465	-5.95765	-0.698343	0.2876
ARGtm	8.58583	1.13605	-4.43416	-0.279049	-3.03212	-16.8694	-18.944	-5.95664	-0.699101	0.2876
R_group_phosphotase_1	8.58618	1.13601	-4.43394	-0.278894	-3.03075	-16.8687	-18.9465	-5.95765	-0.698343	0.2876
ASAH1	8.58618	1.13601	-4.43394	-0.278882	-3.03075	-16.8687	-18.9465	-5.95765	-0.698343	0.2876
ASCBt	8.58616	1.13601	-4.43394	-0.278891	-3.03077	-16.8687	-18.9465	-5.9576	-0.698472	0.2876
ASCBt4	8.58616	1.13601	-4.43394	-0.278907	-3.03076	-16.8687	-18.9465	-5.9576	-0.698472	0.2876
ASNNm	8.58618	1.136	-4.43394	-0.27889	-3.03076	-16.8687	-18.9465	-5.95765	-0.698345	0.2876
ASNS1	8.65693	1.13791	-4.44477	-0.279346	-3.03833	-16.8568	-18.9459	-5.95971	-0.688995	0.2876
ASNt4	8.58607	1.136	-4.43389	-0.278866	-3.03071	-16.8689	-18.9467	-5.95791	-0.698167	0.2876
ASNtm	8.58618	1.136	-4.43394	-0.278892	-3.03076	-16.8687	-18.9465	-5.95765	-0.698344	0.2876
ASPCTr	8.58741	1.13612	-4.43425	-0.278904	-3.03091	-16.8691	-18.9463	-5.95758	-0.698016	0.2876
ASPGLUm	8.58618	1.13601	-4.43394	-0.278863	-3.03076	-16.8687	-18.9465	-5.95765	-0.698343	0.2876
ASPNATm	8.58752	1.13622	-4.43522	-0.279171	-3.03289	-16.8826	-18.9461	-5.95698	-0.698757	0.2876
ASPt6	8.58745	1.13579	-4.43324	-0.279123	-3.03107	-16.8694	-18.9353	-5.95317	-0.697997	0.2876
ASPTAm	8.58797	1.13603	-4.43429	-0.279616	-3.03348	-16.8801	-18.946	-5.9566	-0.699024	0.2876
ATPH1e	8.58618	1.13601	-4.43394	-0.278877	-3.03076	-16.8687	-18.9465	-5.95765	-0.698343	0.2876
ATPtm	8.75289	1.0546	-4.30453	-0.255276	-3.0478	-16.8806	-18.9632	-5.9596	-0.758105	0.2876
ATPtn	8.58618	1.136	-4.43393	-0.278959	-3.03075	-16.8687	-18.9465	-5.95764	-0.698347	0.2876
BAAT1x	8.58618	1.13601	-4.43394	-0.278844	-3.03076	-16.8687	-18.9465	-5.95766	-0.698341	0.2876
BAAT2x	8.58619	1.13599	-4.43388	-0.278866	-3.0308	-16.8687	-18.9465	-5.95764	-0.698352	0.2876
BAAT4x	8.58618	1.136	-4.43394	-0.278902	-3.03075	-16.8687	-18.9465	-5.95765	-0.698344	0.2876
BACCLm	8.58618	1.13601	-4.43394	-0.278899	-3.03075	-16.8687	-18.9465	-5.95765	-0.698343	0.2876
BALAtmr	8.61828	1.1375	-4.44069	-0.279548	-3.05775	-16.8779	-18.9351	-5.95807	-0.689288	0.2876
BAMPPALDOX	8.58618	1.136	-4.43394	-0.278928	-3.03076	-16.8687	-18.9465	-5.95765	-0.698345	0.2876
BDHm	8.58613	1.13608	-4.43427	-0.279017	-3.03095	-16.8685	-18.947	-5.95782	-0.698481	0.2876
BHBtm	8.58613	1.13608	-4.43427	-0.279052	-3.03095	-16.8685	-18.947	-5.95782	-0.698483	0.2876
BHMT	8.58618	1.13601	-4.43394	-0.27885	-3.03076	-16.8687	-18.9465	-5.95766	-0.698339	0.2876
BILGLCURtr	8.58618	1.136	-4.43394	-0.27891	-3.03075	-16.8687	-18.9465	-5.95765	-0.698344	0.2876
BILIRED	8.58618	1.13601	-4.43394	-0.278848	-3.03076	-16.8687	-18.9465	-5.95766	-0.698344	0.2876
BILIRUBtr	8.58618	1.13601	-4.43394	-0.278874	-3.03076	-16.8687	-18.9465	-5.95765	-0.698343	0.2876
BPNT2	8.58618	1.13601	-4.43394	-0.278865	-3.03076	-16.8687	-18.9465	-5.95765	-0.698343	0.2876
BTNDm	8.58618	1.13601	-4.43394	-0.278875	-3.03075	-16.8687	-18.9465	-5.95765	-0.698342	0.2876
BTNPLm	8.58618	1.13601	-4.43394	-0.278894	-3.03075	-16.8687	-18.9465	-5.95765	-0.698342	0.2876
BTNt2	8.5862	1.136	-4.43392	-0.278866	-3.03074	-16.8687	-18.9465	-5.9577	-0.698276	0.2876
BTNt4i	8.58618	1.13601	-4.43394	-0.278868	-3.03075	-16.8687	-18.9465	-5.95765	-0.698341	0.2876
C160CPT1	8.58617	1.13601	-4.43398	-0.278963	-3.03072	-16.8687	-18.9465	-5.95765	-0.698339	0.2876
C160CPT2	8.58618	1.13601	-4.43394	-0.278844	-3.03076	-16.8687	-18.9465	-5.95766	-0.698342	0.2876
C160CRNt	8.58618	1.136	-4.43394	-0.278909	-3.03076	-16.8687	-18.9465	-5.95765	-0.698345	0.2876
C161CPT1	8.58618	1.136	-4.43394	-0.278932	-3.03075	-16.8687	-18.9465	-5.95765	-0.698344	0.2876
C161CPT12	8.58618	1.13601	-4.43394	-0.278872	-3.03076	-16.8687	-18.9465	-5.95765	-0.698343	0.2876
C161CPT2	8.58618	1.13601	-4.43394	-0.278869	-3.03076	-16.8687	-18.9465	-5.95765	-0.698342	0.2876
C161CPT22	8.58618	1.136	-4.43394	-0.278902	-3.03075	-16.8687	-18.9465	-5.95765	-0.698344	0.2876
C161CRN2t	8.58618	1.13601	-4.43394	-0.278889	-3.03076	-16.8687	-18.9465	-5.95765	-0.698343	0.2876
C161CRNt	8.58618	1.136	-4.43393	-0.278929	-3.03075	-16.8687	-18.9465	-5.95765	-0.698345	0.2876
C180CPT1	8.58618	1.136	-4.43393	-0.278921	-3.03076	-16.8687	-18.9465	-5.95765	-0.698346	0.2876
C180CPT2	8.58618	1.136	-4.43394	-0.278893	-3.03076	-16.8687	-18.9465	-5.95765	-0.698345	0.2876
C180CRNt	8.58618	1.13601	-4.43394	-0.278884	-3.03076	-16.8687	-18.9465	-5.95765	-0.698345	0.2876
C181CPT1	8.58616	1.136	-4.43393	-0.278878	-3.03076	-16.8687	-18.9465	-5.95765	-0.698345	0.2876
C181CPT2	8.58616	1.136	-4.43393	-0.278864	-3.03076	-16.8687	-18.9465	-5.95765	-0.698345	0.2876
C181CRNt	8.58617	1.13601	-4.43394	-0.278868	-3.03076	-16.8687	-18.9465	-5.95765	-0.698342	0.2876
C204CPT1	8.58618	1.13601	-4.43394	-0.278879	-3.03076	-16.8687	-18.9465	-5.95765	-0.698343	0.2876
C204CRNt	8.58618	1.13601	-4.43394	-0.278863	-3.03076	-16.8687	-18.9465	-5.95765	-0.698342	0.2876
C226CRNt	8.58618	1.13601	-4.43394	-0.278871	-3.03076	-16.8687	-18.9465	-5.95765	-0.698343	0.2876
CAATPS	8.58618	1.136	-4.43394	-0.278918	-3.03076	-16.8687	-18.9465	-5.95765	-0.698345	0.2876
CAt7r	8.58574	1.13598	-4.4338	-0.278906	-3.03072	-16.8694	-18.9467	-5.95747	-0.698992	0.2876
CATm	8.58659	1.13594	-4.43367	-0.278835	-3.03089	-16.8687	-18.9465	-5.95767	-0.698552	0.2876
CATp	8.59791	1.13574	-4.43376	-0.280203	-2.98784	-16.8653	-18.9508	-5.9625	-0.698252	0.2876
CBR2	8.58618	1.136	-4.43393	-0.278912	-3.03076	-16.8687	-18.9465	-5.95765	-0.698344	0.2876
CDIPTr	8.5917	1.1358	-4.43402	-0.279775	-3.03054	-16.8681	-18.9462	-5.95699	-0.698887	0.2876
CDPDAGtm	8.58618	1.136	-4.43394	-0.278929	-3.03076	-16.8687	-18.9465	-5.95765	-0.698346	0.2876
CDS	8.58618	1.136	-4.43394	-0.278853	-3.03076	-16.8687	-18.9465	-5.95765	-0.698345	0.2876
CDSm	8.58618	1.136	-4.43393	-0.278888	-3.03076	-16.8687	-18.9465	-5.95765	-0.698346	0.2876
CEPTC	8.58618	1.136	-4.43394	-0.278913	-3.03075	-16.8687	-18.9465	-5.95765	-0.698344	0.2876
CEPTE	8.58618	1.136	-4.43394	-0.278932	-3.03076	-16.8687	-18.9465	-5.95765	-0.698346	0.2876
CERK	8.58618	1.136	-4.43394	-0.278944	-3.03075	-16.8687	-18.9465	-5.95764	-0.698346	0.2876
CERT1gt	8.58618	1.136	-4.43393	-0.27892	-3.03076	-16.8687	-18.9465	-5.95765	-0.698346	0.2876
CERT2gt	8.58618	1.13601	-4.43394	-0.278867	-3.03076	-16.8687	-18.9465	-5.95765	-0.698342	0.2876
CERT2rt	8.58618	1.13601	-4.43394	-0.278901	-3.03075	-16.8687	-18.9465	-5.95765	-0.698343	0.2876
CGLYt3_2_	8.58618	1.136	-4.43394	-0.278917	-3.03075	-16.8687	-18.9465	-5.95765	-0.698344	0.2876
CHLPCTD	8.58614	1.136	-4.43394	-0.278945	-3.03075	-16.8687	-18.9465	-5.95764	-0.698346	0.2876
CHLtm	8.58618	1.13601	-4.43394	-0.278881	-3.03075	-16.8687	-18.9465	-5.95765	-0.698342	0.2876
CHOLATEt	8.58622	1.136	-4.43394	-0.278843	-3.03078	-16.8686	-18.9465	-5.95769	-0.698328	0.2876
CHOLK	8.58618	1.13601	-4.43394	-0.278869	-3.03076	-16.8687	-18.9465	-5.95765	-0.698343	0.2876
CHOLtu	8.57852	1.13773	-4.44147	-0.280579	-3.02718	-16.8691	-18.9401	-5.954	-0.703897	0.2876
CHSTEROLt1	8.58618	1.136	-4.43394	-0.278923	-3.03075	-16.8687	-18.9465	-5.95765	-0.698345	0.2876
CHSTEROLt2	8.58618	1.136	-4.43394	-0.27892	-3.03075	-16.8687	-18.9465	-5.95765	-0.698345	0.2876
CHSTEROLt3	8.58618	1.136	-4.43394	-0.278941	-3.03075	-16.8687	-18.9465	-5.95764	-0.698345	0.2876
CHSTEROLtg	8.58617	1.13601	-4.43394	-0.278895	-3.03075	-16.8687	-18.9465	-5.95765	-0.698343	0.2876
CITt4_2	8.58626	1.13597	-4.43378	-0.278954	-3.03077	-16.8689	-18.9461	-5.95773	-0.698611	0.2876
CITtam	8.58595	1.13597	-4.43376	-0.278958	-3.03067	-16.8677	-18.9466	-5.95773	-0.698206	0.2876
CITtbm	8.58618	1.136	-4.43394	-0.278892	-3.03076	-16.8687	-18.9465	-5.95765	-0.698345	0.2876
CK	8.58618	1.13601	-4.43394	-0.278866	-3.03075	-16.8687	-18.9465	-5.95765	-0.698342	0.2876
CLHCO3tex2	8.58568	1.13592	-4.43355	-0.279039	-3.03086	-16.8697	-18.9463	-5.95712	-0.700031	0.2876
CLOHtex2	8.58642	1.13628	-4.43489	-0.278189	-3.03128	-16.8685	-18.9475	-5.95814	-0.699205	0.2876
CLOXAtex2	8.58615	1.13598	-4.43385	-0.278948	-3.03082	-16.8689	-18.9466	-5.95771	-0.698671	0.2876
CLPNDCRNt	8.58618	1.13601	-4.43394	-0.278885	-3.03076	-16.8687	-18.9465	-5.95765	-0.698343	0.2876
CLS_hs	8.59171	1.1358	-4.43402	-0.279775	-3.03054	-16.8681	-18.9462	-5.95699	-0.698887	0.2876
CMPSAS	8.58618	1.136	-4.43394	-0.278942	-3.03075	-16.8687	-18.9465	-5.95764	-0.698345	0.2876
CO2tm	8.54821	1.14057	-4.45538	-0.295191	-2.98532	-16.8995	-18.9139	-5.9981	-0.655181	0.2876
COAtl	8.58618	1.136	-4.43394	-0.278951	-3.03075	-16.8687	-18.9465	-5.95764	-0.698346	0.2876
COAtm	8.58609	1.13599	-4.43388	-0.278892	-3.03078	-16.8687	-18.9466	-5.95763	-0.698359	0.2876
COAtp	8.58612	1.13607	-4.43423	-0.278928	-3.03054	-16.8688	-18.9464	-5.95769	-0.698292	0.2876
COAtr	8.58618	1.136	-4.43393	-0.278951	-3.03075	-16.8687	-18.9465	-5.95764	-0.698346	0.2876
COt	8.58618	1.13601	-4.43394	-0.278861	-3.03076	-16.8687	-18.9465	-5.95765	-0.698345	0.2876
CREATt4_2_r	8.58711	1.13593	-4.43381	-0.279367	-3.03063	-16.8688	-18.9443	-5.95649	-0.699708	0.2876
CREATtmdiffir	8.58618	1.136	-4.43394	-0.278894	-3.03076	-16.8687	-18.9465	-5.95765	-0.698344	0.2876
CRNCARtp	8.58612	1.136	-4.43396	-0.278912	-3.03075	-16.8687	-18.9465	-5.95765	-0.698344	0.2876
CRNtim	8.58618	1.13601	-4.43394	-0.278883	-3.03075	-16.8687	-18.9465	-5.95765	-0.698342	0.2876
CRTNsyn	8.58618	1.136	-4.43393	-0.278949	-3.03075	-16.8687	-18.9465	-5.95764	-0.698346	0.2876
CRTSLtr	8.58605	1.13598	-4.43377	-0.278833	-3.03072	-16.8685	-18.9468	-5.95775	-0.69853	0.2876
CSm	8.583	1.13669	-4.43809	-0.282121	-3.0367	-16.821	-18.9363	-5.9591	-0.721166	0.2876
CSNAT2m	8.58603	1.13601	-4.43393	-0.278874	-3.03081	-16.8687	-18.9466	-5.95763	-0.698355	0.2876
CSNAT2x	8.58618	1.136	-4.43394	-0.278929	-3.03076	-16.8687	-18.9465	-5.95765	-0.69835	0.2876
CSNAT3x	8.58618	1.13601	-4.43394	-0.278835	-3.03076	-16.8687	-18.9465	-5.95766	-0.698341	0.2876
CSNATer	8.58618	1.13601	-4.43394	-0.278886	-3.03075	-16.8687	-18.9465	-5.95765	-0.698341	0.2876
CSNATm	8.58588	1.1361	-4.43436	-0.278997	-3.03022	-16.8688	-18.9465	-5.95773	-0.698064	0.2876
CSNATp	8.58607	1.13604	-4.43411	-0.278901	-3.03056	-16.8687	-18.9465	-5.95768	-0.698244	0.2876
CSNATr	8.58616	1.13601	-4.43396	-0.278864	-3.03073	-16.8687	-18.9465	-5.95766	-0.698327	0.2876
CYSGLTH	8.58613	1.13601	-4.43392	-0.27882	-3.03102	-16.8687	-18.9465	-5.95763	-0.69834	0.2876
CYSGLUexR	8.5859	1.13601	-4.43394	-0.278895	-3.03075	-16.8694	-18.946	-5.95788	-0.698429	0.2876
CYSGLYexR	8.58619	1.13602	-4.434	-0.278908	-3.03078	-16.8686	-18.9462	-5.95771	-0.698392	0.2876
CYSO	8.58624	1.136	-4.4339	-0.278941	-3.03099	-16.8687	-18.9465	-5.95767	-0.698225	0.2876
CYSt4	8.58606	1.13598	-4.43384	-0.278777	-3.0307	-16.8689	-18.9471	-5.95774	-0.698185	0.2876
CYStec	8.58576	1.13596	-4.4337	-0.278664	-3.03069	-16.8692	-18.9475	-5.95747	-0.698916	0.2876
CYTDK2m	8.58618	1.136	-4.43394	-0.278867	-3.03076	-16.8687	-18.9465	-5.95765	-0.698345	0.2876
CYTDtm	8.58618	1.136	-4.43393	-0.278939	-3.03076	-16.8687	-18.9465	-5.95765	-0.698346	0.2876
CYTK10	8.58612	1.1357	-4.434	-0.278995	-3.03073	-16.8687	-18.9465	-5.95763	-0.69831	0.2876
CYTK11	8.58612	1.13564	-4.43401	-0.278935	-3.03074	-16.8687	-18.9465	-5.95764	-0.698304	0.2876
CYTK12	8.58616	1.13571	-4.43394	-0.278866	-3.03075	-16.8687	-18.9465	-5.95765	-0.698345	0.2876
CYTK13	8.58618	1.13598	-4.43393	-0.278942	-3.03075	-16.8687	-18.9465	-5.95764	-0.698349	0.2876
CYTK14	8.58618	1.136	-4.43393	-0.278947	-3.03075	-16.8687	-18.9465	-5.95764	-0.698346	0.2876
CYTK1m	8.58618	1.136	-4.43394	-0.278881	-3.03076	-16.8687	-18.9465	-5.95765	-0.698344	0.2876
CYTK3	8.5862	1.13622	-4.43389	-0.279055	-3.03078	-16.8689	-18.9465	-5.95767	-0.698345	0.2876
CYTK4	8.5862	1.13609	-4.4339	-0.278984	-3.03078	-16.8689	-18.9465	-5.95768	-0.698341	0.2876
CYTK5	8.58614	1.13569	-4.43401	-0.27889	-3.03075	-16.8687	-18.9465	-5.95765	-0.698303	0.2876
CYTK6	8.58614	1.13575	-4.434	-0.278948	-3.03075	-16.8687	-18.9465	-5.95764	-0.69831	0.2876
CYTK7	8.58618	1.13603	-4.43394	-0.278917	-3.03075	-16.8687	-18.9465	-5.95765	-0.69834	0.2876
CYTK8	8.58618	1.13601	-4.43394	-0.278875	-3.03076	-16.8687	-18.9465	-5.95765	-0.698341	0.2876
CYTK9	8.58615	1.13564	-4.43394	-0.278848	-3.03076	-16.8687	-18.9465	-5.95765	-0.698344	0.2876
D3AIBTm	8.58508	1.13622	-4.43485	-0.279084	-3.03028	-16.8681	-18.9459	-5.95775	-0.699292	0.2876
DAGK_hs	8.58618	1.136	-4.43393	-0.278949	-3.03075	-16.8687	-18.9465	-5.95764	-0.698346	0.2876
DAGt	8.58883	1.13898	-4.44836	-0.284341	-3.03132	-16.8655	-18.9527	-5.96409	-0.696388	0.2876
DALAt2r	8.58591	1.13589	-4.43346	-0.278851	-3.03062	-16.8702	-18.9461	-5.95877	-0.697853	0.2876
DCK1m	8.58618	1.136	-4.43394	-0.278884	-3.03075	-16.8687	-18.9465	-5.95765	-0.698343	0.2876
DDPGAm	8.58618	1.136	-4.43394	-0.278912	-3.03076	-16.8687	-18.9465	-5.95765	-0.698345	0.2876
DESAT16_2	8.58618	1.136	-4.43394	-0.278925	-3.03075	-16.8687	-18.9465	-5.95765	-0.698344	0.2876
DESAT18_3	8.58618	1.136	-4.43393	-0.278928	-3.03076	-16.8687	-18.9465	-5.95765	-0.698346	0.2876
DGCHOLtx	8.58618	1.136	-4.43394	-0.278895	-3.03076	-16.8687	-18.9465	-5.95765	-0.698344	0.2876
DGK2m	8.58618	1.13601	-4.43394	-0.278861	-3.03076	-16.8687	-18.9465	-5.95765	-0.698343	0.2876
DGNSKm	8.58618	1.136	-4.43394	-0.278889	-3.03076	-16.8687	-18.9465	-5.95765	-0.698344	0.2876
DGSNt	8.58619	1.13601	-4.43395	-0.27883	-3.03076	-16.8687	-18.9465	-5.95767	-0.698326	0.2876
DGSNtm	8.58618	1.136	-4.43393	-0.278929	-3.03076	-16.8687	-18.9465	-5.95765	-0.698346	0.2876
DGULND	8.58618	1.136	-4.43394	-0.278896	-3.03076	-16.8687	-18.9465	-5.95765	-0.698345	0.2876
DHCHOLESTANATEtm	8.58618	1.13601	-4.43394	-0.278875	-3.03076	-16.8687	-18.9465	-5.95765	-0.698344	0.2876
DHCR242r	8.58562	1.13591	-4.43316	-0.278446	-3.03059	-16.8676	-18.9477	-5.95815	-0.699189	0.2876
DHCRD1	8.58618	1.13601	-4.43394	-0.278859	-3.03075	-16.8687	-18.9465	-5.95765	-0.69834	0.2876
DHCRD2	8.58618	1.136	-4.43394	-0.278875	-3.03076	-16.8687	-18.9465	-5.95765	-0.698344	0.2876
DHFtm	8.58618	1.13601	-4.43394	-0.278872	-3.03076	-16.8687	-18.9465	-5.95765	-0.698344	0.2876
DHORD9	8.58741	1.13612	-4.43425	-0.278921	-3.03091	-16.8691	-18.9463	-5.95758	-0.698016	0.2876
DHPM1	8.58618	1.136	-4.43394	-0.278917	-3.03076	-16.8687	-18.9465	-5.95765	-0.698346	0.2876
DHPM2	8.58618	1.136	-4.43394	-0.278933	-3.03075	-16.8687	-18.9465	-5.95765	-0.698345	0.2876
DHPR2	8.58605	1.13602	-4.43416	-0.279117	-3.03053	-16.8688	-18.9465	-5.95763	-0.698387	0.2876
DLNLCGCPT1	8.58618	1.136	-4.43394	-0.2789	-3.03075	-16.8687	-18.9465	-5.95765	-0.698344	0.2876
DLNLCGCRNt	8.58618	1.136	-4.43394	-0.278896	-3.03076	-16.8687	-18.9465	-5.95765	-0.698344	0.2876
DMNONCOACRNCPT1	8.58618	1.136	-4.43394	-0.278907	-3.03076	-16.8687	-18.9465	-5.95765	-0.698349	0.2876
DNDPt11m	8.58618	1.13601	-4.43394	-0.278891	-3.03076	-16.8687	-18.9465	-5.95765	-0.698343	0.2876
DNDPt13m	8.58618	1.136	-4.43393	-0.278911	-3.03076	-16.8687	-18.9465	-5.95765	-0.698346	0.2876
DNDPt14m	8.58618	1.13601	-4.43394	-0.278849	-3.03077	-16.8687	-18.9465	-5.95765	-0.698345	0.2876
DNDPt15m	8.58618	1.13601	-4.43394	-0.278837	-3.03077	-16.8687	-18.9465	-5.95766	-0.698343	0.2876
DNDPt16m	8.58618	1.13601	-4.43394	-0.278838	-3.03076	-16.8687	-18.9465	-5.95766	-0.698343	0.2876
DNDPt19m	8.58618	1.136	-4.43394	-0.278908	-3.03076	-16.8687	-18.9465	-5.95765	-0.698345	0.2876
DNDPt24m	8.58618	1.13601	-4.43394	-0.27887	-3.03076	-16.8687	-18.9465	-5.95765	-0.698343	0.2876
DNDPt32m	8.58618	1.13601	-4.43394	-0.278858	-3.03076	-16.8687	-18.9465	-5.95765	-0.698343	0.2876
DNDPt38m	8.58618	1.13601	-4.43394	-0.278872	-3.03076	-16.8687	-18.9465	-5.95765	-0.698343	0.2876
DNDPt39m	8.58618	1.13601	-4.43394	-0.278834	-3.03077	-16.8687	-18.9465	-5.95766	-0.698344	0.2876
DNDPt40m	8.58618	1.136	-4.43394	-0.278915	-3.03076	-16.8687	-18.9465	-5.95765	-0.698344	0.2876
DNDPt43m	8.58618	1.136	-4.43394	-0.278862	-3.03076	-16.8687	-18.9465	-5.95765	-0.698344	0.2876
DNDPt60m	8.58618	1.13601	-4.43394	-0.278874	-3.03076	-16.8687	-18.9465	-5.95765	-0.698343	0.2876
DNDPt7m	8.58618	1.13601	-4.43394	-0.278883	-3.03076	-16.8687	-18.9465	-5.95765	-0.698343	0.2876
DOLGPP_Ler	8.58618	1.13601	-4.43394	-0.278858	-3.03076	-16.8687	-18.9465	-5.95765	-0.698343	0.2876
DOPAMT	8.58618	1.13601	-4.43394	-0.278868	-3.03076	-16.8687	-18.9465	-5.95765	-0.698344	0.2876
DOPASFt	8.58618	1.136	-4.43394	-0.278928	-3.03076	-16.8687	-18.9465	-5.95765	-0.698346	0.2876
DOPASULT	8.58618	1.136	-4.43394	-0.278893	-3.03076	-16.8687	-18.9465	-5.95765	-0.698344	0.2876
DOPAt4_2_r	8.58615	1.136	-4.43389	-0.278854	-3.03081	-16.8689	-18.9462	-5.95755	-0.69894	0.2876
DOPAtu	8.58613	1.13601	-4.43395	-0.27888	-3.03077	-16.8687	-18.9464	-5.95754	-0.698536	0.2876
DPCOAtl	8.58618	1.136	-4.43393	-0.278953	-3.03076	-16.8687	-18.9465	-5.95764	-0.698347	0.2876
DRPA	8.58476	1.13584	-4.43284	-0.281758	-3.02974	-16.8692	-18.9458	-5.957	-0.699087	0.2876
DSAT	8.58618	1.13601	-4.43394	-0.278853	-3.03076	-16.8687	-18.9465	-5.95766	-0.698343	0.2876
DURAD	8.58619	1.136	-4.43392	-0.278903	-3.03077	-16.8687	-18.9465	-5.95765	-0.698342	0.2876
DURAD2	8.58618	1.136	-4.43393	-0.278932	-3.03076	-16.8687	-18.9465	-5.95765	-0.698347	0.2876
DURIK1	8.58618	1.136	-4.43394	-0.278895	-3.03076	-16.8687	-18.9465	-5.95765	-0.698344	0.2876
DURIK1m	8.58618	1.13601	-4.43394	-0.278871	-3.03076	-16.8687	-18.9465	-5.95765	-0.698343	0.2876
DUTPDPm	8.58618	1.136	-4.43394	-0.278897	-3.03076	-16.8687	-18.9465	-5.95765	-0.698345	0.2876
ECOAH1m	8.6343	1.13525	-4.4341	-0.279825	-3.04841	-16.8607	-18.9515	-5.95858	-0.679959	0.2876
EHGLAT2m	8.58618	1.136	-4.43394	-0.278894	-3.03075	-16.8687	-18.9465	-5.95765	-0.698343	0.2876
EHGLATm	8.58618	1.136	-4.43393	-0.278937	-3.03075	-16.8687	-18.9465	-5.95765	-0.698346	0.2876
EICOSTETCRNt	8.58618	1.13601	-4.43394	-0.278849	-3.03076	-16.8687	-18.9465	-5.95765	-0.698341	0.2876
ELAIDCPT1	8.58618	1.136	-4.43394	-0.278921	-3.03075	-16.8687	-18.9465	-5.95765	-0.698344	0.2876
ELAIDCPT2	8.58618	1.136	-4.43393	-0.278944	-3.03075	-16.8687	-18.9465	-5.95764	-0.698346	0.2876
ELAIDCRNt	8.58618	1.136	-4.43394	-0.2789	-3.03076	-16.8687	-18.9465	-5.95765	-0.698344	0.2876
ETF	8.58588	1.13599	-4.4338	-0.278837	-3.0311	-16.8686	-18.9465	-5.9577	-0.698374	0.2876
ETFQO	8.58588	1.13599	-4.4338	-0.278836	-3.0311	-16.8686	-18.9465	-5.9577	-0.698373	0.2876
ETHAK	8.58618	1.13601	-4.43394	-0.278885	-3.03075	-16.8687	-18.9465	-5.95765	-0.698342	0.2876
FACOAL160i	8.58618	1.13601	-4.43394	-0.278872	-3.03076	-16.8687	-18.9465	-5.95765	-0.698344	0.2876
FACOAL181i	8.58618	1.13601	-4.43394	-0.278867	-3.03075	-16.8687	-18.9465	-5.95765	-0.69834	0.2876
FACOAL204	8.58618	1.13601	-4.43394	-0.278888	-3.03075	-16.8687	-18.9465	-5.95765	-0.698343	0.2876
FACOAL80i	8.58618	1.13601	-4.43394	-0.278897	-3.03075	-16.8687	-18.9465	-5.95765	-0.698343	0.2876
FADH2tru	8.58562	1.13591	-4.43316	-0.278421	-3.03059	-16.8676	-18.9477	-5.95816	-0.699187	0.2876
FADH2tx	8.59148	1.1347	-4.42852	-0.278443	-3.02948	-16.8683	-18.9429	-5.95706	-0.70022	0.2876
FADtru	8.58562	1.13591	-4.43316	-0.278418	-3.03059	-16.8676	-18.9477	-5.95815	-0.699188	0.2876
FADtx	8.59148	1.1347	-4.42852	-0.278416	-3.02949	-16.8683	-18.9429	-5.95706	-0.700218	0.2876
FAOXC160	8.58618	1.13601	-4.43394	-0.278834	-3.03076	-16.8687	-18.9465	-5.95766	-0.698342	0.2876
FAOXC161802m	8.58618	1.136	-4.43394	-0.278912	-3.03076	-16.8687	-18.9465	-5.95765	-0.698345	0.2876
FAOXC16180m	8.58618	1.136	-4.43394	-0.278913	-3.03076	-16.8687	-18.9465	-5.95765	-0.698345	0.2876
FAOXC180	8.58618	1.13601	-4.43394	-0.27888	-3.03076	-16.8687	-18.9465	-5.95765	-0.698343	0.2876
FAOXC1811603m	8.58618	1.136	-4.43394	-0.27889	-3.03076	-16.8687	-18.9465	-5.95765	-0.698344	0.2876
FAOXC200180m	8.58618	1.13601	-4.43394	-0.278885	-3.03076	-16.8687	-18.9465	-5.95765	-0.698343	0.2876
FAOXC200180x	8.58618	1.13601	-4.43394	-0.278879	-3.03075	-16.8687	-18.9465	-5.95765	-0.698342	0.2876
FAOXC240200x	8.58618	1.136	-4.43394	-0.278908	-3.03076	-16.8687	-18.9465	-5.95765	-0.698346	0.2876
FAOXC80	8.58618	1.13601	-4.43394	-0.278896	-3.03075	-16.8687	-18.9465	-5.95765	-0.698342	0.2876
FAS100COA	8.58618	1.13601	-4.43394	-0.278871	-3.03076	-16.8687	-18.9465	-5.95765	-0.698344	0.2876
FAS120COA	8.58618	1.13601	-4.43394	-0.278866	-3.03076	-16.8687	-18.9465	-5.95765	-0.698342	0.2876
FAS140COA	8.58618	1.13601	-4.43394	-0.278875	-3.03076	-16.8687	-18.9465	-5.95765	-0.698343	0.2876
FAS160COA	8.58618	1.136	-4.43393	-0.278952	-3.03075	-16.8687	-18.9465	-5.95764	-0.698346	0.2876
FAS180COA	8.58618	1.136	-4.43394	-0.278911	-3.03076	-16.8687	-18.9465	-5.95765	-0.698344	0.2876
FAS80COA_L	8.58618	1.136	-4.43394	-0.278892	-3.03076	-16.8687	-18.9465	-5.95765	-0.698344	0.2876
FKYNH	8.58618	1.13601	-4.43394	-0.278855	-3.03076	-16.8687	-18.9465	-5.95766	-0.698342	0.2876
FOLR2	8.58619	1.136	-4.43392	-0.278907	-3.03077	-16.8687	-18.9465	-5.95765	-0.698342	0.2876
FOLt2	8.58595	1.13586	-4.43343	-0.279167	-3.03053	-16.869	-18.946	-5.95733	-0.698331	0.2876
FPGS2	8.58618	1.136	-4.43394	-0.278951	-3.03075	-16.8687	-18.9465	-5.95764	-0.698346	0.2876
FPGS8	8.58618	1.136	-4.43394	-0.278915	-3.03075	-16.8687	-18.9465	-5.95765	-0.698344	0.2876
FRUt1r	8.58616	1.13601	-4.43394	-0.27888	-3.03077	-16.8687	-18.9464	-5.9576	-0.698471	0.2876
FTHFDH	8.58618	1.136	-4.43394	-0.278923	-3.03076	-16.8687	-18.9465	-5.95765	-0.698345	0.2876
FUMm	8.59663	1.13221	-4.41684	-0.27531	-3.04584	-16.8622	-18.9408	-5.95606	-0.707922	0.2876
FUMSO3tm	8.58651	1.13594	-4.43366	-0.278794	-3.0309	-16.8687	-18.9465	-5.95758	-0.698616	0.2876
FUMSO4tm	8.58651	1.13594	-4.43366	-0.27885	-3.0309	-16.8687	-18.9465	-5.95758	-0.698618	0.2876
FUMtm	8.58533	1.13595	-4.43363	-0.279064	-3.03028	-16.8704	-18.9464	-5.95809	-0.697836	0.2876
FUMTSULtm	8.58682	1.13591	-4.43352	-0.278815	-3.03105	-16.8686	-18.9465	-5.95754	-0.698688	0.2876
G3PD2m	8.58495	1.13609	-4.43384	-0.278226	-3.03204	-16.8684	-18.9471	-5.95772	-0.698877	0.2876
G5SDym	8.58618	1.13601	-4.43394	-0.278856	-3.03075	-16.8687	-18.9465	-5.95766	-0.69834	0.2876
G6Pter	8.58618	1.136	-4.43394	-0.278881	-3.03076	-16.8687	-18.9465	-5.95765	-0.698345	0.2876
GACMTRc	8.59008	1.13571	-4.43352	-0.280425	-3.03002	-16.8689	-18.9398	-5.95492	-0.699674	0.2876
GALGLUSIDEtl	8.58618	1.13601	-4.43394	-0.278842	-3.03077	-16.8687	-18.9465	-5.95766	-0.698344	0.2876
GALt1r	8.58596	1.13632	-4.4345	-0.27698	-3.03068	-16.8687	-18.9464	-5.95754	-0.69812	0.2876
GALtly	8.58618	1.136	-4.43394	-0.278868	-3.03076	-16.8687	-18.9465	-5.95765	-0.698344	0.2876
GBA	8.58618	1.13601	-4.43394	-0.278876	-3.03075	-16.8687	-18.9465	-5.95765	-0.698342	0.2876
GBAl	8.58618	1.136	-4.43394	-0.27889	-3.03075	-16.8687	-18.9465	-5.95765	-0.698343	0.2876
GCALDDm	8.59132	1.13541	-4.43211	-0.279302	-3.03194	-16.8682	-18.9452	-5.95777	-0.699441	0.2876
GCHOLAt	8.58617	1.136	-4.43393	-0.278954	-3.03075	-16.8687	-18.9465	-5.95763	-0.698349	0.2876
GCHOLAtx	8.58618	1.136	-4.43394	-0.27893	-3.03075	-16.8687	-18.9465	-5.95765	-0.698345	0.2876
GGH_10FTHF5GLUl	8.58618	1.136	-4.43394	-0.278939	-3.03075	-16.8687	-18.9465	-5.95765	-0.698345	0.2876
GGH_10FTHF6GLUl	8.58618	1.13601	-4.43394	-0.278866	-3.03075	-16.8687	-18.9465	-5.95765	-0.698342	0.2876
GGH_5THFl	8.58618	1.136	-4.43394	-0.278915	-3.03075	-16.8687	-18.9465	-5.95765	-0.698344	0.2876
GGH_6THFl	8.58618	1.13601	-4.43394	-0.278854	-3.03075	-16.8687	-18.9465	-5.95765	-0.698342	0.2876
GGLUCT	8.58618	1.136	-4.43394	-0.278928	-3.03075	-16.8687	-18.9465	-5.95765	-0.698345	0.2876
GHMT2rm	8.58618	1.13601	-4.43394	-0.278888	-3.03076	-16.8687	-18.9465	-5.95765	-0.698343	0.2876
GLB1	8.58618	1.136	-4.43394	-0.278897	-3.03076	-16.8687	-18.9465	-5.95765	-0.698344	0.2876
GLCt1r	8.58483	1.13591	-4.43731	-0.283992	-3.03024	-16.8688	-18.9462	-5.95721	-0.696502	0.2876
GLCter	8.58618	1.136	-4.43394	-0.278899	-3.03076	-16.8687	-18.9465	-5.95765	-0.698345	0.2876
GLCtly	8.58618	1.13601	-4.43394	-0.278887	-3.03075	-16.8687	-18.9465	-5.95765	-0.698343	0.2876
GLCURter	8.58605	1.13599	-4.43377	-0.278767	-3.03071	-16.8685	-18.9468	-5.95777	-0.698526	0.2876
GLNtm	8.71327	1.09831	-4.25258	-0.222313	-3.0448	-16.9447	-18.9284	-5.97648	-0.687074	0.2876
GLU5Km	8.58618	1.136	-4.43394	-0.278906	-3.03075	-16.8687	-18.9465	-5.95765	-0.698343	0.2876
GLUCYS	8.58618	1.136	-4.43394	-0.278907	-3.03076	-16.8687	-18.9465	-5.95765	-0.698346	0.2876
GLUDxm	8.58511	1.13604	-4.43391	-0.278867	-3.0289	-16.8683	-18.944	-5.95819	-0.697542	0.2876
GLUDym	8.58762	1.13595	-4.43396	-0.278952	-3.03315	-16.8692	-18.9498	-5.95694	-0.69939	0.2876
GLUNm	8.6612	1.11306	-4.32303	-0.243692	-3.03703	-16.9131	-18.9308	-5.97017	-0.696425	0.2876
GLUt2m	8.54961	1.13982	-4.45116	-0.28866	-3.04913	-16.936	-18.8499	-5.9934	-0.71812	0.2876
GLUt6	8.58537	1.13585	-4.43322	-0.278933	-3.03037	-16.8706	-18.9482	-5.95935	-0.697622	0.2876
GLUt7l	8.58618	1.136	-4.43393	-0.278909	-3.03076	-16.8687	-18.9465	-5.95765	-0.698346	0.2876
GLXtm	8.58618	1.136	-4.43394	-0.278865	-3.03077	-16.8687	-18.9465	-5.95765	-0.698345	0.2876
GLXtp	8.58618	1.136	-4.43393	-0.278924	-3.03076	-16.8687	-18.9465	-5.95765	-0.698346	0.2876
GLYAMDTRc	0	0	0	0	0	0	0	0	0	0
GLYATm	8.58618	1.136	-4.43393	-0.278961	-3.03075	-16.8687	-18.9465	-5.95764	-0.698347	0.2876
GLYBt4_2_r	8.58594	1.13599	-4.43383	-0.278942	-3.03077	-16.869	-18.9462	-5.95725	-0.699114	0.2876
GLYC3Ptm	8.60334	1.13346	-4.42271	-0.275943	-3.02388	-16.8628	-18.9507	-5.95886	-0.70551	0.2876
GLYCLTDy	8.58618	1.136	-4.43393	-0.278922	-3.03076	-16.8687	-18.9465	-5.95765	-0.698346	0.2876
GLYC_St	8.59227	1.13459	-4.43189	-0.283091	-3.03513	-16.864	-18.9463	-5.96038	-0.704106	0.2876
GLYCtm	8.58618	1.136	-4.43394	-0.278946	-3.03075	-16.8687	-18.9465	-5.95764	-0.698346	0.2876
GLYKm	8.58618	1.136	-4.43394	-0.278934	-3.03075	-16.8687	-18.9465	-5.95765	-0.698345	0.2876
GLYOp	8.58618	1.13601	-4.43394	-0.278833	-3.03077	-16.8687	-18.9465	-5.95766	-0.698344	0.2876
GLYt4	8.58598	1.13601	-4.43394	-0.278784	-3.03071	-16.8688	-18.9468	-5.95801	-0.69818	0.2876
GLYt7_211_r	8.58544	1.13595	-4.43362	-0.278946	-3.03057	-16.8697	-18.9468	-5.95758	-0.698599	0.2876
GLYtm	8.58618	1.136	-4.43394	-0.278946	-3.03075	-16.8687	-18.9465	-5.95764	-0.698346	0.2876
GLYtp	8.58618	1.136	-4.43393	-0.278952	-3.03075	-16.8687	-18.9465	-5.95764	-0.698346	0.2876
GMPtn	8.58618	1.13601	-4.43394	-0.27886	-3.03075	-16.8687	-18.9465	-5.95765	-0.698341	0.2876
GPAM_hs	8.58618	1.136	-4.43393	-0.278934	-3.03076	-16.8687	-18.9465	-5.95765	-0.698346	0.2876
GSNt	8.58618	1.136	-4.43394	-0.278914	-3.03075	-16.8687	-18.9465	-5.95765	-0.698344	0.2876
GTHO	8.58604	1.13601	-4.43388	-0.278781	-3.03143	-16.8687	-18.9464	-5.95759	-0.698335	0.2876
GTHOm	8.58618	1.136	-4.43394	-0.278909	-3.03075	-16.8687	-18.9465	-5.95765	-0.698344	0.2876
GTHP	8.58399	1.13604	-4.43396	-0.278457	-3.03863	-16.8693	-18.9456	-5.95681	-0.698389	0.2876
GTHPe	8.58618	1.136	-4.43393	-0.27895	-3.03076	-16.8687	-18.9465	-5.95764	-0.698347	0.2876
GTHPm	8.58618	1.136	-4.43394	-0.278901	-3.03076	-16.8687	-18.9465	-5.95765	-0.698345	0.2876
GTHS	8.58618	1.136	-4.43394	-0.27896	-3.03075	-16.8687	-18.9465	-5.95764	-0.698346	0.2876
GTMLTe	8.58618	1.136	-4.43394	-0.278916	-3.03075	-16.8687	-18.9465	-5.95765	-0.698344	0.2876
GUACYC	8.58618	1.136	-4.43394	-0.278874	-3.03076	-16.8687	-18.9465	-5.95765	-0.698345	0.2876
GULN3D	8.58618	1.136	-4.43394	-0.278901	-3.03076	-16.8687	-18.9465	-5.95765	-0.698345	0.2876
GULNDer	8.58605	1.13598	-4.43377	-0.278802	-3.03072	-16.8685	-18.9468	-5.95776	-0.698528	0.2876
GULNter	8.58605	1.13598	-4.43377	-0.278804	-3.03071	-16.8685	-18.9468	-5.95776	-0.698528	0.2876
H2CO3Dm	8.58761	1.13609	-4.43425	-0.278938	-3.03125	-16.8688	-18.9466	-5.9577	-0.698386	0.2876
H2O2syn	8.58618	1.136	-4.43393	-0.278955	-3.03075	-16.8687	-18.9465	-5.95764	-0.698346	0.2876
H2O2t	8.59643	1.13581	-4.43385	-0.279161	-3.0415	-16.8686	-18.95	-5.95809	-0.697663	0.2876
H2O2tm	8.58618	1.136	-4.43394	-0.27887	-3.03076	-16.8687	-18.9465	-5.95765	-0.698345	0.2876
H2O2tp	8.58546	1.13602	-4.43395	-0.278749	-3.03337	-16.8689	-18.9462	-5.95737	-0.698358	0.2876
H2Oter	8.58623	1.13601	-4.43397	-0.278937	-3.03073	-16.8687	-18.9465	-5.95762	-0.698335	0.2876
H2Otg	8.58618	1.13601	-4.43394	-0.278872	-3.03076	-16.8687	-18.9465	-5.95765	-0.698343	0.2876
H2Otly	8.58618	1.136	-4.43394	-0.278924	-3.03075	-16.8687	-18.9465	-5.95765	-0.698344	0.2876
H2Otn	8.58619	1.136	-4.43393	-0.278902	-3.03076	-16.8687	-18.9465	-5.95764	-0.698347	0.2876
H2Otp	8.59654	1.13501	-4.43017	-0.279233	-3.00004	-16.8653	-18.9498	-5.96088	-0.699705	0.2876
HACD1m	8.6343	1.13525	-4.43409	-0.279895	-3.04841	-16.8607	-18.9515	-5.95858	-0.679962	0.2876
HACD9m	8.58585	1.13613	-4.43445	-0.278994	-3.03159	-16.8685	-18.947	-5.9578	-0.698617	0.2876
HCO3_CLt	8.58617	1.136	-4.4339	-0.278916	-3.03079	-16.8688	-18.9466	-5.95768	-0.6985	0.2876
HDCAter	8.58618	1.136	-4.43394	-0.278881	-3.03076	-16.8687	-18.9465	-5.95765	-0.698345	0.2876
HDD2COAtx	8.58618	1.136	-4.43393	-0.278905	-3.03076	-16.8687	-18.9465	-5.95765	-0.698345	0.2876
HIBDm	8.58618	1.136	-4.43394	-0.278907	-3.03076	-16.8687	-18.9465	-5.95765	-0.698345	0.2876
HISDC	8.57846	1.13686	-4.43717	-0.279528	-3.0297	-16.8888	-18.9557	-5.96105	-0.700783	0.2876
HISTAtu	8.58602	1.13603	-4.43401	-0.278937	-3.03074	-16.8692	-18.9468	-5.9578	-0.698346	0.2876
HISTAVESSEC	8.58618	1.13601	-4.43394	-0.27885	-3.03076	-16.8687	-18.9465	-5.95765	-0.698342	0.2876
HMGCOASi	8.58618	1.136	-4.43393	-0.278958	-3.03075	-16.8687	-18.9465	-5.95764	-0.698347	0.2876
HMGCOASim	8.60574	1.13974	-4.45242	-0.281209	-3.03244	-16.8702	-18.9406	-5.95851	-0.694006	0.2876
HMGCOAtm	8.58627	1.13613	-4.43454	-0.278973	-3.03102	-16.8689	-18.9464	-5.95766	-0.698368	0.2876
HMGCOAtx	8.58646	1.13605	-4.43415	-0.278904	-3.03089	-16.8689	-18.9463	-5.95765	-0.698587	0.2876
HMGLm	8.59939	1.13782	-4.44321	-0.280145	-3.03042	-16.8684	-18.9432	-5.95818	-0.695223	0.2876
HMGLx	8.58594	1.13636	-4.43556	-0.279113	-3.0305	-16.8692	-18.9463	-5.95778	-0.698008	0.2876
HOXG	8.58618	1.136	-4.43394	-0.278896	-3.03076	-16.8687	-18.9465	-5.95765	-0.698345	0.2876
HPDCACRNt	8.58618	1.136	-4.43394	-0.278893	-3.03076	-16.8687	-18.9465	-5.95765	-0.698344	0.2876
HPYRDC	8.58618	1.13601	-4.43394	-0.278886	-3.03076	-16.8687	-18.9465	-5.95765	-0.698345	0.2876
HPYRDCm	8.59132	1.13541	-4.4321	-0.279343	-3.03194	-16.8682	-18.9452	-5.95776	-0.699443	0.2876
HPYRR2x	8.59227	1.13459	-4.43189	-0.283084	-3.03513	-16.864	-18.9463	-5.96038	-0.704106	0.2876
HPYRRy	8.57372	1.14127	-4.44629	-0.268813	-3.02278	-16.8643	-18.9471	-5.95667	-0.702807	0.2876
HPYRtp	8.58596	1.13615	-4.43437	-0.278816	-3.03067	-16.8682	-18.9469	-5.95784	-0.699467	0.2876
HSD11B1r	8.58605	1.13598	-4.43377	-0.2788	-3.03072	-16.8685	-18.9468	-5.95776	-0.698529	0.2876
HSD3A1r	8.58617	1.13601	-4.43394	-0.27886	-3.03075	-16.8687	-18.9465	-5.95766	-0.69834	0.2876
HSD3A2r	8.58618	1.136	-4.43394	-0.278929	-3.03075	-16.8687	-18.9465	-5.95765	-0.698344	0.2876
Htg	8.58618	1.13601	-4.43394	-0.278898	-3.03075	-16.8687	-18.9465	-5.95765	-0.698343	0.2876
Htr	8.58623	1.13601	-4.43398	-0.278906	-3.03073	-16.8687	-18.9465	-5.95763	-0.698333	0.2876
Htx	8.58685	1.13587	-4.43335	-0.278825	-3.03053	-16.8687	-18.9462	-5.95765	-0.699045	0.2876
HYPTROX	8.58618	1.13601	-4.43394	-0.278876	-3.03076	-16.8687	-18.9465	-5.95765	-0.698343	0.2876
ICDHxm	8.58615	1.13601	-4.43396	-0.278883	-3.0306	-16.8686	-18.9465	-5.95766	-0.698259	0.2876
ICDHy	8.58312	1.13502	-4.4293	-0.278723	-3.04277	-16.861	-18.9475	-5.95801	-0.702297	0.2876
ICDHyrm	8.58611	1.13604	-4.43412	-0.278895	-3.02978	-16.8678	-18.9464	-5.95768	-0.697786	0.2876
ILEt5m	8.58618	1.136	-4.43394	-0.278927	-3.03075	-16.8687	-18.9465	-5.95765	-0.698345	0.2876
ILETAm	8.58618	1.13601	-4.43394	-0.278863	-3.03075	-16.8687	-18.9465	-5.95765	-0.698342	0.2876
ILEtec	8.58534	1.13597	-4.43371	-0.278569	-3.03066	-16.8695	-18.9464	-5.9581	-0.699291	0.2876
INSt	8.58618	1.136	-4.43394	-0.278882	-3.03075	-16.8687	-18.9465	-5.95766	-0.698333	0.2876
INSTt2r	8.58627	1.13597	-4.43381	-0.278873	-3.03076	-16.8689	-18.9462	-5.95779	-0.698417	0.2876
INSTt4	8.58619	1.136	-4.43393	-0.278896	-3.03075	-16.8687	-18.9465	-5.95767	-0.698322	0.2876
ITCOAL1m	8.58677	1.13654	-4.43384	-0.278886	-3.03078	-16.8684	-18.9466	-5.9576	-0.69838	0.2876
ITCOALm	8.58677	1.13654	-4.43384	-0.278936	-3.03078	-16.8683	-18.9466	-5.95759	-0.698383	0.2876
KAS8	8.58618	1.136	-4.43393	-0.278909	-3.03076	-16.8687	-18.9465	-5.95765	-0.698346	0.2876
KCC2t	8.58332	1.13584	-4.43303	-0.278847	-3.0307	-16.8766	-18.9459	-5.95837	-0.699847	0.2876
KHK	8.58618	1.136	-4.43393	-0.27892	-3.03076	-16.8687	-18.9465	-5.95765	-0.698346	0.2876
KYNAKGAT	8.58618	1.13601	-4.43394	-0.278863	-3.03076	-16.8687	-18.9465	-5.95765	-0.698342	0.2876
KYNATESYN	8.58618	1.13601	-4.43394	-0.278851	-3.03076	-16.8687	-18.9465	-5.95765	-0.698344	0.2876
LAPCOAl	8.58618	1.136	-4.43393	-0.278944	-3.03075	-16.8687	-18.9465	-5.95764	-0.698346	0.2876
LCYSTCBOXL	8.58618	1.136	-4.43393	-0.27895	-3.03075	-16.8687	-18.9465	-5.95764	-0.698346	0.2876
LDH_Lm	8.58618	1.136	-4.43394	-0.278888	-3.03076	-16.8687	-18.9465	-5.95765	-0.698344	0.2876
LEUt4	8.58602	1.13599	-4.43385	-0.278743	-3.03069	-16.8689	-18.9469	-5.95821	-0.698085	0.2876
LEUt5m	8.58618	1.136	-4.43394	-0.2789	-3.03075	-16.8687	-18.9465	-5.95765	-0.698342	0.2876
LEUTAm	8.58618	1.13601	-4.43394	-0.278897	-3.03075	-16.8687	-18.9465	-5.95765	-0.698342	0.2876
LEUtec	8.58561	1.13598	-4.43374	-0.278656	-3.0307	-16.8693	-18.9469	-5.95831	-0.699185	0.2876
LGNCCOAtx	8.58618	1.136	-4.43394	-0.278885	-3.03076	-16.8687	-18.9465	-5.95765	-0.698345	0.2876
L_LACDcm	8.58346	1.13557	-4.43146	-0.277561	-3.03839	-16.8722	-18.9462	-5.95719	-0.708926	0.2876
L_LACtcm	8.58618	1.13601	-4.43394	-0.278865	-3.03076	-16.8687	-18.9465	-5.95765	-0.698344	0.2876
L_LACtm	8.58618	1.13601	-4.43394	-0.278873	-3.03076	-16.8687	-18.9465	-5.95765	-0.698343	0.2876
LNELDCCPT1	8.58618	1.136	-4.43394	-0.278898	-3.03076	-16.8687	-18.9465	-5.95765	-0.698345	0.2876
LNELDCCPT2	8.58618	1.13601	-4.43394	-0.278861	-3.03076	-16.8687	-18.9465	-5.95765	-0.698344	0.2876
LNELDCCRNt	8.58618	1.13601	-4.43394	-0.278873	-3.03076	-16.8687	-18.9465	-5.95765	-0.698342	0.2876
LNLCCRNt	8.58618	1.13601	-4.43394	-0.278893	-3.03076	-16.8687	-18.9465	-5.95765	-0.698343	0.2876
LNLNCACPT1	8.58618	1.13601	-4.43394	-0.278857	-3.03076	-16.8687	-18.9465	-5.95765	-0.698341	0.2876
LNLNCACPT2	8.58618	1.136	-4.43394	-0.278889	-3.03076	-16.8687	-18.9465	-5.95765	-0.698344	0.2876
LNLNCACRNt	8.58618	1.13601	-4.43394	-0.278886	-3.03075	-16.8687	-18.9465	-5.95765	-0.698343	0.2876
LNLNCGCPT1	8.58618	1.136	-4.43393	-0.278934	-3.03075	-16.8687	-18.9465	-5.95765	-0.698346	0.2876
LNLNCGCRNt	8.58618	1.13601	-4.43394	-0.278868	-3.03076	-16.8687	-18.9465	-5.95765	-0.698343	0.2876
LNSTLSr	8.58618	1.13601	-4.43394	-0.278853	-3.03075	-16.8687	-18.9465	-5.95766	-0.698341	0.2876
LPASE	8.45422	1.13971	-4.38412	-0.16451	-3.0471	-16.7935	-18.9519	-5.99358	-0.780964	0.2876
LPCHOLt	8.58226	1.1353	-4.42901	-0.274952	-3.03115	-16.8671	-18.9451	-5.95721	-0.70104	0.2876
LPCOXp	8.58618	1.136	-4.43394	-0.278899	-3.03076	-16.8687	-18.9465	-5.95765	-0.698345	0.2876
LPS2	8.58618	1.13601	-4.43394	-0.278886	-3.03076	-16.8687	-18.9465	-5.95765	-0.698343	0.2876
LPS3	8.58618	1.136	-4.43394	-0.278883	-3.03076	-16.8687	-18.9465	-5.95765	-0.698345	0.2876
LRAT	8.58555	1.13606	-4.43381	-0.278341	-3.03086	-16.8683	-18.9465	-5.9579	-0.698772	0.2876
LRAT1	8.58555	1.13606	-4.43381	-0.278341	-3.03086	-16.8683	-18.9465	-5.9579	-0.698772	0.2876
LRAT2	8.58555	1.13606	-4.43381	-0.278341	-3.03086	-16.8683	-18.9465	-5.9579	-0.698772	0.2876
LYSOXp	8.58004	1.13694	-4.43728	-0.277933	-3.07664	-16.8531	-19.0032	-5.95204	-0.701586	0.2876
LYSt4	8.58681	1.13581	-4.43315	-0.278237	-3.03055	-16.8688	-18.956	-5.96153	-0.69723	0.2876
LYStiDF	8.58712	1.13556	-4.43201	-0.277766	-3.03056	-16.8692	-18.9674	-5.96523	-0.699544	0.2876
LYStip	8.58004	1.13694	-4.43728	-0.27789	-3.07665	-16.8531	-19.0032	-5.95204	-0.701584	0.2876
LYStm	8.59107	1.13613	-4.43537	-0.27955	-3.01875	-16.8621	-18.954	-5.95707	-0.69082	0.2876
MALSO3tm	8.58671	1.13594	-4.43365	-0.278804	-3.031	-16.8686	-18.9464	-5.95758	-0.698535	0.2876
MALSO4tm	8.58671	1.13594	-4.43365	-0.278803	-3.031	-16.8686	-18.9464	-5.95758	-0.698535	0.2876
MALtm	8.59103	1.13483	-4.42864	-0.277775	-3.03275	-16.8718	-18.9458	-5.95765	-0.700788	0.2876
MALTSULtm	8.58682	1.13591	-4.43352	-0.278701	-3.03105	-16.8686	-18.9464	-5.95756	-0.698683	0.2876
MANt1r	8.58616	1.136	-4.43393	-0.278926	-3.03076	-16.8687	-18.9465	-5.95759	-0.698473	0.2876
MCD	8.58618	1.136	-4.43394	-0.278921	-3.03076	-16.8687	-18.9465	-5.95765	-0.698345	0.2876
MCDm	8.58618	1.136	-4.43394	-0.278902	-3.03076	-16.8687	-18.9465	-5.95765	-0.698345	0.2876
MDHm	8.58395	1.13565	-4.43293	-0.280054	-3.02482	-16.8605	-18.9408	-5.95876	-0.695862	0.2876
MDRPD	8.58618	1.136	-4.43394	-0.27893	-3.03076	-16.8687	-18.9465	-5.95765	-0.698345	0.2876
ME1m	8.58618	1.136	-4.43394	-0.278895	-3.03075	-16.8687	-18.9465	-5.95765	-0.698342	0.2876
ME2m	8.58618	1.136	-4.43394	-0.278906	-3.03076	-16.8687	-18.9465	-5.95765	-0.698344	0.2876
MECOALm	8.58677	1.13654	-4.43384	-0.278907	-3.03078	-16.8684	-18.9466	-5.9576	-0.698381	0.2876
MECOAS1m	8.58677	1.13654	-4.43384	-0.278931	-3.03078	-16.8683	-18.9466	-5.95759	-0.698383	0.2876
MELATNOX	8.58617	1.13601	-4.43394	-0.278858	-3.03075	-16.8687	-18.9465	-5.95765	-0.698341	0.2876
METAT	8.58618	1.136	-4.43394	-0.278883	-3.03076	-16.8687	-18.9465	-5.95765	-0.698345	0.2876
METLEUex	8.58618	1.13601	-4.43394	-0.278849	-3.03076	-16.8687	-18.9465	-5.95766	-0.698342	0.2876
METS	8.58618	1.13601	-4.43394	-0.278866	-3.03076	-16.8687	-18.9465	-5.95765	-0.698343	0.2876
METt4	8.5861	1.13599	-4.43385	-0.278758	-3.0307	-16.8688	-18.9465	-5.95785	-0.698128	0.2876
METtec	8.58586	1.13596	-4.43371	-0.27864	-3.03068	-16.869	-18.9461	-5.95769	-0.698823	0.2876
MGSA	8.58617	1.136	-4.43394	-0.278934	-3.03076	-16.8687	-18.9465	-5.95765	-0.698346	0.2876
MGSA2	8.58618	1.136	-4.43394	-0.278912	-3.03076	-16.8687	-18.9465	-5.95765	-0.698345	0.2876
MI1345PP	8.58618	1.136	-4.43394	-0.278892	-3.03076	-16.8687	-18.9465	-5.95765	-0.698344	0.2876
MI145PK	8.58618	1.136	-4.43394	-0.278893	-3.03076	-16.8687	-18.9465	-5.95765	-0.698344	0.2876
MI145PP	8.58618	1.136	-4.43394	-0.278906	-3.03075	-16.8687	-18.9465	-5.95765	-0.698344	0.2876
MI14P4P	8.58575	1.1361	-4.43431	-0.278992	-3.0308	-16.8687	-18.9468	-5.9579	-0.698239	0.2876
MI14PP	8.58575	1.1361	-4.43431	-0.279012	-3.03079	-16.8687	-18.9468	-5.9579	-0.698238	0.2876
MI14Ptn	8.58618	1.136	-4.43394	-0.278942	-3.03075	-16.8687	-18.9465	-5.95765	-0.698345	0.2876
MMCDm	8.58618	1.136	-4.43394	-0.278907	-3.03075	-16.8687	-18.9465	-5.95765	-0.698343	0.2876
MMEm	8.58618	1.13601	-4.43394	-0.27889	-3.03075	-16.8687	-18.9465	-5.95765	-0.698343	0.2876
MMMm	8.58618	1.136	-4.43394	-0.278936	-3.03075	-16.8687	-18.9465	-5.95764	-0.698345	0.2876
MMSAD1m	8.58618	1.13601	-4.43394	-0.278889	-3.03075	-16.8687	-18.9465	-5.95765	-0.698343	0.2876
MMSAD3m	8.59987	1.13628	-4.43498	-0.279034	-3.0331	-16.8692	-18.9461	-5.95762	-0.697642	0.2876
MOGAT	8.58618	1.136	-4.43394	-0.278941	-3.03075	-16.8687	-18.9465	-5.95764	-0.698346	0.2876
MTAP	8.58618	1.136	-4.43394	-0.278924	-3.03076	-16.8687	-18.9465	-5.95765	-0.698345	0.2876
MTHFCm	8.59467	1.13503	-4.43005	-0.277322	-3.02927	-16.8688	-18.9431	-5.95618	-0.702039	0.2876
MTHFD2m	8.5867	1.13594	-4.43366	-0.278824	-3.03048	-16.8687	-18.946	-5.95759	-0.698541	0.2876
MTHFDm	8.58756	1.13586	-4.4334	-0.278694	-3.03083	-16.8688	-18.9464	-5.95736	-0.698987	0.2876
NABTNO	8.58618	1.136	-4.43393	-0.278932	-3.03076	-16.8687	-18.9465	-5.95765	-0.698346	0.2876
NACASPtm	8.58752	1.13622	-4.43522	-0.279181	-3.03289	-16.8826	-18.9461	-5.95698	-0.698758	0.2876
NADHtpu	8.58436	1.1366	-4.43706	-0.279761	-3.02993	-16.8678	-18.9451	-5.95723	-0.691646	0.2876
NADHtru	8.58618	1.13601	-4.43394	-0.278886	-3.03075	-16.8687	-18.9465	-5.95765	-0.698342	0.2876
NADPHtru	8.58618	1.136	-4.43394	-0.278936	-3.03075	-16.8687	-18.9465	-5.95765	-0.698345	0.2876
NADPHtxu	8.58621	1.136	-4.4339	-0.278918	-3.03075	-16.8687	-18.9465	-5.95765	-0.698375	0.2876
NADPtru	8.58617	1.13601	-4.43394	-0.278834	-3.03075	-16.8687	-18.9465	-5.95766	-0.698339	0.2876
NADPtxu	8.58621	1.136	-4.4339	-0.278869	-3.03075	-16.8687	-18.9465	-5.95765	-0.698374	0.2876
NADtn	8.58618	1.136	-4.43393	-0.278954	-3.03075	-16.8687	-18.9465	-5.95764	-0.698346	0.2876
NADtru	8.58618	1.136	-4.43394	-0.278905	-3.03075	-16.8687	-18.9465	-5.95765	-0.698343	0.2876
NAHCO3_HCLt	8.5864	1.13589	-4.43347	-0.278954	-3.03088	-16.8694	-18.9462	-5.95828	-0.698726	0.2876
NaKt	8.58618	1.136	-4.43394	-0.278915	-3.03076	-16.8687	-18.9465	-5.95765	-0.698345	0.2876
NAt5	8.57725	1.13514	-4.42968	-0.2788	-3.02961	-16.8888	-18.9438	-5.95447	-0.704841	0.2876
NAtx	8.58602	1.13619	-4.43477	-0.279003	-3.03015	-16.869	-18.9464	-5.95777	-0.6982	0.2876
NCCt	8.58615	1.136	-4.43391	-0.278945	-3.03075	-16.8688	-18.9465	-5.95762	-0.698373	0.2876
NCKt	8.58673	1.13589	-4.43353	-0.278845	-3.03094	-16.8698	-18.9413	-5.95664	-0.697902	0.2876
NCNt	8.58541	1.13581	-4.43313	-0.27907	-3.03054	-16.872	-18.9444	-5.95744	-0.697231	0.2876
NDP6	8.58618	1.13601	-4.43394	-0.278844	-3.03076	-16.8687	-18.9465	-5.95766	-0.698342	0.2876
NDP7er	8.58618	1.136	-4.43394	-0.278937	-3.03075	-16.8687	-18.9465	-5.95765	-0.698345	0.2876
NDP8	8.58618	1.13601	-4.43394	-0.278882	-3.03076	-16.8687	-18.9465	-5.95765	-0.698343	0.2876
NDPK1m	8.58759	1.13728	-4.4337	-0.278905	-3.03082	-16.8679	-18.9467	-5.95753	-0.698434	0.2876
NDPK3m	8.58618	1.13601	-4.43394	-0.278871	-3.03076	-16.8687	-18.9465	-5.95765	-0.698345	0.2876
NDPK5m	8.58618	1.136	-4.43394	-0.278903	-3.03075	-16.8687	-18.9465	-5.95765	-0.698344	0.2876
NDPK6m	8.58618	1.136	-4.43393	-0.278916	-3.03076	-16.8687	-18.9465	-5.95765	-0.698346	0.2876
NH4tp	8.55003	1.1445	-4.46591	-0.279977	-3.06928	-16.8442	-18.9522	-5.95083	-0.685618	0.2876
NKCC2t	8.58586	1.13619	-4.43467	-0.278624	-3.03132	-16.8726	-18.9466	-5.96141	-0.697287	0.2876
NKCCt	8.58612	1.13588	-4.43343	-0.279098	-3.03063	-16.8694	-18.9444	-5.9567	-0.698042	0.2876
NMNATm	8.58141	1.13674	-4.43697	-0.279284	-3.02979	-16.8694	-18.9453	-5.95771	-0.695851	0.2876
NMNATn	8.58618	1.136	-4.43394	-0.278909	-3.03076	-16.8687	-18.9465	-5.95765	-0.698345	0.2876
NMNATr	8.5818	1.13665	-4.43655	-0.279384	-3.03004	-16.8706	-18.946	-5.95802	-0.696007	0.2876
NMNtn	8.58618	1.13601	-4.43394	-0.278877	-3.03076	-16.8687	-18.9465	-5.95765	-0.698343	0.2876
NOS1	8.58617	1.13601	-4.43394	-0.2789	-3.03075	-16.8687	-18.9465	-5.95765	-0.698342	0.2876
NOS2	8.58618	1.13601	-4.43394	-0.278865	-3.03075	-16.8687	-18.9465	-5.95765	-0.698341	0.2876
NOt	8.58618	1.13601	-4.43394	-0.278871	-3.03075	-16.8687	-18.9465	-5.95765	-0.698342	0.2876
NRPPHRt4_2_r	8.5861	1.13601	-4.43395	-0.27889	-3.03082	-16.8688	-18.9464	-5.95749	-0.698949	0.2876
NRPPHRtu	8.58613	1.13601	-4.43393	-0.278866	-3.03077	-16.8687	-18.9463	-5.95749	-0.698636	0.2876
NRVNCCOAtx	8.58618	1.13601	-4.43394	-0.278887	-3.03076	-16.8687	-18.9465	-5.95765	-0.698344	0.2876
NTD1m	8.58617	1.136	-4.43394	-0.278905	-3.03075	-16.8687	-18.9465	-5.95765	-0.698344	0.2876
NTD5m	8.58617	1.13601	-4.43394	-0.278881	-3.03075	-16.8687	-18.9465	-5.95765	-0.698342	0.2876
NTD7e	8.58618	1.136	-4.43394	-0.278931	-3.03075	-16.8687	-18.9465	-5.95765	-0.698345	0.2876
O2St	8.58618	1.13601	-4.43394	-0.278853	-3.03075	-16.8687	-18.9465	-5.95766	-0.69834	0.2876
O2Stm	8.58618	1.136	-4.43394	-0.27894	-3.03075	-16.8687	-18.9465	-5.95765	-0.698346	0.2876
O2ter	8.58618	1.136	-4.43393	-0.278954	-3.03075	-16.8687	-18.9465	-5.95764	-0.698346	0.2876
O2tm	8.70169	1.1133	-4.33051	-0.245084	-3.24021	-16.8394	-18.9619	-5.94748	-0.777768	0.2876
O2tp	8.57273	1.13619	-4.43376	-0.27715	-3.07885	-16.8726	-18.9406	-5.95245	-0.698746	0.2876
OCCOAtm	8.58618	1.136	-4.43394	-0.278948	-3.03075	-16.8687	-18.9465	-5.95764	-0.698346	0.2876
OCCOAtx	8.58618	1.136	-4.43393	-0.278947	-3.03075	-16.8687	-18.9465	-5.95764	-0.698346	0.2876
OCOAT1m	8.58618	1.136	-4.43393	-0.27895	-3.03076	-16.8687	-18.9465	-5.95764	-0.698346	0.2876
OCTAt	8.58617	1.136	-4.43394	-0.278909	-3.03075	-16.8687	-18.9465	-5.95765	-0.698343	0.2876
ORNt3m	8.56713	1.13695	-4.43497	-0.276492	-2.96083	-16.8641	-18.9359	-5.98186	-0.654367	0.2876
ORNTArm	9.59295	1.11302	-4.39977	-0.271274	-4.42398	-17.4678	-19.7937	-6.17572	-0.727851	0.2876
ORNtiDF	8.58617	1.136	-4.43394	-0.278911	-3.03075	-16.8687	-18.9465	-5.95765	-0.698346	0.2876
ORPT	8.58741	1.13612	-4.43425	-0.278886	-3.03091	-16.8691	-18.9463	-5.95759	-0.698016	0.2876
OXAHCOtex	8.58615	1.13598	-4.43385	-0.278957	-3.03082	-16.8689	-18.9466	-5.95771	-0.698671	0.2876
P45011A1m	8.58618	1.136	-4.43394	-0.278887	-3.03076	-16.8687	-18.9465	-5.95765	-0.698344	0.2876
P45027A12m	8.58618	1.136	-4.43394	-0.278918	-3.03075	-16.8687	-18.9465	-5.95765	-0.698345	0.2876
P45027A13m	8.58618	1.13601	-4.43394	-0.278889	-3.03076	-16.8687	-18.9465	-5.95765	-0.698344	0.2876
P45027A14m	8.58618	1.136	-4.43394	-0.27889	-3.03075	-16.8687	-18.9465	-5.95765	-0.698343	0.2876
P45027A15m	8.58618	1.136	-4.43394	-0.278871	-3.03076	-16.8687	-18.9465	-5.95765	-0.698344	0.2876
P45027A16m	8.58618	1.13601	-4.43394	-0.278902	-3.03075	-16.8687	-18.9465	-5.95765	-0.698343	0.2876
P45027A1m	8.58618	1.13601	-4.43394	-0.278884	-3.03076	-16.8687	-18.9465	-5.95765	-0.698344	0.2876
P45039A1r	8.58618	1.136	-4.43394	-0.278905	-3.03075	-16.8687	-18.9465	-5.95765	-0.698345	0.2876
P45046A1r	8.58618	1.136	-4.43394	-0.278924	-3.03075	-16.8687	-18.9465	-5.95765	-0.698344	0.2876
P4507B12r	8.58618	1.136	-4.43394	-0.278895	-3.03076	-16.8687	-18.9465	-5.95765	-0.698344	0.2876
PA_HSter	8.58662	1.136	-4.434	-0.279051	-3.03076	-16.8686	-18.9465	-5.95765	-0.698387	0.2876
PAFH	8.58618	1.136	-4.43394	-0.278909	-3.03075	-16.8687	-18.9465	-5.95765	-0.698345	0.2876
PAFHe	8.58618	1.136	-4.43394	-0.278908	-3.03075	-16.8687	-18.9465	-5.95765	-0.698344	0.2876
PAFS	8.58618	1.13601	-4.43394	-0.278872	-3.03076	-16.8687	-18.9465	-5.95765	-0.698343	0.2876
PAIL_HStn	8.58626	1.13598	-4.43386	-0.278932	-3.03075	-16.8687	-18.9465	-5.95759	-0.698367	0.2876
PAIL45P_HStn	8.58623	1.13599	-4.43389	-0.278926	-3.03075	-16.8687	-18.9465	-5.95762	-0.698358	0.2876
PAIL4P_HStn	8.58631	1.13598	-4.43382	-0.278851	-3.03074	-16.8687	-18.9464	-5.95758	-0.698376	0.2876
PAN4PP	8.58618	1.136	-4.43393	-0.278936	-3.03075	-16.8687	-18.9465	-5.95765	-0.698345	0.2876
PCFLOPm	8.58618	1.13601	-4.43394	-0.278868	-3.03076	-16.8687	-18.9465	-5.95765	-0.698344	0.2876
PCHOL_HSter	8.58618	1.136	-4.43394	-0.278941	-3.03075	-16.8687	-18.9465	-5.95764	-0.698346	0.2876
PCHOL_HStg	8.58618	1.136	-4.43394	-0.278876	-3.03076	-16.8687	-18.9465	-5.95765	-0.698344	0.2876
PCHOLP_hs	8.58618	1.136	-4.43394	-0.278884	-3.03076	-16.8687	-18.9465	-5.95765	-0.698345	0.2876
PCHOLPm_hs	8.58618	1.136	-4.43394	-0.278904	-3.03075	-16.8687	-18.9465	-5.95765	-0.698343	0.2876
PCREATtmdiffir	8.58618	1.136	-4.43394	-0.278905	-3.03076	-16.8687	-18.9465	-5.95765	-0.698345	0.2876
PCRNtc	8.58617	1.13601	-4.43394	-0.278886	-3.03075	-16.8687	-18.9465	-5.95765	-0.698343	0.2876
PCRNtm	8.58615	1.13601	-4.43394	-0.278887	-3.03076	-16.8687	-18.9465	-5.95765	-0.698343	0.2876
PCt	8.58618	1.136	-4.43393	-0.278933	-3.03075	-16.8687	-18.9465	-5.95765	-0.698346	0.2876
PDE1	8.58618	1.136	-4.43394	-0.278904	-3.03076	-16.8687	-18.9465	-5.95765	-0.698345	0.2876
PDE1g	8.58618	1.136	-4.43394	-0.278883	-3.03076	-16.8687	-18.9465	-5.95765	-0.698343	0.2876
PDE4	8.58618	1.136	-4.43394	-0.278927	-3.03075	-16.8687	-18.9465	-5.95765	-0.698346	0.2876
PDE4n	8.58618	1.136	-4.43394	-0.278928	-3.03075	-16.8687	-18.9465	-5.95765	-0.698345	0.2876
PDHm	8.54964	1.14373	-4.46723	-0.283983	-3.01629	-16.8474	-18.9296	-5.96026	-0.726418	0.2876
PE_HSter	8.58618	1.136	-4.43394	-0.27889	-3.03076	-16.8687	-18.9465	-5.95765	-0.698345	0.2876
PE_HStm	8.67848	1.15041	-4.48625	-0.286635	-3.04038	-16.8866	-18.9381	-5.96037	-0.65933	0.2876
PEFLIP	8.58618	1.13601	-4.43394	-0.278855	-3.03076	-16.8687	-18.9465	-5.95765	-0.698342	0.2876
PEFLIPm	8.58618	1.13601	-4.43394	-0.278856	-3.03076	-16.8687	-18.9465	-5.95765	-0.698343	0.2876
PEPCKm	8.58618	1.13601	-4.43394	-0.278862	-3.03076	-16.8687	-18.9465	-5.95765	-0.698344	0.2876
PEt	8.70712	1.15501	-4.50291	-0.289041	-3.04333	-16.8922	-18.9354	-5.96122	-0.646896	0.2876
PETHCT	8.58618	1.13601	-4.43394	-0.278883	-3.03075	-16.8687	-18.9465	-5.95765	-0.698343	0.2876
PETOHMm_hs	8.58618	1.136	-4.43394	-0.278938	-3.03075	-16.8687	-18.9465	-5.95765	-0.698345	0.2876
PETOHMr_hs	8.58618	1.136	-4.43394	-0.278875	-3.03076	-16.8687	-18.9465	-5.95765	-0.698345	0.2876
PGDI	8.58618	1.136	-4.43393	-0.278939	-3.03076	-16.8687	-18.9465	-5.95764	-0.698345	0.2876
PGLYCt	8.58618	1.136	-4.43394	-0.278921	-3.03075	-16.8687	-18.9465	-5.95765	-0.698344	0.2876
PGPPT	8.5917	1.1358	-4.43403	-0.279769	-3.03054	-16.8681	-18.9462	-5.95699	-0.698887	0.2876
PHCDm	8.58618	1.136	-4.43394	-0.278952	-3.03075	-16.8687	-18.9465	-5.95764	-0.698346	0.2876
PHCHGSm	8.58618	1.136	-4.43394	-0.27887	-3.03076	-16.8687	-18.9465	-5.95765	-0.698344	0.2876
PHEt4	8.58593	1.13598	-4.43379	-0.278732	-3.03064	-16.8689	-18.9469	-5.95779	-0.698161	0.2876
PHEtec	8.58545	1.13595	-4.43361	-0.278493	-3.03059	-16.8693	-18.9469	-5.95753	-0.699058	0.2876
PHETHPTOX2	8.57719	1.13697	-4.43796	-0.279391	-3.07684	-16.8691	-18.9401	-5.95923	-0.696683	0.2876
PI345P3P	8.58618	1.13601	-4.43394	-0.278891	-3.03076	-16.8687	-18.9465	-5.95765	-0.698343	0.2876
PI345P5P	8.58618	1.136	-4.43394	-0.278938	-3.03075	-16.8687	-18.9465	-5.95764	-0.698345	0.2876
PI34P5K	8.58618	1.136	-4.43394	-0.2789	-3.03075	-16.8687	-18.9465	-5.95765	-0.698343	0.2876
PI3P4K	8.58618	1.136	-4.43393	-0.278955	-3.03075	-16.8687	-18.9465	-5.95764	-0.698346	0.2876
PI3P5K	8.58618	1.13601	-4.43394	-0.278869	-3.03076	-16.8687	-18.9465	-5.95765	-0.698343	0.2876
PI45P3K	8.58618	1.136	-4.43394	-0.278888	-3.03076	-16.8687	-18.9465	-5.95765	-0.698346	0.2876
PI45P4P	8.58623	1.13599	-4.4339	-0.278883	-3.03075	-16.8687	-18.9465	-5.95762	-0.698356	0.2876
PI45P5P	8.58618	1.136	-4.43394	-0.278942	-3.03075	-16.8687	-18.9465	-5.95764	-0.698346	0.2876
PI45PLC	8.58618	1.136	-4.43394	-0.278919	-3.03075	-16.8687	-18.9465	-5.95765	-0.698344	0.2876
PI4P3K	8.58618	1.13601	-4.43394	-0.278886	-3.03076	-16.8687	-18.9465	-5.95765	-0.698344	0.2876
PI4P5K	8.58618	1.136	-4.43394	-0.278895	-3.03076	-16.8687	-18.9465	-5.95765	-0.698344	0.2876
PI4PLC	8.58436	1.13644	-4.43564	-0.279262	-3.03094	-16.8685	-18.9477	-5.95881	-0.69787	0.2876
PI4PLCn	8.58618	1.136	-4.43394	-0.278908	-3.03075	-16.8687	-18.9465	-5.95765	-0.698345	0.2876
PI4PP	8.5914	1.13483	-4.42941	-0.278129	-3.03021	-16.8692	-18.943	-5.95469	-0.699662	0.2876
PI5P3K	8.58618	1.136	-4.43393	-0.278921	-3.03076	-16.8687	-18.9465	-5.95765	-0.698345	0.2876
PIK3	8.58618	1.136	-4.43393	-0.278949	-3.03075	-16.8687	-18.9465	-5.95764	-0.698346	0.2876
PIK4	8.78986	1.17041	-4.55886	-0.296974	-3.05207	-16.9111	-18.9262	-5.96457	-0.605878	0.2876
PIK5	8.58618	1.136	-4.43393	-0.278949	-3.03075	-16.8687	-18.9465	-5.95764	-0.698346	0.2876
PIPLC	8.58618	1.13601	-4.43394	-0.278868	-3.03075	-16.8687	-18.9465	-5.95765	-0.698342	0.2876
PIter	8.58618	1.136	-4.43394	-0.278942	-3.03075	-16.8687	-18.9465	-5.95765	-0.698346	0.2876
PItn	8.58619	1.136	-4.43393	-0.278948	-3.03075	-16.8687	-18.9465	-5.95764	-0.698348	0.2876
PLA2_2	8.58128	1.13638	-4.43355	-0.275275	-3.03159	-16.8668	-18.95	-5.96037	-0.699407	0.2876
PLA2_2e	8.58226	1.1353	-4.42901	-0.274952	-3.03115	-16.8671	-18.9451	-5.95721	-0.70104	0.2876
PMI12346PH	8.58618	1.13601	-4.43394	-0.278886	-3.03076	-16.8687	-18.9465	-5.95765	-0.698344	0.2876
PMTCOAtx	8.58617	1.13601	-4.43398	-0.278958	-3.03072	-16.8687	-18.9465	-5.95765	-0.698338	0.2876
PPA2	8.58618	1.136	-4.43394	-0.278914	-3.03075	-16.8687	-18.9465	-5.95765	-0.698343	0.2876
PPAer	8.58618	1.136	-4.43394	-0.278917	-3.03075	-16.8687	-18.9465	-5.95765	-0.698344	0.2876
PPAm	8.64046	1.13805	-4.44442	-0.279129	-3.11491	-16.8905	-18.923	-5.94967	-0.684185	0.2876
PPAn	8.58618	1.136	-4.43394	-0.278943	-3.03075	-16.8687	-18.9465	-5.95764	-0.698345	0.2876
PPAP	8.5863	1.13605	-4.43417	-0.279079	-3.03076	-16.8686	-18.9467	-5.95775	-0.698318	0.2876
PPAt	8.58618	1.136	-4.43394	-0.278921	-3.03075	-16.8687	-18.9465	-5.95765	-0.698344	0.2876
PPD2CSPp	8.58004	1.13694	-4.43728	-0.277849	-3.07666	-16.8531	-19.0032	-5.95204	-0.701584	0.2876
PPItr	8.58618	1.136	-4.43394	-0.278896	-3.03076	-16.8687	-18.9465	-5.95765	-0.698344	0.2876
PRGNLONEtm	8.58617	1.136	-4.43394	-0.278914	-3.03075	-16.8687	-18.9465	-5.95765	-0.698343	0.2876
PRISTCOAtx	8.58618	1.13601	-4.43394	-0.278869	-3.03076	-16.8687	-18.9465	-5.95765	-0.698342	0.2876
PROSTGE2t	8.58614	1.136	-4.43393	-0.278961	-3.03074	-16.8688	-18.9465	-5.9576	-0.698371	0.2876
PROSTGE2t2	8.58616	1.136	-4.43393	-0.278878	-3.03075	-16.8687	-18.9464	-5.95759	-0.698379	0.2876
PSDm_hs	8.68191	1.15194	-4.49419	-0.288528	-3.03169	-16.8835	-18.9602	-5.96461	-0.646301	0.2876
PSFLIPm	8.68191	1.15194	-4.49419	-0.288524	-3.03169	-16.8835	-18.9602	-5.96461	-0.646301	0.2876
PSSA1_hs	8.52231	1.14232	-4.43828	-0.245486	-3.02719	-16.8404	-18.9327	-5.96058	-0.745474	0.2876
PSSA2_hs	8.66563	1.13224	-4.45636	-0.281038	-3.0397	-16.8725	-18.9473	-5.95758	-0.684895	0.2876
PSt3	8.58618	1.13601	-4.43394	-0.278858	-3.03076	-16.8687	-18.9465	-5.95765	-0.698343	0.2876
PTDCACRNt	8.58618	1.13601	-4.43394	-0.278871	-3.03076	-16.8687	-18.9465	-5.95765	-0.698343	0.2876
PTHPS	8.58618	1.136	-4.43394	-0.278924	-3.03075	-16.8687	-18.9465	-5.95765	-0.698344	0.2876
PTRCAT1	8.58618	1.136	-4.43394	-0.278888	-3.03076	-16.8687	-18.9465	-5.95765	-0.698344	0.2876
PTRCOX1	8.58618	1.136	-4.43393	-0.278934	-3.03076	-16.8687	-18.9465	-5.95765	-0.698346	0.2876
PYNP2r	8.58575	1.13594	-4.43358	-0.279838	-3.03045	-16.8689	-18.9463	-5.95746	-0.698587	0.2876
PYRt2m	8.58618	1.13601	-4.43395	-0.278915	-3.03076	-16.8687	-18.9465	-5.95765	-0.698386	0.2876
PYRt2p	8.58716	1.13578	-4.43292	-0.278656	-3.03033	-16.8689	-18.9466	-5.95766	-0.700044	0.2876
RETH	8.58555	1.13606	-4.4338	-0.278336	-3.03086	-16.8683	-18.9465	-5.9579	-0.698772	0.2876
RETH1	8.58555	1.13606	-4.4338	-0.278336	-3.03086	-16.8683	-18.9465	-5.9579	-0.698772	0.2876
RETH2	8.58555	1.13606	-4.4338	-0.278336	-3.03086	-16.8683	-18.9465	-5.9579	-0.698772	0.2876
RETNt	8.5866	1.13606	-4.4343	-0.279037	-3.03066	-16.8684	-18.9466	-5.95799	-0.69624	0.2876
RNMK	8.58618	1.136	-4.43394	-0.278884	-3.03076	-16.8687	-18.9465	-5.95765	-0.698344	0.2876
RTOTAL2t	8.56534	1.13764	-4.42986	-0.260985	-3.03409	-16.8557	-18.9492	-5.96644	-0.710458	0.2876
RTOTALt	8.45422	1.13971	-4.38412	-0.164509	-3.04711	-16.7935	-18.9519	-5.99357	-0.780959	0.2876
Rtotaltl	8.58618	1.136	-4.43394	-0.27895	-3.03075	-16.8687	-18.9465	-5.95764	-0.698345	0.2876
SACCD3m	8.87746	1.13841	-4.49196	-0.320715	-3.08896	-16.6709	-19.4622	-5.80947	-0.726532	0.2876
SACCD4m	8.6025	1.13555	-4.4344	-0.280332	-3.03788	-16.8617	-18.9733	-5.95093	-0.702199	0.2876
SADT	8.58618	1.13601	-4.43394	-0.278893	-3.03075	-16.8687	-18.9465	-5.95765	-0.698342	0.2876
SAMHISTA	8.58617	1.13601	-4.43394	-0.278906	-3.03075	-16.8687	-18.9465	-5.95765	-0.698343	0.2876
SARCOXp	8.58618	1.136	-4.43394	-0.278903	-3.03076	-16.8687	-18.9465	-5.95765	-0.698344	0.2876
SARCStex	8.58618	1.13601	-4.43394	-0.278887	-3.03076	-16.8687	-18.9465	-5.95765	-0.698343	0.2876
SARCStm	8.58618	1.13601	-4.43394	-0.278877	-3.03076	-16.8687	-18.9465	-5.95765	-0.698344	0.2876
SARCStp	8.58618	1.136	-4.43394	-0.278885	-3.03076	-16.8687	-18.9465	-5.95765	-0.698345	0.2876
SARDHm	8.58618	1.13601	-4.43394	-0.278864	-3.03076	-16.8687	-18.9465	-5.95765	-0.698343	0.2876
SBPP1er	8.58618	1.13601	-4.43394	-0.278859	-3.03075	-16.8687	-18.9465	-5.95765	-0.698342	0.2876
SBTD_D2	8.58563	1.13595	-4.43541	-0.280932	-3.03062	-16.8687	-18.9464	-5.9575	-0.697383	0.2876
SBTR	8.58563	1.13596	-4.43542	-0.280895	-3.03062	-16.8687	-18.9465	-5.9575	-0.697377	0.2876
SCP21x	8.58618	1.136	-4.43393	-0.278948	-3.03075	-16.8687	-18.9465	-5.95764	-0.698346	0.2876
SCP22x	8.58618	1.136	-4.43394	-0.278935	-3.03076	-16.8687	-18.9465	-5.95764	-0.69835	0.2876
SERALANaEx	8.58618	1.13601	-4.43394	-0.278882	-3.03076	-16.8687	-18.9465	-5.95765	-0.698343	0.2876
SERDGLNexR	8.58573	1.13598	-4.43381	-0.278873	-3.03072	-16.8697	-18.9465	-5.9578	-0.698591	0.2876
SERDGLYexR	8.58619	1.13601	-4.43398	-0.278838	-3.03077	-16.8685	-18.9465	-5.95762	-0.698478	0.2876
SERGLNexR	8.58576	1.13599	-4.43386	-0.278949	-3.03073	-16.8698	-18.9463	-5.95756	-0.698489	0.2876
SERGLYexR	8.5862	1.13602	-4.434	-0.278926	-3.03078	-16.8686	-18.9464	-5.95746	-0.698433	0.2876
SERt4	8.5861	1.136	-4.4339	-0.278831	-3.03073	-16.8688	-18.9466	-5.95787	-0.69824	0.2876
SERtp	8.58596	1.13615	-4.43438	-0.278787	-3.03067	-16.8682	-18.9469	-5.95784	-0.699466	0.2876
SFGTH	8.58618	1.136	-4.43394	-0.278923	-3.03075	-16.8687	-18.9465	-5.95765	-0.698345	0.2876
SMS	8.59187	1.13569	-4.43408	-0.281512	-3.0293	-16.8691	-18.9357	-5.95328	-0.701591	0.2876
SO4CLtex2	8.58618	1.136	-4.43393	-0.278936	-3.03075	-16.8687	-18.9465	-5.95765	-0.698345	0.2876
SO4HCOtex	8.58618	1.136	-4.43394	-0.278917	-3.03076	-16.8687	-18.9465	-5.95765	-0.698346	0.2876
SPH1Ptr	8.58618	1.136	-4.43394	-0.278927	-3.03075	-16.8687	-18.9465	-5.95765	-0.698345	0.2876
SPHGNtr	8.58618	1.13601	-4.43394	-0.278895	-3.03075	-16.8687	-18.9465	-5.95765	-0.698343	0.2876
SPHINGStl	8.58618	1.136	-4.43394	-0.278929	-3.03075	-16.8687	-18.9465	-5.95765	-0.698345	0.2876
SPHK21c	8.58618	1.136	-4.43394	-0.278903	-3.03075	-16.8687	-18.9465	-5.95765	-0.698343	0.2876
SPHMYLNtg	8.58618	1.136	-4.43394	-0.278889	-3.03076	-16.8687	-18.9465	-5.95765	-0.698344	0.2876
SPODMm	8.59078	1.13517	-4.43028	-0.277906	-3.0356	-16.868	-18.9466	-5.95734	-0.701264	0.2876
SPR	8.58618	1.13601	-4.43394	-0.278872	-3.03075	-16.8687	-18.9465	-5.95765	-0.698341	0.2876
SPRMS	8.58618	1.13601	-4.43394	-0.278871	-3.03076	-16.8687	-18.9465	-5.95765	-0.698343	0.2876
SPTix	8.58596	1.13615	-4.43438	-0.278765	-3.03067	-16.8682	-18.9469	-5.95784	-0.699466	0.2876
SQLEr	8.58618	1.13601	-4.43394	-0.278873	-3.03075	-16.8687	-18.9465	-5.95765	-0.698342	0.2876
SQLSr	8.58618	1.136	-4.43394	-0.278901	-3.03075	-16.8687	-18.9465	-5.95765	-0.698343	0.2876
SRTNtu	8.58617	1.13601	-4.43394	-0.278905	-3.03076	-16.8687	-18.9465	-5.95762	-0.69837	0.2876
STCOAtx	8.58618	1.136	-4.43393	-0.278943	-3.03075	-16.8687	-18.9465	-5.95764	-0.698346	0.2876
STRDNCCRNt	8.58618	1.13601	-4.43394	-0.278864	-3.03076	-16.8687	-18.9465	-5.95765	-0.698343	0.2876
SUCCt2m	8.58547	1.13494	-4.42881	-0.278149	-3.02989	-16.8753	-18.9464	-5.95858	-0.700726	0.2876
SUCCt4_2	8.54469	1.13484	-4.42602	-0.279064	-3.01697	-16.9307	-18.9483	-5.96326	-0.712538	0.2876
SUCD1m	8.58605	1.13592	-4.43363	-0.278997	-3.03101	-16.8687	-18.9461	-5.95774	-0.698149	0.2876
SUCOAS1m	8.57563	1.1382	-4.42828	-0.279505	-3.03083	-16.8829	-18.9449	-5.95972	-0.701359	0.2876
SUCOASm	8.57957	1.13409	-4.43249	-0.279035	-3.03065	-16.8754	-18.9456	-5.95863	-0.699195	0.2876
SULFOX	8.58618	1.136	-4.43394	-0.278884	-3.03076	-16.8687	-18.9465	-5.95765	-0.698344	0.2876
TAURt4_2_r	8.58606	1.13597	-4.43379	-0.278906	-3.03077	-16.869	-18.9461	-5.95742	-0.699023	0.2876
TAURtcx	8.58621	1.13597	-4.43377	-0.278877	-3.03088	-16.8687	-18.9465	-5.95762	-0.698374	0.2876
TCHOLAt	8.58615	1.13601	-4.43393	-0.278898	-3.03074	-16.8687	-18.9465	-5.9576	-0.698367	0.2876
TCHOLAte	8.58615	1.136	-4.43393	-0.278918	-3.03074	-16.8687	-18.9464	-5.95758	-0.698389	0.2876
TCHOLAtx	8.58619	1.13599	-4.43388	-0.278932	-3.0308	-16.8687	-18.9465	-5.95764	-0.698356	0.2876
TDCHOLAtx	8.58619	1.13599	-4.43388	-0.278909	-3.0308	-16.8687	-18.9465	-5.95764	-0.698354	0.2876
TDP	8.58618	1.136	-4.43394	-0.278887	-3.03076	-16.8687	-18.9465	-5.95765	-0.698345	0.2876
TETPENT3CPT1	8.58616	1.136	-4.43393	-0.278897	-3.03076	-16.8687	-18.9465	-5.95765	-0.698345	0.2876
TETPENT3CPT2	8.58616	1.13601	-4.43393	-0.27885	-3.03076	-16.8687	-18.9465	-5.95765	-0.698344	0.2876
TETPENT3CRNt	8.58616	1.136	-4.43393	-0.278914	-3.03075	-16.8687	-18.9465	-5.95765	-0.698345	0.2876
TETPENT6CPT1	8.58616	1.136	-4.43393	-0.278877	-3.03076	-16.8687	-18.9465	-5.95765	-0.698345	0.2876
TETPENT6CPT2	8.58616	1.136	-4.43393	-0.278944	-3.03076	-16.8687	-18.9465	-5.95764	-0.698348	0.2876
TETPENT6CRNt	8.58616	1.13601	-4.43393	-0.278843	-3.03076	-16.8687	-18.9465	-5.95765	-0.698343	0.2876
THBPT4ACAMDASE	8.57719	1.13697	-4.43797	-0.279375	-3.07683	-16.8691	-18.9401	-5.95923	-0.696678	0.2876
THD1m	8.58618	1.136	-4.43394	-0.278925	-3.03075	-16.8687	-18.9465	-5.95765	-0.698344	0.2876
THFt2	8.58618	1.136	-4.43394	-0.278916	-3.03075	-16.8687	-18.9465	-5.95765	-0.698344	0.2876
THFtl	8.58618	1.136	-4.43394	-0.278931	-3.03075	-16.8687	-18.9465	-5.95765	-0.698345	0.2876
THFtm	8.58618	1.136	-4.43393	-0.278953	-3.03075	-16.8687	-18.9465	-5.95764	-0.698345	0.2876
THMP	8.58618	1.136	-4.43394	-0.278908	-3.03076	-16.8687	-18.9465	-5.95765	-0.698345	0.2876
THP2Ctp	8.58618	1.13601	-4.43394	-0.278865	-3.03076	-16.8687	-18.9465	-5.95765	-0.698344	0.2876
THRALANaEx	8.58618	1.136	-4.43394	-0.278928	-3.03075	-16.8687	-18.9465	-5.95765	-0.698337	0.2876
THRCYSNaEx	8.58618	1.136	-4.43394	-0.278898	-3.03075	-16.8687	-18.9465	-5.95765	-0.698344	0.2876
THRGLNexR	8.58594	1.13599	-4.43387	-0.278927	-3.03074	-16.8694	-18.9465	-5.9577	-0.698442	0.2876
THRGLYexR	8.5862	1.13601	-4.43396	-0.278897	-3.03077	-16.8687	-18.9465	-5.95761	-0.698395	0.2876
THRSERNaEx	8.58618	1.136	-4.43394	-0.27891	-3.03075	-16.8687	-18.9465	-5.95765	-0.698344	0.2876
THYMDt1	0	0	0	0	0	0	0	0	0	0
THYMDtm	8.58618	1.136	-4.43394	-0.278947	-3.03075	-16.8687	-18.9465	-5.95764	-0.698346	0.2876
THYMt	0	0	0	0	0	0	0	0	0	0
THYOXt	8.58615	1.13601	-4.43393	-0.278872	-3.03074	-16.8687	-18.9465	-5.95761	-0.698366	0.2876
THYOXt2	8.58615	1.13601	-4.43393	-0.278854	-3.03075	-16.8687	-18.9464	-5.95759	-0.698385	0.2876
TMDK1m	8.58618	1.136	-4.43394	-0.27892	-3.03075	-16.8687	-18.9465	-5.95765	-0.698345	0.2876
TMDPP	0	0	0	0	0	0	0	0	0	0
TMNDNCCRNt	8.58618	1.13601	-4.43394	-0.278873	-3.03076	-16.8687	-18.9465	-5.95765	-0.698343	0.2876
TRDR	8.58588	1.13595	-4.43367	-0.279567	-3.03054	-16.8688	-18.9464	-5.95753	-0.698507	0.2876
TRIODTHYt	8.58615	1.136	-4.43393	-0.278965	-3.03074	-16.8687	-18.9465	-5.9576	-0.69837	0.2876
TRIODTHYt2	8.58615	1.136	-4.43393	-0.278855	-3.03074	-16.8687	-18.9464	-5.95759	-0.698385	0.2876
TRIOK	8.5748	1.14735	-4.4565	-0.251626	-3.02605	-16.8683	-18.9408	-5.95332	-0.686689	0.2876
TRPHYDRO2	8.58618	1.13601	-4.43394	-0.278887	-3.03076	-16.8687	-18.9465	-5.95765	-0.698344	0.2876
TRPO2	8.58618	1.13601	-4.43394	-0.278869	-3.03076	-16.8687	-18.9465	-5.95765	-0.698343	0.2876
TTDCPT2	8.58618	1.13601	-4.43394	-0.27888	-3.03076	-16.8687	-18.9465	-5.95765	-0.698343	0.2876
TTDCRNt	8.58618	1.136	-4.43394	-0.278904	-3.03076	-16.8687	-18.9465	-5.95765	-0.698344	0.2876
TYR3MO2	8.58618	1.13601	-4.43394	-0.278853	-3.03076	-16.8687	-18.9465	-5.95765	-0.698343	0.2876
TYRCBOX	8.58618	1.136	-4.43394	-0.278925	-3.03076	-16.8687	-18.9465	-5.95765	-0.698345	0.2876
TYRt	8.58475	1.13607	-4.43412	-0.278656	-3.0306	-16.8689	-18.9456	-5.95787	-0.698897	0.2876
TYRTAm	8.50055	1.14618	-4.47404	-0.283741	-3.0163	-16.8508	-18.9187	-5.96275	-0.676715	0.2876
UAG2EMAi	8.58618	1.136	-4.43394	-0.278929	-3.03076	-16.8687	-18.9465	-5.95765	-0.698346	0.2876
UAGALDP	8.58617	1.13601	-4.43394	-0.278858	-3.03074	-16.8687	-18.9465	-5.95765	-0.69834	0.2876
UDPGD	8.58618	1.13601	-4.43394	-0.278834	-3.03075	-16.8687	-18.9465	-5.95766	-0.698341	0.2876
UDPGLCAter	8.58618	1.13601	-4.43394	-0.278884	-3.03076	-16.8687	-18.9465	-5.95765	-0.698343	0.2876
UDPGLCter	0	0	0	0	0	0	0	0	0	0
UDPGNP	8.58618	1.13601	-4.43394	-0.278849	-3.03075	-16.8687	-18.9465	-5.95766	-0.698342	0.2876
UDPGP	8.58618	1.136	-4.43393	-0.278945	-3.03075	-16.8687	-18.9465	-5.95764	-0.698346	0.2876
UGT1A10r	8.58618	1.136	-4.43393	-0.278952	-3.03075	-16.8687	-18.9465	-5.95764	-0.698346	0.2876
UMPK2	8.58613	1.13571	-4.43401	-0.278935	-3.03074	-16.8687	-18.9465	-5.95764	-0.698307	0.2876
UMPK3	8.58618	1.136	-4.43394	-0.278882	-3.03076	-16.8687	-18.9465	-5.95765	-0.698344	0.2876
UMPK4	8.58617	1.13623	-4.43386	-0.2791	-3.03075	-16.8689	-18.9465	-5.95766	-0.698364	0.2876
UMPK5	8.58618	1.13598	-4.43393	-0.278907	-3.03076	-16.8687	-18.9465	-5.95765	-0.698349	0.2876
UMPK6	8.58617	1.13568	-4.43395	-0.278804	-3.03076	-16.8687	-18.9465	-5.95766	-0.698337	0.2876
UMPK7	8.58611	1.13567	-4.434	-0.278986	-3.03073	-16.8687	-18.9465	-5.95763	-0.69831	0.2876
UMPtr	8.58618	1.136	-4.43394	-0.278901	-3.03075	-16.8687	-18.9465	-5.95765	-0.698344	0.2876
URAt	8.58741	1.13612	-4.43425	-0.278947	-3.03091	-16.8691	-18.9463	-5.95758	-0.698017	0.2876
UREAtm	8.5862	1.13589	-4.43329	-0.278508	-3.03141	-16.8687	-18.9491	-5.95913	-0.698922	0.2876
URIDK2m	8.58618	1.136	-4.43393	-0.278942	-3.03076	-16.8687	-18.9465	-5.95764	-0.698347	0.2876
VALt5m	8.58618	1.136	-4.43393	-0.278938	-3.03076	-16.8687	-18.9465	-5.95764	-0.698346	0.2876
VALTAm	8.58618	1.136	-4.43394	-0.278901	-3.03076	-16.8687	-18.9465	-5.95765	-0.698345	0.2876
VALtec	8.58562	1.13593	-4.43354	-0.278484	-3.03062	-16.8694	-18.9448	-5.95853	-0.699012	0.2876
XOL27OHtm	8.58618	1.136	-4.43393	-0.278928	-3.03076	-16.8687	-18.9465	-5.95765	-0.698346	0.2876
XOLEST2te	8.58618	1.136	-4.43394	-0.278923	-3.03076	-16.8687	-18.9465	-5.95765	-0.698345	0.2876
XOLTRI24tc	8.58618	1.13601	-4.43394	-0.278873	-3.03076	-16.8687	-18.9465	-5.95765	-0.698343	0.2876
XOLTRI24te	8.58539	1.13605	-4.43404	-0.278865	-3.03685	-16.8688	-18.9463	-5.95748	-0.698319	0.2876
XOLTRI27tc	8.58618	1.13601	-4.43394	-0.278862	-3.03076	-16.8687	-18.9465	-5.95765	-0.698343	0.2876
XOLTRI27te	8.58618	1.136	-4.43394	-0.278891	-3.03076	-16.8687	-18.9465	-5.95765	-0.698344	0.2876
XYLK	8.58618	1.136	-4.43394	-0.278895	-3.03075	-16.8687	-18.9465	-5.95765	-0.698344	0.2876
XYLTD_Dr	8.58618	1.136	-4.43394	-0.278901	-3.03075	-16.8687	-18.9465	-5.95765	-0.698343	0.2876
XYLUR	8.58619	1.136	-4.43392	-0.278932	-3.03077	-16.8687	-18.9465	-5.95765	-0.698342	0.2876
r0021	8.58603	1.13601	-4.434	-0.278916	-3.03112	-16.8688	-18.9464	-5.9576	-0.698357	0.2876
r0022	8.58617	1.13601	-4.43394	-0.278869	-3.03075	-16.8687	-18.9465	-5.95765	-0.698341	0.2876
r0023	8.58618	1.13601	-4.43394	-0.278863	-3.03076	-16.8687	-18.9465	-5.95765	-0.698344	0.2876
r0027	8.58613	1.13601	-4.43392	-0.278842	-3.03101	-16.8687	-18.9465	-5.95763	-0.69834	0.2876
r0028	8.58618	1.136	-4.43393	-0.278936	-3.03076	-16.8687	-18.9465	-5.95765	-0.698346	0.2876
r0047	8.58618	1.136	-4.43394	-0.278913	-3.03075	-16.8687	-18.9465	-5.95765	-0.698344	0.2876
r0051	8.58618	1.136	-4.43394	-0.278886	-3.03075	-16.8687	-18.9465	-5.95765	-0.698343	0.2876
r0074	8.50309	1.19943	-4.70783	-0.301646	-3.03523	-18.1185	-18.7985	-5.68209	-0.609999	0.2876
r0081	8.58016	1.13718	-4.43894	-0.279684	-3.02817	-16.8652	-18.9432	-5.95823	-0.70353	0.2876
r0083	8.58614	1.13602	-4.434	-0.278875	-3.03042	-16.8684	-18.9464	-5.95767	-0.698157	0.2876
r0085	8.46417	1.15534	-4.53305	-0.316754	-3.01739	-16.9661	-18.9327	-5.92467	-0.838645	0.2876
r0086	8.58826	1.13551	-4.43167	-0.278465	-3.03136	-16.8699	-18.947	-5.95765	-0.697243	0.2876
r0119	8.58618	1.136	-4.43393	-0.278951	-3.03075	-16.8687	-18.9465	-5.95764	-0.698346	0.2876
r0122	8.58515	1.12767	-4.43535	-0.279057	-3.03054	-16.8684	-18.9463	-5.9575	-0.697627	0.2876
r0129	8.58618	1.13601	-4.43394	-0.2789	-3.03075	-16.8687	-18.9465	-5.95765	-0.698343	0.2876
r0130	8.58618	1.13601	-4.43394	-0.278859	-3.03076	-16.8687	-18.9465	-5.95766	-0.698345	0.2876
r0142	8.58618	1.136	-4.43393	-0.278903	-3.03076	-16.8687	-18.9465	-5.95765	-0.698345	0.2876
r0145	8.58618	1.136	-4.43394	-0.278901	-3.03075	-16.8687	-18.9465	-5.95765	-0.698343	0.2876
r0153	8.58445	1.12152	-4.43617	-0.279203	-3.03042	-16.8685	-18.9462	-5.95746	-0.697192	0.2876
r0156	8.46417	1.15534	-4.53305	-0.316754	-3.01739	-16.9661	-18.9327	-5.92467	-0.838645	0.2876
r0157	8.58826	1.13551	-4.43168	-0.278372	-3.03136	-16.8699	-18.947	-5.95767	-0.697239	0.2876
r0160	8.584	1.13864	-4.44219	-0.276693	-3.02999	-16.8573	-18.946	-5.96078	-0.710444	0.2876
r0165	8.58369	1.11899	-4.43791	-0.280356	-3.0302	-16.8684	-18.9461	-5.95732	-0.696181	0.2876
r0173	8.58965	1.13534	-4.4306	-0.277766	-3.02905	-16.8687	-18.9473	-5.95795	-0.706306	0.2876
r0178	8.58619	1.13601	-4.43394	-0.278858	-3.03077	-16.8687	-18.9465	-5.95765	-0.698349	0.2876
r0179	8.58624	1.136	-4.43394	-0.278953	-3.03085	-16.8687	-18.9467	-5.95761	-0.69839	0.2876
r0186	8.58618	1.136	-4.43394	-0.27891	-3.03075	-16.8687	-18.9465	-5.95765	-0.698343	0.2876
r0191	8.58487	1.1354	-4.4376	-0.28248	-3.03028	-16.8687	-18.9464	-5.95732	-0.696147	0.2876
r0193	8.58618	1.13601	-4.43394	-0.278854	-3.03076	-16.8687	-18.9465	-5.95766	-0.698342	0.2876
r0205	8.58141	1.1361	-4.43276	-0.276518	-3.03603	-16.8674	-18.9477	-5.95819	-0.699682	0.2876
r0210	8.58618	1.136	-4.43393	-0.278955	-3.03075	-16.8687	-18.9465	-5.95764	-0.698346	0.2876
r0224	8.58618	1.13601	-4.43394	-0.278868	-3.03075	-16.8687	-18.9465	-5.95765	-0.698341	0.2876
r0226	8.58618	1.136	-4.43394	-0.278948	-3.03075	-16.8687	-18.9465	-5.95764	-0.698346	0.2876
r0236	8.58619	1.136	-4.43392	-0.278898	-3.03077	-16.8687	-18.9465	-5.95765	-0.698342	0.2876
r0245	8.58577	1.14028	-4.44024	-0.265799	-3.0325	-16.8717	-18.9372	-5.95296	-0.688726	0.2876
r0249	8.58617	1.136	-4.43393	-0.278938	-3.03075	-16.8687	-18.9465	-5.95764	-0.698348	0.2876
r0276	8.58619	1.13601	-4.43395	-0.278872	-3.03076	-16.8687	-18.9465	-5.95766	-0.698328	0.2876
r0280	8.58383	1.12033	-4.43759	-0.281065	-3.03021	-16.8685	-18.9461	-5.95732	-0.696356	0.2876
r0281	8.59643	1.13581	-4.43384	-0.279196	-3.0415	-16.8686	-18.95	-5.95809	-0.697666	0.2876
r0301	8.58618	1.136	-4.43393	-0.278919	-3.03076	-16.8687	-18.9465	-5.95765	-0.698346	0.2876
r0308	8.58618	1.13601	-4.43394	-0.278881	-3.03076	-16.8687	-18.9465	-5.95765	-0.698343	0.2876
r0309	8.58618	1.13601	-4.43394	-0.278877	-3.03075	-16.8687	-18.9465	-5.95765	-0.698342	0.2876
r0310	8.58618	1.136	-4.43394	-0.278867	-3.03077	-16.8687	-18.9465	-5.95765	-0.698345	0.2876
r0317	8.58618	1.13601	-4.43394	-0.278877	-3.03076	-16.8687	-18.9465	-5.95765	-0.698344	0.2876
r0321	8.58618	1.13601	-4.43394	-0.278849	-3.03076	-16.8687	-18.9465	-5.95766	-0.698341	0.2876
r0330	8.58618	1.136	-4.43394	-0.278941	-3.03075	-16.8687	-18.9465	-5.95764	-0.698346	0.2876
r0331	8.58618	1.136	-4.43393	-0.278927	-3.03076	-16.8687	-18.9465	-5.95765	-0.698346	0.2876
r0354	8.58618	1.136	-4.43394	-0.27893	-3.03075	-16.8687	-18.9465	-5.95765	-0.698345	0.2876
r0355	8.58461	1.13591	-4.43785	-0.284838	-3.03002	-16.8688	-18.9463	-5.95722	-0.696102	0.2876
r0358	8.58563	1.13596	-4.43542	-0.280903	-3.03062	-16.8687	-18.9464	-5.9575	-0.697378	0.2876
r0365	8.58618	1.13601	-4.43394	-0.278853	-3.03076	-16.8687	-18.9465	-5.95766	-0.698342	0.2876
r0377	8.58618	1.136	-4.43394	-0.278895	-3.03076	-16.8687	-18.9465	-5.95765	-0.698345	0.2876
r0399	8.58618	1.13601	-4.43394	-0.278861	-3.03076	-16.8687	-18.9465	-5.95765	-0.698343	0.2876
r0403	8.58618	1.136	-4.43394	-0.2789	-3.03075	-16.8687	-18.9465	-5.95765	-0.698344	0.2876
r0407	8.58581	1.13629	-4.43514	-0.280097	-3.03062	-16.8687	-18.9465	-5.95757	-0.697617	0.2876
r0408	8.58628	1.13476	-4.43336	-0.277987	-3.03082	-16.8687	-18.9465	-5.9577	-0.698705	0.2876
r0409	8.58584	1.13446	-4.43466	-0.279456	-3.03067	-16.8687	-18.9465	-5.9576	-0.697925	0.2876
r0413	8.58459	1.12197	-4.43617	-0.279009	-3.0305	-16.8685	-18.9463	-5.95751	-0.697176	0.2876
r0423	8.58619	1.13601	-4.43397	-0.278945	-3.03059	-16.8685	-18.9466	-5.95764	-0.698242	0.2876
r0425	8.58621	1.136	-4.43392	-0.278842	-3.03088	-16.8688	-18.9465	-5.95764	-0.698406	0.2876
r0426	8.58618	1.13601	-4.43394	-0.278887	-3.03075	-16.8687	-18.9465	-5.95765	-0.698343	0.2876
r0437	8.58617	1.13602	-4.43398	-0.27887	-3.03072	-16.8687	-18.9465	-5.95766	-0.698334	0.2876
r0443	8.58618	1.136	-4.43394	-0.278921	-3.03075	-16.8687	-18.9465	-5.95765	-0.698345	0.2876
r0450	8.32645	1.19836	-4.70476	-0.320494	-2.98458	-16.8409	-19.0353	-5.89739	-0.508668	0.2876
r0456	8.58618	1.136	-4.43393	-0.278947	-3.03075	-16.8687	-18.9465	-5.95764	-0.698346	0.2876
r0463	8.5855	1.1364	-4.43573	-0.279215	-3.02966	-16.8691	-18.9464	-5.95788	-0.69764	0.2876
r0480	8.59162	1.13577	-4.43439	-0.281529	-3.02896	-16.869	-18.9339	-5.95244	-0.701576	0.2876
r0483	8.58508	1.13622	-4.43485	-0.279065	-3.03029	-16.8681	-18.9459	-5.95775	-0.699293	0.2876
r0488	8.5862	1.136	-4.4339	-0.278921	-3.03074	-16.8687	-18.9465	-5.95765	-0.698374	0.2876
r0509	8.58399	1.13563	-4.43201	-0.278783	-3.0337	-16.868	-18.945	-5.95826	-0.697807	0.2876
r0510	8.58618	1.136	-4.43394	-0.278887	-3.03076	-16.8687	-18.9465	-5.95765	-0.698344	0.2876
r0511	8.58618	1.136	-4.43394	-0.278938	-3.03075	-16.8687	-18.9465	-5.95765	-0.698345	0.2876
r0512	8.58619	1.136	-4.43392	-0.278907	-3.03077	-16.8687	-18.9465	-5.95765	-0.698341	0.2876
r0514	8.58618	1.136	-4.43393	-0.278928	-3.03076	-16.8687	-18.9465	-5.95765	-0.698346	0.2876
r0525	8.59228	1.13586	-4.43418	-0.278948	-3.02783	-16.8624	-18.9535	-5.95547	-0.697439	0.2876
r0527	8.5858	1.13605	-4.43409	-0.27898	-3.03077	-16.8694	-18.9467	-5.95783	-0.698121	0.2876
r0531	8.58611	1.13556	-4.4339	-0.278957	-3.03074	-16.8688	-18.9465	-5.95764	-0.698369	0.2876
r0537	8.58618	1.136	-4.43394	-0.278949	-3.03075	-16.8687	-18.9465	-5.95764	-0.698345	0.2876
r0541	8.6343	1.13525	-4.43409	-0.279895	-3.04841	-16.8607	-18.9515	-5.95858	-0.679961	0.2876
r0552	8.58619	1.136	-4.43392	-0.278895	-3.03077	-16.8687	-18.9465	-5.95765	-0.698342	0.2876
r0553	8.58619	1.136	-4.43392	-0.278896	-3.03077	-16.8687	-18.9465	-5.95765	-0.698341	0.2876
r0568	8.58618	1.13601	-4.43394	-0.278855	-3.03076	-16.8687	-18.9465	-5.95765	-0.698343	0.2876
r0571	8.58618	1.13601	-4.43394	-0.278871	-3.03075	-16.8687	-18.9465	-5.95765	-0.698342	0.2876
r0578	8.58618	1.136	-4.43394	-0.278932	-3.03075	-16.8687	-18.9465	-5.95765	-0.698345	0.2876
r0584	8.5858	1.13605	-4.43409	-0.279008	-3.03077	-16.8694	-18.9467	-5.95783	-0.698121	0.2876
r0594	8.58255	1.13649	-4.43583	-0.279534	-3.02973	-16.8677	-18.949	-5.95849	-0.695219	0.2876
r0596	8.58761	1.13609	-4.43425	-0.278899	-3.03125	-16.8688	-18.9465	-5.9577	-0.698383	0.2876
r0615	8.58618	1.13601	-4.43394	-0.278867	-3.03075	-16.8687	-18.9465	-5.95765	-0.698341	0.2876
r0616	8.58618	1.136	-4.43394	-0.278891	-3.03076	-16.8687	-18.9465	-5.95765	-0.698345	0.2876
r0627	8.58617	1.136	-4.43393	-0.278858	-3.03076	-16.8687	-18.9465	-5.95765	-0.698348	0.2876
r0629	8.58618	1.136	-4.43394	-0.278919	-3.03075	-16.8687	-18.9465	-5.95765	-0.698345	0.2876
r0630	8.58619	1.13599	-4.43388	-0.278867	-3.0308	-16.8687	-18.9465	-5.95764	-0.698353	0.2876
r0636	8.58618	1.13601	-4.43394	-0.278876	-3.03075	-16.8687	-18.9465	-5.95765	-0.698341	0.2876
r0637	8.58618	1.136	-4.43394	-0.278919	-3.03076	-16.8687	-18.9465	-5.95765	-0.698345	0.2876
r0638	8.58618	1.13601	-4.43394	-0.278882	-3.03075	-16.8687	-18.9465	-5.95765	-0.698342	0.2876
r0642	8.59101	1.13537	-4.43155	-0.278052	-3.03203	-16.8698	-18.9437	-5.95653	-0.702306	0.2876
r0643	8.59101	1.13537	-4.43154	-0.278042	-3.03205	-16.8698	-18.9437	-5.95653	-0.702308	0.2876
r0653	8.58618	1.136	-4.43394	-0.278927	-3.03076	-16.8687	-18.9465	-5.95765	-0.698345	0.2876
r0660	8.58618	1.136	-4.43394	-0.278914	-3.03076	-16.8687	-18.9465	-5.95765	-0.698345	0.2876
r0686	8.58618	1.13601	-4.43394	-0.278891	-3.03075	-16.8687	-18.9465	-5.95765	-0.698343	0.2876
r0688	8.58619	1.136	-4.43392	-0.27884	-3.03077	-16.8687	-18.9465	-5.95766	-0.698339	0.2876
r0698	8.58618	1.13601	-4.43394	-0.278866	-3.03075	-16.8687	-18.9465	-5.95765	-0.69834	0.2876
r0714	8.58618	1.136	-4.43394	-0.278869	-3.03076	-16.8687	-18.9465	-5.95765	-0.698345	0.2876
r0716	8.58618	1.136	-4.43394	-0.278897	-3.03076	-16.8687	-18.9465	-5.95765	-0.698345	0.2876
r0722	8.58618	1.13601	-4.43394	-0.278882	-3.03076	-16.8687	-18.9465	-5.95765	-0.698343	0.2876
r0724	8.58618	1.13601	-4.43394	-0.278849	-3.03076	-16.8687	-18.9465	-5.95766	-0.698342	0.2876
r0728	8.58618	1.136	-4.43394	-0.278919	-3.03076	-16.8687	-18.9465	-5.95765	-0.698345	0.2876
r0735	8.58618	1.13601	-4.43394	-0.278873	-3.03075	-16.8687	-18.9465	-5.95765	-0.698341	0.2876
r0739	8.58618	1.136	-4.43394	-0.278894	-3.03076	-16.8687	-18.9465	-5.95765	-0.698344	0.2876
r0754	8.58621	1.136	-4.43394	-0.278955	-3.03081	-16.8687	-18.9466	-5.95762	-0.698371	0.2876
r0755	8.58621	1.136	-4.43394	-0.278907	-3.03081	-16.8687	-18.9466	-5.95763	-0.698369	0.2876
r0783	8.58562	1.13591	-4.43316	-0.278426	-3.03059	-16.8676	-18.9477	-5.95815	-0.699188	0.2876
r0784	8.58619	1.136	-4.43392	-0.278888	-3.03077	-16.8687	-18.9465	-5.95765	-0.698341	0.2876
r0786	8.58618	1.136	-4.43394	-0.278943	-3.03075	-16.8687	-18.9465	-5.95764	-0.698345	0.2876
r0787	8.58618	1.13601	-4.43394	-0.27888	-3.03076	-16.8687	-18.9465	-5.95765	-0.698344	0.2876
r0788	8.59162	1.13577	-4.43439	-0.281532	-3.02896	-16.869	-18.9339	-5.95244	-0.701578	0.2876
r0789	8.59162	1.13577	-4.43439	-0.28155	-3.02895	-16.869	-18.9339	-5.95244	-0.701579	0.2876
r0791	8.58618	1.13601	-4.43394	-0.278883	-3.03075	-16.8687	-18.9465	-5.95765	-0.698343	0.2876
r0797	8.58618	1.13601	-4.43394	-0.278871	-3.03076	-16.8687	-18.9465	-5.95765	-0.698343	0.2876
r0801	8.58848	1.15055	-4.42548	-0.280034	-3.03146	-16.8757	-18.9466	-5.95864	-0.702468	0.2876
r0809	8.58618	1.136	-4.43393	-0.278895	-3.03075	-16.8687	-18.9465	-5.95766	-0.698333	0.2876
r0818	8.58618	1.136	-4.43394	-0.278891	-3.03075	-16.8687	-18.9465	-5.95765	-0.698344	0.2876
r0819	8.59404	1.13533	-4.43116	-0.27785	-3.03088	-16.8626	-18.9461	-5.9572	-0.697931	0.2876
r0821	8.58661	1.1358	-4.43296	-0.278653	-3.03089	-16.8691	-18.9466	-5.95756	-0.699265	0.2876
r0822	8.58775	1.13577	-4.43291	-0.278541	-3.03147	-16.8685	-18.9464	-5.95741	-0.699183	0.2876
r0826	8.58662	1.136	-4.434	-0.279002	-3.03076	-16.8686	-18.9465	-5.95766	-0.698385	0.2876
r0829	8.58597	1.13597	-4.43374	-0.278913	-3.03063	-16.869	-18.9466	-5.95768	-0.698519	0.2876
r0830	8.58597	1.13597	-4.43374	-0.278891	-3.03063	-16.869	-18.9465	-5.95768	-0.698518	0.2876
r0834	8.58635	1.13582	-4.43308	-0.278739	-3.03076	-16.8698	-18.9464	-5.95781	-0.698608	0.2876
r0835	8.58623	1.13595	-4.43368	-0.278898	-3.03076	-16.869	-18.9465	-5.95769	-0.698425	0.2876
r0836	8.58623	1.13595	-4.43368	-0.278867	-3.03076	-16.869	-18.9465	-5.9577	-0.698423	0.2876
r0838	8.78961	1.07572	-4.14322	-0.187973	-3.05325	-16.9928	-18.9184	-5.98838	-0.680411	0.287604
r0840	8.58617	1.136	-4.43393	-0.278884	-3.03075	-16.8687	-18.9465	-5.95765	-0.698345	0.2876
r0841	8.58617	1.13601	-4.43394	-0.278874	-3.03075	-16.8687	-18.9465	-5.95765	-0.698345	0.2876
r0853	8.58608	1.13602	-4.434	-0.278938	-3.03074	-16.8687	-18.9465	-5.95765	-0.698294	0.2876
r0879	8.58618	1.13601	-4.43394	-0.278896	-3.03075	-16.8687	-18.9465	-5.95765	-0.698343	0.2876
r0885	8.59308	1.13472	-4.42816	-0.277505	-3.03033	-16.8671	-18.9461	-5.9578	-0.69943	0.2876
r0899	8.58618	1.13601	-4.43394	-0.278866	-3.03076	-16.8687	-18.9465	-5.95766	-0.698338	0.2876
r0907	8.58618	1.13601	-4.43394	-0.278862	-3.03075	-16.8687	-18.9465	-5.95765	-0.698341	0.2876
r0913	8.58605	1.13596	-4.4337	-0.278864	-3.0312	-16.8683	-18.9466	-5.9577	-0.698509	0.2876
r0915	8.58694	1.13592	-4.4336	-0.278811	-3.03116	-16.8675	-18.9464	-5.95758	-0.698318	0.2876
r0917	8.58617	1.13601	-4.43395	-0.278932	-3.03068	-16.8687	-18.9465	-5.95765	-0.698305	0.2876
r0921	8.58611	1.13601	-4.43393	-0.278736	-3.03076	-16.8687	-18.9465	-5.95767	-0.698337	0.287601
r0942	8.58612	1.13601	-4.43394	-0.278882	-3.03077	-16.8687	-18.9465	-5.95765	-0.6984	0.2876
r0946	8.58619	1.13601	-4.43397	-0.278899	-3.03078	-16.8687	-18.9464	-5.95812	-0.698494	0.2876
r0954	8.58621	1.136	-4.4339	-0.278873	-3.03075	-16.8687	-18.9465	-5.95765	-0.698374	0.2876
r0962	8.58618	1.136	-4.43393	-0.278897	-3.03076	-16.8687	-18.9465	-5.95765	-0.698346	0.2876
r0975	8.58618	1.136	-4.43394	-0.278919	-3.03076	-16.8687	-18.9465	-5.95765	-0.698345	0.2876
r0990	8.58619	1.13599	-4.43388	-0.278827	-3.0308	-16.8687	-18.9465	-5.95765	-0.698351	0.2876
r0995	8.58617	1.13601	-4.43394	-0.278836	-3.03075	-16.8687	-18.9465	-5.95766	-0.698338	0.2876
r0997	8.58618	1.136	-4.43394	-0.278914	-3.03076	-16.8687	-18.9465	-5.95765	-0.698345	0.2876
r0999	8.58617	1.13601	-4.43398	-0.278955	-3.03072	-16.8687	-18.9465	-5.95765	-0.698338	0.2876
r1008	8.58618	1.136	-4.43394	-0.278929	-3.03075	-16.8687	-18.9465	-5.95765	-0.698345	0.2876
r1019	8.58619	1.13599	-4.43388	-0.278941	-3.03079	-16.8687	-18.9465	-5.95763	-0.698355	0.2876
r1020	8.58618	1.136	-4.43394	-0.278898	-3.03076	-16.8687	-18.9465	-5.95765	-0.698345	0.2876
r1050	8.58111	1.13632	-4.43464	-0.277499	-3.02972	-16.8693	-18.9461	-5.95652	-0.697176	0.2876
r1051	8.58618	1.136	-4.43393	-0.278949	-3.03075	-16.8687	-18.9465	-5.95764	-0.698346	0.2876
r1078	8.50054	1.14618	-4.47404	-0.283742	-3.0163	-16.8508	-18.9187	-5.96275	-0.676716	0.2876
r1088	8.58623	1.13598	-4.43383	-0.278941	-3.03077	-16.8688	-18.9462	-5.9577	-0.698522	0.2876
r1109	8.5897	1.13678	-4.43806	-0.279583	-3.03179	-16.8719	-18.9442	-5.95718	-0.707801	0.2876
r1116	8.58618	1.136	-4.43394	-0.278947	-3.03075	-16.8687	-18.9465	-5.95764	-0.698345	0.2876
r1147	8.58828	1.13591	-4.43354	-0.278629	-3.02859	-16.8676	-18.9462	-5.95762	-0.697506	0.2876
r1150	8.58618	1.136	-4.43394	-0.278929	-3.03075	-16.8687	-18.9465	-5.95765	-0.698345	0.2876
r1155	8.58618	1.136	-4.43394	-0.27895	-3.03075	-16.8687	-18.9465	-5.95764	-0.698345	0.2876
r1156	8.58621	1.13567	-4.43398	-0.278744	-3.0308	-16.8687	-18.9465	-5.95768	-0.698311	0.2876
r1167	8.58617	1.13601	-4.43394	-0.278877	-3.03075	-16.8687	-18.9465	-5.95765	-0.698342	0.2876
r1177	8.58618	1.136	-4.43394	-0.27891	-3.03075	-16.8687	-18.9465	-5.95765	-0.698343	0.2876
r1252	8.58618	1.136	-4.43394	-0.278904	-3.03075	-16.8687	-18.9465	-5.95765	-0.698344	0.2876
r1291	8.58605	1.13602	-4.434	-0.278865	-3.03084	-16.8687	-18.9466	-5.95763	-0.69836	0.2876
r1292	8.58617	1.13601	-4.43394	-0.278906	-3.03075	-16.8687	-18.9465	-5.95765	-0.698343	0.2876
r1377	8.58618	1.136	-4.43394	-0.278901	-3.03076	-16.8687	-18.9465	-5.95765	-0.698344	0.2876
r1378	8.58618	1.136	-4.43393	-0.278952	-3.03075	-16.8687	-18.9465	-5.95764	-0.698346	0.2876
r1382	8.58618	1.13602	-4.43397	-0.278387	-3.0308	-16.8687	-18.9463	-5.95771	-0.698323	0.287603
r1383	8.58618	1.13601	-4.43394	-0.27887	-3.03076	-16.8687	-18.9465	-5.95765	-0.698344	0.2876
r1400	8.58606	1.13602	-4.43398	-0.27884	-3.03085	-16.8687	-18.9466	-5.95763	-0.69837	0.2876
r1401	8.58616	1.136	-4.43393	-0.278886	-3.03075	-16.8687	-18.9465	-5.95765	-0.698344	0.2876
r1418	8.58618	1.136	-4.43394	-0.278931	-3.03075	-16.8687	-18.9465	-5.95765	-0.698346	0.2876
r1423	8.58542	1.13614	-4.43404	-0.278394	-3.03096	-16.8679	-18.9472	-5.95872	-0.698261	0.2876
r1435	8.58618	1.13601	-4.43394	-0.278886	-3.03076	-16.8687	-18.9465	-5.95765	-0.698343	0.2876
r1440	8.58618	1.136	-4.43394	-0.2789	-3.03076	-16.8687	-18.9465	-5.95765	-0.698344	0.2876
r1446	8.58618	1.13601	-4.43394	-0.278897	-3.03076	-16.8687	-18.9465	-5.95765	-0.698344	0.2876
r1447	8.58618	1.13601	-4.43394	-0.278848	-3.03076	-16.8687	-18.9465	-5.95766	-0.698343	0.2876
r1450	8.58618	1.136	-4.43394	-0.278893	-3.03076	-16.8687	-18.9465	-5.95765	-0.698345	0.2876
r1451	8.58618	1.136	-4.43394	-0.278949	-3.03075	-16.8687	-18.9465	-5.95764	-0.698345	0.2876
r1454	8.58618	1.13601	-4.43394	-0.278903	-3.03075	-16.8687	-18.9465	-5.95765	-0.698342	0.2876
r1457	8.58618	1.136	-4.43394	-0.278925	-3.03075	-16.8687	-18.9465	-5.95765	-0.698344	0.2876
r1459	8.58618	1.136	-4.43394	-0.278921	-3.03075	-16.8687	-18.9465	-5.95765	-0.698345	0.2876
r1467	8.58616	1.136	-4.43393	-0.278867	-3.03076	-16.8687	-18.9465	-5.95765	-0.698346	0.2876
r1493	8.58616	1.13601	-4.43394	-0.278865	-3.03075	-16.8687	-18.9465	-5.95763	-0.69835	0.2876
r1540	8.58601	1.136	-4.4339	-0.27893	-3.03076	-16.8689	-18.9464	-5.95737	-0.698783	0.2876
r1544	8.58608	1.136	-4.4339	-0.278895	-3.03074	-16.869	-18.9465	-5.95769	-0.698345	0.2876
r1546	8.58616	1.13602	-4.43399	-0.278907	-3.03078	-16.8687	-18.9466	-5.95764	-0.698416	0.2876
r1547	8.58619	1.13601	-4.43397	-0.278882	-3.03077	-16.8687	-18.9465	-5.95761	-0.698406	0.2876
r1548	8.58622	1.13602	-4.43399	-0.27891	-3.03079	-16.8687	-18.9464	-5.95768	-0.698373	0.2876
r1549	8.58631	1.136	-4.43391	-0.278911	-3.03078	-16.8687	-18.9466	-5.95763	-0.698403	0.2876
r1551	8.58618	1.13601	-4.43395	-0.278867	-3.03076	-16.8687	-18.9465	-5.95761	-0.698363	0.2876
r1552	8.58616	1.13601	-4.43394	-0.278928	-3.03075	-16.8687	-18.9466	-5.9577	-0.698375	0.2876
r1553	8.58619	1.13601	-4.43397	-0.278885	-3.03077	-16.8686	-18.9465	-5.95758	-0.69842	0.2876
r1554	8.58619	1.13601	-4.43396	-0.278871	-3.03077	-16.8687	-18.9465	-5.95761	-0.698389	0.2876
r1556	8.5862	1.13601	-4.43397	-0.27891	-3.03077	-16.8686	-18.9465	-5.95748	-0.698415	0.2876
r1557	8.58618	1.13601	-4.43394	-0.278844	-3.03076	-16.8687	-18.9465	-5.95766	-0.69834	0.2876
r1559	8.58618	1.136	-4.43393	-0.278888	-3.03076	-16.8687	-18.9465	-5.95763	-0.698344	0.2876
r1560	8.58623	1.136	-4.4339	-0.278926	-3.03075	-16.8687	-18.9464	-5.95748	-0.698321	0.2876
r1561	8.58618	1.136	-4.43394	-0.278909	-3.03075	-16.8687	-18.9465	-5.95752	-0.698324	0.2876
r1562	8.58612	1.13599	-4.43388	-0.278802	-3.03072	-16.8687	-18.9466	-5.9574	-0.698361	0.2876
r1563	8.58592	1.13603	-4.43404	-0.278926	-3.03072	-16.8686	-18.9462	-5.95748	-0.698295	0.2876
r1564	8.58619	1.13599	-4.43389	-0.278924	-3.03075	-16.8687	-18.9468	-5.95743	-0.698353	0.2876
r1565	8.58622	1.136	-4.43393	-0.278922	-3.03076	-16.8687	-18.9466	-5.95757	-0.698349	0.2876
r1566	8.58623	1.13601	-4.43397	-0.278879	-3.03078	-16.8686	-18.9463	-5.95742	-0.698368	0.2876
r1567	8.58619	1.136	-4.43394	-0.278892	-3.03076	-16.8687	-18.9465	-5.95757	-0.69833	0.2876
r1568	8.58619	1.13599	-4.43386	-0.278894	-3.03073	-16.8687	-18.946	-5.95766	-0.698328	0.2876
r1569	8.58618	1.136	-4.43394	-0.278885	-3.03076	-16.8687	-18.9465	-5.95752	-0.698338	0.2876
r1570	8.58618	1.136	-4.43393	-0.278902	-3.03075	-16.8687	-18.9465	-5.95767	-0.698324	0.2876
r1571	8.58621	1.136	-4.43394	-0.278913	-3.03075	-16.8687	-18.9464	-5.95738	-0.698276	0.2876
r1573	8.58586	1.136	-4.43392	-0.278988	-3.03075	-16.8695	-18.9466	-5.95776	-0.698477	0.2876
r1574	8.58593	1.13599	-4.43388	-0.278911	-3.03074	-16.8694	-18.9465	-5.9577	-0.698462	0.2876
r1575	8.58603	1.13601	-4.43395	-0.27896	-3.03078	-16.8693	-18.9464	-5.95781	-0.698404	0.2876
r1576	8.5862	1.13597	-4.4338	-0.278895	-3.03077	-16.8694	-18.9467	-5.95771	-0.698461	0.2876
r1578	8.58601	1.136	-4.4339	-0.278901	-3.03074	-16.8691	-18.9464	-5.95762	-0.698397	0.2876
r1579	8.58587	1.13599	-4.43384	-0.27885	-3.03071	-16.8695	-18.9467	-5.95787	-0.698397	0.2876
r1580	8.58587	1.13599	-4.43387	-0.278923	-3.03074	-16.8695	-18.9465	-5.95767	-0.698478	0.2876
r1581	8.58598	1.136	-4.43389	-0.278973	-3.03074	-16.8693	-18.9465	-5.95768	-0.698446	0.2876
r1583	8.58591	1.136	-4.43388	-0.278952	-3.03074	-16.8694	-18.9465	-5.95749	-0.698473	0.2876
r1584	8.58609	1.136	-4.43392	-0.278879	-3.03075	-16.8689	-18.9465	-5.95767	-0.698388	0.2876
r1585	8.58619	1.136	-4.43393	-0.27887	-3.03075	-16.8687	-18.9464	-5.9576	-0.698331	0.2876
r1586	8.58617	1.13601	-4.43394	-0.278893	-3.03075	-16.8687	-18.9465	-5.95761	-0.698332	0.2876
r1587	8.58614	1.136	-4.43391	-0.278852	-3.03073	-16.8687	-18.9465	-5.95754	-0.698352	0.2876
r1588	8.58603	1.13602	-4.434	-0.27894	-3.03074	-16.8686	-18.9463	-5.95758	-0.698317	0.2876
r1589	8.58618	1.136	-4.43392	-0.278934	-3.03075	-16.8687	-18.9466	-5.95756	-0.698348	0.2876
r1590	8.58619	1.13601	-4.43394	-0.278875	-3.03076	-16.8687	-18.9465	-5.95765	-0.698344	0.2876
r1591	8.5862	1.13601	-4.43396	-0.278873	-3.03077	-16.8687	-18.9464	-5.95756	-0.698355	0.2876
r1592	8.58618	1.136	-4.43394	-0.278936	-3.03075	-16.8687	-18.9465	-5.95763	-0.69834	0.2876
r1593	8.58618	1.136	-4.43391	-0.278877	-3.03074	-16.8687	-18.9462	-5.95768	-0.698332	0.2876
r1594	8.58617	1.13601	-4.43394	-0.27891	-3.03076	-16.8687	-18.9465	-5.95761	-0.698341	0.2876
r1595	8.58618	1.136	-4.43394	-0.278929	-3.03075	-16.8687	-18.9465	-5.95768	-0.698335	0.2876
r1596	8.58619	1.13601	-4.43395	-0.278956	-3.03075	-16.8687	-18.9464	-5.95753	-0.6983	0.2876
r1597	8.58618	1.13601	-4.43394	-0.278885	-3.03076	-16.8687	-18.9465	-5.95765	-0.698344	0.2876
r1598	8.58616	1.136	-4.43393	-0.278923	-3.03075	-16.8687	-18.9465	-5.95764	-0.698352	0.2876
r1599	8.58612	1.13601	-4.43396	-0.278906	-3.03075	-16.8687	-18.9465	-5.95766	-0.698341	0.2876
r1600	8.58618	1.136	-4.43394	-0.278916	-3.03075	-16.8687	-18.9465	-5.95765	-0.698343	0.2876
r1602	8.58618	1.13601	-4.43394	-0.278872	-3.03076	-16.8687	-18.9465	-5.95765	-0.698343	0.2876
r1603	8.58618	1.136	-4.43394	-0.278896	-3.03075	-16.8687	-18.9465	-5.95764	-0.698341	0.2876
r1604	8.58617	1.136	-4.43394	-0.278881	-3.03075	-16.8687	-18.9465	-5.95768	-0.698345	0.2876
r1605	8.58617	1.13601	-4.43394	-0.278886	-3.03075	-16.8687	-18.9465	-5.95765	-0.698344	0.2876
r1606	8.58618	1.136	-4.43394	-0.278904	-3.03075	-16.8687	-18.9465	-5.95765	-0.698344	0.2876
r1607	8.58615	1.13601	-4.43396	-0.278947	-3.03076	-16.8687	-18.9466	-5.95768	-0.69834	0.2876
r1608	8.58617	1.136	-4.43393	-0.278865	-3.03075	-16.8687	-18.9465	-5.95764	-0.698347	0.2876
r1609	8.58614	1.13601	-4.43395	-0.278935	-3.03075	-16.8687	-18.9465	-5.95764	-0.698342	0.2876
r1610	8.58618	1.136	-4.43394	-0.278954	-3.03075	-16.8687	-18.9465	-5.95765	-0.698343	0.2876
r1611	8.58619	1.136	-4.43394	-0.278905	-3.03076	-16.8687	-18.9465	-5.95768	-0.698353	0.2876
r1612	8.58618	1.136	-4.43394	-0.27889	-3.03075	-16.8687	-18.9465	-5.95766	-0.698342	0.2876
r1613	8.58618	1.136	-4.43394	-0.278903	-3.03075	-16.8687	-18.9465	-5.95764	-0.698343	0.2876
r1614	8.58618	1.136	-4.43393	-0.278944	-3.03075	-16.8687	-18.9465	-5.95766	-0.698347	0.2876
r1615	8.58618	1.136	-4.43394	-0.278911	-3.03076	-16.8687	-18.9465	-5.95765	-0.698345	0.2876
r1616	8.58618	1.136	-4.43394	-0.27892	-3.03075	-16.8687	-18.9465	-5.95764	-0.698345	0.2876
r1617	8.58619	1.13601	-4.43394	-0.278842	-3.03076	-16.8687	-18.9465	-5.95765	-0.698334	0.2876
r1618	8.58617	1.13601	-4.43394	-0.278892	-3.03076	-16.8687	-18.9465	-5.95765	-0.698341	0.2876
r1619	8.58617	1.13601	-4.43394	-0.278857	-3.03075	-16.8687	-18.9464	-5.95766	-0.698344	0.2876
r1620	8.5862	1.13601	-4.43395	-0.278881	-3.03077	-16.8687	-18.9465	-5.9577	-0.69834	0.2876
r1621	8.58616	1.136	-4.43393	-0.278899	-3.03075	-16.8687	-18.9465	-5.95765	-0.698343	0.2876
r1622	8.58616	1.136	-4.43392	-0.278863	-3.03075	-16.8687	-18.9465	-5.95762	-0.698352	0.2876
r1623	8.58618	1.13601	-4.43394	-0.278847	-3.03076	-16.8687	-18.9465	-5.95767	-0.698339	0.2876
r1624	8.58617	1.136	-4.43393	-0.278894	-3.03075	-16.8687	-18.9465	-5.95764	-0.698346	0.2876
r1625	8.58617	1.136	-4.43393	-0.278873	-3.03075	-16.8687	-18.9465	-5.95761	-0.69835	0.2876
r1626	8.58622	1.13601	-4.43397	-0.278933	-3.03077	-16.8687	-18.9464	-5.95771	-0.698315	0.2876
r1627	8.58612	1.13601	-4.43397	-0.278892	-3.03075	-16.8687	-18.9464	-5.95768	-0.698331	0.2876
r1628	8.58623	1.136	-4.43392	-0.278905	-3.03076	-16.8687	-18.9466	-5.95767	-0.698353	0.2876
r1629	8.58613	1.13601	-4.43395	-0.278887	-3.03075	-16.8687	-18.9465	-5.95767	-0.69833	0.2876
r1630	8.5861	1.13601	-4.43397	-0.278861	-3.03075	-16.8687	-18.9464	-5.95764	-0.698335	0.2876
r1631	8.58618	1.136	-4.43393	-0.278905	-3.03076	-16.8687	-18.9465	-5.95765	-0.698344	0.2876
r1632	8.58614	1.13601	-4.43395	-0.278926	-3.03075	-16.8687	-18.9465	-5.95765	-0.69834	0.2876
r1633	8.58613	1.13601	-4.43396	-0.278935	-3.03075	-16.8687	-18.9465	-5.95761	-0.698341	0.2876
r1634	8.5863	1.13599	-4.43389	-0.278904	-3.03077	-16.8687	-18.9466	-5.95766	-0.698349	0.2876
r1635	8.58618	1.13601	-4.43395	-0.278927	-3.03076	-16.8687	-18.9464	-5.95774	-0.698343	0.2876
r1636	8.58618	1.13601	-4.43395	-0.278873	-3.03075	-16.8687	-18.9465	-5.95765	-0.698343	0.2876
r1637	8.58618	1.136	-4.43393	-0.278911	-3.03075	-16.8687	-18.9465	-5.95764	-0.698346	0.2876
r1638	8.58618	1.13601	-4.43394	-0.278894	-3.03075	-16.8687	-18.9463	-5.95771	-0.698337	0.2876
r1639	8.58618	1.13601	-4.43394	-0.27887	-3.03076	-16.8687	-18.9465	-5.95767	-0.698341	0.2876
r1640	8.58618	1.136	-4.43394	-0.278912	-3.03075	-16.8687	-18.9465	-5.95766	-0.698343	0.2876
r1641	8.58618	1.13601	-4.43397	-0.278976	-3.03076	-16.8687	-18.9462	-5.95775	-0.698313	0.2876
r1642	8.58617	1.136	-4.43392	-0.278896	-3.03075	-16.8687	-18.9466	-5.95773	-0.698334	0.2876
r1643	8.58619	1.13601	-4.43394	-0.278857	-3.03076	-16.8687	-18.9465	-5.95768	-0.698353	0.2876
r1644	8.58618	1.13601	-4.43394	-0.278877	-3.03076	-16.8687	-18.9465	-5.95766	-0.698348	0.2876
r1645	8.58619	1.136	-4.43393	-0.278895	-3.03076	-16.8687	-18.9465	-5.95768	-0.698346	0.2876
r1646	8.58619	1.13601	-4.43394	-0.278876	-3.03076	-16.8687	-18.9465	-5.95762	-0.698354	0.2876
r1647	8.58617	1.136	-4.43394	-0.278924	-3.03075	-16.8687	-18.9465	-5.95762	-0.698333	0.2876
r1648	8.58618	1.13601	-4.43394	-0.278885	-3.03076	-16.8687	-18.9465	-5.95763	-0.698349	0.2876
r1649	8.58617	1.136	-4.43392	-0.278926	-3.03075	-16.8687	-18.9465	-5.95769	-0.698336	0.2876
r1650	8.58617	1.136	-4.43394	-0.278915	-3.03075	-16.8687	-18.9465	-5.95765	-0.698343	0.2876
r1651	8.58618	1.136	-4.43394	-0.278927	-3.03075	-16.8687	-18.9465	-5.95764	-0.698346	0.2876
r1652	8.58615	1.136	-4.43392	-0.278861	-3.03074	-16.8688	-18.9466	-5.95775	-0.698296	0.2876
r1653	8.58618	1.136	-4.43392	-0.278876	-3.03075	-16.8687	-18.9464	-5.95768	-0.698343	0.2876
r1654	8.58618	1.136	-4.43394	-0.278914	-3.03076	-16.8687	-18.9465	-5.95764	-0.698346	0.2876
r1655	8.58618	1.13601	-4.43394	-0.278875	-3.03076	-16.8687	-18.9465	-5.95767	-0.698342	0.2876
r1656	8.58618	1.13601	-4.43394	-0.278873	-3.03076	-16.8687	-18.9465	-5.95763	-0.698328	0.2876
r1657	8.58618	1.136	-4.43393	-0.278884	-3.03075	-16.8687	-18.9465	-5.95767	-0.698341	0.2876
r1658	8.58618	1.136	-4.43393	-0.278931	-3.03075	-16.8687	-18.9464	-5.95763	-0.698347	0.2876
r1659	8.58618	1.13601	-4.43394	-0.278896	-3.03076	-16.8687	-18.9465	-5.95764	-0.698338	0.2876
r1660	8.58618	1.13601	-4.43394	-0.278876	-3.03076	-16.8687	-18.9465	-5.95764	-0.698344	0.2876
r1661	8.58619	1.13601	-4.43394	-0.278878	-3.03076	-16.8687	-18.9465	-5.95765	-0.698323	0.2876
r1662	8.58619	1.13601	-4.43395	-0.278901	-3.03076	-16.8687	-18.9465	-5.95752	-0.698336	0.2876
r1664	8.59017	1.13561	-4.43262	-0.278252	-3.03139	-16.8666	-18.9773	-5.94611	-0.70099	0.2876
r1665	8.58641	1.136	-4.43396	-0.278937	-3.03081	-16.8686	-18.9479	-5.95441	-0.698313	0.2876
r1666	8.58651	1.13597	-4.43381	-0.278886	-3.03079	-16.8685	-18.9492	-5.95666	-0.698469	0.2876
r1668	8.58618	1.13601	-4.43394	-0.278875	-3.03076	-16.8687	-18.9465	-5.95764	-0.698342	0.2876
r1669	8.58616	1.13601	-4.43394	-0.278895	-3.03075	-16.8688	-18.9461	-5.95753	-0.6983	0.2876
r1670	8.58525	1.1359	-4.43329	-0.278095	-3.0305	-16.8693	-18.9428	-5.98265	-0.699417	0.2876
r1671	8.58612	1.13599	-4.43388	-0.278894	-3.03073	-16.8687	-18.9463	-5.95953	-0.698402	0.2876
r1702	8.58618	1.136	-4.43394	-0.278936	-3.03075	-16.8687	-18.9465	-5.95765	-0.698346	0.2876
r1747	8.58618	1.13601	-4.43394	-0.278851	-3.03076	-16.8687	-18.9465	-5.95766	-0.698342	0.2876
r1774	8.58617	1.136	-4.43394	-0.278912	-3.03075	-16.8687	-18.9465	-5.95765	-0.698344	0.2876
r1805	8.58618	1.136	-4.43394	-0.278905	-3.03076	-16.8687	-18.9465	-5.95765	-0.698345	0.2876
r1820	8.58618	1.13601	-4.43394	-0.278881	-3.03076	-16.8687	-18.9465	-5.95765	-0.698343	0.2876
r1852	8.58618	1.13601	-4.43394	-0.278868	-3.03076	-16.8687	-18.9465	-5.95765	-0.698343	0.2876
r1883	8.58618	1.13601	-4.43394	-0.278874	-3.03075	-16.8687	-18.9465	-5.95765	-0.698343	0.2876
r1916	8.58617	1.13601	-4.43397	-0.278917	-3.03076	-16.8687	-18.9463	-5.95742	-0.698312	0.2876
r1925	8.58618	1.136	-4.43394	-0.278948	-3.03075	-16.8687	-18.9465	-5.95764	-0.698345	0.2876
r1929	8.58604	1.13604	-4.43409	-0.279006	-3.03074	-16.8688	-18.945	-5.95624	-0.698022	0.2876
r1930	8.58618	1.136	-4.43394	-0.278919	-3.03075	-16.8687	-18.9465	-5.95765	-0.698345	0.2876
r1937	8.58618	1.13601	-4.43394	-0.278853	-3.03076	-16.8687	-18.9465	-5.95765	-0.698344	0.2876
r1944	8.58571	1.13604	-4.43404	-0.278908	-3.03061	-16.8688	-18.944	-5.95448	-0.697833	0.2876
r1950	8.58618	1.13601	-4.43394	-0.278865	-3.03075	-16.8687	-18.9465	-5.95765	-0.698342	0.2876
r1954	8.58599	1.13604	-4.43406	-0.278937	-3.03072	-16.8688	-18.9452	-5.95496	-0.697896	0.2876
r1959	8.58594	1.13609	-4.4343	-0.279106	-3.03074	-16.8687	-18.9432	-5.95446	-0.697626	0.2876
r1962	8.58618	1.136	-4.43393	-0.278956	-3.03075	-16.8687	-18.9465	-5.95764	-0.698347	0.2876
r1963	8.58618	1.136	-4.43394	-0.278921	-3.03075	-16.8687	-18.9465	-5.95765	-0.698343	0.2876
r1973	8.58618	1.13601	-4.43394	-0.278864	-3.03076	-16.8687	-18.9465	-5.95765	-0.698343	0.2876
r1985	8.58618	1.136	-4.43394	-0.2789	-3.03075	-16.8687	-18.9465	-5.95765	-0.698343	0.2876
r2000	8.58657	1.13596	-4.43381	-0.278803	-3.03077	-16.8685	-18.949	-5.9589	-0.698175	0.2876
r2014	8.5862	1.136	-4.43393	-0.278936	-3.03076	-16.8687	-18.9466	-5.95778	-0.698315	0.2876
r2018	8.58619	1.136	-4.4339	-0.278881	-3.03074	-16.8687	-18.9467	-5.95793	-0.698279	0.2876
r2019	8.58622	1.136	-4.43391	-0.278857	-3.03075	-16.8687	-18.9467	-5.95798	-0.69827	0.2876
r2023	8.58618	1.136	-4.43394	-0.27889	-3.03076	-16.8687	-18.9465	-5.95765	-0.698343	0.2876
r2037	8.58618	1.136	-4.43394	-0.278894	-3.03075	-16.8687	-18.9465	-5.95765	-0.698343	0.2876
r2041	8.58625	1.13596	-4.43374	-0.278751	-3.03069	-16.8687	-18.9473	-5.96189	-0.698259	0.2876
r2042	8.58618	1.136	-4.43393	-0.278931	-3.03076	-16.8687	-18.9465	-5.95765	-0.698346	0.2876
r2054	8.58619	1.136	-4.43389	-0.278825	-3.03075	-16.8687	-18.9467	-5.95868	-0.69833	0.2876
r2059	8.58618	1.136	-4.43393	-0.278888	-3.03076	-16.8687	-18.9465	-5.95767	-0.698343	0.2876
r2064	8.58618	1.136	-4.43394	-0.278891	-3.03076	-16.8687	-18.9465	-5.95765	-0.698345	0.2876
r2066	8.58618	1.136	-4.43393	-0.27894	-3.03075	-16.8687	-18.9465	-5.95764	-0.698346	0.2876
r2069	8.58618	1.13601	-4.43394	-0.278887	-3.03076	-16.8687	-18.9465	-5.95765	-0.698343	0.2876
r2079	8.5862	1.13601	-4.43397	-0.278935	-3.03075	-16.8687	-18.9465	-5.95765	-0.698337	0.2876
r2080	8.58635	1.13596	-4.43375	-0.278887	-3.0308	-16.8687	-18.9466	-5.9577	-0.69814	0.2876
r2081	8.58627	1.13603	-4.43409	-0.279011	-3.03072	-16.8688	-18.9464	-5.95762	-0.698193	0.2876
r2082	8.58619	1.13601	-4.43399	-0.278949	-3.03076	-16.8687	-18.9465	-5.95764	-0.698378	0.2876
r2083	8.58639	1.13597	-4.43376	-0.278855	-3.0308	-16.8688	-18.9465	-5.95766	-0.698927	0.2876
r2084	8.58622	1.13602	-4.434	-0.278871	-3.03075	-16.8687	-18.9465	-5.95766	-0.698314	0.2876
r2085	8.58621	1.13601	-4.43399	-0.278931	-3.03075	-16.8687	-18.9465	-5.95765	-0.698333	0.2876
r2086	8.58618	1.13601	-4.43394	-0.278863	-3.03076	-16.8687	-18.9465	-5.95765	-0.698343	0.2876
r2087	8.58655	1.13596	-4.43375	-0.278868	-3.03082	-16.8687	-18.9466	-5.95775	-0.697966	0.2876
r2088	8.58617	1.136	-4.43394	-0.278897	-3.03075	-16.8687	-18.9465	-5.95763	-0.698267	0.2876
r2089	8.58617	1.136	-4.43394	-0.278939	-3.03075	-16.8687	-18.9465	-5.95764	-0.698351	0.2876
r2090	8.58624	1.13599	-4.43385	-0.278881	-3.03077	-16.8687	-18.9465	-5.95765	-0.698559	0.2876
r2091	8.58618	1.136	-4.43394	-0.278931	-3.03075	-16.8687	-18.9465	-5.95765	-0.69833	0.2876
r2092	8.58618	1.136	-4.43394	-0.278908	-3.03075	-16.8687	-18.9465	-5.95765	-0.698342	0.2876
r2093	8.58614	1.136	-4.4339	-0.278895	-3.03076	-16.8687	-18.9465	-5.95762	-0.698471	0.2876
r2094	8.5865	1.13596	-4.43377	-0.278933	-3.03081	-16.8687	-18.9466	-5.95773	-0.698019	0.2876
r2095	8.58617	1.136	-4.43394	-0.27892	-3.03074	-16.8688	-18.9465	-5.95763	-0.698256	0.2876
r2096	8.58617	1.136	-4.43393	-0.278904	-3.03076	-16.8687	-18.9465	-5.95765	-0.698363	0.2876
r2097	8.58627	1.13598	-4.4338	-0.278817	-3.03079	-16.8688	-18.9465	-5.95766	-0.698682	0.2876
r2098	8.58618	1.136	-4.43394	-0.278963	-3.03075	-16.8687	-18.9465	-5.95765	-0.698319	0.2876
r2099	8.58618	1.136	-4.43394	-0.278896	-3.03075	-16.8687	-18.9465	-5.95765	-0.698338	0.2876
r2100	8.58618	1.136	-4.43393	-0.278936	-3.03075	-16.8687	-18.9465	-5.95765	-0.698347	0.2876
r2101	8.58636	1.13599	-4.43389	-0.278944	-3.03078	-16.8687	-18.9465	-5.95771	-0.698081	0.2876
r2102	8.58606	1.13599	-4.43384	-0.278836	-3.03075	-16.8688	-18.9465	-5.95754	-0.698597	0.2876
r2103	8.58609	1.136	-4.43388	-0.278878	-3.03078	-16.8687	-18.9465	-5.9576	-0.698589	0.2876
r2104	8.58615	1.136	-4.4339	-0.278892	-3.03076	-16.8687	-18.9465	-5.95764	-0.698401	0.2876
r2105	8.58631	1.13593	-4.43355	-0.278763	-3.03083	-16.8688	-18.9466	-5.95761	-0.699343	0.2876
r2106	8.58613	1.136	-4.4339	-0.278857	-3.03076	-16.8687	-18.9465	-5.95762	-0.698475	0.2876
r2107	8.58613	1.13599	-4.43389	-0.278882	-3.03076	-16.8687	-18.9465	-5.95762	-0.69851	0.2876
r2108	8.58613	1.136	-4.43389	-0.278876	-3.03076	-16.8687	-18.9465	-5.95762	-0.698525	0.2876
r2109	8.58613	1.136	-4.43389	-0.278875	-3.03076	-16.8687	-18.9465	-5.95762	-0.698508	0.2876
r2110	8.58687	1.13592	-4.43359	-0.278895	-3.03085	-16.8687	-18.9466	-5.95778	-0.697449	0.2876
r2111	8.58651	1.13595	-4.43372	-0.278888	-3.03085	-16.8687	-18.9466	-5.95774	-0.698054	0.2876
r2112	8.58697	1.13584	-4.43318	-0.278702	-3.03095	-16.8688	-18.9467	-5.95778	-0.699102	0.2876
r2113	8.58663	1.13596	-4.43373	-0.278876	-3.03082	-16.8686	-18.9466	-5.95778	-0.697789	0.2876
r2114	8.58659	1.13595	-4.43373	-0.278861	-3.03082	-16.8687	-18.9466	-5.95777	-0.697904	0.2876
r2115	8.5865	1.13596	-4.43374	-0.278859	-3.03082	-16.8687	-18.9466	-5.95773	-0.698091	0.2876
r2116	8.58622	1.136	-4.43395	-0.278973	-3.03072	-16.8687	-18.9465	-5.95763	-0.698203	0.2876
r2117	8.58604	1.13605	-4.43416	-0.278981	-3.0307	-16.8687	-18.9465	-5.95763	-0.697777	0.2876
r2118	8.58616	1.136	-4.43393	-0.278963	-3.03075	-16.8687	-18.9465	-5.95762	-0.698349	0.2876
r2119	8.58617	1.136	-4.43394	-0.278934	-3.03075	-16.8687	-18.9465	-5.95762	-0.698297	0.2876
r2120	8.58619	1.13601	-4.43396	-0.278908	-3.03074	-16.8687	-18.9465	-5.95763	-0.698172	0.2876
r2121	8.58623	1.13599	-4.43387	-0.278862	-3.03077	-16.8687	-18.9465	-5.95765	-0.698494	0.2876
r2122	8.58619	1.136	-4.43394	-0.278898	-3.03075	-16.8687	-18.9465	-5.95765	-0.698324	0.2876
r2123	8.58618	1.136	-4.43393	-0.278953	-3.03075	-16.8687	-18.9465	-5.95764	-0.698343	0.2876
r2124	8.58617	1.13601	-4.43395	-0.278846	-3.03076	-16.8687	-18.9465	-5.95765	-0.698342	0.2876
r2125	8.58623	1.13602	-4.43401	-0.278906	-3.03075	-16.8687	-18.9465	-5.95766	-0.698272	0.2876
r2126	8.5862	1.13601	-4.43396	-0.278958	-3.03075	-16.8687	-18.9465	-5.95764	-0.698366	0.2876
r2127	8.5862	1.136	-4.4339	-0.278908	-3.03076	-16.8687	-18.9465	-5.95765	-0.698427	0.2876
r2128	8.58621	1.13599	-4.43388	-0.278849	-3.03077	-16.8687	-18.9465	-5.95765	-0.698494	0.2876
r2129	8.58627	1.13598	-4.43381	-0.278893	-3.03078	-16.8687	-18.9465	-5.95765	-0.698634	0.2876
r2130	8.58618	1.136	-4.43394	-0.27888	-3.03076	-16.8687	-18.9465	-5.95765	-0.698329	0.2876
r2131	8.58619	1.13601	-4.43395	-0.278921	-3.03075	-16.8687	-18.9465	-5.95765	-0.698295	0.2876
r2132	8.58618	1.13601	-4.43394	-0.278876	-3.03075	-16.8687	-18.9465	-5.95766	-0.698321	0.2876
r2133	8.58618	1.13601	-4.43394	-0.278894	-3.03076	-16.8687	-18.9465	-5.95765	-0.698334	0.2876
r2139	8.58617	1.136	-4.43393	-0.278928	-3.03075	-16.8687	-18.9465	-5.95763	-0.698345	0.2876
r2140	8.58617	1.136	-4.43393	-0.278934	-3.03075	-16.8687	-18.9465	-5.95764	-0.698349	0.2876
r2141	8.58618	1.13601	-4.43394	-0.278847	-3.03076	-16.8687	-18.9465	-5.95765	-0.698345	0.2876
r2146	8.58617	1.136	-4.43394	-0.278913	-3.03075	-16.8687	-18.9465	-5.95764	-0.698347	0.2876
r2151	8.58608	1.13601	-4.43395	-0.278983	-3.03073	-16.8689	-18.9466	-5.95762	-0.698391	0.2876
r2152	8.58617	1.136	-4.43392	-0.278888	-3.03075	-16.8687	-18.9464	-5.95763	-0.698334	0.2876
r2157	8.58618	1.136	-4.43393	-0.278933	-3.03076	-16.8687	-18.9465	-5.95765	-0.698346	0.2876
r2158	8.58618	1.136	-4.43394	-0.278917	-3.03076	-16.8687	-18.9465	-5.95765	-0.698345	0.2876
r2159	8.58618	1.136	-4.43393	-0.278942	-3.03076	-16.8687	-18.9465	-5.95764	-0.698346	0.2876
r2176	8.58618	1.13601	-4.43394	-0.278885	-3.03076	-16.8687	-18.9465	-5.95765	-0.698345	0.2876
r2193	8.58618	1.13601	-4.43394	-0.278877	-3.03075	-16.8687	-18.9465	-5.95765	-0.698343	0.2876
r2194	8.58618	1.136	-4.43393	-0.278953	-3.03075	-16.8687	-18.9465	-5.95764	-0.698349	0.2876
r2195	8.58618	1.136	-4.43394	-0.278912	-3.03076	-16.8687	-18.9465	-5.95764	-0.698347	0.2876
r2197	8.58618	1.136	-4.43394	-0.278928	-3.03075	-16.8687	-18.9465	-5.95764	-0.698349	0.2876
r2207	8.58618	1.13601	-4.43394	-0.278878	-3.03076	-16.8687	-18.9465	-5.95765	-0.698343	0.2876
r2210	8.58618	1.13601	-4.43394	-0.278867	-3.03076	-16.8687	-18.9465	-5.95765	-0.698343	0.2876
r2215	8.58617	1.13601	-4.43394	-0.278895	-3.03075	-16.8687	-18.9465	-5.95765	-0.698344	0.2876
r2308	8.58581	1.13604	-4.43407	-0.278974	-3.0307	-16.8696	-18.9468	-5.95771	-0.698517	0.2876
r2309	8.58617	1.13601	-4.43395	-0.278955	-3.03077	-16.8688	-18.9466	-5.95767	-0.698418	0.2876
r2310	8.58618	1.136	-4.43393	-0.278909	-3.03075	-16.8687	-18.9465	-5.95765	-0.698339	0.2876
r2311	8.58617	1.136	-4.43393	-0.278921	-3.03075	-16.8687	-18.9465	-5.95761	-0.698369	0.2876
r2312	8.58617	1.13601	-4.43395	-0.278867	-3.03076	-16.8687	-18.9465	-5.95766	-0.698378	0.2876
r2338	8.58617	1.136	-4.43393	-0.278929	-3.03075	-16.8687	-18.9465	-5.95761	-0.69837	0.2876
r2371	8.58614	1.136	-4.43394	-0.278879	-3.03076	-16.8687	-18.9465	-5.95766	-0.698338	0.2876
r2372	8.58618	1.13601	-4.43394	-0.278912	-3.03074	-16.8687	-18.9465	-5.95765	-0.698338	0.2876
r2373	8.58823	1.13587	-4.43337	-0.278616	-3.02992	-16.8685	-18.9465	-5.95758	-0.698203	0.2876
r2374	8.58651	1.13585	-4.43324	-0.278745	-3.03078	-16.8683	-18.9464	-5.95772	-0.698448	0.2876
r2375	8.58685	1.13592	-4.43359	-0.278778	-3.03149	-16.868	-18.9465	-5.95758	-0.698548	0.2876
r2376	8.58656	1.13584	-4.43321	-0.278817	-3.0315	-16.8689	-18.9466	-5.95767	-0.698836	0.2876
r2377	8.58799	1.13583	-4.43317	-0.27859	-3.02975	-16.8678	-18.9464	-5.95765	-0.698067	0.2876
r2379	8.58625	1.13598	-4.43381	-0.27889	-3.03067	-16.8681	-18.9466	-5.95769	-0.698259	0.2876
r2380	8.58689	1.13587	-4.43334	-0.278754	-3.03076	-16.8687	-18.9464	-5.95766	-0.698501	0.2876
r2393	8.58618	1.136	-4.43393	-0.278948	-3.03075	-16.8687	-18.9465	-5.95764	-0.698346	0.2876
r2403	8.61241	1.13435	-4.43017	-0.280212	-3.07906	-16.8653	-18.9852	-5.94232	-0.729345	0.2876
r2404	8.5858	1.13587	-4.43316	-0.278444	-3.03347	-16.8696	-18.9482	-5.95884	-0.700209	0.2876
r2420	8.5893	1.13503	-4.42948	-0.278069	-3.03257	-16.8684	-18.9463	-5.95785	-0.700048	0.2876
r2433	8.58614	1.13602	-4.434	-0.278925	-3.03068	-16.8687	-18.9465	-5.95766	-0.698305	0.2876
r2434	8.58618	1.136	-4.43394	-0.278931	-3.03075	-16.8687	-18.9465	-5.95765	-0.698344	0.2876
r2435	8.58618	1.136	-4.43394	-0.278909	-3.03075	-16.8687	-18.9465	-5.95765	-0.698345	0.2876
r2436	8.58618	1.136	-4.43393	-0.27893	-3.03075	-16.8687	-18.9465	-5.95764	-0.698346	0.2876
r2437	8.58616	1.13601	-4.43393	-0.278864	-3.03077	-16.8687	-18.9465	-5.95765	-0.698346	0.2876
r2438	8.58618	1.136	-4.43393	-0.278937	-3.03075	-16.8687	-18.9465	-5.95764	-0.698346	0.2876
r2472	8.5835	1.13639	-4.43546	-0.279037	-3.03051	-16.8694	-18.9458	-5.95773	-0.697431	0.2876
r2473	8.58618	1.136	-4.43394	-0.2789	-3.03076	-16.8687	-18.9465	-5.95765	-0.698345	0.2876
r2482	8.58592	1.13603	-4.43403	-0.278961	-3.03072	-16.8693	-18.9468	-5.95769	-0.698456	0.2876
r2484	8.58618	1.13601	-4.43394	-0.278869	-3.03076	-16.8687	-18.9465	-5.95765	-0.698343	0.2876
r2485	8.58618	1.136	-4.43393	-0.278942	-3.03075	-16.8687	-18.9465	-5.95764	-0.698346	0.2876
r2488	8.58619	1.136	-4.43393	-0.27885	-3.03076	-16.8687	-18.9465	-5.95765	-0.698335	0.2876
r2489	8.58617	1.136	-4.43393	-0.278884	-3.03075	-16.8687	-18.9464	-5.95763	-0.698336	0.2876
r2493	8.58618	1.13601	-4.43394	-0.278842	-3.03076	-16.8687	-18.9465	-5.95766	-0.698342	0.2876
r2494	8.58618	1.13601	-4.43394	-0.278863	-3.03076	-16.8687	-18.9465	-5.95765	-0.698342	0.2876
r2495	8.58618	1.136	-4.43393	-0.278939	-3.03075	-16.8687	-18.9465	-5.95764	-0.698346	0.2876
r2496	8.58618	1.13601	-4.43394	-0.278867	-3.03076	-16.8687	-18.9465	-5.95765	-0.698343	0.2876
r2497	8.58618	1.136	-4.43393	-0.278957	-3.03075	-16.8687	-18.9465	-5.95764	-0.698346	0.2876
r2508	8.58618	1.136	-4.43394	-0.278895	-3.03075	-16.8687	-18.9465	-5.95765	-0.698344	0.2876
r2509	8.58618	1.13601	-4.43394	-0.278888	-3.03075	-16.8687	-18.9465	-5.95765	-0.698342	0.2876
r2516	8.58965	1.13534	-4.43061	-0.277674	-3.02905	-16.8687	-18.9473	-5.95796	-0.706301	0.2876
r2517	8.58618	1.136	-4.43394	-0.278956	-3.03075	-16.8687	-18.9465	-5.95764	-0.698346	0.2876
r2518	8.58618	1.136	-4.43394	-0.278883	-3.03076	-16.8687	-18.9465	-5.95765	-0.698344	0.2876
r2519	8.58618	1.136	-4.43394	-0.278904	-3.03076	-16.8687	-18.9465	-5.95765	-0.698344	0.2876
r2520	8.59308	1.13472	-4.42817	-0.277518	-3.03033	-16.8671	-18.9461	-5.9578	-0.69943	0.2876
r2521	8.58618	1.136	-4.43394	-0.278907	-3.03076	-16.8687	-18.9465	-5.95765	-0.698344	0.2876
r2525	8.58319	1.13589	-4.43319	-0.278507	-3.03052	-16.8748	-18.9463	-5.95863	-0.700581	0.2876
r2526	8.58588	1.13599	-4.43384	-0.278747	-3.03073	-16.869	-18.9467	-5.95797	-0.698734	0.2876
r2532	8.58578	1.13599	-4.43383	-0.27873	-3.03071	-16.8691	-18.9465	-5.95792	-0.698818	0.2876
r2534	8.58567	1.13599	-4.43381	-0.278743	-3.0307	-16.8692	-18.9464	-5.95789	-0.698949	0.2876
r2535	8.58572	1.13598	-4.43379	-0.278682	-3.0307	-16.8692	-18.9465	-5.95838	-0.698855	0.2876
r2537	8.58618	1.136	-4.43394	-0.27888	-3.03076	-16.8687	-18.9465	-5.95765	-0.698343	0.2876
r2538	8.58618	1.136	-4.43393	-0.27893	-3.03075	-16.8687	-18.9465	-5.95765	-0.698346	0.2876
r2539	8.58254	1.13649	-4.43583	-0.279559	-3.02973	-16.8677	-18.949	-5.95849	-0.69522	0.2876
RE0124C	8.58617	1.13601	-4.43394	-0.27889	-3.03075	-16.8687	-18.9465	-5.95765	-0.698341	0.2876
RE0383C	8.58605	1.13598	-4.43377	-0.278784	-3.03071	-16.8685	-18.9468	-5.95776	-0.698527	0.2876
RE0452M	8.58618	1.136	-4.43393	-0.278915	-3.03076	-16.8687	-18.9465	-5.95765	-0.698346	0.2876
RE0453C	8.58605	1.13557	-4.4342	-0.279201	-3.03071	-16.8687	-18.9465	-5.95762	-0.698195	0.2876
RE0565C	8.58618	1.136	-4.43393	-0.278945	-3.03075	-16.8687	-18.9465	-5.95764	-0.698346	0.2876
RE0566C	8.58618	1.136	-4.43394	-0.278887	-3.03076	-16.8687	-18.9465	-5.95765	-0.698345	0.2876
RE0567C	8.58618	1.136	-4.43394	-0.278905	-3.03076	-16.8687	-18.9465	-5.95765	-0.698345	0.2876
RE0568C	8.58618	1.136	-4.43394	-0.278926	-3.03075	-16.8687	-18.9465	-5.95765	-0.698344	0.2876
RE0569C	8.58618	1.13601	-4.43394	-0.27888	-3.03076	-16.8687	-18.9465	-5.95765	-0.698344	0.2876
RE0570C	8.58618	1.13601	-4.43394	-0.278865	-3.03076	-16.8687	-18.9465	-5.95765	-0.698344	0.2876
RE0571C	8.58618	1.13601	-4.43394	-0.278878	-3.03076	-16.8687	-18.9465	-5.95765	-0.698344	0.2876
RE0574C	8.58618	1.13601	-4.43394	-0.27886	-3.03076	-16.8687	-18.9465	-5.95765	-0.698344	0.2876
RE0575C	8.58618	1.136	-4.43394	-0.2789	-3.03076	-16.8687	-18.9465	-5.95765	-0.698345	0.2876
RE0576C	8.58618	1.136	-4.43394	-0.278917	-3.03076	-16.8687	-18.9465	-5.95765	-0.698345	0.2876
RE0578C	8.58619	1.13601	-4.43394	-0.278902	-3.03075	-16.8687	-18.9465	-5.95765	-0.698342	0.2876
RE0581C	8.58618	1.136	-4.43394	-0.27891	-3.03076	-16.8687	-18.9465	-5.95765	-0.698345	0.2876
RE0583C	8.58618	1.136	-4.43394	-0.278901	-3.03076	-16.8687	-18.9465	-5.95765	-0.698344	0.2876
RE0830C	8.58618	1.136	-4.43394	-0.278894	-3.03076	-16.8687	-18.9465	-5.95765	-0.698344	0.2876
RE0908C	8.58618	1.136	-4.43394	-0.278927	-3.03075	-16.8687	-18.9465	-5.95765	-0.698345	0.2876
RE0912C	8.58618	1.136	-4.43394	-0.278892	-3.03076	-16.8687	-18.9465	-5.95765	-0.698344	0.2876
RE1100C	8.58432	1.13613	-4.43425	-0.278374	-3.03034	-16.8689	-18.9463	-5.9572	-0.697888	0.2876
RE1100R	8.58611	1.13601	-4.43394	-0.278892	-3.03074	-16.8687	-18.9465	-5.95764	-0.698331	0.2876
RE1233C	8.58618	1.136	-4.43394	-0.278889	-3.03076	-16.8687	-18.9465	-5.95765	-0.698346	0.2876
RE1254C	8.58618	1.13601	-4.43394	-0.278869	-3.03076	-16.8687	-18.9465	-5.95765	-0.698344	0.2876
RE1447N	8.58623	1.13599	-4.43389	-0.278863	-3.03076	-16.8687	-18.9465	-5.95762	-0.698356	0.2876
RE1448N	8.58623	1.13599	-4.43389	-0.278909	-3.03075	-16.8687	-18.9465	-5.95762	-0.698358	0.2876
RE1518M	8.58618	1.136	-4.43394	-0.278932	-3.03076	-16.8687	-18.9465	-5.95765	-0.698346	0.2876
RE1519X	8.59148	1.1347	-4.42852	-0.278446	-3.02948	-16.8683	-18.9429	-5.95706	-0.70022	0.2876
RE1521M	8.58618	1.136	-4.43394	-0.278947	-3.03075	-16.8687	-18.9465	-5.95764	-0.698346	0.2876
RE1526M	8.58618	1.136	-4.43394	-0.278958	-3.03075	-16.8687	-18.9465	-5.95764	-0.698346	0.2876
RE1530C	8.5857	1.13593	-4.43354	-0.279925	-3.03041	-16.8689	-18.9463	-5.95743	-0.698616	0.2876
RE1530M	8.58618	1.136	-4.43394	-0.278898	-3.03075	-16.8687	-18.9465	-5.95765	-0.698343	0.2876
RE1533M	8.58618	1.136	-4.43394	-0.278936	-3.03075	-16.8687	-18.9465	-5.95765	-0.698345	0.2876
RE1573M	8.58618	1.136	-4.43394	-0.27894	-3.03075	-16.8687	-18.9465	-5.95765	-0.698345	0.2876
RE1804M	8.58621	1.136	-4.43394	-0.278861	-3.03082	-16.8687	-18.9466	-5.95764	-0.69837	0.2876
RE1807C	8.58618	1.136	-4.43392	-0.278887	-3.03077	-16.8687	-18.9465	-5.95765	-0.698341	0.2876
RE1807M	8.58618	1.136	-4.43394	-0.278897	-3.03076	-16.8687	-18.9465	-5.95765	-0.698344	0.2876
RE1810M	8.58618	1.136	-4.43394	-0.278904	-3.03075	-16.8687	-18.9465	-5.95765	-0.698344	0.2876
RE1836C	8.58618	1.136	-4.43394	-0.27895	-3.03075	-16.8687	-18.9465	-5.95764	-0.698346	0.2876
RE1836X	8.58618	1.13601	-4.43394	-0.278884	-3.03076	-16.8687	-18.9465	-5.95765	-0.698344	0.2876
RE1845C	8.58619	1.13599	-4.43388	-0.278931	-3.0308	-16.8687	-18.9465	-5.95764	-0.698356	0.2876
RE1845X	8.58619	1.13599	-4.43388	-0.278863	-3.0308	-16.8687	-18.9465	-5.95764	-0.698353	0.2876
RE1915C	8.58618	1.13601	-4.43394	-0.278881	-3.03076	-16.8687	-18.9465	-5.95765	-0.698343	0.2876
RE1916C	8.58618	1.136	-4.43394	-0.27893	-3.03076	-16.8687	-18.9465	-5.95765	-0.698346	0.2876
RE1918C	8.58618	1.136	-4.43394	-0.27892	-3.03076	-16.8687	-18.9465	-5.95765	-0.698345	0.2876
RE1919C	8.58617	1.13601	-4.43394	-0.27883	-3.03075	-16.8687	-18.9465	-5.95766	-0.698339	0.2876
RE1921C	8.58618	1.13601	-4.43394	-0.278856	-3.03075	-16.8687	-18.9465	-5.95766	-0.69834	0.2876
RE1925C	8.58618	1.13601	-4.43394	-0.278859	-3.03076	-16.8687	-18.9465	-5.95765	-0.698343	0.2876
RE2069C	8.5866	1.13592	-4.43356	-0.278754	-3.03104	-16.8686	-18.9464	-5.95757	-0.698647	0.2876
RE2078M	8.59309	1.1346	-4.42768	-0.277007	-3.03551	-16.8664	-18.9454	-5.95637	-0.703389	0.2876
RE2112C	0	0	0	0	0	0	0	0	0	0
RE2296C	8.58618	1.136	-4.43394	-0.278893	-3.03076	-16.8687	-18.9465	-5.95765	-0.698345	0.2876
RE2426C	8.58618	1.136	-4.43394	-0.278903	-3.03075	-16.8687	-18.9465	-5.95765	-0.698342	0.2876
RE2526C	8.58617	1.13601	-4.43394	-0.278855	-3.03075	-16.8687	-18.9465	-5.95765	-0.69834	0.2876
RE2625M	8.58617	1.13601	-4.43394	-0.278885	-3.03075	-16.8687	-18.9465	-5.95765	-0.698342	0.2876
RE2626C	8.58619	1.136	-4.43392	-0.278927	-3.03077	-16.8687	-18.9465	-5.95765	-0.698343	0.2876
RE2626M	8.58621	1.136	-4.43394	-0.278875	-3.03081	-16.8687	-18.9466	-5.95764	-0.698369	0.2876
RE2640C	8.58853	1.13493	-4.42889	-0.276716	-3.0296	-16.8711	-18.9422	-5.95547	-0.69183	0.2876
RE2649C	8.58396	1.1362	-4.43455	-0.278437	-3.03211	-16.8683	-18.9478	-5.95729	-0.698675	0.2876
RE2814M	8.58618	1.136	-4.43394	-0.278916	-3.03075	-16.8687	-18.9465	-5.95765	-0.698345	0.2876
RE2954C	8.58455	1.12282	-4.43609	-0.279461	-3.03043	-16.8686	-18.9462	-5.95747	-0.697217	0.2876
RE2998M	8.58618	1.136	-4.43393	-0.278952	-3.03075	-16.8687	-18.9465	-5.95764	-0.698347	0.2876
RE2999M	8.58618	1.136	-4.43393	-0.278915	-3.03075	-16.8687	-18.9465	-5.95765	-0.698344	0.2876
RE3000M	8.58618	1.136	-4.43394	-0.278906	-3.03075	-16.8687	-18.9465	-5.95765	-0.698344	0.2876
RE3001M	8.58618	1.136	-4.43394	-0.278918	-3.03075	-16.8687	-18.9465	-5.95765	-0.698345	0.2876
RE3003M	8.58618	1.136	-4.43393	-0.278937	-3.03075	-16.8687	-18.9465	-5.95765	-0.698345	0.2876
RE3004M	8.58618	1.136	-4.43394	-0.278886	-3.03075	-16.8687	-18.9465	-5.95765	-0.698343	0.2876
RE3005M	8.58617	1.13601	-4.43394	-0.278886	-3.03075	-16.8687	-18.9465	-5.95765	-0.698342	0.2876
RE3006M	8.58618	1.136	-4.43394	-0.278917	-3.03075	-16.8687	-18.9465	-5.95765	-0.698345	0.2876
RE3009C	8.58618	1.13601	-4.43394	-0.278878	-3.03076	-16.8687	-18.9465	-5.95765	-0.698343	0.2876
RE3095C	8.58618	1.13601	-4.43394	-0.278852	-3.03076	-16.8687	-18.9465	-5.95765	-0.698344	0.2876
RE3198C	8.58618	1.136	-4.43393	-0.278935	-3.03075	-16.8687	-18.9465	-5.95764	-0.698345	0.2876
RE3251M	8.58618	1.13601	-4.43394	-0.278864	-3.03076	-16.8687	-18.9465	-5.95765	-0.698343	0.2876
RE3269C	8.58618	1.136	-4.43394	-0.27888	-3.03076	-16.8687	-18.9465	-5.95765	-0.698345	0.2876
RE3270C	8.58618	1.136	-4.43394	-0.278887	-3.03076	-16.8687	-18.9465	-5.95765	-0.698345	0.2876
RE3272N	8.58631	1.13598	-4.43382	-0.278873	-3.03074	-16.8687	-18.9464	-5.95757	-0.698375	0.2876
RE3273C	8.59233	1.13604	-4.43522	-0.280293	-3.03056	-16.8678	-18.947	-5.95745	-0.698725	0.2876
RE3273R	8.58662	1.136	-4.434	-0.279038	-3.03076	-16.8686	-18.9465	-5.95765	-0.698385	0.2876
RE3301C	8.60515	1.13757	-4.4444	-0.285684	-3.0306	-16.8645	-18.9518	-5.96056	-0.698399	0.2876
RE3346C	8.58619	1.136	-4.43392	-0.278884	-3.03077	-16.8687	-18.9465	-5.95765	-0.698341	0.2876
RE3346M	8.58622	1.136	-4.43394	-0.278861	-3.03082	-16.8687	-18.9466	-5.95764	-0.698369	0.2876
RE3566C	8.5866	1.13592	-4.43356	-0.278754	-3.03104	-16.8686	-18.9464	-5.95757	-0.698647	0.2876
RE3567C	8.5866	1.13592	-4.43356	-0.278836	-3.03104	-16.8686	-18.9465	-5.95756	-0.69865	0.2876
RE3624M	8.58618	1.136	-4.43394	-0.278891	-3.03075	-16.8687	-18.9465	-5.95765	-0.698343	0.2876
GLYt7_311_r	8.58592	1.13598	-4.4338	-0.278932	-3.03064	-16.8691	-18.9468	-5.95781	-0.697991	0.2876
HCO3_NAt	8.58623	1.13601	-4.43395	-0.278864	-3.03079	-16.8687	-18.9466	-5.95773	-0.698389	0.2876
INSTt4_2	8.58619	1.13599	-4.43387	-0.27885	-3.03078	-16.8688	-18.9462	-5.95764	-0.698594	0.2876
PIt8	8.58072	1.13688	-4.43466	-0.274602	-3.03245	-16.8638	-18.9486	-5.96209	-0.703364	0.2876
C140CPT1	8.58618	1.13601	-4.43394	-0.278905	-3.03075	-16.8687	-18.9465	-5.95765	-0.698342	0.2876
C2tcx	8.58607	1.13604	-4.43411	-0.278938	-3.03056	-16.8687	-18.9465	-5.95768	-0.698246	0.2876
C30CPT1	8.58608	1.13601	-4.43393	-0.278915	-3.0308	-16.8687	-18.9466	-5.95763	-0.698363	0.2876
C40CPT1	8.58616	1.136	-4.43393	-0.278879	-3.03076	-16.8687	-18.9465	-5.95765	-0.698344	0.2876
C4CRNCPT2	8.58616	1.136	-4.43393	-0.278899	-3.03076	-16.8687	-18.9465	-5.95765	-0.698345	0.2876
C4tmc	8.58617	1.136	-4.43394	-0.278905	-3.03075	-16.8687	-18.9465	-5.95765	-0.698344	0.2876
C60CPT1	8.58618	1.136	-4.43394	-0.278955	-3.03076	-16.8687	-18.9465	-5.95764	-0.698351	0.2876
C6COAt	8.58618	1.136	-4.43394	-0.278924	-3.03076	-16.8687	-18.9465	-5.95765	-0.698349	0.2876
C6CRNtcx	8.58618	1.136	-4.43394	-0.278913	-3.03076	-16.8687	-18.9465	-5.95765	-0.69835	0.2876
C80CPT1	8.58618	1.136	-4.43394	-0.278866	-3.03076	-16.8687	-18.9465	-5.95765	-0.698345	0.2876
C9BRxtc	8.58618	1.13601	-4.43394	-0.278863	-3.03076	-16.8687	-18.9465	-5.95765	-0.698347	0.2876
DOCOSACTDr	8.58619	1.13601	-4.43394	-0.278866	-3.03076	-16.8687	-18.9465	-5.95765	-0.698341	0.2876
DOCOSCOAtxc	8.58618	1.136	-4.43394	-0.278926	-3.03076	-16.8687	-18.9465	-5.95765	-0.698346	0.2876
FAOXC101C8m	8.58618	1.136	-4.43394	-0.278894	-3.03075	-16.8687	-18.9465	-5.95765	-0.698344	0.2876
FAOXC10C10OHm	8.58618	1.13601	-4.43394	-0.278873	-3.03076	-16.8687	-18.9465	-5.95765	-0.698344	0.2876
FAOXC12C12OHm	8.58618	1.136	-4.43394	-0.278904	-3.03076	-16.8687	-18.9465	-5.95765	-0.698345	0.2876
FAOXC16C14m	8.58618	1.13601	-4.43394	-0.278862	-3.03076	-16.8687	-18.9465	-5.95765	-0.698343	0.2876
FAOXC4C2m	8.58618	1.136	-4.43394	-0.278939	-3.03075	-16.8687	-18.9465	-5.95765	-0.698345	0.2876
FAOXC61C4m	8.58617	1.13601	-4.43394	-0.27888	-3.03075	-16.8687	-18.9465	-5.95765	-0.698342	0.2876
FAOXC6C4m	8.58618	1.13601	-4.43394	-0.278878	-3.03076	-16.8687	-18.9465	-5.95765	-0.698343	0.2876
FAOXC8C6m	8.58618	1.136	-4.43393	-0.278933	-3.03076	-16.8687	-18.9465	-5.95765	-0.698346	0.2876
LGNCCOAtcx	8.58618	1.136	-4.43394	-0.278913	-3.03075	-16.8687	-18.9465	-5.95765	-0.698345	0.2876
NRVNCCOAtxc	8.58618	1.136	-4.43394	-0.278912	-3.03076	-16.8687	-18.9465	-5.95765	-0.698345	0.2876
PRISTCOAtcx	8.58618	1.136	-4.43394	-0.278912	-3.03075	-16.8687	-18.9465	-5.95765	-0.698344	0.2876
SCP21cx	8.58618	1.13601	-4.43394	-0.278866	-3.03076	-16.8687	-18.9465	-5.95765	-0.698343	0.2876
34DHPHELAT1tc	8.58618	1.13601	-4.43394	-0.278875	-3.03076	-16.8687	-18.9465	-5.95765	-0.698343	0.2876
BALABETAtc	8.58618	1.136	-4.43394	-0.278932	-3.03075	-16.8687	-18.9465	-5.95765	-0.698345	0.2876
BALAPAT1tc	8.58622	1.136	-4.43391	-0.278873	-3.03075	-16.8687	-18.9465	-5.95775	-0.698218	0.2876
BTNTe	8.5862	1.136	-4.43392	-0.278949	-3.03075	-16.8687	-18.9465	-5.95769	-0.698281	0.2876
GLNyLATthc	8.58599	1.13597	-4.43381	-0.278947	-3.03071	-16.8696	-18.9458	-5.95707	-0.69808	0.2876
HISyLATthc	8.58621	1.13599	-4.43388	-0.278883	-3.03073	-16.8687	-18.9465	-5.95858	-0.698238	0.2876
LEULEULAPc	8.62647	1.13807	-4.4504	-0.290833	-3.04806	-16.8409	-18.8404	-5.97106	-0.711465	0.2876
METyLATthc	8.58618	1.13601	-4.43394	-0.278868	-3.03076	-16.8687	-18.9465	-5.95765	-0.69834	0.2876
NACHORCTL3le	8.58624	1.13599	-4.43387	-0.278927	-3.03075	-16.8688	-18.9464	-5.95776	-0.698281	0.2876
PCHOLHSTDe	8.5768	1.13658	-4.43464	-0.276679	-3.02886	-16.8675	-18.9423	-5.95536	-0.704207	0.2876
PNTORDe	8.58618	1.136	-4.43393	-0.278962	-3.03075	-16.8687	-18.9465	-5.95764	-0.698347	0.2876
PROGLYPRO1c	8.58618	1.13601	-4.43394	-0.278885	-3.03075	-16.8687	-18.9465	-5.95765	-0.698342	0.2876
TAUPAT1c	8.5863	1.13599	-4.43388	-0.278869	-3.03076	-16.8687	-18.9463	-5.95783	-0.698249	0.2876
3HCO3_NAt	8.58581	1.13599	-4.43385	-0.278965	-3.03058	-16.869	-18.9459	-5.95697	-0.698554	0.2876
4HPROLTASCT1	8.58618	1.136	-4.43394	-0.278892	-3.03076	-16.8687	-18.9465	-5.95765	-0.698343	0.2876
AHCYStd	8.58618	1.136	-4.43394	-0.278885	-3.03076	-16.8687	-18.9465	-5.95765	-0.698343	0.2876
AMETtd	8.58618	1.13601	-4.43394	-0.278877	-3.03076	-16.8687	-18.9465	-5.95765	-0.698343	0.2876
ASPPROASCT1	8.58811	1.13605	-4.43432	-0.279039	-3.03146	-16.8668	-18.9362	-5.95243	-0.699048	0.2876
CHOLESACATc	8.58618	1.13601	-4.43394	-0.278889	-3.03076	-16.8687	-18.9465	-5.95765	-0.698345	0.2876
CHOLESTle	8.58618	1.13601	-4.43394	-0.278859	-3.03076	-16.8687	-18.9465	-5.95765	-0.698344	0.2876
CHSTEROLtrc	8.58617	1.13601	-4.43394	-0.278848	-3.03076	-16.8687	-18.9465	-5.95765	-0.698341	0.2876
CRNrtx	8.58611	1.13605	-4.43413	-0.278913	-3.03056	-16.8688	-18.9465	-5.95769	-0.698262	0.2876
DGTPtm	8.58618	1.136	-4.43394	-0.278911	-3.03075	-16.8687	-18.9465	-5.95765	-0.698344	0.2876
DHAPtc	8.57661	1.13733	-4.43723	-0.275743	-3.01721	-16.8686	-18.9441	-5.96048	-0.697074	0.2876
DPCOAPPe	8.58618	1.13601	-4.43394	-0.278874	-3.03076	-16.8687	-18.9465	-5.95765	-0.698343	0.2876
DPMVDc	8.58618	1.136	-4.43394	-0.278935	-3.03075	-16.8687	-18.9465	-5.95765	-0.698344	0.2876
FADH2ETC	8.58537	1.13597	-4.43356	-0.278626	-3.0317	-16.8685	-18.9464	-5.95779	-0.698419	0.2876
FRDPtcr	8.58617	1.13601	-4.43394	-0.278889	-3.03075	-16.8687	-18.9465	-5.95765	-0.698342	0.2876
G6PDH2c	8.58618	1.136	-4.43394	-0.278929	-3.03075	-16.8687	-18.9465	-5.95765	-0.698345	0.2876
GLU5SAtmc	8.5831	1.13924	-4.44798	-0.279549	-3.02689	-16.9149	-18.9397	-5.94273	-0.69288	0.2876
GLUPROASCT1	8.58686	1.13613	-4.43451	-0.278793	-3.03106	-16.8671	-18.9448	-5.95625	-0.698951	0.2876
GLYCTDle	8.58613	1.13593	-4.43378	-0.279129	-3.03069	-16.8687	-18.9465	-5.95763	-0.698473	0.2876
LACLt	8.58618	1.136	-4.43393	-0.278953	-3.03075	-16.8687	-18.9465	-5.95764	-0.698346	0.2876
MAL_Ltx	8.58532	1.1361	-4.43437	-0.279	-3.03166	-16.869	-18.9465	-5.95766	-0.697093	0.2876
MDHx	8.58532	1.1361	-4.43437	-0.279053	-3.03166	-16.869	-18.9466	-5.95765	-0.697095	0.2876
MEVK1c	8.58618	1.13601	-4.43394	-0.278896	-3.03075	-16.8687	-18.9465	-5.95765	-0.698342	0.2876
MTHFR3	8.58618	1.13601	-4.43394	-0.278861	-3.03076	-16.8687	-18.9465	-5.95765	-0.698343	0.2876
NADtm	8.58141	1.13674	-4.43697	-0.279245	-3.02979	-16.8694	-18.9453	-5.95771	-0.695849	0.2876
NADtx	8.58436	1.1366	-4.43706	-0.2798	-3.02993	-16.8678	-18.9451	-5.95723	-0.691646	0.2876
P5CR	8.58309	1.13924	-4.44798	-0.279566	-3.02689	-16.9149	-18.9397	-5.94273	-0.692878	0.2876
PGLc	8.58618	1.136	-4.43394	-0.278903	-3.03075	-16.8687	-18.9465	-5.95765	-0.698344	0.2876
PMEVKc	8.58618	1.13601	-4.43394	-0.278885	-3.03075	-16.8687	-18.9465	-5.95765	-0.698342	0.2876
PPItm	8.58609	1.13563	-4.43371	-0.279062	-3.03186	-16.8692	-18.9465	-5.95755	-0.699242	0.2876
PTCRTD	8.58618	1.136	-4.43394	-0.278904	-3.03076	-16.8687	-18.9465	-5.95765	-0.698345	0.2876
PTPATe	8.58618	1.136	-4.43394	-0.27891	-3.03075	-16.8687	-18.9465	-5.95765	-0.698345	0.2876
RPEc	8.58617	1.136	-4.43392	-0.278915	-3.03075	-16.8687	-18.9465	-5.95765	-0.698352	0.2876
RTOTAL2FATPc	8.58618	1.136	-4.43394	-0.278935	-3.03075	-16.8687	-18.9465	-5.95764	-0.698345	0.2876
RTOTALFATPc	8.58618	1.136	-4.43394	-0.2789	-3.03076	-16.8687	-18.9465	-5.95765	-0.698344	0.2876
SPRMTDe	8.58618	1.136	-4.43394	-0.278918	-3.03076	-16.8687	-18.9465	-5.95765	-0.698345	0.2876
TAURCHAe	8.58618	1.13601	-4.43394	-0.278872	-3.03076	-16.8687	-18.9465	-5.95765	-0.698342	0.2876
34HPPte	8.58932	1.13531	-4.43111	-0.277666	-3.0321	-16.8669	-18.9363	-5.95572	-0.701718	0.2876
3MOBte	8.61666	1.13423	-4.42817	-0.278871	-3.03776	-16.8491	-18.9601	-5.95585	-0.704147	0.2876
3MOPte	8.59471	1.13539	-4.43152	-0.278234	-3.03629	-16.8667	-18.9197	-5.94857	-0.697453	0.2876
4HPRO_LTte	8.58618	1.136	-4.43394	-0.278899	-3.03076	-16.8687	-18.9465	-5.95765	-0.698344	0.2876
4MOPte	8.58977	1.13632	-4.43608	-0.280495	-3.03173	-16.8661	-18.9293	-5.95237	-0.699404	0.2876
5OXPROt	8.58618	1.13601	-4.43394	-0.278893	-3.03075	-16.8687	-18.9465	-5.95765	-0.698343	0.2876
AHCYSte	8.58618	1.13601	-4.43394	-0.278876	-3.03076	-16.8687	-18.9465	-5.95765	-0.698343	0.2876
AICARte	8.58618	1.13601	-4.43394	-0.278886	-3.03075	-16.8687	-18.9465	-5.95765	-0.698343	0.2876
MAL_Lte	8.58603	1.136	-4.43396	-0.27908	-3.03104	-16.8699	-18.9467	-5.95786	-0.698569	0.2876
GLYALDtr	8.58716	1.13461	-4.43101	-0.281465	-3.03109	-16.8687	-18.9461	-5.95768	-0.700445	0.2876
GUDACtr2	8.56894	1.13916	-4.44587	-0.277861	-3.02258	-16.8677	-18.9255	-5.94546	-0.683436	0.2876
LKYNRtr	8.5859	1.13599	-4.43382	-0.278787	-3.03071	-16.869	-18.9467	-5.95775	-0.698677	0.2876
LKYNRtr2	8.58607	1.136	-4.43388	-0.278852	-3.03072	-16.8688	-18.9466	-5.95758	-0.698432	0.2876
LKYNRtr3	8.58613	1.136	-4.43393	-0.278897	-3.03076	-16.8688	-18.9466	-5.95781	-0.698451	0.2876
CALAtr	8.58618	1.13601	-4.43394	-0.278841	-3.03077	-16.8687	-18.9465	-5.95766	-0.698344	0.2876
CRTNtr	8.5862	1.136	-4.43392	-0.278914	-3.03075	-16.8687	-18.9465	-5.9577	-0.698281	0.2876
KYNATEtr2	8.58618	1.136	-4.43393	-0.278916	-3.03083	-16.8687	-18.9465	-5.95766	-0.698348	0.2876
CHOLPtr	8.58617	1.136	-4.43394	-0.278941	-3.03075	-16.8687	-18.9465	-5.95765	-0.698345	0.2876
ETHAMPtr	8.59162	1.13578	-4.43439	-0.281495	-3.02897	-16.869	-18.9339	-5.95244	-0.701578	0.2876
FUMtr	8.58541	1.13598	-4.43382	-0.278861	-3.03077	-16.8705	-18.946	-5.9575	-0.69839	0.2876
L2AADPtr	8.58637	1.13598	-4.43386	-0.278905	-3.03078	-16.8687	-18.9469	-5.95764	-0.698358	0.2876
XMPtr	8.58618	1.136	-4.43394	-0.278933	-3.03075	-16.8687	-18.9465	-5.95765	-0.698345	0.2876
XTSNtr	8.58618	1.136	-4.43394	-0.278929	-3.03075	-16.8687	-18.9465	-5.95765	-0.698344	0.2876
ALAPAT4te	8.58597	1.136	-4.43389	-0.278827	-3.03074	-16.8689	-18.9465	-5.95792	-0.698596	0.2876
BETBGTtc	8.58594	1.13599	-4.43383	-0.278986	-3.03076	-16.869	-18.9462	-5.95724	-0.699116	0.2876
CLCFTRte	8.58596	1.13598	-4.43382	-0.278953	-3.03074	-16.869	-18.9463	-5.95734	-0.698858	0.2876
DOPAENT4tc	8.58626	1.13598	-4.43384	-0.278893	-3.03074	-16.8688	-18.9463	-5.95777	-0.698249	0.2876
FOLABCCte	8.58618	1.136	-4.43394	-0.278955	-3.03075	-16.8687	-18.9465	-5.95764	-0.698347	0.2876
FOLOATPtc	8.58595	1.13586	-4.43343	-0.279187	-3.03053	-16.869	-18.946	-5.95733	-0.698333	0.2876
GABABGTtc	8.58601	1.136	-4.4339	-0.278924	-3.03076	-16.8689	-18.9464	-5.95737	-0.698782	0.2876
H2OGLYAQPt	8.58538	1.13706	-4.43471	-0.274806	-3.03077	-16.8706	-18.9417	-5.95492	-0.695212	0.2876
NACSMCTte	8.58624	1.13599	-4.43387	-0.278927	-3.03075	-16.8688	-18.9464	-5.95776	-0.698281	0.2876
PGLYCABCte	8.58618	1.136	-4.43393	-0.278951	-3.03075	-16.8687	-18.9465	-5.95764	-0.698346	0.2876
PROPAT4te	8.58586	1.13601	-4.43393	-0.278716	-3.03078	-16.8689	-18.946	-5.95746	-0.699009	0.2876
PSHSABCtc	8.58618	1.136	-4.43394	-0.278886	-3.03076	-16.8687	-18.9465	-5.95765	-0.698344	0.2876
SRTNENT4tc	8.58624	1.13599	-4.43387	-0.278907	-3.03074	-16.8687	-18.9464	-5.95772	-0.698195	0.2876
FRUt4	8.58616	1.136	-4.43393	-0.27894	-3.03076	-16.8687	-18.9465	-5.95759	-0.698473	0.2876
GALt4	8.58616	1.136	-4.43393	-0.278912	-3.03077	-16.8687	-18.9464	-5.9576	-0.698475	0.2876
GLCt4	8.58646	1.13609	-4.43322	-0.277256	-3.03087	-16.8687	-18.9465	-5.95771	-0.698826	0.2876
MANt4	8.58616	1.136	-4.43393	-0.278946	-3.03076	-16.8687	-18.9465	-5.95759	-0.698474	0.2876
TRPt	8.58568	1.13599	-4.43381	-0.278743	-3.0307	-16.8692	-18.9465	-5.95789	-0.698895	0.2876
r1492	8.58618	1.13601	-4.43394	-0.278864	-3.03076	-16.8687	-18.9465	-5.95765	-0.698344	0.2876
CHSTEROLt	8.58618	1.13601	-4.43394	-0.278877	-3.03076	-16.8687	-18.9465	-5.95765	-0.698344	0.2876
ARGSUCte	8.58618	1.13601	-4.43394	-0.278881	-3.03076	-16.8687	-18.9465	-5.95765	-0.698344	0.2876
PCREATte	8.58618	1.136	-4.43394	-0.278907	-3.03076	-16.8687	-18.9465	-5.95765	-0.698345	0.2876
ADPOHc	8.57486	1.13813	-4.44514	-0.283513	-3.01989	-16.8601	-18.9684	-5.95798	-0.703102	0.2876
PHLAC	8.58607	1.13603	-4.43407	-0.27903	-3.03068	-16.8686	-18.9464	-5.95777	-0.698457	0.2876
21HPRGNLONE	8.58618	1.136	-4.43394	-0.278912	-3.03075	-16.8687	-18.9465	-5.95765	-0.698344	0.2876
HDCAc	8.58618	1.136	-4.43394	-0.278921	-3.03075	-16.8687	-18.9465	-5.95765	-0.698345	0.2876
GPDDACHOL	8.5849	1.13601	-4.43327	-0.27793	-3.03094	-16.868	-18.9465	-5.95798	-0.699129	0.2876
METTRANSc	8.58603	1.13736	-4.44079	-0.279432	-3.03199	-16.8582	-18.9419	-5.95679	-0.709695	0.2876
METDECARc	8.58602	1.13736	-4.44079	-0.279437	-3.03199	-16.8582	-18.9419	-5.95679	-0.709694	0.2876
3MTPte	8.58602	1.13737	-4.44079	-0.279438	-3.03199	-16.8582	-18.9418	-5.95679	-0.709695	0.2876
GLYC2P3Pc	8.5849	1.13601	-4.43327	-0.277966	-3.03094	-16.868	-18.9465	-5.95798	-0.699129	0.2876
PHLACHt	8.58607	1.13603	-4.43407	-0.27896	-3.03068	-16.8686	-18.9464	-5.95778	-0.698453	0.2876
21HPRGNLONEt2	8.58618	1.136	-4.43394	-0.278927	-3.03075	-16.8687	-18.9465	-5.95765	-0.698344	0.2876
2OXOADPt	8.59174	1.13083	-4.41224	-0.274795	-3.03828	-16.8344	-18.9678	-5.89938	-0.751142	0.2876
34HPLte	8.50055	1.14618	-4.47404	-0.283739	-3.01631	-16.8508	-18.9187	-5.96275	-0.676715	0.2876
3HMPtd	8.58618	1.136	-4.43394	-0.278951	-3.03075	-16.8687	-18.9465	-5.95764	-0.698346	0.2876
3HPPt	8.58762	1.13609	-4.43424	-0.278971	-3.03126	-16.8688	-18.9466	-5.95769	-0.698389	0.2876
3MOXTYRt	8.58618	1.13601	-4.43394	-0.278854	-3.03076	-16.8687	-18.9465	-5.95765	-0.698342	0.2876
3UIBtd	8.58618	1.136	-4.43394	-0.278911	-3.03076	-16.8687	-18.9465	-5.95765	-0.698345	0.2876
4AABUTNt	8.58618	1.13601	-4.43394	-0.27886	-3.03076	-16.8687	-18.9465	-5.95765	-0.698342	0.2876
ACGLUtd	0	0	0	0	0	0	0	0	0	0
ACTHRtc	8.58618	1.13601	-4.43394	-0.278884	-3.03076	-16.8687	-18.9465	-5.95765	-0.698343	0.2876
ADPOHt	8.57486	1.13813	-4.44513	-0.283582	-3.01989	-16.8601	-18.9684	-5.95798	-0.703105	0.2876
C02712te	8.58853	1.13493	-4.42889	-0.276721	-3.0296	-16.8711	-18.9422	-5.95547	-0.69183	0.2876
C04483t1	8.58618	1.13601	-4.43394	-0.278869	-3.03076	-16.8687	-18.9465	-5.95765	-0.698343	0.2876
C04483t2	8.58077	1.1388	-4.44608	-0.280708	-3.03603	-16.8595	-18.9103	-5.93371	-0.697276	0.2876
C05953tm	8.59309	1.1346	-4.42768	-0.277018	-3.03551	-16.8664	-18.9454	-5.95637	-0.703388	0.2876
CORTSNti	8.58605	1.13598	-4.43376	-0.278862	-3.03072	-16.8685	-18.9468	-5.95775	-0.698531	0.2876
GLYC_Rt	8.59137	1.13476	-4.43062	-0.280717	-3.03235	-16.868	-18.9446	-5.95814	-0.700533	0.31636
GLYCLTtd	8.59132	1.13541	-4.4321	-0.279329	-3.03194	-16.8682	-18.9452	-5.95776	-0.699442	0.2876
HC00319t1	8.58612	1.136	-4.43389	-0.278904	-3.03077	-16.8688	-18.9465	-5.95759	-0.698537	0.2876
HC00319t2	8.58618	1.136	-4.43394	-0.278899	-3.03076	-16.8687	-18.9465	-5.95766	-0.698346	0.2876
HC00900t2	8.58532	1.13609	-4.43412	-0.278676	-3.0307	-16.8685	-18.9467	-5.95748	-0.698506	0.2876
HC00900t4	8.58532	1.13609	-4.43412	-0.278632	-3.0307	-16.8685	-18.9467	-5.95748	-0.698505	0.2876
HXCOAtx	8.58618	1.136	-4.43394	-0.278935	-3.03076	-16.8687	-18.9465	-5.95764	-0.69835	0.2876
LPIPECOLt	8.58004	1.13694	-4.43728	-0.277933	-3.07664	-16.8531	-19.0032	-5.95204	-0.701585	0.2876
LPIPECOLtx	8.58004	1.13694	-4.43728	-0.277894	-3.07665	-16.8531	-19.0032	-5.95204	-0.701585	0.2876
NACASPt	8.58752	1.13623	-4.43522	-0.279163	-3.03289	-16.8826	-18.9461	-5.95698	-0.698757	0.2876
OAAt	8.5864	1.13595	-4.43372	-0.278893	-3.0317	-16.8725	-18.9459	-5.95772	-0.698549	0.2876
pac	8.58618	1.136	-4.43394	-0.278904	-3.03076	-16.8687	-18.9465	-5.95765	-0.698344	0.2876
THRACm	8.58618	1.13601	-4.43394	-0.278876	-3.03076	-16.8687	-18.9465	-5.95765	-0.698343	0.2876
URCANt	8.58783	1.13582	-4.43326	-0.278393	-3.03098	-16.8644	-18.9444	-5.957	-0.697815	0.2876
ACILEte	8.58618	1.136	-4.43394	-0.278904	-3.03075	-16.8687	-18.9465	-5.95765	-0.698344	0.2876
ACLEUte	8.58618	1.13601	-4.43394	-0.278862	-3.03076	-16.8687	-18.9465	-5.95765	-0.698344	0.2876
7KLITCHOLc	8.58618	1.136	-4.43394	-0.278947	-3.03075	-16.8687	-18.9465	-5.95764	-0.698346	0.2876
HC02194c	8.58618	1.13601	-4.43394	-0.278874	-3.03076	-16.8687	-18.9465	-5.95765	-0.698344	0.2876
r0202m	8.57661	1.13733	-4.43723	-0.275734	-3.01721	-16.8686	-18.9441	-5.96048	-0.697073	0.2876
LEULEUt	8.62647	1.13807	-4.4504	-0.290833	-3.04806	-16.8409	-18.8404	-5.97106	-0.711465	0.2876
GLYPROt	8.58618	1.13601	-4.43394	-0.27888	-3.03075	-16.8687	-18.9465	-5.95765	-0.698341	0.2876
PROGLyt	8.58617	1.13601	-4.43394	-0.27887	-3.03075	-16.8687	-18.9465	-5.95766	-0.698341	0.2876
DHBPTt	8.58618	1.13601	-4.43394	-0.278885	-3.03076	-16.8687	-18.9465	-5.95765	-0.698343	0.2876
THBPTt	8.58618	1.13601	-4.43394	-0.278883	-3.03075	-16.8687	-18.9465	-5.95765	-0.698342	0.2876
ALAGLYLYSt	8.58618	1.136	-4.43393	-0.278924	-3.03076	-16.8687	-18.9465	-5.95765	-0.698346	0.2876
GLUILELYSt	8.58618	1.136	-4.43393	-0.278921	-3.03076	-16.8687	-18.9465	-5.95765	-0.698346	0.2876
GLULEUt	8.58618	1.136	-4.43394	-0.278924	-3.03075	-16.8687	-18.9465	-5.95765	-0.698344	0.2876
GLYHISLYSt	8.58496	1.13559	-4.43182	-0.277882	-3.03046	-16.8705	-18.9681	-5.99465	-0.699316	0.2876
GLYLYSCYSt	8.58321	1.13498	-4.42866	-0.276238	-3.02928	-16.8724	-18.9697	-5.92364	-0.699654	0.2876
GLYLYSPHEt	8.58714	1.13535	-4.43077	-0.277946	-3.03101	-16.8715	-18.9716	-5.93051	-0.698631	0.2876
GLYVALHISt	8.59615	1.13449	-4.42821	-0.277855	-3.03279	-16.8665	-18.8713	-6.02525	-0.701651	0.2876
HISLYSILEt	8.57205	1.13611	-4.43247	-0.275677	-3.02657	-16.8737	-19.0057	-6.08752	-0.697474	0.2876
HISMETGLNt	8.58618	1.136	-4.43394	-0.278885	-3.03076	-16.8687	-18.9465	-5.95765	-0.698344	0.2876
ILEASPt	8.59891	1.13547	-4.43321	-0.280235	-3.03492	-16.8628	-18.8629	-5.91962	-0.700166	0.2876
LEUASPLYSt	8.58618	1.136	-4.43394	-0.278904	-3.03076	-16.8687	-18.9465	-5.95765	-0.698345	0.2876
LEUVALt	8.58557	1.13604	-4.43404	-0.27886	-3.03059	-16.8687	-18.9492	-5.95323	-0.698465	0.2876
LYSPHEILEt	8.57908	1.13551	-4.43013	-0.275638	-3.02826	-16.8761	-19.0047	-5.88191	-0.69503	0.2876
LYSVALPHEt	8.58618	1.136	-4.43394	-0.278879	-3.03076	-16.8687	-18.9465	-5.95765	-0.698344	0.2876
PHELEUt	8.58664	1.13598	-4.43386	-0.278854	-3.03081	-16.8687	-18.9433	-5.95782	-0.6983	0.2876
PHELEUHISt	8.58603	1.13597	-4.43375	-0.278668	-3.03062	-16.8689	-18.9453	-5.96027	-0.698284	0.2876
PHETHRLYSt	8.58618	1.13601	-4.43394	-0.278897	-3.03075	-16.8687	-18.9465	-5.95765	-0.698342	0.2876
TRPGLYLEUt	0	0	0	0	0	0	0	0	0	0
VALLEUPHEt	8.58584	1.13596	-4.43367	-0.2786	-3.03053	-16.869	-18.9461	-5.95652	-0.698236	0.2876
ALAGLYLYSr	8.58618	1.13601	-4.43394	-0.27886	-3.03076	-16.8687	-18.9465	-5.95766	-0.698344	0.2876
GLUILELYSr	8.58618	1.136	-4.43394	-0.278876	-3.03076	-16.8687	-18.9465	-5.95765	-0.698343	0.2876
GLULEUr	8.58618	1.13601	-4.43394	-0.278874	-3.03075	-16.8687	-18.9465	-5.95765	-0.698341	0.2876
GLYHISLYSr	8.58496	1.1356	-4.43182	-0.277861	-3.03046	-16.8705	-18.9681	-5.99465	-0.699316	0.2876
GLYLYSCYSr	8.5832	1.13498	-4.42866	-0.276239	-3.02928	-16.8724	-18.9697	-5.92364	-0.699654	0.2876
GLYLYSPHEr	8.58714	1.13535	-4.43078	-0.277968	-3.03101	-16.8715	-18.9716	-5.93052	-0.69863	0.2876
GLYVALHISr	8.59615	1.13449	-4.4282	-0.277867	-3.03279	-16.8665	-18.8713	-6.02525	-0.70165	0.2876
HISLYSILEr	8.57204	1.13611	-4.43247	-0.275679	-3.02657	-16.8737	-19.0057	-6.08752	-0.697477	0.2876
HISMETGLNr	8.58618	1.13601	-4.43394	-0.278876	-3.03076	-16.8687	-18.9465	-5.95765	-0.698344	0.2876
ILEASPr	8.59891	1.13547	-4.43321	-0.280205	-3.03492	-16.8628	-18.8629	-5.91962	-0.700166	0.2876
LEUASPLYSr	8.58618	1.136	-4.43394	-0.278879	-3.03076	-16.8687	-18.9465	-5.95765	-0.698345	0.2876
LEUVALr	8.58556	1.13605	-4.43405	-0.278784	-3.03059	-16.8687	-18.9492	-5.95323	-0.69846	0.2876
LYSPHEILEr	8.57908	1.1355	-4.43013	-0.275624	-3.02825	-16.8761	-19.0047	-5.88191	-0.695026	0.2876
LYSVALPHEr	8.58618	1.13601	-4.43394	-0.278854	-3.03076	-16.8687	-18.9465	-5.95765	-0.698343	0.2876
PHELEUr	8.58664	1.13598	-4.43386	-0.278908	-3.03081	-16.8687	-18.9433	-5.95782	-0.698303	0.2876
PHELEUHISr	8.58603	1.13597	-4.43375	-0.278667	-3.03063	-16.8689	-18.9453	-5.96027	-0.698284	0.2876
PHETHRLYSr	8.58618	1.136	-4.43394	-0.278925	-3.03075	-16.8687	-18.9465	-5.95765	-0.698343	0.2876
TRPGLYLEUr	0	0	0	0	0	0	0	0	0	0
VALLEUPHEr	8.58584	1.13596	-4.43367	-0.278607	-3.03053	-16.869	-18.9461	-5.95652	-0.698236	0.2876
GLYCLTtm	8.59133	1.13541	-4.43211	-0.279284	-3.03194	-16.8682	-18.9452	-5.95777	-0.69944	0.2876
DOPAc	8.58618	1.136	-4.43394	-0.278875	-3.03076	-16.8687	-18.9465	-5.95765	-0.698345	0.2876
PA_HStm	8.58618	1.136	-4.43394	-0.278883	-3.03076	-16.8687	-18.9465	-5.95765	-0.698344	0.2876
MALOAtm	8.58318	1.13566	-4.43177	-0.278335	-3.03505	-16.8564	-18.9489	-5.95791	-0.697448	0.2876
MLTHFtm	8.59467	1.13503	-4.43005	-0.277324	-3.02928	-16.8688	-18.9431	-5.95617	-0.70204	0.2876
2MOPtm	8.59101	1.13537	-4.43155	-0.27806	-3.03203	-16.8698	-18.9437	-5.95653	-0.702307	0.2876
MMALtm	8.59101	1.13538	-4.43155	-0.278042	-3.03203	-16.8698	-18.9437	-5.95653	-0.702305	0.2876
URIK3	8.58618	1.136	-4.43394	-0.278868	-3.03075	-16.8687	-18.9465	-5.95765	-0.698342	0.2876
PGPP_hsc	8.59171	1.1358	-4.43403	-0.279766	-3.03054	-16.8681	-18.9462	-5.95699	-0.698887	0.2876
ARGtD	8.58593	1.1359	-4.43345	-0.278513	-3.03061	-16.8694	-18.9481	-5.96137	-0.698365	0.2876
CA2t	8.58632	1.13603	-4.43405	-0.278809	-3.03089	-16.8682	-18.9457	-5.95719	-0.699339	0.2876
ETHAt	0	0	0	0	0	0	0	0	0	0
THMtrbc	8.5862	1.136	-4.43392	-0.278965	-3.03075	-16.8687	-18.9465	-5.95769	-0.698282	0.2876
UGT1A10c	8.58618	1.13601	-4.43394	-0.278887	-3.03076	-16.8687	-18.9465	-5.95765	-0.698343	0.2876
UNK3r	8.58618	1.13601	-4.43394	-0.27889	-3.03076	-16.8687	-18.9465	-5.95765	-0.698344	0.2876
ACGALtr	8.58618	1.136	-4.43394	-0.27892	-3.03076	-16.8687	-18.9465	-5.95765	-0.698345	0.2876
34HPLtm	8.50055	1.14618	-4.47404	-0.283742	-3.0163	-16.8508	-18.9187	-5.96275	-0.676717	0.2876
3HMPtm	8.58618	1.13601	-4.43394	-0.278858	-3.03076	-16.8687	-18.9465	-5.95765	-0.698343	0.2876
3HPPtm	8.58762	1.13608	-4.43424	-0.279033	-3.03126	-16.8688	-18.9466	-5.95769	-0.698391	0.2876
PGP_hs_tm	8.59171	1.1358	-4.43403	-0.279766	-3.03054	-16.8681	-18.9463	-5.95699	-0.698887	0.2876
PROSTGE2t2m	8.59309	1.1346	-4.42768	-0.277039	-3.03551	-16.8664	-18.9454	-5.95637	-0.703389	0.2876
PGLYCtm	8.59171	1.1358	-4.43402	-0.279775	-3.03054	-16.8681	-18.9462	-5.95699	-0.698888	0.2876
DHCHOLESTANATEATP	8.58618	1.136	-4.43394	-0.278909	-3.03076	-16.8687	-18.9465	-5.95765	-0.698345	0.2876
XOL7AH3ATP	8.58618	1.136	-4.43394	-0.278902	-3.03076	-16.8687	-18.9465	-5.95765	-0.698345	0.2876
ACACT1r	8.58618	1.136	-4.43394	-0.278878	-3.03076	-16.8687	-18.9465	-5.95765	-0.698344	0.2876
ACACt2	8.58656	1.13611	-4.43451	-0.27907	-3.03069	-16.8684	-18.9466	-5.95772	-0.696808	0.2876
ACCOAL	8.58618	1.136	-4.43394	-0.278889	-3.03076	-16.8687	-18.9465	-5.95765	-0.698343	0.2876
ACONT	8.5848	1.1358	-4.4329	-0.27895	-3.03154	-16.8633	-18.9463	-5.95792	-0.697833	0.2876
ACS	8.58618	1.136	-4.43394	-0.278875	-3.03076	-16.8687	-18.9465	-5.95765	-0.698344	0.2876
ADK1	8.58609	1.13472	-4.43393	-0.27875	-3.03076	-16.8688	-18.9465	-5.95767	-0.698347	0.2876
ADNCNT3tc	8.58621	1.136	-4.43392	-0.278874	-3.03076	-16.8687	-18.9465	-5.95772	-0.698256	0.2876
ADPT	8.58618	1.13601	-4.43394	-0.278878	-3.03075	-16.8687	-18.9465	-5.95765	-0.698343	0.2876
ADSS	8.58618	1.136	-4.43393	-0.278943	-3.03075	-16.8687	-18.9465	-5.95764	-0.698346	0.2876
ALAR	8.58618	1.136	-4.43394	-0.278908	-3.03075	-16.8687	-18.9465	-5.95765	-0.698343	0.2876
ARGN	8.58618	1.136	-4.43393	-0.278938	-3.03075	-16.8687	-18.9465	-5.95765	-0.698346	0.2876
ASPTA	8.63369	1.13306	-4.42372	-0.277353	-3.03467	-16.8118	-18.9749	-5.96565	-0.706719	0.2876
BPNT	8.58618	1.13601	-4.43394	-0.278894	-3.03075	-16.8687	-18.9465	-5.95765	-0.698342	0.2876
BUTt2r	8.58631	1.13604	-4.43415	-0.278983	-3.03073	-16.8685	-18.9466	-5.95767	-0.697555	0.2876
CBPS	8.58741	1.13612	-4.43425	-0.278908	-3.03091	-16.8691	-18.9463	-5.95758	-0.698016	0.2876
[truncated: 479 more rows]
