# Supplementary material for: Constraint-based modeling of bioenergetic differences between synaptic and non-synaptic components of dopaminergic neurons in Parkinson’s disease
Source: Front Comput Neurosci. 2025 Jun 5;19:1594330. doi: 10.3389/fncom.2025.1594330 (PMC12176876; doi:10.3389/fncom.2025.1594330)
Supplement: Supplementary file 2 [file Data_Sheet_1.zip › SupplementaryFile10.xlsx]

## Sheet: Sheet1
Supplementary File 10: Chemical Potential changes in all metabolites between original and rescued synaptic PD models
mets_SYNPD	chemical Potential in the original SYNPD	chemical Potential in the rescued SYNPD	Changes	Absolute Value of Changes
hmbil[c]	-55.9716	-51.0988	4.8729	4.873
uppg3[c]	-47.1571	-42.6792	4.4779	4.478
cpppg3[c]	-52.0255	-48.012	4.0135	4.014
phe_L[m]	-5.36559	-1.6291	3.7365	3.737
pppg9[m]	-50.4338	-46.9112	3.5226	3.523
pppg9[c]	-50.4338	-46.9112	3.5226	3.523
docoscoa[x]	-37.0547	-33.5488	3.5059	3.506
CE2242[x]	-33.4706	-30.156	3.3146	3.315
CE2246[x]	-30.5192	-27.3919	3.1274	3.127
docoscoa[m]	-26.5561	-23.669	2.8871	2.887
M01724[c]	-26.5602	-23.6756	2.8846	2.885
docoscoa[c]	-26.5371	-23.6521	2.885	2.885
M01724[r]	-26.5691	-23.6846	2.8844	2.884
M01491[r]	-27.0223	-24.1379	2.8844	2.884
M01724[m]	-26.5745	-23.6931	2.8814	2.881
docoscoa[r]	-26.6595	-23.7802	2.8793	2.879
docosac[r]	-27.2921	-24.4199	2.8721	2.872
docosac[c]	-27.3152	-24.4434	2.8718	2.872
ppp9[m]	-52.9621	-50.1031	2.859	2.859
CE2246[m]	-26.1078	-23.2508	2.8569	2.857
CE2242[c]	-26.3469	-23.5046	2.8423	2.842
CE2246[c]	-27.4591	-24.622	2.8371	2.837
CE2250[x]	-27.2736	-24.4457	2.8279	2.828
CE2250[c]	-26.6327	-23.8213	2.8114	2.811
CE2242[m]	-28.0947	-25.3007	2.794	2.794
CE2250[m]	-23.0051	-20.2693	2.7358	2.736
gd1b_hs[c]	-50.9506	-53.6676	-2.717	2.717
gd1a_hs[c]	-48.2115	-50.8304	-2.6189	2.619
arachcoa[m]	-24.0939	-21.4812	2.6127	2.613
arachcrn[c]	-24.1052	-21.4966	2.6086	2.609
arachcoa[x]	-24.1052	-21.4966	2.6086	2.609
arachcoa[c]	-24.1052	-21.4966	2.6086	2.609
arachcrn[m]	-24.1123	-21.5054	2.607	2.607
CE2243[c]	-23.2788	-20.6959	2.5829	2.583
CE2247[c]	-24.3909	-21.8133	2.5777	2.578
CE2251[c]	-23.5645	-21.0125	2.552	2.552
atp[m]	-30.9132	-28.398	2.5152	2.515
phpyr[m]	2.06245	-0.395154	-2.4576	2.458
atp[n]	-30.2393	-27.8122	2.4271	2.427
atp[e]	-30.2393	-27.8122	2.4271	2.427
atp[c]	-30.2393	-27.8122	2.4271	2.427
gthox[m]	-11.916	-9.51127	2.4047	2.405
CE2248[m]	-20.3053	-17.9902	2.3151	2.315
stcoa[m]	-22.5359	-20.2434	2.2925	2.293
stcrn[c]	-22.5472	-20.2588	2.2884	2.288
stcoa[x]	-22.5472	-20.2588	2.2884	2.288
stcoa[c]	-22.5472	-20.2588	2.2884	2.288
stcrn[m]	-22.5543	-20.2675	2.2867	2.287
prpp[c]	-37.642	-35.3673	2.2747	2.275
od2coa[m]	-21.7095	-19.4427	2.2668	2.267
od2coa[c]	-21.7207	-19.458	2.2627	2.263
elaidcrn[c]	-21.7207	-19.458	2.2627	2.263
elaidcrn[m]	-21.7279	-19.4668	2.2611	2.261
CE2248[c]	-23.0726	-20.8348	2.2378	2.238
odecoa[m]	-9.8452	-7.62556	2.2196	2.22
odecoa[c]	-9.84227	-7.62375	2.2185	2.219
HC02023[r]	-10.3181	-8.10053	2.2175	2.218
odecrn[r]	-9.86805	-7.65085	2.2172	2.217
odecrn[c]	-9.86087	-7.64363	2.2172	2.217
odecrn[m]	-9.86654	-7.65148	2.2151	2.215
odecoa[r]	-9.9569	-7.74461	2.2123	2.212
3ohodcoa[c]	-22.2462	-20.0341	2.2121	2.212
ocdcea[r]	-10.5862	-8.38073	2.2054	2.205
ocdcea[c]	-10.6221	-8.41686	2.2052	2.205
lneldccoa[m]	-5.86828	-3.6769	2.1914	2.191
lneldccrn[c]	-5.87956	-3.69227	2.1873	2.187
lneldccoa[c]	-5.87956	-3.69227	2.1873	2.187
lneldccrn[m]	-5.88669	-3.70102	2.1857	2.186
3ohodcoa[m]	-17.7853	-15.606	2.1792	2.179
hdca[r]	-12.6854	-10.5085	2.1769	2.177
hdca[c]	-12.6926	-10.5158	2.1769	2.177
ppi[r]	-4.64128	-2.54478	2.0965	2.097
ppi[n]	-4.64127	-2.54477	2.0965	2.097
ppi[m]	-4.99689	-2.90039	2.0965	2.097
ppi[c]	-4.64127	-2.54477	2.0965	2.097
ttdca[c]	-5.96759	-3.91796	2.0496	2.05
pmtcoa[m]	-19.4568	-17.4154	2.0414	2.041
ttdcea[c]	-5.31438	-3.28878	2.0256	2.026
pmtcrn[m]	-19.415	-17.3928	2.0222	2.022
pmtcrn[x]	-19.2782	-17.2611	2.0171	2.017
pmtcrn[c]	-19.3777	-17.3607	2.017	2.017
HC01397[m]	-15.8355	-13.8208	2.0147	2.015
pmtcoa[x]	-19.327	-17.3171	2.0099	2.01
pmtcoa[c]	-19.3222	-17.3155	2.0067	2.007
hdd2coa[m]	-16.9994	-15.0304	1.969	1.969
pppi[c]	-5.7844	-3.81921	1.9652	1.965
pan4p[e]	24.7059	22.7412	-1.9647	1.965
M01191[c]	-17.0178	-15.0546	1.9633	1.963
hdd2crn[m]	-17.0178	-15.0546	1.9633	1.963
hdd2crn[c]	-17.0178	-15.0546	1.9633	1.963
gm1_hs[l]	-41.9645	-43.9111	-1.9466	1.947
gm1_hs[c]	-41.9645	-43.9111	-1.9466	1.947
gm1b_hs[c]	-40.5869	-42.4671	-1.8802	1.88
3ohdcoa[m]	-13.5557	-11.6795	1.8762	1.876
gm2_hs[l]	-36.5777	-38.39	-1.8124	1.812
7thf[c]	-72.5802	-70.777	1.8032	1.803
duri[m]	17.2075	15.4277	-1.7798	1.78
tdcoa[c]	-15.5577	-13.8069	1.7508	1.751
M02973[c]	-15.529	-13.784	1.7449	1.745
ttdcrn[c]	-15.5261	-13.783	1.7431	1.743
ttdcrn[m]	-15.5174	-13.7798	1.7377	1.738
tdcoa[m]	-15.4674	-13.7317	1.7357	1.736
M02973[m]	-15.5146	-13.7787	1.7358	1.736
M00129[c]	-14.9045	-13.1777	1.7268	1.727
ptth[c]	16.8701	15.1556	-1.7145	1.715
7dhf[c]	-70.0133	-68.3072	1.7062	1.706
orot5p[c]	-57.8172	-56.1118	1.7054	1.705
adp[m]	-21.4249	-19.727	1.698	1.698
ump[r]	-60.9694	-59.2801	1.6894	1.689
ump[c]	-60.9694	-59.2801	1.6894	1.689
adp[c]	-17.7374	-16.0534	1.684	1.684
M02013[l]	-30.5816	-32.2495	-1.6679	1.668
dcyt[m]	27.9033	26.2475	-1.6558	1.656
dcyt[c]	27.9033	26.2475	-1.6558	1.656
HC01412[m]	-12.9498	-11.3	1.6498	1.65
10fthf7glu[c]	-70.6064	-68.9604	1.646	1.646
pep[m]	-11.0685	-9.4329	1.6356	1.636
ctp[m]	-18.9765	-17.342	1.6345	1.635
amet[r]	-15.363	-13.7507	1.6123	1.612
amet[c]	-15.363	-13.7507	1.6123	1.612
ahcys[r]	-13.5951	-11.9974	1.5977	1.598
ahcys[e]	-13.5951	-11.9974	1.5977	1.598
ahcys[c]	-13.5951	-11.9974	1.5977	1.598
hcys_L[c]	-14.8137	-13.2182	1.5955	1.596
dhor_S[c]	-23.6102	-22.015	1.5952	1.595
cbasp[c]	-24.402	-22.8203	1.5817	1.582
dgtp[m]	-17.3433	-15.7999	1.5434	1.543
orot[c]	-24.807	-23.2798	1.5272	1.527
fdp[c]	-25.1912	-23.6656	1.5256	1.526
fe2[m]	28.2224	26.7029	-1.5195	1.52
2oxoadp[m]	6.04012	7.55773	1.5176	1.518
ddcacoa[m]	-16.0592	-14.5525	1.5067	1.507
cbp[c]	-20.6696	-19.169	1.5006	1.501
HC00361[c]	-24.655	-23.1612	1.4938	1.494
gm2_hs[c]	-29.2002	-30.6938	-1.4936	1.494
M01729[m]	-16.009	-14.523	1.486	1.486
3hddcoa[m]	-12.4546	-10.9717	1.4829	1.483
ahdt[c]	-19.7514	-18.2726	1.4787	1.479
M01729[c]	-15.9261	-14.4518	1.4743	1.474
ddcacoa[c]	-15.8574	-14.3982	1.4593	1.459
ctp[n]	-23.1494	-21.7057	1.4437	1.444
ctp[c]	-23.1494	-21.7057	1.4437	1.444
ametam[c]	-17.2166	-15.7739	1.4427	1.443
dd2coa[m]	-13.6102	-12.1744	1.4358	1.436
gtp[c]	-21.8484	-20.4495	1.3989	1.399
7thf[l]	-65.0836	-63.6861	1.3975	1.398
dgtp[c]	-21.9539	-20.5633	1.3905	1.391
pan4p[c]	11.8422	10.4685	-1.3737	1.374
gm3_hs[l]	-21.3883	-22.7506	-1.3623	1.362
3oddcoa[m]	-10.1833	-8.83734	1.3459	1.346
thmpp[c]	-18.9422	-17.6096	1.3326	1.333
7dhf[l]	-63.0913	-61.7644	1.327	1.327
10fthf7glu[l]	-64.692	-63.3709	1.3211	1.321
ppbng[c]	-12.5363	-11.2236	1.3127	1.313
cyst_L[c]	-9.48177	-8.17211	1.3097	1.31
6thf[c]	-57.1183	-55.8131	1.3052	1.305
gthrd[m]	-7.12801	-5.84964	1.2784	1.278
cit[m]	-2.24901	-0.972122	1.2769	1.277
thmpp[m]	-8.89972	-7.637	1.2627	1.263
icit[m]	-2.77038	-1.51553	1.2549	1.255
6dhf[c]	-55.3859	-54.1392	1.2468	1.247
HC00342[m]	-3.47324	-2.22848	1.2448	1.245
so3[m]	-1.13407	0.110173	1.2442	1.244
glucys[c]	-5.95691	-4.72184	1.2351	1.235
oxa[m]	-2.5987	-1.36558	1.2331	1.233
tsul[c]	2.69778	1.46702	-1.2308	1.231
sucsal[m]	-4.02447	-2.81081	1.2137	1.214
sucsal[e]	-4.02447	-2.81081	1.2137	1.214
sucsal[c]	-4.02447	-2.81081	1.2137	1.214
amp[e]	-15.1198	-13.9062	1.2136	1.214
succ[m]	-2.04329	-0.830201	1.2131	1.213
so4[m]	-2.42402	-1.21448	1.2095	1.21
dcacoa[m]	-12.1034	-10.8965	1.2069	1.207
HC00319[m]	-3.16495	-1.96269	1.2023	1.202
dcacoa[c]	-12.0845	-10.8826	1.2019	1.202
dtmp[c]	-20.0118	-18.8135	1.1984	1.198
citr_L[m]	-31.5181	-32.7118	-1.1937	1.194
mal_L[m]	-3.53191	-2.34766	1.1842	1.184
3hdcoa[m]	-8.47093	-7.29279	1.1781	1.178
5mta[e]	-7.76996	-6.61267	1.1573	1.157
5mta[c]	-7.76996	-6.61267	1.1573	1.157
HC01434[m]	-0.360989	0.794333	1.1553	1.155
fum[m]	-3.70297	-2.55003	1.1529	1.153
citr_L[c]	-33.2525	-34.3992	-1.1467	1.147
citr_L[e]	-32.6169	-33.7608	-1.1439	1.144
ga1_hs[c]	-32.9622	-34.1037	-1.1415	1.142
dc2coa[m]	-9.67328	-8.53227	1.141	1.141
gm3_hs[c]	-21.3463	-22.4829	-1.1367	1.137
10fthf6glu[c]	-54.9715	-53.8392	1.1323	1.132
fe2[c]	20.5201	19.4008	-1.1194	1.119
akg[m]	-4.64299	-3.52545	1.1175	1.118
pheme[m]	-20.2093	-19.0981	1.1112	1.111
pheme[c]	-20.2093	-19.0981	1.1112	1.111
pi[m]	-2.99369	-1.88639	1.1073	1.107
duri[c]	17.4298	16.346	-1.0837	1.084
CE5101[m]	4.21791	3.14275	-1.0752	1.075
cmpacna[n]	-18.2989	-19.3725	-1.0736	1.074
biliverd[c]	-23.0943	-22.0242	1.0701	1.07
oaa[m]	-2.35489	-1.2953	1.0596	1.06
glu5p[m]	-21.7955	-20.7461	1.0494	1.049
HC00591[m]	1.75729	2.79678	1.0395	1.04
C01747[l]	-7.19983	-8.2325	-1.0327	1.033
C01747[c]	-7.19983	-8.2325	-1.0327	1.033
3odcoa[m]	-6.1528	-5.12166	1.0311	1.031
cmpacna[c]	-16.9935	-18.0235	-1.0299	1.03
2mop[m]	-10.2706	-9.24835	1.0223	1.022
rnam[c]	35.2958	34.2814	-1.0143	1.014
paps[c]	-29.8451	-28.8311	1.014	1.014
acnam[l]	-8.38682	-9.39159	-1.0048	1.005
ribflv[c]	20.5456	19.5537	-0.99182	0.992
thymd[m]	7.64611	6.65691	-0.9892	0.989
HC00900[m]	-8.29232	-7.30398	0.98835	0.988
argalaala[c]	-46.9412	-47.9139	-0.97273	0.973
argalaala[e]	-47.252	-48.2166	-0.96456	0.965
uri[c]	-49.6102	-48.6548	0.95541	0.955
saccrp_L[m]	-14.2356	-13.2932	0.94241	0.942
amp[c]	-5.61667	-4.67505	0.94162	0.942
occoa[x]	-8.29275	-7.35316	0.93959	0.94
occoa[c]	-8.29275	-7.35316	0.93959	0.94
c8crn[x]	-8.17493	-7.24157	0.93337	0.933
10fthf6glu[l]	-51.2916	-50.3608	0.93076	0.931
6thf[l]	-50.1011	-49.1748	0.92635	0.926
c8crn[c]	-8.20528	-7.28565	0.91963	0.92
pap[c]	-7.46993	-6.55952	0.91042	0.91
4ohbut[m]	-4.24303	-3.33258	0.91045	0.91
amp[m]	-11.5741	-10.674	0.90005	0.9
c8crn[m]	-8.13208	-7.23566	0.89642	0.896
dutp[m]	-7.6729	-6.79039	0.88251	0.883
occoa[m]	-8.0262	-7.14403	0.88217	0.882
6dhf[l]	-48.6833	-47.801	0.88228	0.882
pgp_hs[m]	-6.97801	-6.09895	0.87906	0.879
succoa[m]	-7.92646	-7.05372	0.87274	0.873
mmcoa_S[m]	-7.92646	-7.05372	0.87274	0.873
mmcoa_R[m]	-7.92646	-7.05372	0.87274	0.873
pgp_hs[c]	-6.88776	-6.02694	0.86082	0.861
thymd[e]	-14.8262	-13.9686	0.85757	0.858
thymd[c]	-14.984	-14.1264	0.85757	0.858
orn[m]	-32.9455	-33.8029	-0.85738	0.857
13dpg[c]	-14.9544	-14.1037	0.85069	0.851
HC01496[m]	-4.38978	-3.55029	0.83949	0.839
dcamp[c]	-11.639	-10.8152	0.82375	0.824
g3p[c]	-13.9292	-13.1077	0.82151	0.822
cdp[m]	-9.48826	-8.671	0.81725	0.817
acgam6p[c]	-6.38269	-5.5658	0.81688	0.817
acgam1p[c]	-6.38269	-5.5658	0.81688	0.817
e4p[c]	-13.625	-12.8155	0.80947	0.809
5thf[c]	-41.6565	-40.8492	0.80731	0.807
phpyr[c]	2.21128	1.40749	-0.80379	0.804
acgal1p[c]	-7.97542	-7.17287	0.80255	0.803
3mob[m]	6.34148	7.14264	0.80116	0.801
2dr5p[c]	-14.4342	-13.6352	0.79901	0.799
2dr1p[c]	-14.2764	-13.4774	0.79901	0.799
xu5p_D[c]	-13.3207	-12.5233	0.79743	0.797
ru5p_D[r]	-13.3207	-12.5233	0.79743	0.797
ru5p_D[c]	-13.3207	-12.5233	0.79743	0.797
r5p[r]	-13.3207	-12.5233	0.79743	0.797
r5p[c]	-13.3207	-12.5233	0.79743	0.797
r1p[c]	-13.3112	-12.5138	0.79743	0.797
ps_hs[m]	-15.9536	-15.1654	0.78817	0.788
5dhf[c]	-40.7585	-39.9711	0.78733	0.787
argsuc[c]	-37.8118	-38.5979	-0.78607	0.786
glyc3p[m]	-11.2303	-10.4453	0.78493	0.785
f6p[c]	-13.0165	-12.2311	0.78539	0.785
argglygly[c]	-27.1792	-27.9586	-0.7794	0.779
gdp[m]	9.9136	9.13634	-0.77726	0.777
apoC[m]	-10.2358	-9.45909	0.77674	0.777
arg_L[m]	-34.2311	-35.0058	-0.7747	0.775
M01389[c]	-12.8782	-12.1042	0.77397	0.774
s7p[c]	-12.7122	-11.9389	0.77335	0.773
gam6p[c]	-7.86381	-7.09331	0.77051	0.771
argglygly[e]	-27.49	-28.2612	-0.77122	0.771
gt1b_hs[c]	8.98607	9.75644	0.77037	0.77
3mop[m]	10.5193	11.2857	0.76642	0.766
g6p[r]	-12.7398	-11.9772	0.76254	0.763
g6p[c]	-12.7398	-11.9773	0.76254	0.763
glyc3p[x]	-10.2785	-9.52096	0.75755	0.758
g1p[c]	-12.669	-11.9122	0.75682	0.757
5mdru1p[c]	-3.72745	-2.97049	0.75697	0.757
5mdr1p[c]	-3.72745	-2.97049	0.75697	0.757
orn[c]	-38.6026	-39.3561	-0.75347	0.753
dcmp[m]	16.8291	16.0765	-0.75264	0.753
dcmp[c]	16.8291	16.0765	-0.75264	0.753
6pgl[r]	-12.6214	-11.8685	0.75288	0.753
dump[m]	11.3036	10.5516	-0.752	0.752
prpp[e]	-9.5859	-8.83484	0.75106	0.751
orn[e]	-40.0049	-40.7547	-0.7498	0.75
f1p[c]	-12.1308	-11.3808	0.75002	0.75
idp[c]	12.5459	11.7985	-0.7474	0.747
gal1p[c]	-12.551	-11.8038	0.74728	0.747
4mop[m]	8.53343	9.27697	0.74355	0.744
dump[c]	12.4019	11.6589	-0.74294	0.743
dutp[c]	-11.9246	-11.1821	0.74242	0.742
cdp[c]	-11.4248	-10.683	0.74182	0.742
apoC_Lys[m]	-12.9291	-12.1876	0.74153	0.742
damp[c]	12.4388	11.6994	-0.73939	0.739
dhap[c]	-11.7421	-11.004	0.73812	0.738
6pgl[c]	-11.9134	-11.1765	0.73686	0.737
datp[c]	-12.3757	-11.64	0.73572	0.736
cytd[c]	11.3639	10.6299	-0.73394	0.734
6pgc[r]	-12.4725	-11.7398	0.73265	0.733
6pgc[c]	-12.4725	-11.7398	0.73265	0.733
dctp[c]	-7.29743	-6.56495	0.73247	0.732
arg_L[e]	-35.826	-36.5579	-0.73192	0.732
arg_L[c]	-37.0596	-37.7824	-0.72275	0.723
utp[c]	-12.0054	-11.2911	0.71427	0.714
M01966[e]	-11.2739	-10.5651	0.70877	0.709
M01966[c]	-11.2739	-10.5651	0.70877	0.709
dttp[c]	-11.9077	-11.1992	0.70852	0.709
5aop[m]	-8.63277	-7.9279	0.70487	0.705
5aop[c]	-8.63276	-7.9279	0.70486	0.705
glyc3p[c]	-9.82834	-9.12716	0.70118	0.701
lneldc[c]	3.82279	4.51566	0.69287	0.693
dgdp[c]	-10.2293	-9.54058	0.68871	0.689
dhap[m]	-10.3162	-9.63067	0.68552	0.686
dhap[x]	-11.2919	-10.6102	0.68175	0.682
L2aadp6sa[m]	0.899738	1.57927	0.67954	0.68
dopa4glcur[c]	-0.542628	-1.21773	-0.6751	0.675
dopa3glcur[c]	-0.542628	-1.21773	-0.6751	0.675
nmn[n]	30.2678	29.5942	-0.67352	0.674
nmn[m]	29.9646	29.2911	-0.67352	0.674
nmn[c]	30.2678	29.5942	-0.67352	0.674
lac_L[m]	2.09184	2.76379	0.67196	0.672
biocyt[m]	14.4009	13.7289	-0.67193	0.672
adp[l]	4.03444	3.3673	-0.66714	0.667
nicrnt[c]	25.6502	24.9851	-0.66505	0.665
pcreat[m]	-8.19299	-7.52871	0.66428	0.664
ga2_hs[c]	-18.8034	-19.4665	-0.66306	0.663
glyc2p[e]	-9.55404	-8.89198	0.66206	0.662
gdp[c]	-10.4236	-9.76654	0.65705	0.657
fmn[c]	15.5177	14.8667	-0.65102	0.651
glyc2p[c]	-8.9324	-8.2867	0.6457	0.646
camp[c]	-15.2068	-14.564	0.64284	0.643
hxcoa[m]	-4.73226	-4.09192	0.64034	0.64
asn_L[e]	-17.1198	-17.7534	-0.63359	0.634
udpgal[c]	-20.2496	-20.8744	-0.62486	0.625
asn_L[c]	-18.325	-18.9468	-0.62184	0.622
udpg[c]	-20.3203	-20.9395	-0.61914	0.619
10fthf5glu[c]	-39.3365	-38.7179	0.61861	0.619
dgdp[m]	-13.0254	-12.4237	0.60163	0.602
dkmpp[c]	-1.07807	-0.48316	0.59491	0.595
galside_hs[l]	-4.87356	-5.45892	-0.58536	0.585
galside_hs[c]	-4.87356	-5.45892	-0.58536	0.585
thcrm_hs[l]	10.7673	11.3502	0.58287	0.583
L2aadp[m]	-0.109127	0.471298	0.58042	0.58
34hpp[m]	4.85022	5.42553	0.57532	0.575
udpglcur[r]	-15.5888	-16.1599	-0.57106	0.571
udpglcur[c]	-15.5888	-16.1599	-0.57106	0.571
Rtotalcoa[c]	-15.3194	-15.8907	-0.57127	0.571
ala_B[m]	-4.97316	-5.53699	-0.56383	0.564
ala_B[c]	-4.74901	-5.31285	-0.56383	0.564
ala_B[e]	-4.79299	-5.35267	-0.55967	0.56
paf_hs[e]	-10.5866	-10.0308	0.55571	0.556
hx2coa[m]	-2.21466	-1.66021	0.55445	0.554
cdpea[c]	-14.4826	-15.0247	-0.54211	0.542
10fthf5glu[l]	-37.8912	-37.3507	0.54042	0.54
leuktrB4woh[c]	8.6656	8.12868	-0.53691	0.537
bilirub[r]	-11.895	-11.3615	0.53345	0.533
bilirub[c]	-11.895	-11.3615	0.53345	0.533
co[e]	-11.7741	-11.2429	0.53122	0.531
co[c]	-11.7741	-11.2429	0.53122	0.531
bilirub[e]	-11.7741	-11.243	0.53113	0.531
pyr[m]	4.43185	4.9518	0.51995	0.52
HC02054[c]	-15.0361	-14.517	0.51905	0.519
35cgmp[c]	-8.9695	-9.48843	-0.51893	0.519
cdpchol[c]	-16.7619	-17.2801	-0.51819	0.518
34hpl[m]	1.14482	1.65835	0.51353	0.514
acnam[c]	-2.4018	-2.90956	-0.50776	0.508
h[l]	5.6742	6.17939	0.50519	0.505
crm_hs[l]	11.52	11.0176	-0.50234	0.502
udpacgal[l]	-12.6635	-13.1626	-0.49911	0.499
udpacgal[c]	-12.6635	-13.1626	-0.49911	0.499
uacgam[c]	-12.6635	-13.1626	-0.49911	0.499
agm[m]	-28.7046	-29.2041	-0.49948	0.499
agm[e]	-28.7046	-29.2041	-0.49948	0.499
agm[c]	-28.7046	-29.2041	-0.49948	0.499
HC02056[c]	11.1333	11.6208	0.48758	0.488
Rtotal2coa[c]	-2.51548	-3.00206	-0.48658	0.487
HC02042[c]	-7.92615	-7.44285	0.4833	0.483
g3pc[c]	-9.11496	-8.63681	0.47814	0.478
acnam[n]	-1.09617	-1.56045	-0.46428	0.464
xol7ah2al[m]	-3.21283	-3.67425	-0.46142	0.461
drib[c]	-9.32745	-8.86925	0.45821	0.458
ala_L[m]	-3.66779	-4.12369	-0.4559	0.456
5thf[l]	-35.1186	-34.6634	0.45527	0.455
4ohbut[c]	-2.12152	-1.6663	0.45523	0.455
msa[m]	3.97867	4.41926	0.44059	0.441
5dhf[l]	-34.2754	-33.8377	0.43765	0.438
L2aadp6sa[c]	-0.060981	0.370609	0.43159	0.432
HC02057[c]	11.0609	11.4894	0.42851	0.429
dhcholestanate[x]	-1.05695	-1.48618	-0.42923	0.429
dhcholestanate[m]	-1.05695	-1.48618	-0.42923	0.429
pcreat[e]	-5.35726	-4.93989	0.41736	0.417
pcreat[c]	-5.35726	-4.93989	0.41736	0.417
ibcoa[m]	3.84781	4.25978	0.41197	0.412
2mbcoa[m]	6.91432	7.32529	0.41097	0.411
dpcoa[l]	6.71602	6.3056	-0.41042	0.41
dpcoa[c]	6.71602	6.3056	-0.41042	0.41
glc_D[r]	-7.4012	-6.99285	0.40835	0.408
btn[m]	21.3898	20.9844	-0.40545	0.405
sphings[l]	12.7389	12.3393	-0.39964	0.4
sphings[c]	12.7389	12.3393	-0.39964	0.4
6pthp[c]	-10.9997	-11.3995	-0.39987	0.4
btcoa[c]	-1.43437	-1.03522	0.39914	0.399
btcoa[m]	-1.43843	-1.03996	0.39847	0.398
c4crn[c]	-1.4405	-1.04326	0.39724	0.397
c4crn[m]	-1.4507	-1.05604	0.39466	0.395
pe12_hs[c]	7.16324	6.76914	-0.3941	0.394
mi1345p[c]	-6.37758	-5.98459	0.393	0.393
udpgal[r]	-13.7464	-14.1298	-0.38342	0.383
L2aadp[e]	-0.678681	-0.300684	0.378	0.378
L2aadp[c]	-0.678681	-0.300684	0.378	0.378
dhcholestanate[c]	-5.16757	-5.52826	-0.36069	0.361
pep[c]	-9.21013	-8.85011	0.36002	0.36
nadh[c]	4.76391	4.40958	-0.35433	0.354
ivcoa[m]	5.57239	5.92238	0.35	0.35
ppmi12346p[c]	-5.33864	-4.98967	0.34897	0.349
nad[r]	4.75467	4.40574	-0.34893	0.349
nadh[r]	5.03713	4.69093	-0.34621	0.346
xol7ah3[m]	-5.64164	-5.98411	-0.34247	0.342
xol7ah3[c]	-5.64164	-5.98411	-0.34247	0.342
crmp_hs[c]	-5.02944	-4.68768	0.34177	0.342
alpa_hs[c]	-9.13992	-8.79758	0.34234	0.342
nad[x]	5.02788	4.68711	-0.34077	0.341
nad[n]	5.02788	4.68711	-0.34077	0.341
nad[m]	5.33106	4.99029	-0.34077	0.341
nad[c]	5.02788	4.68711	-0.34077	0.341
xol7ah2al[c]	-5.06684	-5.40394	-0.33709	0.337
e4hglu[m]	-23.0193	-23.3484	-0.3291	0.329
3hpp[m]	-6.40446	-6.07984	0.32462	0.325
3hpp[e]	-6.4686	-6.14398	0.32462	0.325
3hpp[c]	-6.43653	-6.11191	0.32462	0.325
HC02060[c]	-12.9062	-12.5856	0.32056	0.321
4h2oglt[m]	3.9795	4.30017	0.32067	0.321
pail345p_hs[c]	-1.65493	-1.33875	0.31619	0.316
HC02050[c]	7.43263	7.74658	0.31395	0.314
asn_L[m]	-12.4261	-12.7361	-0.31004	0.31
mescoa[m]	-6.7031	-7.01067	-0.30757	0.308
itacon[m]	6.7031	7.01067	0.30757	0.308
1p3h5c[m]	-27.9853	-28.2928	-0.30747	0.307
pyr[e]	0.663947	0.358896	-0.30505	0.305
dnad[c]	20.1228	20.4278	0.30503	0.305
aps[c]	-21.6424	-21.3413	0.3011	0.301
lnlncg[c]	9.57678	9.87444	0.29766	0.298
mi134p[c]	-6.03661	-5.73924	0.29738	0.297
HC00250[c]	-5.79821	-5.50161	0.2966	0.297
arachd[x]	-6.03879	-5.74306	0.29573	0.296
Nacasp[m]	-12.1148	-11.8197	0.29509	0.295
Nacasp[c]	-12.5396	-12.2445	0.29509	0.295
3snpyr[c]	2.99386	2.70128	-0.29259	0.293
pyr[c]	1.42641	1.13399	-0.29242	0.292
ppi[e]	4.05242	3.76376	-0.28865	0.289
thcrm_hs[c]	6.43893	6.72697	0.28804	0.288
M02197[c]	-6.43893	-6.72697	-0.28804	0.288
HC02048[c]	-11.3745	-11.0874	0.28714	0.287
xolest2_hs[e]	-7.85608	-8.14132	-0.28524	0.285
xolest2_hs[c]	-7.85608	-8.14132	-0.28524	0.285
lpchol_hs[c]	-4.15462	-3.87138	0.28324	0.283
thbpt4acam[c]	-9.15788	-9.43389	-0.27601	0.276
sprm[e]	-15.225	-14.9491	0.27596	0.276
sprm[c]	-15.225	-14.9491	0.27596	0.276
sphs1p[c]	1.67574	1.95185	0.27611	0.276
cdpdag_hs[m]	-4.41824	-4.69428	-0.27604	0.276
glcur[c]	-7.08835	-7.36261	-0.27426	0.274
C05280[m]	1.71272	1.43888	-0.27384	0.274
C05279[m]	1.71272	1.43888	-0.27384	0.274
4hpro_LT[m]	-28.8282	-29.1026	-0.27447	0.274
2pg[c]	-7.69904	-7.42666	0.27237	0.272
2mb2coa[m]	4.02098	4.2927	0.27171	0.272
Nacasp[e]	-11.4345	-11.1631	0.27146	0.271
dhbpt[e]	-8.76737	-9.03811	-0.27073	0.271
dhbpt[c]	-8.76737	-9.03811	-0.27073	0.271
CE2705[e]	-8.04573	-8.31647	-0.27073	0.271
CE2705[c]	-8.04573	-8.31647	-0.27073	0.271
glcur[r]	-7.26535	-7.53561	-0.27026	0.27
galgluside_hs[r]	-10.0514	-10.3177	-0.26635	0.266
galgluside_hs[l]	-10.0513	-10.3177	-0.26635	0.266
galgluside_hs[e]	-10.0514	-10.3177	-0.26635	0.266
galgluside_hs[c]	-10.0514	-10.3177	-0.26635	0.266
akg[e]	-4.88204	-5.14619	-0.26414	0.264
xylu_L[c]	-10.3056	-10.5689	-0.26328	0.263
thbpt[e]	-9.6847	-9.9471	-0.2624	0.262
thbpt[c]	-9.6847	-9.9471	-0.2624	0.262
glc_D[l]	-6.54718	-6.28868	0.2585	0.259
guln[r]	-7.56077	-7.81736	-0.25659	0.257
alaala[c]	-10.9937	-11.249	-0.25526	0.255
Lkynr[c]	-5.51	-5.25641	0.25359	0.254
xylt[c]	-11.0062	-11.2594	-0.25313	0.253
HC02051[c]	8.20113	8.45457	0.25344	0.253
guln[c]	-7.73777	-7.99035	-0.25259	0.253
strdnccrn[m]	2.59379	2.34152	-0.25228	0.252
strdnccrn[c]	2.60093	2.35027	-0.25065	0.251
strdnccoa[c]	2.60093	2.35027	-0.25065	0.251
xylu_D[c]	-10.4315	-10.6792	-0.24775	0.248
strdnccoa[m]	2.6122	2.36564	-0.24656	0.247
leuktrB4[c]	4.76852	4.52105	-0.24747	0.247
3dhguln[c]	-7.16298	-7.41018	-0.24721	0.247
2kmb[c]	2.92511	2.68161	-0.2435	0.244
M00245[c]	0.604006	0.845907	0.2419	0.242
creat[m]	2.88122	2.64229	-0.23893	0.239
glyclt[m]	-1.17937	-1.41717	-0.2378	0.238
crtn[e]	-3.19026	-2.9523	0.23796	0.238
crtn[c]	-3.19026	-2.9523	0.23796	0.238
gcald[m]	-3.0348	-3.27069	-0.2359	0.236
hdcoa[c]	-6.77047	-7.00448	-0.23401	0.234
hdcecrn[m]	-6.77047	-7.00448	-0.23401	0.234
hdcecrn[c]	-6.77047	-7.00448	-0.23401	0.234
dhmtp[c]	0.914819	1.14855	0.23373	0.234
3hmbcoa[m]	3.53911	3.77166	0.23255	0.233
pyr[x]	0.622585	0.39056	-0.23203	0.232
2m3hbu[m]	2.1155	2.3476	0.2321	0.232
hdcoa[m]	-6.75206	-6.98035	-0.22829	0.228
Lkynr[e]	-4.3589	-4.13511	0.22378	0.224
HC02228[c]	2.50863	2.72566	0.21703	0.217
4abutn[e]	-12.2872	-12.0699	0.21731	0.217
4abutn[c]	-12.4587	-12.2414	0.21731	0.217
tyr_L[m]	-2.96037	-3.17569	-0.21531	0.215
acmana[c]	-3.82821	-4.04355	-0.21534	0.215
acgam[c]	-3.82821	-4.04355	-0.21534	0.215
akg[c]	-3.93476	-4.14847	-0.21372	0.214
nadh[x]	5.54832	5.33556	-0.21276	0.213
trpprogly[e]	-22.8462	-22.6342	0.21201	0.212
3hmp[m]	1.1896	1.39968	0.21008	0.21
bhb[m]	-3.54056	-3.33182	0.20874	0.209
4abut[m]	-13.0286	-12.8194	0.20924	0.209
4abut[c]	-12.8567	-12.6475	0.20924	0.209
3hpcoa[m]	-6.00653	-5.79751	0.20901	0.209
xol7aone[m]	-3.31304	-3.51866	-0.20563	0.206
glyclt[e]	-1.44837	-1.65415	-0.20578	0.206
glyclt[c]	-1.30224	-1.50802	-0.20578	0.206
34hpl[c]	1.67621	1.88182	0.20561	0.206
CE5626[c]	2.33998	2.13495	-0.20503	0.205
4abut[e]	-12.633	-12.4279	0.20511	0.205
trpprogly[c]	-22.5354	-22.3315	0.20383	0.204
malcoa[c]	-0.0209451	0.180866	0.20181	0.202
1pyr5c[m]	-21.5303	-21.3294	0.20086	0.201
glx[m]	-0.452354	-0.651627	-0.19927	0.199
glx[c]	-0.452354	-0.651627	-0.19927	0.199
pail34p_hs[c]	-0.489789	-0.294302	0.19549	0.195
mi145p[c]	3.33706	3.1441	-0.19296	0.193
methf[m]	-0.0679507	-0.259548	-0.1916	0.192
gcald[c]	-1.38221	-1.57176	-0.18955	0.19
3pg[c]	-5.0758	-4.8858	0.19	0.19
CE4794[m]	-0.804879	-0.992832	-0.18795	0.188
ak2lgchol_hs[e]	-4.97695	-4.79041	0.18654	0.187
hxdcal[c]	3.03461	3.21821	0.1836	0.184
2mp2coa[m]	0.951737	1.13487	0.18313	0.183
CE5629[c]	0.0648878	-0.115865	-0.18075	0.181
HC00591[c]	2.75743	2.57719	-0.18024	0.18
pro_L[m]	-25.6839	-25.5059	0.17799	0.178
pro_L[c]	-24.5964	-24.4184	0.17799	0.178
pglyc_hs[m]	-2.85034	-3.02821	-0.17787	0.178
alaglylys[c]	-1.79429	-1.96939	-0.1751	0.175
spmd[c]	-7.49043	-7.3161	0.17434	0.174
arachd[c]	3.19059	3.01705	-0.17355	0.174
ade[e]	-1.48147	-1.30761	0.17387	0.174
ade[c]	-1.48147	-1.30761	0.17387	0.174
ptrc[m]	-13.5795	-13.4062	0.17329	0.173
ptrc[e]	-13.5795	-13.4062	0.17329	0.173
ptrc[c]	-13.5795	-13.4062	0.17329	0.173
3mb2coa[m]	3.32297	3.49622	0.17325	0.173
nadp[m]	4.10355	3.93171	-0.17184	0.172
aprut[c]	-8.22203	-8.05052	0.17151	0.172
ac[m]	-0.373167	-0.203375	0.16979	0.17
3hivac[m]	2.08139	2.25116	0.16977	0.17
ile_L[m]	3.0494	2.8827	-0.1667	0.167
hmgcoa[m]	0.854005	1.02108	0.16707	0.167
glx[x]	-0.428882	-0.595975	-0.16709	0.167
alaglylys[e]	-2.10512	-2.27203	-0.16692	0.167
acgal[l]	-4.30909	-4.47572	-0.16663	0.167
2m3ovcoa[m]	2.99376	2.82712	-0.16664	0.167
pro_L[e]	-23.1225	-22.9567	0.16584	0.166
mi14p[n]	1.75872	1.59337	-0.16535	0.165
mi14p[c]	1.75872	1.59337	-0.16535	0.165
hpyr[c]	1.45396	1.28864	-0.16533	0.165
mi34p[c]	-5.0946	-4.93144	0.16316	0.163
lys_L[m]	-2.82403	-2.98568	-0.16165	0.162
HC10859[c]	-0.116877	0.0454118	0.16229	0.162
pglyc_hs[e]	-2.94058	-3.10022	-0.15964	0.16
pglyc_hs[c]	-2.94058	-3.10022	-0.15964	0.16
ser_L[e]	-3.59129	-3.74966	-0.15837	0.158
hco3[m]	5.20208	5.35765	0.15557	0.156
accoa[m]	1.85566	2.01211	0.15644	0.156
malcoa[m]	-1.26891	-1.11359	0.15531	0.155
HC01223[m]	1.86572	2.02058	0.15487	0.155
3hibutcoa[m]	1.86572	2.02058	0.15487	0.155
xoltetrol[m]	-2.34002	-2.18801	0.15201	0.152
leu_L[m]	0.419624	0.268156	-0.15147	0.151
progly[e]	-19.6561	-19.5065	0.14966	0.15
progly[c]	-19.6561	-19.5065	0.14966	0.15
glypro[e]	-19.6561	-19.5065	0.14966	0.15
glypro[c]	-19.6561	-19.5065	0.14966	0.15
cdpdag_hs[c]	2.72001	2.86959	0.14958	0.15
glu5sa[m]	-19.8076	-19.6606	0.14704	0.147
glu5sa[c]	-21.4991	-21.3521	0.14704	0.147
retinol[c]	-3.77677	-3.63057	0.1462	0.146
ser_L[c]	-4.71472	-4.85986	-0.14514	0.145
etha[e]	-1.41574	-1.56089	-0.14514	0.145
etha[c]	-2.12316	-2.2683	-0.14514	0.145
ala_L[e]	-5.23273	-5.37725	-0.14452	0.145
1pyr5c[c]	-21.7676	-21.6235	0.14414	0.144
CE1554[m]	-2.72599	-2.86257	-0.13657	0.137
mi4p_D[c]	-0.725936	-0.861257	-0.13532	0.135
mi1p_D[c]	-0.725936	-0.861257	-0.13532	0.135
o2[m]	-4.17422	-4.30781	-0.13359	0.134
bamppald[c]	-7.72314	-7.85739	-0.13425	0.134
ala_D[e]	-4.85567	-4.99007	-0.1344	0.134
hpyr[m]	1.33109	1.19779	-0.1333	0.133
ala_L[c]	-6.05293	-6.1832	-0.13027	0.13
ala_D[c]	-6.05293	-6.1832	-0.13027	0.13
3ivcoa[m]	3.49723	3.627	0.12977	0.13
34hpp[c]	1.40271	1.27251	-0.1302	0.13
thmmp[m]	-0.897971	-0.769179	0.12879	0.129
ficytC[m]	0.487029	0.359622	-0.12741	0.127
chol[m]	-1.87982	-2.00536	-0.12554	0.126
chol[c]	-1.87982	-2.00536	-0.12554	0.126
2aobut[m]	5.10498	5.23104	0.12606	0.126
taur[x]	-6.32785	-6.45244	-0.12459	0.125
Lfmkynr[c]	-5.49662	-5.37179	0.12482	0.125
56dura[c]	-36.1116	-35.9865	0.12509	0.125
tdchola[x]	-6.36903	-6.49285	-0.12382	0.124
tdchola[c]	-6.36903	-6.49285	-0.12382	0.124
sph1p[r]	4.90655	5.03104	0.12449	0.124
sph1p[c]	4.90655	5.03104	0.12449	0.124
glyc_S[c]	0.677073	0.552592	-0.12448	0.124
fadh2[m]	2.30128	2.42507	0.1238	0.124
CE0785[m]	2.30128	2.42507	0.1238	0.124
M03168[m]	-3.45686	-3.33373	0.12312	0.123
dhcrm_hs[c]	-2.83245	-2.71068	0.12177	0.122
taur[e]	-6.15477	-6.27603	-0.12126	0.121
hmgcoa[x]	0.963857	1.08476	0.1209	0.121
hmgcoa[c]	0.979697	1.10067	0.12097	0.121
CE2424[m]	3.56424	3.44437	-0.11988	0.12
3mglutac[m]	0.0393315	0.159498	0.12017	0.12
mev_R[x]	-0.607409	-0.488586	0.11882	0.119
2oxoadp[c]	3.72162	3.84075	0.11913	0.119
CE4790[m]	-1.29337	-1.17535	0.11802	0.118
taur[c]	-6.37753	-6.49466	-0.11713	0.117
prgnlone[m]	-5.09649	-5.21364	-0.11715	0.117
prgnlone[c]	-5.09649	-5.21364	-0.11715	0.117
CE5629[e]	-1.99692e-08	-0.115865	-0.11586	0.116
2m3hbu[c]	1.05775	1.1738	0.11605	0.116
bhb[c]	-1.71698	-1.60237	0.11461	0.115
acthr_L[m]	0.0203126	0.135313	0.115	0.115
acthr_L[c]	0.0203125	0.135313	0.115	0.115
mev_R[e]	-0.672482	-0.558819	0.11366	0.114
mev_R[c]	-0.672482	-0.558819	0.11366	0.114
glu_L[m]	-13.819	-13.7058	0.11311	0.113
5oxpro[c]	-2.01179	-1.89923	0.11257	0.113
HC10859[m]	0.083747	0.195094	0.11135	0.111
pail45p_hs[n]	4.97021	4.85988	-0.11033	0.11
inost[e]	-2.81109	-2.92114	-0.11005	0.11
pail45p_hs[c]	4.71629	4.60732	-0.10897	0.109
ile_L[e]	6.77144	6.66199	-0.10945	0.109
h[i]	0.660172	0.5522	-0.10797	0.108
pail35p_hs[c]	4.39851	4.29124	-0.10727	0.107
inost[r]	-3.34507	-3.45205	-0.10698	0.107
acrn[m]	1.29305	1.39868	0.10563	0.106
inost[c]	-3.21059	-3.31589	-0.10529	0.105
3hmp[c]	0.594801	0.69984	0.10504	0.105
Rtotal2[c]	2.0795	1.97533	-0.10418	0.104
Rtotal[l]	2.0795	1.97533	-0.10418	0.104
Rtotal[c]	2.0795	1.97533	-0.10418	0.104
pchol_hs[m]	-2.89472	-2.79072	0.104	0.104
nadh[m]	1.4051	1.30228	-0.10282	0.103
pa_hs[m]	3.10933	3.21015	0.10082	0.101
pa_hs[c]	3.10933	3.21015	0.10082	0.101
n4abutn[c]	-8.49278	-8.39139	0.10138	0.101
Lcyst[c]	-3.2333	-3.33436	-0.10106	0.101
bhb[e]	-2.47307	-2.37317	0.099898	0.1
ura[e]	-35.2947	-35.1953	0.099418	0.099
ura[c]	-35.2852	-35.1858	0.099418	0.099
pa_hs[r]	2.97485	3.07398	0.09913	0.099
val_L[m]	-2.23969	-2.33792	-0.098225	0.098
trpmetval[e]	-5.5088	-5.41083	0.097975	0.098
aacoa[x]	1.27289	1.37101	0.098127	0.098
5oxpro[e]	-0.991922	-0.89511	0.096812	0.097
lysvalphe[e]	-3.24604	-3.1505	0.095545	0.096
etfrd[m]	1.74426	1.84014	0.09588	0.096
ile_L[c]	4.75645	4.66098	-0.095469	0.095
aacoa[c]	1.23426	1.32797	0.09371	0.094
3hivac[c]	1.03142	1.12558	0.094155	0.094
fol[m]	1.24788	1.15537	-0.092518	0.093
4mtob[c]	5.05033	4.95783	-0.0925	0.093
phe_L[c]	-1.72088	-1.6291	0.091779	0.092
thmmp[c]	-3.23435	-3.14296	0.091386	0.091
trpmetval[c]	-5.19798	-5.10818	0.089796	0.09
valtrpval[e]	-5.67851	-5.58908	0.089422	0.089
ppcoa[m]	1.75559	1.66646	-0.089133	0.089
acleu_L[m]	0.682678	0.771129	0.088451	0.088
acleu_L[e]	0.677644	0.766094	0.088451	0.088
acleu_L[c]	0.680161	0.768611	0.088451	0.088
acetone[c]	-2.24289	-2.33089	-0.087993	0.088
lysvalphe[c]	-2.93522	-2.84785	0.087367	0.087
M00579[m]	-4.695	-4.78061	-0.085603	0.086
h[m]	1.58595	1.5	-0.085952	0.086
gmp[c]	2.12395	2.03759	-0.086358	0.086
CE5120[m]	-2.5176	-2.43171	0.085891	0.086
CE5119[m]	-2.5176	-2.43171	0.085891	0.086
hyptaur[c]	-5.35236	-5.43496	-0.082601	0.083
pchol_hs[r]	0.518093	0.599654	0.081562	0.082
pchol_hs[g]	0.430014	0.511555	0.081541	0.082
pchol_hs[c]	0.518093	0.599654	0.081562	0.082
oaa[c]	0.448652	0.366865	-0.081787	0.082
acrn[c]	1.01821	1.10029	0.082081	0.082
valtrpval[c]	-5.36769	-5.28644	0.081244	0.081
pi[l]	-2.35309	-2.27237	0.08072	0.081
glyb[e]	-0.767915	-0.847144	-0.079229	0.079
acglu[e]	-5.45791	-5.37934	0.078575	0.079
acglu[c]	-5.81813	-5.73955	0.078575	0.079
pcrn[m]	1.72288	1.64534	-0.077536	0.078
21hprgnlone[e]	-3.43018	-3.50782	-0.077641	0.078
21hprgnlone[c]	-3.43018	-3.50782	-0.077641	0.078
glyb[c]	-0.674127	-0.750565	-0.076438	0.076
o2[x]	-2.02473	-2.09965	-0.074922	0.075
3sala[c]	-1.89731	-1.97201	-0.074706	0.075
2obut[m]	3.46921	3.54403	0.074826	0.075
glyc_R[e]	-0.537634	-0.611733	-0.074099	0.074
glyc_R[c]	-0.156072	-0.230171	-0.074099	0.074
glumet[e]	-9.00891	-8.93495	0.073966	0.074
acrn[r]	0.939983	1.01402	0.074037	0.074
acgal[c]	-1.63742	-1.71144	-0.074014	0.074
acile_L[m]	3.31227	3.38549	0.073214	0.073
acile_L[e]	3.30686	3.38008	0.073214	0.073
acile_L[c]	3.30957	3.38278	0.073214	0.073
2maacoa[m]	4.74312	4.81581	0.072687	0.073
glyleu[c]	5.44935	5.37883	-0.070521	0.071
dag_hs[n]	0.957133	1.02721	0.070078	0.07
o2[r]	-2.04956	-2.11862	-0.069058	0.069
o2[c]	-2.04956	-2.11862	-0.069058	0.069
acrn[x]	0.876685	0.945384	0.0687	0.069
q10h2[m]	1.18724	1.2552	0.067963	0.068
pcrn[c]	1.72286	1.6556	-0.067258	0.067
gly[x]	3.80462	3.73883	-0.065781	0.066
glumet[c]	-8.69809	-8.6323	0.065788	0.066
dudp[m]	1.81536	1.88062	0.065254	0.065
3mgcoa[m]	0.424863	0.489504	0.064641	0.065
pail4p_hs[c]	4.27437	4.2104	-0.063969	0.064
mvlac[c]	0.0644221	0.12798	0.063558	0.064
HC02070[c]	-9.75239	-9.68929	0.063091	0.063
fum[e]	-0.841058	-0.904382	-0.063324	0.063
fum[c]	-0.752152	-0.815475	-0.063324	0.063
chol[e]	-0.93991	-1.00268	-0.062769	0.063
acnamp[c]	-9.29908	-9.36224	-0.063166	0.063
sphgn[r]	5.49696	5.55855	0.061587	0.062
sphgn[c]	5.49696	5.55855	0.061587	0.062
glygly[c]	8.76832	8.70639	-0.061928	0.062
gluilelys[c]	-3.14805	-3.2096	-0.061547	0.062
pail4p_hs[n]	3.61583	3.55502	-0.060807	0.061
mal_L[e]	-1.16077	-1.22178	-0.061011	0.061
mal_L[c]	-1.08717	-1.14818	-0.061011	0.061
hismetgln[e]	-3.12487	-3.06427	0.060605	0.061
accoa[r]	0.780084	0.841219	0.061135	0.061
pi[n]	1.21593	1.15631	-0.059617	0.06
pcrn[x]	1.73054	1.6703	-0.060234	0.06
glu_L[l]	-8.59816	-8.53793	0.06023	0.06
3mglutac[c]	0.0196657	0.0797491	0.060083	0.06
10fthf[m]	-1.23123	-1.29118	-0.059946	0.06
pi[r]	1.02323	0.964663	-0.058564	0.059
pi[c]	1.02325	0.964683	-0.058566	0.059
gluala[e]	-9.44155	-9.50062	-0.059069	0.059
sarcs[m]	2.15797	2.21557	0.057603	0.058
lald_D[c]	-3.25842	-3.31645	-0.058028	0.058
glyc[m]	-0.103851	-0.161484	-0.057633	0.058
cala[e]	-18.5342	-18.4764	0.057785	0.058
trp_L[c]	-4.3022	-4.24513	0.057068	0.057
ppcoa[x]	1.68471	1.62741	-0.057303	0.057
ppcoa[c]	1.70088	1.64391	-0.056969	0.057
leu_L[e]	3.38295	3.32633	-0.056614	0.057
gthox[c]	-8.75905	-8.70172	0.057325	0.057
CE1554[c]	-2.04977	-2.10693	-0.057161	0.057
adpoh[c]	1.57341	1.63029	0.056878	0.057
acac[m]	-1.12735	-1.07062	0.056734	0.057
56dthm[m]	-1.08924	-1.03182	0.057423	0.057
thr_L[m]	-0.875635	-0.931722	-0.056087	0.056
pail5p_hs[n]	2.70337	2.64708	-0.05629	0.056
dopasf[c]	-11.099	-11.0427	0.056304	0.056
dopa4sf[c]	-11.099	-11.0427	0.056304	0.056
fru[c]	-0.871849	-0.816608	0.055241	0.055
asp_L[m]	-11.9556	-11.9005	0.055171	0.055
xoltri27[r]	-3.39042	-3.44488	-0.054459	0.054
xoltri27[e]	-3.39042	-3.44488	-0.054459	0.054
xoltri27[c]	-3.39042	-3.44488	-0.054459	0.054
xol27oh[r]	-5.65305	-5.70667	-0.053618	0.054
xol27oh[m]	-5.65305	-5.70667	-0.053618	0.054
pail5p_hs[c]	2.32697	2.27265	-0.054326	0.054
pail3p_hs[c]	2.19926	2.14562	-0.053636	0.054
dgmp[c]	2.22683	2.17283	-0.053996	0.054
cala[c]	-18.3787	-18.3251	0.053695	0.054
3mtp[c]	0.953829	0.899542	-0.054287	0.054
mthgxl[c]	-2.68361	-2.73626	-0.052649	0.053
hislysile[c]	2.09037	2.03768	-0.052696	0.053
gluilelys[e]	-3.45887	-3.51224	-0.053369	0.053
betald[c]	-0.573403	-0.62624	-0.052836	0.053
accoa[c]	0.687505	0.7405	0.052996	0.053
hismetgln[c]	-2.81405	-2.76163	0.052427	0.052
34dhpha[c]	-2.87532	-2.92715	-0.051829	0.052
h2o2[x]	-1.79981	-1.85084	-0.051023	0.051
fru[e]	-0.616882	-0.565579	0.051303	0.051
accoa[x]	0.681661	0.732888	0.051226	0.051
3sala[m]	-10.8424	-10.8928	-0.050319	0.05
co2[m]	5.82898	5.87764	0.048662	0.049
2obut[c]	1.38718	1.43595	0.048767	0.049
dag_hs[g]	1.13927	1.18731	0.048039	0.048
dag_hs[c]	1.05119	1.09921	0.048018	0.048
thym[m]	0.704297	0.657006	-0.047291	0.047
sbt_D[c]	-1.36689	-1.31963	0.047256	0.047
4aabutn[e]	-4.35965	-4.31298	0.046664	0.047
4aabutn[c]	-4.35965	-4.31298	0.046664	0.047
imp[c]	-2.07179	-2.11772	-0.045933	0.046
ak2lgchol_hs[c]	-1.23705	-1.28298	-0.045928	0.046
10fthf[l]	-2.03279	-2.07917	-0.046378	0.046
10fthf[c]	-2.03279	-2.07917	-0.046378	0.046
mag_hs[c]	0.352994	0.398466	0.045472	0.045
glu_L[c]	-8.33505	-8.28991	0.045147	0.045
h2o2[l]	-1.63531	-1.67934	-0.044024	0.044
h2o2[e]	-1.46382	-1.50784	-0.044024	0.044
h2o2[c]	-1.63531	-1.67934	-0.044025	0.044
gly[e]	5.83156	5.78751	-0.044051	0.044
4mptnl[m]	-2.97372	-3.01763	-0.043913	0.044
4mptnl[e]	-2.97372	-3.01763	-0.043913	0.044
4mptnl[c]	-2.97372	-3.01763	-0.043913	0.044
leuktrC4[c]	-5.43809	-5.39534	0.042758	0.043
lac_L[x]	0.735683	0.6922	-0.043483	0.043
CE4811[c]	0.318301	0.274873	-0.043428	0.043
trp_L[e]	-2.79427	-2.75221	0.042062	0.042
M00606[m]	-2.54383	-2.58625	-0.042417	0.042
leu_L[c]	1.48335	1.44116	-0.042194	0.042
gal[l]	-2.43758	-2.47985	-0.042269	0.042
acetol[c]	-2.77593	-2.81818	-0.042247	0.042
leuleu[c]	2.03943	1.99987	-0.039557	0.04
gln_L[m]	-5.37057	-5.33158	0.038995	0.039
xol24oh[e]	1.86838	1.90649	0.038105	0.038
xol24oh[c]	1.86851	1.90661	0.038107	0.038
hismet[e]	-1.99094	-1.95264	0.038299	0.038
bilglcur[r]	-27.4838	-27.5214	-0.037603	0.038
bilglcur[c]	-27.4838	-27.5214	-0.037603	0.038
2m3ovac[m]	2.11462	2.07769	-0.036928	0.037
lac_D[c]	-1.27615	-1.31199	-0.035839	0.036
HC00900[e]	-0.512188	-0.47577	0.036418	0.036
xol7ah2[m]	-8.34824	-8.38208	-0.033844	0.034
ileasp[c]	1.58447	1.55067	-0.033794	0.034
icit[c]	-0.855582	-0.890076	-0.034494	0.034
h2o2[m]	-0.857674	-0.891956	-0.034282	0.034
gly[c]	3.82809	3.79449	-0.033601	0.034
CE4792[m]	1.04664	1.01266	-0.033986	0.034
sphmyln_hs[g]	-0.885467	-0.851997	0.03347	0.033
sphmyln_hs[c]	-0.973546	-0.940097	0.033449	0.033
so3[e]	1.567	1.60035	0.03335	0.033
hestratriol[l]	-0.588984	-0.555508	0.033476	0.033
hestratriol[c]	-0.588983	-0.555508	0.033476	0.033
34dhphe[e]	-1.2643	-1.29726	-0.032963	0.033
34dhphe[c]	-1.2643	-1.29726	-0.032963	0.033
h2o[m]	1.22423	1.25636	0.032131	0.032
galt[e]	-1.11568	-1.08332	0.032359	0.032
galt[c]	-1.11568	-1.08332	0.032359	0.032
CE4874[m]	1.22423	1.25636	0.032131	0.032
CE2417[m]	1.22423	1.25636	0.032131	0.032
3aib_D[m]	-18.9084	-18.8763	0.032136	0.032
pheleuhis[c]	0.490255	0.520973	0.030718	0.031
gthrd[e]	-4.75544	-4.72463	0.030812	0.031
gly[m]	3.54078	3.51002	-0.03076	0.031
asp_L[c]	-3.01048	-2.9797	0.030784	0.031
thcholst[m]	5.87334	5.90294	0.029595	0.03
hismet[c]	-1.68012	-1.65	0.030121	0.03
gthrd[c]	-4.76543	-4.73561	0.029819	0.03
valleuphe[c]	0.326349	0.355734	0.029385	0.029
mi3p_D[c]	-4.1526	-4.12366	0.028945	0.029
dopaqn[c]	-0.68951	-0.717094	-0.027584	0.028
cholate[e]	-1.46798	-1.49637	-0.028392	0.028
C02712[c]	0.0857944	0.11413	0.028335	0.028
ac[c]	1.04456	1.07272	0.028153	0.028
valval[e]	-2.48846	-2.46138	0.02708	0.027
trdox[c]	0.87213	0.846101	-0.026029	0.026
prostgf2[c]	-0.826386	-0.800709	0.025677	0.026
glu_L[e]	-4.12468	-4.09839	0.026282	0.026
dmgly[e]	-0.930533	-0.904894	0.025639	0.026
dmgly[c]	-0.930533	-0.904894	0.025639	0.026
cholate[c]	-2.08229	-2.10825	-0.025957	0.026
succ[c]	0.204427	0.179791	-0.024635	0.025
nh4[x]	3.12769	3.15294	0.025258	0.025
actyr[m]	-2.69504	-2.67044	0.024604	0.025
actyr[e]	-2.69552	-2.67092	0.024603	0.025
actyr[c]	-2.69528	-2.67068	0.024603	0.025
co2[r]	2.83185	2.8561	0.024252	0.024
co2[c]	2.83185	2.8561	0.024252	0.024
CE4872[c]	0.100723	0.124325	0.023602	0.024
ca2[e]	-0.603397	-0.579357	0.024039	0.024
pheleu[c]	0.592721	0.616062	0.023341	0.023
lgt_S[c]	-7.44902	-7.47185	-0.022829	0.023
acald[e]	-0.662818	-0.685318	-0.022501	0.023
acald[c]	-0.662818	-0.685318	-0.0225	0.023
7klitchol[c]	0.341208	0.318661	-0.022547	0.023
2m3ovac[c]	1.60134	1.57852	-0.022826	0.023
methislys[e]	-2.67254	-2.65074	0.021799	0.022
lys_L[c]	-1.79375	-1.81552	-0.021775	0.022
hisglylys[c]	1.62619	1.60443	-0.021763	0.022
glyhislys[c]	1.62619	1.60443	-0.021763	0.022
crtsl[c]	-0.649415	-0.627742	0.021673	0.022
6hoxmelatn[c]	-0.490505	-0.512136	-0.021631	0.022
3moxtyr[e]	-0.940207	-0.917825	0.022382	0.022
3moxtyr[c]	-0.940207	-0.917825	0.022382	0.022
nh4[m]	6.65273	6.63147	-0.021257	0.021
fadh2[c]	1.27655	1.25554	-0.021013	0.021
cgly[c]	2.45747	2.43687	-0.020603	0.021
acmanap[c]	-6.98633	-6.96484	0.021492	0.021
hxan[c]	12.46	12.44	-0.020052	0.02
hxa[x]	-0.900505	-0.920951	-0.020446	0.02
h2o[x]	-0.85742	-0.877395	-0.019975	0.02
cholp[e]	-2.29412	-2.27426	0.019867	0.02
cholp[c]	-2.29412	-2.27426	0.019867	0.02
valval[c]	-2.17763	-2.15873	0.018901	0.019
so3[c]	1.56813	1.58721	0.019079	0.019
methf[c]	-2.03302	-2.05238	-0.019357	0.019
leuval[c]	0.630715	0.611572	-0.019142	0.019
glylysphe[c]	1.42429	1.44368	0.019387	0.019
glc_D[c]	-0.460722	-0.441749	0.018973	0.019
for[e]	-0.441992	-0.461239	-0.019247	0.019
4mop[c]	-0.262157	-0.243212	0.018945	0.019
3hivac[e]	-0.0185446	-7.98342e-09	0.018545	0.019
hxa[c]	-0.859579	-0.87711	-0.017532	0.018
fald[x]	-1.66783	-1.68631	-0.018485	0.018
fald[e]	-1.66783	-1.68631	-0.018485	0.018
fald[c]	-1.66783	-1.68631	-0.018485	0.018
crtsl[r]	-0.472414	-0.454744	0.01767	0.018
CE4810[c]	-0.508115	-0.525866	-0.017751	0.018
3aib[m]	-19.4466	-19.4287	0.017851	0.018
nadph[c]	-0.515595	-0.498096	0.017498	0.017
meoh[c]	-2.24971	-2.26648	-0.016768	0.017
lyscyshis[e]	-1.66361	-1.64647	0.017143	0.017
gsn[e]	-0.00575277	-0.0225875	-0.016835	0.017
gsn[c]	-0.00575281	-0.0225873	-0.016834	0.017
gln_L[c]	-2.24608	-2.22905	0.017031	0.017
dopa[c]	-0.13369	-0.116464	0.017226	0.017
CE1261[e]	-1.15577	-1.17264	-0.016874	0.017
CE1261[c]	-1.15577	-1.17264	-0.016874	0.017
so4[c]	0.278182	0.262555	-0.015628	0.016
sarcs[c]	0.48907	0.505245	0.016175	0.016
lac_L[c]	0.685299	0.669325	-0.015974	0.016
glnlyslys[c]	-3.60928	-3.62525	-0.015971	0.016
met_L[c]	-1.47519	-1.45982	0.015366	0.015
hom_L[c]	-1.39726	-1.38251	0.014753	0.015
CE5025[c]	-4.30652	-4.29117	0.015352	0.015
ahcys[m]	1.76793	1.75329	-0.014641	0.015
2hb[c]	0.719945	0.734994	0.015049	0.015
12ppd_S[c]	-2.28918	-2.30468	-0.015498	0.015
methislys[c]	-2.36172	-2.3481	0.01362	0.014
CE5276[c]	0.458908	0.444442	-0.014466	0.014
2m3hvac[c]	0.513277	0.499175	-0.014102	0.014
urea[m]	0.215405	0.228131	0.012726	0.013
urea[c]	0.215405	0.228131	0.012726	0.013
thr_L[c]	-1.50604	-1.49329	0.012755	0.013
sarcs[x]	1.85459	1.84201	-0.012577	0.013
retn[c]	0.683111	0.696432	0.013321	0.013
hislysval[e]	-2.84224	-2.829	0.013246	0.013
fadh2[r]	0.927813	0.914469	-0.013344	0.013
eicostetcoa[c]	-0.222383	-0.209183	0.0132	0.013
dhf[m]	-0.935878	-0.949255	-0.013377	0.013
dhf[l]	-0.935878	-0.949255	-0.013377	0.013
dhf[c]	-0.935878	-0.949255	-0.013377	0.013
dhcholestancoa[x]	2.66379	2.65054	-0.013257	0.013
34dhpac[c]	-2.90041	-2.91311	-0.0127	0.013
lyspheile[c]	1.88847	1.87693	-0.011547	0.012
HC00619[c]	3.29966	3.28732	-0.012334	0.012
HC00342[c]	-1.26041	-1.272	-0.011591	0.012
glyald[c]	-0.388661	-0.376759	0.011902	0.012
dchac[c]	-1.32578	-1.31363	0.01215	0.012
CE4812[c]	0.604033	0.591556	-0.012477	0.012
but[e]	-0.654758	-0.666436	-0.011678	0.012
oxa[e]	0.835392	0.824672	-0.01072	0.011
fad[x]	0.31989	0.309363	-0.010528	0.011
dece4coa[x]	0.316883	0.327453	0.01057	0.011
dcdp[c]	5.30435	5.29365	-0.010705	0.011
cys_L[c]	-0.46626	-0.45555	0.01071	0.011
nadph[r]	-0.116559	-0.106459	0.0101	0.01
nadp[x]	0.129874	0.140121	0.010247	0.01
mlthf[e]	-0.821879	-0.831898	-0.010019	0.01
mlthf[c]	-2.85118	-2.86107	-0.0098913	0.01
fadh2[x]	0.956664	0.946179	-0.010485	0.01
CE4888[c]	0.0838751	0.0735234	-0.010352	0.01
andrstandn[r]	0.118412	0.108749	-0.0096638	0.01
56dthm[c]	-0.542784	-0.532634	0.010149	0.01
lyscyshis[c]	-1.35279	-1.34383	0.0089648	0.009
leuktrA4[c]	0.219742	0.228849	0.0091067	0.009
lald_L[c]	-0.401262	-0.410284	-0.0090221	0.009
his_L[c]	-1.31708	-1.3076	0.0094809	0.009
CE4890[e]	-0.646288	-0.637043	0.009245	0.009
C02528[c]	0.866073	0.875169	0.0090961	0.009
acac[x]	0.71668	0.725609	0.008929	0.009
acac[c]	0.71668	0.725609	0.008929	0.009
5mthf[e]	-2.62809	-2.61897	0.0091226	0.009
xmp[e]	-1.3835	-1.3918	-0.0082971	0.008
xmp[c]	-1.3835	-1.3918	-0.0082971	0.008
urcan[c]	0.487239	0.495238	0.007999	0.008
trpglyleu[c]	1.28506	1.27688	-0.0081783	0.008
ser_L[m]	2.74875	2.75703	0.0082747	0.008
ser_D[c]	-1.3336	-1.32563	0.0079697	0.008
ppa[c]	0.761924	0.769573	0.0076482	0.008
pnto_R[e]	0.509935	0.502058	-0.0078769	0.008
na1[c]	0.509935	0.502058	-0.0078769	0.008
h[n]	-0.310821	-0.302643	0.0081783	0.008
h[c]	-0.310821	-0.302643	0.0081783	0.008
glnlyslys[e]	-3.9201	-3.92789	-0.0077923	0.008
fad[r]	0.348742	0.341072	-0.0076692	0.008
cysleuthr[c]	1.02308	1.0149	-0.0081789	0.008
creat[c]	0.0455205	0.0534998	0.0079793	0.008
5htrp[c]	-0.143662	-0.135861	0.007801	0.008
xtsn[e]	-4.53294	-4.53995	-0.0070085	0.007
xtsn[c]	-4.53294	-4.53995	-0.0070085	0.007
val_L[c]	-1.64489	-1.63808	0.0068134	0.007
tym[c]	-2.91706	-2.9244	-0.0073333	0.007
nrpphr[e]	0.427522	0.420439	-0.007083	0.007
nh4[c]	3.10421	3.09729	-0.0069221	0.007
nadph[x]	-0.645468	-0.638217	0.0072509	0.007
nadp[r]	-0.399028	-0.39165	0.0073781	0.007
Lcystin[c]	-0.133407	-0.125981	0.0074261	0.007
HC00718[c]	-0.418506	-0.411804	0.0067022	0.007
h[r]	-0.400881	-0.393939	0.006942	0.007
glyvalhis[c]	1.70062	1.69315	-0.0074681	0.007
gal[c]	-0.28926	-0.282578	0.0066826	0.007
dhcholestancoa[c]	2.6553	2.64873	-0.0065671	0.007
dcholcoa[c]	0.00849828	0.00180749	-0.0066908	0.007
3mop[c]	1.28791	1.28117	-0.0067411	0.007
tmndnccoa[m]	0.0184079	0.024124	0.0057161	0.006
lnlncacoa[m]	0.0207854	0.0270419	0.0062564	0.006
hco3[c]	-0.231669	-0.226035	0.0056341	0.006
acetone[m]	-4.13966	-4.13353	0.0061369	0.006
aact[m]	0.574639	0.568935	-0.0057039	0.006
34dhpe[e]	-1.86336	-1.85689	0.0064645	0.006
34dhpe[c]	-1.86336	-1.85689	0.0064645	0.006
2h3mv[c]	0.356561	0.350501	-0.0060597	0.006
prostgi2[r]	1.0761	1.08088	0.0047793	0.005
prostgi2[c]	1.09412	1.09915	0.0050269	0.005
ins[e]	-2.1304	-2.12578	0.0046248	0.005
hislysval[c]	-2.53142	-2.52635	0.005068	0.005
HC02201[e]	0.0415955	0.0462978	0.0047022	0.005
HC02200[e]	-0.0504656	-0.04558	0.0048856	0.005
HC01842[c]	-1.04549	-1.04039	0.0051063	0.005
h2o[l]	-1.11215	-1.11742	-0.0052742	0.005
h2o[c]	-1.11215	-1.11742	-0.0052745	0.005
gchola[c]	-0.236664	-0.231527	0.0051372	0.005
for[c]	0.0672397	0.0620545	-0.0051852	0.005
coa[r]	-0.0529634	-0.0576316	-0.0046683	0.005
cl[c]	-0.603723	-0.598637	0.0050859	0.005
CE5665[c]	-0.658666	-0.653693	0.0049732	0.005
CE4890[c]	-0.490877	-0.485721	0.0051558	0.005
2c23dh56dhoxin[c]	-0.574791	-0.580169	-0.0053785	0.005
thm[e]	0.155411	0.151322	-0.0040892	0.004
tettet6coa[m]	0.013806	0.018093	0.004287	0.004
tetpent6coa[m]	0.013806	0.018093	0.004287	0.004
tetpent3coa[m]	0.013806	0.018093	0.004287	0.004
mma[e]	0.155411	0.151322	-0.0040892	0.004
mlthf[m]	-3.65274	-3.64906	0.0036769	0.004
man[e]	0.254968	0.251029	-0.0039385	0.004
M02467[e]	-0.155411	-0.151322	0.0040892	0.004
M02035[e]	-0.155411	-0.151322	0.0040892	0.004
M01989[c]	1.65182	1.64782	-0.003999	0.004
leuktrD4[c]	0.892406	0.888573	-0.0038322	0.004
k[e]	0.0648427	0.0605873	-0.0042554	0.004
HC02194[c]	-0.358406	-0.354036	0.0043693	0.004
h2o[r]	-1.04005	-1.04434	-0.0042841	0.004
h2o[n]	-1.30483	-1.30905	-0.0042236	0.004
h[x]	0.0428346	0.0469877	0.0041532	0.004
dlnlcgcoa[r]	-0.0540784	-0.0576751	-0.0035967	0.004
cortsn[r]	-0.177001	-0.172998	0.0040032	0.004
CE2172[c]	-0.689369	-0.685354	0.0040155	0.004
C04805[c]	0.170169	0.173962	0.0037935	0.004
btn[e]	-0.155411	-0.151322	0.0040891	0.004
ascb_L[e]	0.254967	0.251029	-0.0039385	0.004
arachdcrn[x]	0.0740815	0.0777925	0.003711	0.004
5mthf[c]	-3.74024	-3.73639	0.0038481	0.004
3aib[c]	-0.354524	-0.350737	0.0037878	0.004
tym[e]	-3.07247	-3.07572	-0.0032442	0.003
triodthy[c]	-0.157614	-0.154199	0.0034143	0.003
thyox_L[c]	-0.157614	-0.154199	0.0034143	0.003
thf[m]	-1.63648	-1.63971	-0.0032275	0.003
thf[l]	-1.63648	-1.63971	-0.0032276	0.003
thf[c]	-1.63648	-1.63971	-0.0032275	0.003
tettet6coa[c]	0.00920397	0.012062	0.002858	0.003
tetpent6coa[c]	0.00920397	0.012062	0.002858	0.003
tetpent3coa[c]	0.00920397	0.012062	0.002858	0.003
tchola[c]	-0.157614	-0.154199	0.0034143	0.003
prostge2[e]	0.157614	0.154199	-0.0034143	0.003
o2s[m]	-4.09148	-4.08871	0.0027792	0.003
o2s[e]	-4.09148	-4.08871	0.0027793	0.003
o2s[c]	-4.09148	-4.08871	0.0027793	0.003
M02637[c]	0.0118875	0.0145895	0.0027019	0.003
ins[c]	-2.07714	-2.0741	0.0030435	0.003
hdcea[c]	0.0142651	0.0175073	0.0032423	0.003
glyc[c]	-0.0516318	-0.0486247	0.0030071	0.003
dmnoncoa[x]	-0.031776	-0.0345976	-0.0028216	0.003
crn[x]	0.094678	0.0980033	0.0033253	0.003
crn[m]	-0.014265	-0.0175073	-0.0032423	0.003
cit[e]	-0.176049	-0.179478	-0.0034287	0.003
adn[m]	-0.196666	-0.199828	-0.0031615	0.003
adn[c]	0.106515	0.103352	-0.0031626	0.003
aact[c]	0.287319	0.284467	-0.002852	0.003
4hpro_LT[c]	-0.885612	-0.882812	0.0027999	0.003
tyr_L[c]	-1.59487	-1.59642	-0.0015428	0.002
tmndnccrn[c]	0.00713252	0.00875367	0.0016212	0.002
tmndnccoa[c]	0.00713251	0.00875367	0.0016212	0.002
thf[e]	-0.524334	-0.522287	0.002047	0.002
ptdcacrn[m]	-0.00713252	-0.00875367	-0.0016211	0.002
pail_hs[r]	0.134477	0.136164	0.0016876	0.002
pail_hs[n]	0.436531	0.434279	-0.0022527	0.002
pac[e]	-3.23552	-3.23374	0.0017835	0.002
pac[c]	-3.23552	-3.23374	0.0017835	0.002
M00673[c]	-2.25466	-2.25274	0.0019156	0.002
lthstrl[r]	0.230329	0.232324	0.0019945	0.002
lnlncgcrn[m]	-0.00713252	-0.00875367	-0.0016211	0.002
lnlncgcoa[r]	-0.0264817	-0.0288158	-0.0023341	0.002
lnlncacrn[c]	0.00713253	0.00875367	0.0016211	0.002
lnlncacoa[c]	0.00951004	0.0116716	0.0021615	0.002
lnlccrn[m]	-0.00713252	-0.00875367	-0.0016211	0.002
lnlccoa[r]	-0.0264818	-0.0288159	-0.0023341	0.002
hpdcacrn[m]	-0.00713252	-0.00875367	-0.0016211	0.002
HC02199[e]	-0.934946	-0.937274	-0.0023285	0.002
glcn[e]	-0.281491	-0.283723	-0.0022326	0.002
glcn[c]	-0.281491	-0.283723	-0.0022326	0.002
eicostetcrn[m]	-0.00713252	-0.00875367	-0.0016211	0.002
dmnoncrn[m]	-0.00421388	-0.0059051	-0.0016912	0.002
dlnlcgcoa[c]	-0.0408375	-0.0432672	-0.0024296	0.002
dcsptn1crn[m]	-0.00713252	-0.00875367	-0.0016211	0.002
cys_L[e]	0.985091	0.982955	-0.0021356	0.002
coa[m]	0.00414288	0.00661665	0.0024738	0.002
clpndcrn[m]	-0.00713252	-0.00875367	-0.0016211	0.002
CE5026[c]	-5.45494	-5.45271	0.0022342	0.002
CE2866[c]	-1.07951	-1.07733	0.0021748	0.002
c6crn[x]	0.0298922	0.0322323	0.0023401	0.002
c226crn[m]	-0.00713252	-0.00875367	-0.0016211	0.002
arachdcrn[m]	-0.00713252	-0.00875367	-0.0016211	0.002
adrncrn[m]	-0.00713252	-0.00875367	-0.0016211	0.002
ach[c]	-0.140859	-0.139064	0.0017947	0.002
5cysdopa[e]	-0.00367742	-0.00555797	-0.0018805	0.002
5cysdopa[c]	-0.0036774	-0.00555808	-0.0018807	0.002
3uib[e]	-0.672055	-0.673706	-0.0016503	0.002
3uib[c]	-0.672055	-0.673706	-0.0016503	0.002
2hiv[c]	0.100923	0.0989765	-0.0019468	0.002
thcholstoic[m]	2.06709	2.06622	-0.00086649	0.001
tettet6crn[c]	0.00460199	0.006031	0.001429	0.001
tetpent6crn[c]	0.00460199	0.006031	0.001429	0.001
tetpent3crn[c]	0.00460199	0.006031	0.001429	0.001
srtn[c]	-0.0269607	-0.0277275	-0.00076675	0.001
lnlncgcrn[r]	0.0275967	0.0288592	0.0012625	0.001
lnlncgcoa[c]	-0.0132408	-0.0144079	-0.0011671	0.001
lnlncacrn[m]	0.00475502	0.00583578	0.0010808	0.001
lnlccrn[r]	0.0275967	0.0288592	0.0012625	0.001
lnlccoa[c]	-0.0132409	-0.014408	-0.0011671	0.001
hxcoa[c]	-0.0173258	-0.0184901	-0.0011643	0.001
hista[c]	0.067785	0.0672135	-0.00057146	0.001
HC02194[e]	-0.126737	-0.128001	-0.0012646	0.001
gudac[c]	2.59577	2.59451	-0.0012539	0.001
dmnoncoa[c]	-0.015888	-0.0172988	-0.0014108	0.001
dlnlcgcrn[c]	-0.0275967	-0.0288592	-0.0012625	0.001
coa[x]	0.0411768	0.0404097	-0.00076703	0.001
cit[c]	-0.390654	-0.38933	0.0013237	0.001
chsterols[c]	0.343461	0.342732	-0.00072908	0.001
chsterol[r]	-0.392588	-0.391871	0.00071665	0.001
chsterol[m]	-0.392588	-0.391871	0.00071666	0.001
chsterol[l]	-0.392588	-0.391871	0.00071665	0.001
chsterol[g]	-0.392588	-0.391871	0.00071665	0.001
chsterol[c]	-0.392588	-0.391871	0.00071662	0.001
c6crn[c]	0.0062832	0.00687113	0.00058792	0.001
3mob[c]	0.776637	0.778122	0.0014848	0.001
xoltri24[e]	-2.47647e-08	-1.9098e-08	5.6667e-09	0
xoltri24[c]	0.052337	0.052337	1.924e-08	0
xol7ah3[e]	0	0	0	0
valleuphe[e]	-8.34624e-08	-1.88234e-08	6.4639e-08	0
val_L[e]	6.74045e-09	2.81274e-09	-3.9277e-09	0
urea[e]	-5.96952e-09	-4.32452e-09	1.645e-09	0
urcan[e]	-2.5543e-09	-1.95632e-09	5.9797e-10	0
udp[r]	1.29342e-06	2.69156e-07	-1.0243e-06	0
udp[l]	5.79863e-08	2.17772e-08	-3.6209e-08	0
udp[c]	0	0	0	0
tyr_L[e]	-2.82589e-10	-2.52447e-10	3.0142e-11	0
ttccoa[x]	0	0	0	0
ttccoa[c]	-3.71068e-08	-1.0432e-08	2.6675e-08	0
tsul[m]	0	0	0	0
trpglyleu[e]	-1.13676e-09	-9.81435e-10	1.5532e-10	0
triodthy[e]	0	0	0	0
trdrd[c]	0	0	0	0
tmndnccrn[m]	0	0	0	0
thyox_L[e]	0	0	0	0
thym[e]	-8.17895e-09	-6.73543e-09	1.4435e-09	0
thym[c]	0.15782	0.15782	9.6606e-08	0
thr_L[e]	6.46043e-10	5.06895e-10	-1.3915e-10	0
thm[c]	0	0	0	0
thcholstoic[c]	0	0	0	0
tettet6crn[m]	0	0	0	0
tetpent6crn[m]	0	0	0	0
tetpent3crn[m]	0	0	0	0
tchola[e]	0	0	0	0
succ[e]	-9.63335e-10	-8.02808e-10	1.6053e-10	0
srtn[e]	1.90382e-22	4.42142e-17	4.4214e-17	0
sphs1p[e]	0	0	0	0
sphmyln_hs[e]	-3.91245e-05	-3.45743e-05	4.5503e-06	0
so4[e]	-2.9349e-11	-2.54655e-11	3.8835e-12	0
ser_D[e]	0	0	0	0
selmeth[e]	-3.72221e-08	-4.94035e-08	-1.2181e-08	0
selmeth[c]	0	0	0	0
sarcs[e]	-1.69487e-08	-1.45231e-08	2.4257e-09	0
Rtotal2[e]	-3.28411e-10	-2.84479e-10	4.3932e-11	0
Rtotal[e]	-3.28411e-10	-2.84174e-10	4.4237e-11	0
retn[e]	0	0	0	0
retfa[c]	0	0	0	0
q10[m]	0	0	0	0
ptdcacrn[c]	0	0	0	0
ps_hs[e]	-4.11432e-21	-1.06486e-15	-1.0649e-15	0
ps_hs[c]	-1.28214e-14	-1.62283e-14	-3.407e-15	0
prostgh2[r]	-2.27652e-05	-2.24738e-05	2.9135e-07	0
prostgh2[c]	-3.12209e-05	-3.09868e-05	2.3418e-07	0
prostge2[c]	0	0	0	0
prostgd2[r]	-1.39784e-05	-1.37749e-05	2.0347e-07	0
prostgd2[c]	-4.99661e-06	-4.98392e-06	1.2688e-08	0
pristcoa[x]	3.95734e-08	1.0594e-08	-2.8979e-08	0
pristcoa[c]	0	0	0	0
prgnlone[e]	0	0	0	0
ppa[e]	1.93843e-16	-6.86189e-15	-7.0557e-15	0
pnto_R[c]	0	0	0	0
pi[e]	-5.49925e-12	-4.35647e-12	1.1428e-12	0
phytcoa[x]	3.71068e-08	1.0432e-08	-2.6675e-08	0
phytcoa[c]	0	0	0	0
phpyr[e]	-3.91549e-10	-7.48643e-10	-3.5709e-10	0
pheme[e]	0	0	0	0
pheleuhis[e]	-7.18423e-09	-4.54854e-09	2.6357e-09	0
pheleu[e]	-4.53529e-09	-3.1355e-09	1.3998e-09	0
phe_L[e]	1.34906e-10	1.38396e-10	3.4892e-12	0
pe12_hs[e]	0	0	0	0
pe_hs[r]	1.88414	1.88414	-1.6493e-08	0
pe_hs[m]	3.5113	3.5113	-4.0811e-08	0
pe_hs[e]	4.51367e-15	3.02329e-15	-1.4904e-15	0
pe_hs[c]	1.88414	1.88414	-1.0236e-08	0
pchol_hs[e]	-2.39382e-09	-1.61819e-09	7.7564e-10	0
pail45p_hs[m]	0	0	0	0
pail_hs[c]	0	0	0	0
paf_hs[c]	0	0	0	0
oxa[c]	0	0	0	0
oh1[e]	2.0293	2.02917	-0.00012757	0
oh1[c]	0	0	0	0
octa[e]	-4.994e-14	-4.78354e-10	-4.783e-10	0
octa[c]	-2.60456e-08	-1.74205e-09	2.4304e-08	0
oaa[e]	-9.3751e-09	-1.5463e-08	-6.0879e-09	0
o2[e]	2.77094e-10	1.21388e-10	-1.5571e-10	0
nrvnccoa[x]	3.71068e-08	1.0432e-08	-2.6675e-08	0
nrvnccoa[c]	0	0	0	0
nrpphr[c]	0	0	0	0
no[e]	0	0	0	0
no[c]	1.15652e-08	-1.38743e-08	-2.544e-08	0
nh4[e]	4.5051e-14	7.35015e-14	2.8451e-14	0
nadph[m]	0	0	0	0
nadp[c]	0	0	0	0
na1[e]	0	0	0	0
mvlac[e]	0	0	0	0
mma[c]	0	0	0	0
minohp[c]	0	0	0	0
met_L[e]	-8.09813e-10	-5.9503e-10	2.1478e-10	0
mescon[m]	0	0	0	0
melatn[c]	0	0	0	0
man[c]	0	0	0	0
maglinl_hs[e]	0	0	0	0
magarachi_hs[e]	0	0	0	0
M02637[m]	0	0	0	0
M02467[c]	0	0	0	0
M02035[c]	0	0	0	0
M02012[l]	0	0	0	0
M01989[e]	-5.11123e-10	-4.06898e-10	1.0422e-10	0
lyspheile[e]	-5.54277e-10	-4.38756e-10	1.1552e-10	0
lys_L[e]	5.26579e-11	3.98843e-11	-1.2774e-11	0
lpchol_hs[e]	0	0	0	0
lnlncgcrn[c]	0	0	0	0
lnlccrn[c]	0	0	0	0
lneldc[e]	0	0	0	0
leuval[e]	-3.98091e-09	-3.19288e-09	7.8803e-10	0
leuleu[e]	-3.38181e-10	-2.82847e-10	5.5333e-11	0
leuktrD4[e]	-1.27186e-09	-9.92959e-10	2.789e-10	0
leuktrB4woh[e]	0	0	0	0
lac_L[e]	7.29214e-10	4.99183e-10	-2.3003e-10	0
L_dpchrm[c]	0	0	0	0
kynate[e]	-1.06049e-06	-8.49388e-07	2.111e-07	0
kynate[c]	0.001222	0.00122217	1.7002e-07	0
k[c]	0	0	0	0
itp[c]	0	0	0	0
itaccoa[m]	0	0	0	0
ileasp[e]	-7.82352e-10	-6.36124e-10	1.4623e-10	0
hxcoa[x]	0	0	0	0
hpdcacrn[c]	0	0	0	0
hom_L[e]	0	0	0	0
hista[e]	-1.32045e-09	-1.04357e-09	2.7688e-10	0
hislysile[e]	-4.45346e-10	-3.70902e-10	7.4444e-11	0
hisglylys[e]	-7.45073e-10	-5.93852e-10	1.5122e-10	0
his_L[e]	8.29096e-11	6.24872e-11	-2.0422e-11	0
hdcea[m]	0	0	0	0
hco3[e]	6.65671e-15	1.06005e-14	3.9438e-15	0
HC02201[c]	0	0	0	0
HC02200[c]	0	0	0	0
HC02199[c]	0	0	0	0
HC02076[c]	0	0	0	0
HC01444[e]	-4.45212e-05	-4.6532e-05	-2.0108e-06	0
HC00900[c]	0	0	0	0
HC00617[c]	0	0	0	0
HC00319[c]	0	0	0	0
h2o[e]	-5.25679e-15	-9.90358e-14	-9.3779e-14	0
h[e]	-2.15309e-16	5.95258e-13	5.9547e-13	0
gudac[e]	-1.8945e-10	-1.64241e-10	2.5209e-11	0
gtp[m]	0	0	0	0
gq1b_hs[c]	0	0	0	0
glyvalhis[e]	-6.83871e-10	-5.449e-10	1.3897e-10	0
glylysphe[e]	-9.49779e-10	-7.21095e-10	2.2868e-10	0
glyhislys[e]	-7.45073e-10	-5.93852e-10	1.5122e-10	0
glyc_S[e]	0	0	0	0
glyc[e]	-2.10156e-15	-5.30612e-14	-5.096e-14	0
glyald[e]	-1.06628e-08	-7.88749e-09	2.7753e-09	0
gluside_hs[r]	-3.1751e-05	-2.98189e-05	1.9321e-06	0
gluside_hs[l]	-3.24508e-05	-3.00748e-05	2.376e-06	0
gluside_hs[g]	-5.78924e-05	-5.68874e-05	1.005e-06	0
gluside_hs[e]	-1.55105e-06	-9.29353e-07	6.217e-07	0
gluside_hs[c]	-3.09711e-05	-2.95227e-05	1.4484e-06	0
gln_L[e]	5.32897e-11	3.85449e-11	-1.4745e-11	0
glc_D[e]	2.74795e-09	2.27894e-09	-4.6901e-10	0
gchola[e]	0	0	0	0
gbside_hs[l]	0	0	0	0
gbside_hs[c]	0	0	0	0
gal[e]	-9.94954e-17	-1.3338e-14	-1.3239e-14	0
fol[e]	-9.42138e-21	-2.39248e-15	-2.3925e-15	0
fol[c]	-0.671909	-0.671729	0.00017987	0
focytC[m]	0	0	0	0
fe2[e]	-8.22398e-09	-6.53854e-09	1.6854e-09	0
fad[m]	0	0	0	0
fad[c]	0	0	0	0
ethamp[e]	-2.3836e-09	-1.85446e-09	5.2914e-10	0
ethamp[c]	0.519303	0.519423	0.00011979	0
etfox[m]	0	0	0	0
eicostetcrn[c]	0	0	0	0
dudp[c]	0	0	0	0
dtmp[m]	0	0	0	0
dtdp[c]	0	0	0	0
dpcoa[e]	0	0	0	0
dopasf[e]	0	0	0	0
dopa4sf[e]	0	0	0	0
dopa4glcur[e]	0	0	0	0
dopa3glcur[e]	0	0	0	0
dopa[e]	-2.48572e-09	-1.73258e-09	7.5314e-10	0
dmnoncrn[x]	0.00583728	0.00569714	-0.00014015	0
dmnoncrn[c]	0	0	0	0
dlnlcgcrn[r]	0	0	0	0
dhcholestanate[e]	0	0	0	0
dgsn[e]	-2.83618e-08	-2.17863e-08	6.5755e-09	0
dgsn[c]	0.0457144	0.0453619	-0.00035248	0
dec24dicoa[x]	0	0	0	0
dcsptn1crn[c]	0	0	0	0
dcsptn1coa[x]	3.71068e-08	1.0432e-08	-2.6675e-08	0
dcsptn1coa[c]	0	0	0	0
dcholcoa[x]	0	0	0	0
dchac[e]	-1.11224e-10	-8.87837e-11	2.244e-11	0
dag_hs[e]	-1.03184e-09	-7.56832e-10	2.7501e-10	0
dadp[c]	0	0	0	0
cysleuthr[e]	-1.6706e-09	-1.3513e-09	3.193e-10	0
crn[r]	0.0143559	0.0144513	9.547e-05	0
crn[c]	0	0	0	0
crm_hs[g]	-0.0881311	-0.088142	-1.0928e-05	0
crm_hs[e]	-4.70759e-05	-4.07828e-05	6.293e-06	0
crm_hs[c]	-5.16384e-05	-4.21342e-05	9.5042e-06	0
creat[e]	-9.7846e-10	-7.78962e-10	1.995e-10	0
cortsn[c]	0	0	0	0
coa[l]	-6.23849e-08	-1.7879e-08	4.4506e-08	0
coa[c]	0	0	0	0
co2[e]	-1.15459e-10	-7.93727e-11	3.6087e-11	0
cmp[m]	0	0	0	0
cmp[c]	0	0	0	0
clpndcrn[c]	0	0	0	0
clpn_hs[m]	-5.28972e-09	-1.25282e-08	-7.2384e-09	0
clpn_hs[c]	-1.4351e-08	-1.37346e-08	6.1632e-10	0
cl[e]	0	0	0	0
chsterols[e]	0	0	0	0
chsterol[e]	3.2193e-09	2.4762e-09	-7.431e-10	0
chlstol[r]	0	0	0	0
cgly[e]	1.92496e-09	1.49954e-09	-4.2542e-10	0
CE5253[l]	0	0	0	0
CE5253[c]	-1.9975e-07	-6.27894e-08	1.3696e-07	0
CE5118[m]	-3.73959e-08	-9.57805e-09	2.7818e-08	0
CE5117[m]	-1.99317e-08	-3.3688e-09	1.6563e-08	0
CE5026[e]	0	0	0	0
CE5025[e]	0	0	0	0
CE4872[m]	0	0	0	0
CE2870[c]	0	0	0	0
CE2432[m]	0	0	0	0
CE2172[e]	0	0	0	0
CE1554[e]	0	0	0	0
CE0955[r]	0.0180238	0.0182714	0.0002476	0
CE0955[c]	0	0	0	0
ca2[c]	0	0	0	0
c226crn[c]	0	0	0	0
C09642[e]	-8.17896e-09	-6.45368e-09	1.7253e-09	0
C09642[c]	0.15782	0.15782	1.4784e-07	0
C04805[e]	-7.57965e-09	-5.70872e-09	1.8709e-09	0
C02712[e]	-2.04837e-09	-1.59616e-09	4.5221e-10	0
C02528[e]	-8.3906e-17	-3.56413e-12	-3.564e-12	0
but[c]	0	0	0	0
btn[c]	0	0	0	0
btamp[m]	0	0	0	0
atp[l]	0	0	0	0
asp_L[e]	-5.53098e-15	-8.77631e-15	-3.2453e-15	0
asp_D[e]	0	0	0	0
asp_D[c]	2.60919e-08	3.0061e-08	3.9691e-09	0
ascb_L[c]	0	0	0	0
argsuc[e]	0	0	0	0
arachdcrn[c]	0	0	0	0
arachdcoa[x]	-3.91022e-07	-4.66248e-07	-7.5226e-08	0
arachdcoa[c]	-2.06814e-07	-2.37102e-07	-3.0288e-08	0
apoC_Lys_btn[m]	0	0	0	0
andrstrn[r]	0	0	0	0
amet[m]	0	0	0	0
adrncrn[c]	0	0	0	0
adpoh[e]	-5.56866e-10	-4.14757e-10	1.4211e-10	0
adn[e]	-6.42567e-17	-2.37289e-15	-2.3086e-15	0
ach[e]	-1.52295e-15	-3.66242e-15	-2.1395e-15	0
acgal[e]	0	0	0	0
acac[e]	7.40913e-17	3.57233e-17	-3.8368e-17	0
ac[e]	-2.93254e-10	-2.16377e-10	7.6876e-11	0
aact[e]	-4.44742e-09	-3.49604e-09	9.5138e-10	0
5HPET[e]	-4.4599e-05	-4.65265e-05	-1.9275e-06	0
5HPET[c]	-1.66638e-15	-2.77462e-14	-2.608e-14	0
4ohbut[e]	0	0	0	0
4mop[e]	0	0	0	0
3mtp[e]	0	0	0	0
3mop[e]	-7.69348e-10	-6.14673e-10	1.5468e-10	0
3mob[e]	-1.5081e-09	-1.22506e-09	2.8304e-10	0
3mglutac[e]	0	0	0	0
3hmp[e]	-2.05194e-09	-1.3288e-09	7.2314e-10	0
3aib[e]	-2.93485e-21	-8.46359e-16	-8.4636e-16	0
35cgmp[e]	0	0	0	0
34hpp[e]	-6.73882e-10	-6.27338e-10	4.6544e-11	0
34hpl[e]	-7.03239e-10	-4.34688e-10	2.6855e-10	0
2oxoadp[e]	-1.57361e-10	-1.17127e-10	4.0234e-11	0
2obut[e]	-9.95199e-10	-7.25546e-10	2.6965e-10	0
2m3hvac[e]	0	0	0	0
2m3hbu[e]	0	0	0	0
2hiv[e]	-1.2824e-08	-1.01131e-08	2.7109e-09	0
2hb[e]	-2.6941e-08	-1.29571e-08	1.3984e-08	0
2h3mv[e]	-3.55637e-09	-2.80991e-09	7.4646e-10	0
23dh1i56dio[c]	0	0	0	0
1p3h5c[c]	0	0	0	0
