# Supplementary material for: Constraint-based modeling of bioenergetic differences between synaptic and non-synaptic components of dopaminergic neurons in Parkinson’s disease
Source: Front Comput Neurosci. 2025 Jun 5;19:1594330. doi: 10.3389/fncom.2025.1594330 (PMC12176876; doi:10.3389/fncom.2025.1594330)
Supplement: Supplementary file 2 [file Data_Sheet_1.zip › SupplementaryFile9.xlsx]

## Sheet: Sheet1
Supplementary File 9: Flux changes in all reactions between original and rescued synaptic PD models (PHETA1m inhibition)
RxnID	RxnName	RxnFormula	Flux in the synaptic PD model	Flux in the rescued synaptic PD model	abs(Flux changes)	Subsystems
PHETA1m	Phenylalanine Transaminase, Mitochondrial	akg[m] + phe_L[m] -> glu_L[m] + phpyr[m]	2.04858	0	2.049	Phenylalanine metabolism
r1455	Transport Reaction	h[c] + phe_L[c] -> h[m] + phe_L[m]	2.04858	-1.34666e-08	2.049	Transport, mitochondrial
PHPYRtm	Transport of Phenylpyruvate via Proton Symport, Mitochondrial	h[m] + phpyr[m] <=> h[c] + phpyr[c]	2.04858	0	2.049	Transport, mitochondrial
EX_phpyr[e]	Exchange of Phenylpyruvate	phpyr[e] ->	2.40574	0.988675	1.417	Exchange/demand reaction
PHPYRte	Transport of Phenylpyruvate via Proton Symport	h[e] + phpyr[e] <=> h[c] + phpyr[c]	-2.40574	-0.988675	1.417	Transport, extracellular
EX_phe_L[e]	Exchange of L-Phenylalanine	phe_L[e] <=>	-6.04354	-4.73589	1.308	Exchange/demand reaction
ATPS4mi	ATP synthase (four protons for one ATP)	adp[m] + pi[m] + 4 h[i] -> h2o[m] + 3 h[m] + atp[m]	8.59646	9.35128	0.755	Oxidative phosphorylation
PHETA1	Phenylalanine Transaminase	akg[c] + phe_L[c] <=> glu_L[c] + phpyr[c]	0.357155	0.988675	0.632	Phenylalanine metabolism
ATPtm	ADP/ATP Transporter, Mitochondrial	adp[c] + atp[m] -> atp[c] + adp[m]	7.47192	8.05008	0.578	Transport, mitochondrial
2OXOADPTm	2-Oxoadipate Shuttle (Cytosol/Mitochondria)	akg[m] + 2oxoadp[c] <=> akg[c] + 2oxoadp[m]	-7.57141	-8.10035	0.529	Tryptophan metabolism
SACCD3m	Saccharopine Dehydrogenase (NADP, L-Lysine Forming), Mitochondrial	h[m] + nadph[m] + akg[m] + lys_L[m] -> h2o[m] + nadp[m] + saccrp_L[m]	7.57143	8.10035	0.529	Lysine metabolism
r0450	L-2-Aminoadipate:2-Oxoglutarate Aminotransferase Lysine Biosynthesis Lysine Degradation	L2aadp[m] + akg[m] <=> 2oxoadp[m] + glu_L[m]	7.57142	8.10035	0.529	Lysine metabolism
EX_h[e]	Exchange of Proton	h[e] <=>	-0.113226	-0.634905	0.522	Exchange/demand reaction
AASAD3m	L-Aminoadipate-Semialdehyde Dehydrogenase (NADH), Mitochondrial	h2o[m] + nad[m] + L2aadp6sa[m] -> 2 h[m] + L2aadp[m] + nadh[m]	7.27622	7.76875	0.493	Lysine metabolism
SACCD4m	Saccharopine Dehydrogenase (NAD, L-Glutamate Forming), Mitochondrial	h2o[m] + nadp[m] + saccrp_L[m] -> h[m] + nadph[m] + glu_L[m] + L2aadp6sa[m]	4.12729	4.54942	0.422	Lysine metabolism
2OXOADPt	Transport of 2-Oxoadipate by Alpha-Ketoglutarate Antiport	2oxoadp[c] + akg[e] <=> akg[c] + 2oxoadp[e]	5.87338	6.29425	0.421	Transport, extracellular
EX_2oxoadp[e]	Exchange of 2-Oxoadipate	2oxoadp[e] ->	5.87338	6.29425	0.421	Exchange/demand reaction
EX_lys_L[e]	Exchange of L-Lysine	lys_L[e] <=>	-14.9391	-15.359	0.42	Exchange/demand reaction
CYOR_u10mi	CYOR_u10mi	2 h[m] + 2 ficytC[m] + q10h2[m] -> q10[m] + 2 focytC[m] + 4 h[i]	5.40822	5.82219	0.414	Oxidative phosphorylation
ENO	Enolase	2pg[c] <=> h2o[c] + pep[c]	5.04277	4.63964	0.403	Glycolysis/gluconeogenesis
GAPD	Glyceraldehyde-3-Phosphate Dehydrogenase	pi[c] + nad[c] + g3p[c] <=> h[c] + nadh[c] + 13dpg[c]	5.04278	4.63964	0.403	Glycolysis/gluconeogenesis
PGK	Phosphoglycerate Kinase	atp[c] + 3pg[c] <=> adp[c] + 13dpg[c]	-5.04278	-4.63964	0.403	Glycolysis/gluconeogenesis
PGM	Phosphoglycerate Mutase	2pg[c] <=> 3pg[c]	-5.04278	-4.63964	0.403	Glycolysis/gluconeogenesis
34HPLFM	3- (4-Hydroxyphenyl-)Lactate Formation	h[m] + nadh[m] + 34hpp[m] -> nad[m] + 34hpl[m]	1.34715	1.70873	0.362	Ubiquinone synthesis
TYRTAm	Tyrosine Transaminase, Mitochondrial	akg[m] + tyr_L[m] <=> 34hpp[m] + glu_L[m]	1.34716	1.70873	0.362	Tyrosine metabolism
r1078	Vesicular Transport	tyr_L[c] -> tyr_L[m]	1.34733	1.70891	0.362	Transport, mitochondrial
34HPLte	Transport of 3- (4-Hydroxyphenyl)Lactate	h[c] + 34hpl[c] <=> h[e] + 34hpl[e]	1.34715	1.70873	0.362	Transport, extracellular
EX_34hpl[e]	Exchange of 3- (4-Hydroxyphenyl)Lactate	34hpl[e] ->	1.34715	1.70873	0.362	Exchange/demand reaction
34HPLtm	Transport of 3-(4-Hydroxyphenyl)Lactate, Mitochondrial	h[c] + 34hpl[c] <=> h[m] + 34hpl[m]	-1.34715	-1.70873	0.362	Transport, mitochondrial
GLUt2m	L-Glutamate Reversible Transport via Proton Symport, Mitochondrial	h[c] + glu_L[c] <=> h[m] + glu_L[m]	13.2815	13.6341	0.353	Transport, mitochondrial
LYStm	Transport of Lysine via Ornithine Carrier, Mitochondrial	h[m] + lys_L[c] <=> h[c] + lys_L[m]	6.84958	7.17201	0.322	Transport, mitochondrial
EX_Rtotal[e]	Exchange of R Total	Rtotal[e] ->	2.89731	2.60107	0.296	Exchange/demand reaction
EX_Rtotal2[e]	Exchange of R Total 2 Position	Rtotal2[e] ->	2.89727	2.60104	0.296	Exchange/demand reaction
LPASE	Lysophospholipase	h2o[c] + lpchol_hs[c] -> h[c] + Rtotal[c] + g3pc[c]	2.89724	2.601	0.296	Glycerophospholipid metabolism
RTOTAL2t	Rtotal2 Transport	Rtotal2[e] <=> Rtotal2[c]	-2.89724	-2.601	0.296	Transport, extracellular
RTOTALt	Rtotal Transport	Rtotal[e] <=> Rtotal[c]	-2.89724	-2.601	0.296	Transport, extracellular
TPI	Triose-Phosphate Isomerase	dhap[c] <=> g3p[c]	3.23619	2.97039	0.266	Glycolysis/gluconeogenesis
EX_lac_L[e]	Exchange of L-Lactate	lac_L[e] <=>	-0.242697	-0.501432	0.259	Exchange/demand reaction
PLA2_2	Phospholipase A2	h2o[c] + pchol_hs[c] -> h[c] + Rtotal2[c] + lpchol_hs[c]	2.14624	1.90721	0.239	Glycerophospholipid metabolism
EX_pi[e]	Exchange of Phosphate	pi[e] <=>	3.42169	3.18316	0.239	Exchange/demand reaction
GPDDA1	Glycerophosphodiester Phosphodiesterase (Glycerophosphocholine)	h2o[c] + g3pc[c] -> h[c] + chol[c] + glyc3p[c]	2.14624	1.90721	0.239	Glycerophospholipid metabolism
PSSA1_hs	Phosphatidylserine Synthase Homo Sapiens	ser_L[c] + pchol_hs[c] <=> chol[c] + ps_hs[c]	-3.6952	-3.46871	0.226	Glycerophospholipid metabolism
O2tm	Transport of Oxygen, (Diffusion)	o2[c] <=> o2[m]	3.0352	3.2432	0.208	Transport, mitochondrial
LDH_L	L-Lactate Dehydrogenase	nad[c] + lac_L[c] <=> h[c] + pyr[c] + nadh[c]	-0.122937	0.0851728	0.208	Glycolysis/gluconeogenesis
r2410	Mitochondrial Carrier (Mc) Tcdb:2.A.29.19.1	h[c] + lys_L[c] + citr_L[m] -> h[m] + lys_L[m] + citr_L[c]	0.721835	0.928343	0.207	Transport, mitochondrial
EX_o2[e]	Exchange of Oxugen	o2[e] <=>	-2.93583	-3.14322	0.207	Exchange/demand reaction
O2t	O2 Transport (Diffusion)	o2[e] <=> o2[c]	2.80903	3.01642	0.207	Transport, extracellular
r0160	L-Serine:Pyruvate Aminotransferase	pyr[c] + ser_L[c] -> ala_L[c] + hpyr[c]	1.26513	1.06943	0.196	Glycine, serine, alanine, and threonine metabolism
DM_ps_hs[c]	Phosphatidylserine demand	ps_hs[c] <=>	-6.71763	-6.52193	0.196	Glycerophospholipid metabolism
34HPPte	Transport of 3- (4-Hydroxyphenyl)Pyruvate	34hpp[e] <=> 34hpp[c]	-1.4054	-1.2102	0.195	Transport, extracellular
EX_34hpp[e]	Exchange of 3- (4-Hydroxyphenyl)Pyruvate	34hpp[e] ->	1.4054	1.2102	0.195	Exchange/demand reaction
TYRTA	Tyrosine Transaminase	akg[c] + tyr_L[c] <=> 34hpp[c] + glu_L[c]	1.4054	1.2102	0.195	Tyrosine metabolism
AKGMALtm	Alpha-Ketoglutarate/Malate Transporter	akg[m] + mal_L[c] <=> akg[c] + mal_L[m]	2.02382	2.21672	0.193	Transport, mitochondrial
EX_ac[e]	Exchange of Acetate	ac[e] ->	3.24346	3.4314	0.188	Exchange/demand reaction
PHEtec	Transport of L-Phenylalanine via Diffusion	phe_L[e] <=> phe_L[c]	1.99042	1.80378	0.187	Transport, extracellular
CO2tm	CO2 Transport (Diffusion), Mitochondrial	co2[c] <=> co2[m]	-7.3495	-7.53201	0.183	Transport, mitochondrial
GLNtm	L-Glutamine Transport via Electroneutral Transporter	gln_L[c] -> gln_L[m]	8.3525	8.17033	0.182	Transport, mitochondrial
r0838	Free Diffusion	nh4[c] <=> nh4[m]	-12.7775	-12.5953	0.182	Transport, mitochondrial
r0819	Mitochondrial Carrier (Mc) Tcdb:2.A.29.2.2	akg[c] + succ[m] <=> akg[m] + succ[c]	-1.63621	-1.81141	0.175	Transport, mitochondrial
r0885	Mitochondrial Carrier (Mc) Tcdb:2.A.29.2.7	pi[m] + gthrd[c] <=> pi[c] + gthrd[m]	-1.85355	-2.02499	0.171	Transport, mitochondrial
r2520	Mitochondrial Carrier (Mc) Tcdb:2.A.29.2.1	akg[m] + gthrd[c] <=> akg[c] + gthrd[m]	1.85355	2.02499	0.171	Transport, mitochondrial
CE1554t	Transport of Acetyl-Alanine	CE1554[c] <=> CE1554[e]	-2.80963	-2.98033	0.171	Transport, extracellular
EX_CE1554[e]	Exchange of Acetyl-Alanine	CE1554[e] <=>	-2.80963	-2.98033	0.171	Exchange/demand reaction
EX_tyr_L[e]	Exchange of L-Tyrosine	tyr_L[e] <=>	-2.17449	-2.34086	0.166	Exchange/demand reaction
SUCCt2m	Succinate Transport, Mitochondrial	pi[m] + succ[c] <=> pi[c] + succ[m]	-2.09538	-2.26051	0.165	Transport, mitochondrial
r1664	Y+Lat2 Utilized Transport	orn[c] + lys_L[e] <=> lys_L[c] + orn[e]	8.97414	9.1386	0.164	Transport, extracellular
r0085	2-Oxoglutaramate Amidohydrolase	h2o[c] + HC00591[c] -> nh4[c] + akg[c]	4.34372	4.50116	0.157	Urea cycle
r0156	L-Glutamine:Pyruvate Aminotransferase	pyr[c] + gln_L[c] -> ala_L[c] + HC00591[c]	4.34372	4.50116	0.157	Urea cycle
GLUNm	Glutaminase, Mitochondrial	h2o[m] + gln_L[m] -> glu_L[m] + nh4[m]	7.51953	7.36451	0.155	Glutamate metabolism
ECOAH9m	2-Methylprop-2-Enoyl Coenzyme A (2-Methylbut-2-Enoyl Coenzyme A), Mitochondrial	h2o[m] + 2mb2coa[m] <=> 3hmbcoa[m]	1.95927	2.1136	0.154	Valine, leucine, and isoleucine metabolism
ILEt5m	Transport of Isoleucine, Mitochondrial	ile_L[c] <=> ile_L[m]	1.96126	2.11559	0.154	Transport, mitochondrial
ILETAm	Isoleucine Transaminase, Mitochondrial	akg[m] + ile_L[m] <=> glu_L[m] + 3mop[m]	1.95927	2.1136	0.154	Valine, leucine, and isoleucine metabolism
OIVD3m	2-Oxoisovalerate Dehydrogenase (Acylating	nad[m] + coa[m] + 3mop[m] -> nadh[m] + co2[m] + 2mbcoa[m]	1.95927	2.1136	0.154	Valine, leucine, and isoleucine metabolism
ORNt3m	Ornithine Mitochondrial Transport via Proton Antiport	h[c] + orn[m] <=> h[m] + orn[c]	15.7966	15.6428	0.154	Transport, mitochondrial
r0603	(S)-2-Methylbutanoyl Coenzyme A:Acceptor 2, 3-Oxidoreductase Valine, Leucine And Isoleucine Degradation	2mbcoa[m] + q10[m] -> 2mb2coa[m] + q10h2[m]	1.95927	2.1136	0.154	Valine, leucine, and isoleucine metabolism
PIt8	Phosphate Transport In/Out via Na+ Symporter	1.5 na1[e] + pi[e] <=> pi[c] + 1.5 na1[c]	-2.13779	-1.98384	0.154	Transport, extracellular
CO2t	CO2 Transporter via Diffusion	co2[e] <=> co2[c]	-6.22374	-6.37757	0.154	Transport, extracellular
EX_co2[e]	Exchange of Carbon Dioxide	co2[e] ->	6.22374	6.37757	0.154	Exchange/demand reaction
MALtm	Malate Transport, Mitochondrial	pi[m] + mal_L[c] <=> pi[c] + mal_L[m]	-1.6958	-1.84806	0.152	Transport, mitochondrial
H2Otm	H2O Transport, Mitochondrial	h2o[c] <=> h2o[m]	-3.76967	-3.916	0.146	Transport, mitochondrial
PYK	Pyruvate Kinase	h[c] + adp[c] + pep[c] -> atp[c] + pyr[c]	1.66328	1.51883	0.144	Glycolysis/gluconeogenesis
2M3HBUc	Formation of 2-Methyl-3-Hydroxy-Butyrate	h2o[m] + 3hmbcoa[m] -> h[m] + coa[m] + 2m3hbu[m]	0.931707	1.07607	0.144	Valine, leucine, and isoleucine metabolism
2M3HBUtm	Transport of 2-Methyl-3-Hydroxy-Butyrate, Mitochondrial	2m3hbu[m] -> 2m3hbu[c]	0.931707	1.07607	0.144	Transport, mitochondrial
2M3HBUte	Transport of 2-Methyl-3-Hydroxy-Butyrate, Extracellular	2m3hbu[c] -> 2m3hbu[e]	0.931708	1.07607	0.144	Transport, extracellular
EX_2m3hbu[e]	Exchange of 2-Methyl-3-Hydroxy-Butyrate	2m3hbu[e] ->	0.931708	1.07607	0.144	Exchange/demand reaction
ICDHy	Isocitrate Dehydrogenase (NADP)	nadp[c] + icit[c] -> nadph[c] + akg[c] + co2[c]	0.617386	0.755684	0.138	Citric acid cycle
LEUt5m	Transport of L-Leucine, Mitochondrial	leu_L[c] <=> leu_L[m]	0.938822	1.07503	0.136	Transport, mitochondrial
LEUTAm	Leucine Transaminase, Mitochondrial	akg[m] + leu_L[m] <=> glu_L[m] + 4mop[m]	0.936971	1.07318	0.136	Valine, leucine, and isoleucine metabolism
OIVD1m	2-Oxoisovalerate Dehydrogenase (Acylating	nad[m] + coa[m] + 4mop[m] -> nadh[m] + co2[m] + ivcoa[m]	0.93697	1.07318	0.136	Valine, leucine, and isoleucine metabolism
r0655	3-Methylbutanoyl Coenzyme A: (Acceptor) 2, 3-Oxidoreductase Valine, Leucine And Isoleucine Degradation	ivcoa[m] + q10[m] -> 3mb2coa[m] + q10h2[m]	0.93697	1.07238	0.135	Valine, leucine, and isoleucine metabolism
NADH2_u10mi	NADH2_u10mi	5 h[m] + nadh[m] + q10[m] -> nad[m] + q10h2[m] + 4 h[i]	0.13006	0.261231	0.131	Oxidative phosphorylation
GLYC3Ptm	Glycerol-3-Phosphate Shuttle	glyc3p[c] -> glyc3p[m]	1.40417	1.27618	0.128	Transport, mitochondrial
AKGt4_3	Akg Transport via Sodium Symport	3 na1[e] + akg[e] <=> akg[c] + 3 na1[c]	-4.34929	-4.46907	0.12	Transport, extracellular
EX_val_L[e]	Exchange of L-Valine	val_L[e] <=>	-2.80475	-2.91914	0.114	Exchange/demand reaction
r2420	Mitochondrial Carrier (Mc) Tcdb:2.A.29.2.7	pi[m] + oxa[c] <=> pi[c] + oxa[m]	-1.4302	-1.5417	0.112	Transport, mitochondrial
LEULEULAPc	Hydrolysis of Leucylleucine	h2o[c] + leuleu[c] <=> 2 leu_L[c]	-2.77973	-2.66813	0.112	Transport, extracellular
EX_leuleu[e]	Exchange of Leucylleucine	leuleu[e] ->	2.77973	2.66813	0.112	Exchange/demand reaction
LEULEUt	Transport of Leucylleucine, Reversible	leuleu[c] <=> leuleu[e]	2.77973	2.66813	0.112	Transport, extracellular
CYOOm3i	CYOOm3i	o2[m] + 7.92 h[m] + 4 focytC[m] -> 1.96 h2o[m] + 4 ficytC[m] + 0.02 o2s[m] + 4 h[i]	1.53242	1.64471	0.112	Oxidative phosphorylation
EX_glyc_S[e]	Exchange of (S)-Glycerate	glyc_S[e] ->	0.537106	0.427585	0.11	Exchange/demand reaction
GLYC_St	Secretion of L-Glycerate	glyc_S[c] -> glyc_S[e]	0.537106	0.427585	0.11	Transport, extracellular
TRIOK	Triokinase	atp[c] + glyald[c] -> h[c] + adp[c] + g3p[c]	1.32298	1.21346	0.11	Fructose and mannose metabolism
PHEt4	Transport of L-Phenylalanine via Sodium Symport	na1[e] + phe_L[e] -> na1[c] + phe_L[c]	1.12525	1.01627	0.109	Transport, extracellular
ORNt4m	Ornithine Mitochondrial Transport Exchange with Citruline	h[c] + orn[m] + citr_L[c] <=> h[m] + orn[c] + citr_L[m]	2.74116	2.8488	0.108	Transport, mitochondrial
ADPOHc	Hydroxylation of 2-Oxoadipate	h[c] + nadh[c] + 2oxoadp[c] <=> nad[c] + adpoh[c]	1.69804	1.8061	0.108	Lysine metabolism
ADPOHt	Secretion of 2-Hydroxyadipic Acid	adpoh[c] <=> adpoh[e]	1.69804	1.8061	0.108	Transport, extracellular
EX_adpoh[e]	Exchange of 2-Hydroxyadipic Acid	adpoh[e] ->	1.69804	1.8061	0.108	Exchange/demand reaction
EX_gln_L[e]	Exchange of L-Glutamine	gln_L[e] <=>	-16.6238	-16.5153	0.108	Exchange/demand reaction
r0525	N6- (L-1, 3-Dicarboxypropyl)-L-Lysine:NAD+ Oxidoreductase	h2o[m] + nad[m] + saccrp_L[m] <=> h[m] + nadh[m] + glu_L[m] + L2aadp6sa[m]	3.44412	3.55093	0.107	Lysine metabolism
EX_his_L[e]	Exchange of L-Histidine	his_L[e] <=>	-7.27525	-7.16809	0.107	Exchange/demand reaction
CITRtm	Citrulline Mitochondrial Transport via Proton Antiport	citr_L[m] <=> citr_L[c]	2.01933	1.92046	0.099	Transport, mitochondrial
EX_h2o[e]	Exchange of Water	h2o[e] <=>	-2.75442	-2.85347	0.099	Exchange/demand reaction
EX_hislysile[e]	Exchange of HisLysIle	hislysile[e] ->	2.11843	2.02066	0.098	Exchange/demand reaction
HISLYSILEt	Transport of HisLysIle, Extracellular	h[e] + hislysile[e] <=> h[c] + hislysile[c]	-2.11843	-2.02066	0.098	Transport, extracellular
HISLYSILEr	Metabolism (Formation/Degradation) of HisLysIle	2 h2o[c] + hislysile[c] <=> lys_L[c] + his_L[c] + ile_L[c]	-2.11843	-2.02066	0.098	Peptide metabolism
CYOOm2i	CYOOm2i	o2[m] + 8 h[m] + 4 focytC[m] -> 2 h2o[m] + 4 ficytC[m] + 4 h[i]	1.52576	1.62316	0.097	Oxidative phosphorylation
RE2642C	N-Acyl-Aliphatic-L-Amino Acid Amidohydrolase	h2o[c] + CE1554[c] <=> ac[c] + ala_L[c]	2.2733	2.36993	0.097	Alanine and aspartate metabolism
r0205	Sn-Glycerol-3-Phosphate: (Acceptor) 2-Oxidoreductase	q10[m] + glyc3p[c] -> dhap[c] + q10h2[m]	0.582838	0.487403	0.095	Oxidative phosphorylation
ACOAD9m	Acyl Coenzyme A Dehydrogenase (Isobutyryl Coenzyme A), Mitochondrial	fad[m] + ibcoa[m] -> fadh2[m] + 2mp2coa[m]	0.463895	0.557987	0.094	Valine, leucine, and isoleucine metabolism
OIVD2m	2-Oxoisovalerate Dehydrogenase (Acylating	nad[m] + coa[m] + 3mob[m] -> nadh[m] + co2[m] + ibcoa[m]	0.463896	0.557987	0.094	Valine, leucine, and isoleucine metabolism
VALt5m	Valine Reversible Mitochondrial Transport	val_L[c] <=> val_L[m]	0.463896	0.557987	0.094	Transport, mitochondrial
VALTAm	Valine Transaminase, Mitochondiral	akg[m] + val_L[m] <=> glu_L[m] + 3mob[m]	0.463895	0.557987	0.094	Valine, leucine, and isoleucine metabolism
3HMPtd	Transport of 3-Hydroxy-2-Methylpropanoate, Diffusion	3hmp[c] <=> 3hmp[e]	0.463896	0.557987	0.094	Transport, extracellular
EX_3hmp[e]	Exchange of 3-Hydroxy-2-Methylpropanoate	3hmp[e] ->	0.463896	0.557987	0.094	Exchange/demand reaction
3HMPtm	Transport of 3-Hydroxy-Isobutyrate, Mitochondrial	3hmp[m] -> 3hmp[c]	0.463895	0.557987	0.094	Transport, mitochondrial
FAOXC5C5OHm	Fatty Acid Beta Oxidation (C5->C5Oh), Mitochondrial	h2o[m] + 3mb2coa[m] -> 3ivcoa[m]	0.922499	1.01444	0.092	Fatty acid oxidation
3HIVAcm	Formation of 3-Hydroxy-Isovalerate	h2o[m] + 3ivcoa[m] -> h[m] + coa[m] + 3hivac[m]	0.9225	1.01444	0.092	Valine, leucine, and isoleucine metabolism
3HIVActm	Transport of 3-Hydroxy-Isovalerate, Mitochondrial	3hivac[m] -> 3hivac[c]	0.922501	1.01444	0.092	Transport, mitochondrial
3HIVActe	Transport of 3-Hydroxy-Isovalerate, Extracellular	3hivac[c] -> 3hivac[e]	0.9225	1.01444	0.092	Transport, extracellular
EX_3hivac[e]	Exchange of 3-Hydroxy-Isovalerate	3hivac[e] ->	0.9225	1.01444	0.092	Exchange/demand reaction
r1154	Ec:1.2.7.2	nad[m] + coa[m] + 2obut[m] <=> nadh[m] + co2[m] + ppcoa[m]	-0.137081	-0.228241	0.091	Propanoate metabolism
r1454	Tcdb:2.A.1.13.5 Tcdb:2.A.1.13.1	h[c] + 2obut[m] -> h[m] + 2obut[c]	0.137081	0.228241	0.091	Transport, mitochondrial
CSm	Citrate Synthase	h2o[m] + accoa[m] + oaa[m] -> h[m] + coa[m] + cit[m]	1.37585	1.46337	0.088	Citric acid cycle
PHEyLATthc	Transport of Phenylalanine by Y+Lat1 Or Y+Lat2 with Symport of H	h[e] + arg_L[c] + phe_L[e] -> h[c] + arg_L[e] + phe_L[c]	0.651505	0.564847	0.087	Transport, extracellular
DHAPtc	Transport of Dihydroxyacetone Phosphate into Cytosol	dhap[m] -> dhap[c]	1.44261	1.35939	0.083	Transport, mitochondrial
r0202m	Mitochondrial Glycerol-3-Phosphate-Dehydrogenase	nad[m] + glyc3p[m] -> h[m] + nadh[m] + dhap[m]	1.44261	1.35939	0.083	Glycerophospholipid metabolism
MALOAtm	Transport of Malate via Oxal Acetate Antiport, Mitochondrial	oaa[c] + mal_L[m] <=> mal_L[c] + oaa[m]	0.269697	0.352701	0.083	Transport, mitochondrial
r1562	Amino Acid-Polyamine-Organocation (Apc) Tcdb:2.A.3.8.1	ala_L[e] + phe_L[c] <=> ala_L[c] + phe_L[e]	-0.755986	-0.676389	0.08	Transport, extracellular
EX_nh4[e]	Exchange of Ammonia	nh4[e] <=>	23.592	23.5138	0.078	Exchange/demand reaction
GLUDxm	Glutamate Dehydrogenase (NAD), Mitochondrial	h2o[m] + nad[m] + glu_L[m] -> h[m] + akg[m] + nadh[m] + nh4[m]	2.00593	1.92958	0.076	Glutamate metabolism
GLUDym	Glutamate Dehydrogenase (NADP), Mitochondrial	h2o[m] + nadp[m] + glu_L[m] -> h[m] + nadph[m] + akg[m] + nh4[m]	2.41907	2.49542	0.076	Glutamate metabolism
PDHm	Pyruvate Dehydrogenase	nad[m] + coa[m] + pyr[m] -> nadh[m] + co2[m] + accoa[m]	0.537331	0.611403	0.074	Glycolysis/gluconeogenesis
CE1554tm	N-Acetyl-Alanine transport	CE1554[c] <=> CE1554[m]	0.536331	0.610403	0.074	Alanine metabolism
RE2031M	Amino-Acid N-Acetyltransferase	accoa[m] + ala_L[m] <=> h[m] + coa[m] + CE1554[m]	-0.536331	-0.610403	0.074	Alanine and aspartate metabolism
r1670	Y+Lat2 Utilized Transport	his_L[c] + orn[e] <=> orn[c] + his_L[e]	-5.5567	-5.48344	0.073	Transport, extracellular
r2373	Mitochondrial Carrier (Mc) Tcdb:2.A.29.7.2	akg[c] + cit[m] <=> akg[m] + cit[c]	-1.04551	-1.11836	0.073	Transport, mitochondrial
FADH2ETC	Complex Ii Reaction for Respiratory Chain	fadh2[m] + q10[m] -> fad[m] + q10h2[m]	1.00004	1.07096	0.071	Oxidative phosphorylation
ACHEe	Acetylcholinesterase	h2o[e] + ach[e] -> h[e] + ac[e] + chol[e]	0.797963	0.86771	0.07	Glycerophospholipid metabolism
CHOLtu	Choline Uniport	chol[e] <=> chol[c]	0.797963	0.86771	0.07	Transport, extracellular
EX_ach[e]	Exchange of Acetylcholine	ach[e] <=>	-0.797963	-0.86771	0.07	Exchange/demand reaction
EX_pchol_hs[e]	Exchange of Phosphatidylcholine (Homo Sapiens)	pchol_hs[e] ->	0.398414	0.468067	0.07	Exchange/demand reaction
PCHOLHSTDe	Transport of Phosphatidylcholine	pchol_hs[c] -> pchol_hs[e]	0.398475	0.468122	0.07	Transport, extracellular
EX_2obut[e]	Exchange of 2-Oxobutanoate	2obut[e] ->	0.953966	1.02416	0.07	Exchange/demand reaction
2OBUTt	Transport by Monocarboxylate Transporter-2 into Extracellular Space	h[e] + 2obut[e] <=> h[c] + 2obut[c]	-0.953966	-1.02416	0.07	Transport, extracellular
GLYt2r	Glycine Reversible Transport via Proton Symport	h[e] + gly[e] <=> h[c] + gly[c]	3.68575	3.61638	0.069	Transport, extracellular
r1587	Amino Acid-Polyamine-Organocation (Apc) Tcdb:2.A.3.8.1	ser_L[e] + phe_L[c] <=> ser_L[c] + phe_L[e]	-0.466205	-0.399153	0.067	Transport, extracellular
r0122	GTP:Pyruvate O2-Phosphotransferase	h[c] + pep[c] + gdp[c] -> pyr[c] + gtp[c]	0.364778	0.299226	0.066	Glycolysis/gluconeogenesis
r1423	Facilitated Diffusion	pi[c] -> pi[e]	0.891296	0.825099	0.066	Transport, extracellular
r1622	Amino Acid-Polyamine-Organocation (Apc) Tcdb:2.A.3.8.1	asn_L[c] + phe_L[e] <=> asn_L[e] + phe_L[c]	0.396439	0.330746	0.066	Transport, extracellular
r1667	Y+Lat2 Utilized Transport	orn[c] + arg_L[e] <=> arg_L[c] + orn[e]	5.10791	5.04205	0.066	Transport, extracellular
r1575	Amino Acid-Polyamine-Organocation (Apc) Tcdb:2.A.3.8.1	gln_L[e] + phe_L[c] <=> gln_L[c] + phe_L[e]	0.404433	0.46838	0.064	Transport, extracellular
HMR_9802	Glutaminase	h2o[c] + gln_L[c] -> nh4[c] + glu_L[c]	2.3366	2.27257	0.064	Glutamate metabolism
r0801	Mitochondrial Carrier (Mc) Tcdb:2.A.29.21.1	gtp[c] + gdp[m] <=> gdp[c] + gtp[m]	-1.58611	-1.64909	0.063	Transport, mitochondrial
r1548	Amino Acid-Polyamine-Organocation (Apc) Tcdb:2.A.3.8.1	gly[e] + phe_L[c] <=> gly[c] + phe_L[e]	0.210697	0.273707	0.063	Transport, extracellular
r1623	Amino Acid-Polyamine-Organocation (Apc) Tcdb:2.A.3.8.1	phe_L[e] + val_L[c] <=> phe_L[c] + val_L[e]	0.0559622	-0.00660586	0.063	Transport, extracellular
HPYRRy	Hydroxypyruvate Reductase (NADPH)	h[c] + nadph[c] + hpyr[c] -> nadp[c] + glyc_R[c]	0.637399	0.574912	0.062	Glyoxylate and dicarboxylate metabolism
ICDHyrm	Isocitrate Dehydrogenase (NADP+)	nadp[m] + icit[m] <=> nadph[m] + akg[m] + co2[m]	0.108681	0.0471196	0.062	Citric acid cycle
r0165	UTP:Pyruvate O2-Phosphotransferase	h[c] + udp[c] + pep[c] -> pyr[c] + utp[c]	0.932002	0.869605	0.062	Glycolysis/gluconeogenesis
r0392	D-Glyceraldehyde:NAD+ Oxidoreductase Ec:1.2.1.3	h2o[c] + nad[c] + glyald[c] <=> 2 h[c] + nadh[c] + glyc_R[c]	-0.349799	-0.287312	0.062	Miscellaneous
FUMtm	Fumarate Transport, Mitochondrial	pi[m] + fum[c] <=> pi[c] + fum[m]	-0.941672	-1.00312	0.061	Transport, mitochondrial
AKGDm	2-Oxoglutarate Dehydrogenase	akg[m] + nad[m] + coa[m] -> nadh[m] + co2[m] + succoa[m]	1.3769	1.31652	0.06	Citric acid cycle
r1619	Amino Acid-Polyamine-Organocation (Apc) Tcdb:2.A.3.8.1	cys_L[c] + phe_L[e] <=> cys_L[e] + phe_L[c]	0.200718	0.141082	0.06	Transport, extracellular
r1621	Amino Acid-Polyamine-Organocation (Apc) Tcdb:2.A.3.8.1	phe_L[e] + pro_L[c] <=> phe_L[c] + pro_L[e]	0.183612	0.123747	0.06	Transport, extracellular
r1626	Amino Acid-Polyamine-Organocation (Apc) Tcdb:2.A.3.8.1	ile_L[c] + phe_L[e] <=> ile_L[e] + phe_L[c]	-0.219527	-0.279988	0.06	Transport, extracellular
r1624	Amino Acid-Polyamine-Organocation (Apc) Tcdb:2.A.3.8.1	thr_L[c] + phe_L[e] <=> thr_L[e] + phe_L[c]	0.159286	0.100232	0.059	Transport, extracellular
r1625	Amino Acid-Polyamine-Organocation (Apc) Tcdb:2.A.3.8.1	hom_L[c] + phe_L[e] <=> hom_L[e] + phe_L[c]	0.24228	0.183273	0.059	Transport, extracellular
r2525	Major Facilitator (Mfs) Tcdb:2.A.1.44.1	gln_L[e] <=> gln_L[c]	3.43776	3.37838	0.059	Transport, extracellular
DAGt	Diacylglycerol Transport	dag_hs[e] <=> dag_hs[c]	-0.923944	-0.981745	0.058	Transport, extracellular
EX_dag_hs[e]	Exchange of Diglyceride	dag_hs[e] ->	0.923897	0.981699	0.058	Exchange/demand reaction
r1620	Amino Acid-Polyamine-Organocation (Apc) Tcdb:2.A.3.8.1	leu_L[c] + phe_L[e] <=> leu_L[e] + phe_L[c]	-0.132194	-0.190476	0.058	Transport, extracellular
RE2649C	Palmitoyl Coenzyme A Hydrolase	h2o[c] + ppcoa[c] <=> h[c] + coa[c] + ppa[c]	0.101584	0.0438494	0.058	Bile acid synthesis
METTRANSc	Methionine Transaminase	pyr[c] + met_L[c] <=> ala_L[c] + 4mtob[c]	0.813148	0.754786	0.058	Methionine and cysteine metabolism
METDECARc	Methionine Decarboxylase	h[c] + 4mtob[c] -> co2[c] + 3mtp[c]	0.813148	0.754787	0.058	Methionine and cysteine metabolism
3MTPte	Secretion of 3-Methyl-Thio-Propionate	3mtp[c] -> 3mtp[e]	0.813148	0.754786	0.058	Transport, extracellular
EX_3mtp[e]	Exchange of 3-Methyl-Thio-Propionate	3mtp[e] ->	0.813148	0.754786	0.058	Exchange/demand reaction
EX_ppa[e]	Exchange of Propionate	ppa[e] <=>	0.101584	0.0438493	0.058	Exchange/demand reaction
LRAT	Lecithin Retinol Acyltransferase	pchol_hs[c] + retinol[c] -> lpchol_hs[c] + retfa[c]	0.750996	0.693795	0.057	Vitamin A metabolism
RETH	Retinyl Ester Hydrolase	h2o[c] + retfa[c] -> h[c] + Rtotal2[c] + retinol[c]	0.750995	0.693795	0.057	Vitamin A metabolism
r1147	Mitochondrial Carrier (Mc) Tcdb:2.A.29.7.2	akg[c] + icit[m] <=> akg[m] + icit[c]	-1.11937	-1.1765	0.057	Transport, peroxisomal
r1598	Amino Acid-Polyamine-Organocation (Apc) Tcdb:2.A.3.8.1	met_L[e] + phe_L[c] <=> met_L[c] + phe_L[e]	-0.182594	-0.125144	0.057	Transport, extracellular
r1608	Amino Acid-Polyamine-Organocation (Apc) Tcdb:2.A.3.8.1	phe_L[c] + trp_L[e] <=> trp_L[c] + phe_L[e]	-0.15787	-0.100506	0.057	Transport, extracellular
GPDDACHOL	Glycerophosphocholine Phosphodiesterase	h2o[c] + g3pc[c] -> h[c] + chol[c] + glyc2p[c]	0.750995	0.693795	0.057	Glycerophospholipid metabolism
GLYC2P3Pc	Formation of Glycerol-3-Phosphate	glyc2p[c] <=> glyc3p[c]	0.750995	0.693795	0.057	Transport, extracellular
NH4tb	Transport of Ammonium ion	nh4[e] <=> nh4[c]	-8.18416	-8.12747	0.057	Transport, extracellular
HPYRR2x	Hydroxypyruvate Reductase (NADH)	3 h[c] + nadh[c] + 2 hpyr[c] -> nad[c] + 2 glyc_S[c]	0.268553	0.213792	0.055	Glyoxylate and dicarboxylate metabolism
SUCCt4_2	Succinate Transport via Sodium Symport	2 na1[e] + succ[e] <=> 2 na1[c] + succ[c]	-1.1433	-1.0893	0.054	Transport, extracellular
OAAt	Transport of Oxaloacetate, Proton Symport	h[c] + oaa[c] <=> h[e] + oaa[e]	0.101732	0.0472848	0.054	Transport, extracellular
EX_oaa[e]	Exchange of Oxaloacetate	oaa[e] ->	0.101732	0.0472844	0.054	Exchange/demand reaction
EX_succ[e]	Exchange of Succinate	succ[e] ->	1.1433	1.0893	0.054	Exchange/demand reaction
r2376	Mitochondrial Carrier (Mc) Tcdb:2.A.29.7.2	icit[m] + oxa[c] <=> icit[c] + oxa[m]	0.543338	0.59565	0.052	Transport, mitochondrial
RE2954C	Pyruvate Kinase	h[c] + pep[c] + dtdp[c] <=> pyr[c] + dttp[c]	0.820324	0.768457	0.052	Pyrimidine synthesis
LKYNRtr2	Transport of L-Kynurenine	phe_L[c] + Lkynr[e] <=> Lkynr[c] + phe_L[e]	-0.442271	-0.389883	0.052	Transport, extracellular
r2105	Major Facilitator (Mfs) Tcdb:2.A.1.13.1	akg[e] + lac_L[c] <=> akg[c] + lac_L[e]	-0.194972	-0.245981	0.051	Transport, extracellular
LYStiDF	Transport of L-Lysine via Diffusion	lys_L[e] -> lys_L[c]	2.15047	2.20048	0.05	Transport, extracellular
RE1919C	RE1919C	pyr[c] + dopa[c] <=> h2o[c] + CE5626[c]	0.0477751	3.73323e-07	0.048	Tyrosine metabolism
RE1921C	Aromatic-L-Amino-Acid Decarboxylase	CE5626[c] <=> 2 h[c] + co2[c] + CE5629[c]	0.0477753	8.98085e-08	0.048	Tyrosine metabolism
CE5629t	Transport of 6, 7-Dihydroxy-1, 2, 3, 4-Tetrahydroisoquinoline	CE5629[c] <=> CE5629[e]	0.0477753	-2.54576e-07	0.048	Transport, extracellular
EX_CE5629[e]	Exchange of 6, 7-Dihydroxy-1, 2, 3, 4-Tetrahydroisoquinoline	CE5629[e] ->	0.0477753	6.4267e-09	0.048	Exchange/demand reaction
3HBCOAHLm	3-Hydroxyisobutyryl Coenzyme A Hydrolase, Mitochondrial	h2o[m] + 3hibutcoa[m] -> h[m] + coa[m] + 3hmp[m]	0.231948	0.278994	0.047	Valine, leucine, and isoleucine metabolism
ECOAH12m	3-Hydroxyacyl Coenzyme A Dehydratase (3-Hydroxyisobutyryl Coenzyme A), Mitochondrial	h2o[m] + 2mp2coa[m] <=> 3hibutcoa[m]	0.231948	0.278994	0.047	Valine, leucine, and isoleucine metabolism
r0669	(S)-3-Hydroxyisobutyryl Coenzyme A Hydro-Lyase Valine, Leucine And Isoleucine Degradation	h2o[m] + 2mp2coa[m] -> HC01223[m]	0.231948	0.278993	0.047	Valine, leucine, and isoleucine metabolism
r0779	3-Hydroxy-2-Methylpropanoyl Coenzyme A Hydrolase	h2o[m] + HC01223[m] -> h[m] + coa[m] + 3hmp[m]	0.231948	0.278993	0.047	Miscellaneous
MVLACc	Formation of Mevalonate-Lactone	h[c] + mev_R[c] -> h2o[c] + mvlac[c]	0.047432	0.0944198	0.047	Cholesterol metabolism
MVLACte	Transport of Mevalonate-Lactone	mvlac[c] -> mvlac[e]	0.047432	0.0944199	0.047	Transport, extracellular
EX_mvlac[e]	Exchange of Mevalonate-Lactone	mvlac[e] ->	0.047432	0.0944199	0.047	Exchange/demand reaction
ARGtm	Arginine Mitochondrial Transport via Ornithine Carrier	h[m] + arg_L[c] <=> h[c] + arg_L[m]	-0.789169	-0.835391	0.046	Transport, mitochondrial
SUCOASm	Succinate- Coenzyme A Ligase (ADP-Forming)	coa[m] + atp[m] + succ[m] <=> adp[m] + pi[m] + succoa[m]	-0.474768	-0.42919	0.046	Citric acid cycle
r2404	Mitochondrial Carrier (Mc) Tcdb:2.A.29.19.1	h[c] + arg_L[c] + orn[m] -> h[m] + orn[c] + arg_L[m]	0.78917	0.835391	0.046	Transport, mitochondrial
GLYCtm	Transport of Glycerol	glyc[c] <=> glyc[m]	0.038438	0.0832137	0.045	Transport, mitochondrial
GLYKm	Glycerol Kinase	atp[m] + glyc[m] -> h[m] + adp[m] + glyc3p[m]	0.0384381	0.0832136	0.045	Glycerophospholipid metabolism
PYRt2p	Pyruvate Peroxisomal Transport via Proton Symport	h[c] + pyr[c] <=> h[x] + pyr[x]	0.342517	0.297288	0.045	D-alanine metabolism
r0173	(S)-Lactate:NAD+ Oxidoreductase	nad[x] + lac_L[x] <=> h[x] + nadh[x] + pyr[x]	-0.342517	-0.297288	0.045	Glycolysis/gluconeogenesis
r0202	Sn-Glycerol-3-Phosphate:NAD+ 2-Oxidoreductase	nad[x] + glyc3p[x] <=> h[x] + nadh[x] + dhap[x]	0.342517	0.297288	0.045	Glycolysis/gluconeogenesis
r1428	Free Diffusion	dhap[c] <=> dhap[x]	-0.342517	-0.297288	0.045	Transport, peroxisomal
r1429	Free Diffusion	glyc3p[c] <=> glyc3p[x]	0.342517	0.297288	0.045	Transport, peroxisomal
PROt2r	L-Proline Reversible Transport via Proton Symport	h[e] + pro_L[e] <=> h[c] + pro_L[c]	2.12993	2.08455	0.045	Transport, extracellular
EX_dopa[e]	Exchange of Dopamine	dopa[e] ->	0.383973	0.428068	0.044	Exchange/demand reaction
MCCCrm	Methylcrotonoyl Coenzyme A Carboxylase, Mitochondrial	atp[m] + hco3[m] + 3mb2coa[m] -> h[m] + adp[m] + pi[m] + 3mgcoa[m]	0.0144702	0.0587384	0.044	Valine, leucine, and isoleucine metabolism
r0245	Glycerol:NADP+ Oxidoreductase	nadp[c] + glyc[c] -> h[c] + nadph[c] + glyald[c]	1.06263	1.01858	0.044	Glycerophospholipid metabolism
3MGLUTACc	Formation of 3-Methyl-Glutaconate	h2o[m] + 3mgcoa[m] -> h[m] + coa[m] + 3mglutac[m]	0.0144702	0.0587382	0.044	Valine, leucine, and isoleucine metabolism
3MGLUTACtm	Transport of 3-Methyl-Glutaconate, Mitochondrial	3mglutac[m] -> 3mglutac[c]	0.0144702	0.0587383	0.044	Transport, mitochondrial
3MGLUTACte	Transport of 3-Methyl-Glutaconate, Extracellular	3mglutac[c] -> 3mglutac[e]	0.0144701	0.0587384	0.044	Transport, extracellular
EX_3mglutac[e]	Exchange of 3-Methyl-Glutaconate	3mglutac[e] ->	0.0144701	0.0587384	0.044	Exchange/demand reaction
LYSt4	Transport of L-Lysine via Sodium Symport	na1[e] + lys_L[e] -> na1[c] + lys_L[c]	1.22629	1.26924	0.043	Transport, extracellular
r0488	(R)-Mevalonate:NADP+ Oxidoreductase (Coa Acylating)	2 nadp[c] + coa[c] + mev_R[c] <=> 2 h[c] + 2 nadph[c] + hmgcoa[c]	0.000480453	-0.0427035	0.043	Cholesterol metabolism
r2374	Mitochondrial Carrier (Mc) Tcdb:2.A.29.7.2	cit[m] + oxa[c] <=> cit[c] + oxa[m]	0.595853	0.636586	0.041	Transport, mitochondrial
r2375	Mitochondrial Carrier (Mc) Tcdb:2.A.29.7.2	icit[m] + succ[c] <=> icit[c] + succ[m]	0.249493	0.289955	0.04	Transport, mitochondrial
EX_met_L[e]	Exchange of L-Methionine	met_L[e] <=>	-1.27785	-1.23739	0.04	Exchange/demand reaction
ACt2m	Acetate Mitochondrial Transport via Proton Symport	h[c] + ac[c] <=> h[m] + ac[m]	-0.366096	-0.405567	0.039	Transport, mitochondrial
CSNATm	Carnitine O-Aceyltransferase, Mitochondrial	coa[m] + acrn[m] <=> accoa[m] + crn[m]	-0.420464	-0.459122	0.039	Fatty acid oxidation
ILEtec	Transport of L-Isoleucine via Diffusion	ile_L[e] <=> ile_L[c]	2.71029	2.67129	0.039	Transport, extracellular
r0153	CTP:Pyruvate O2-Phosphotransferase	h[c] + pep[c] + cdp[c] -> pyr[c] + ctp[c]	0.631196	0.591763	0.039	Glycolysis/gluconeogenesis
r0413	DATP:Pyruvate O2-Phosphotransferase	h[c] + pep[c] + dgdp[c] -> pyr[c] + dgtp[c]	0.631197	0.591763	0.039	Glycolysis/gluconeogenesis
r0425	Ec:1.1.1.42	nad[m] + icit[m] <=> h[m] + nadh[m] + HC01434[m]	-0.0510867	-0.0898749	0.039	Miscellaneous
r1109	Citrate Oxaloacetate-Lyase ( (Pro-3S)-Ch2Coo- ->Acetate)	cit[m] -> ac[m] + oaa[m]	0.366096	0.405567	0.039	Miscellaneous
NDPK3	Nucleoside-Diphosphate Kinase (ATP:CDP)	atp[c] + cdp[c] <=> adp[c] + ctp[c]	-0.631196	-0.591762	0.039	Nucleotide interconversion
NDPK5	Nucleoside-Diphosphate Kinase (ATP:dGDP)	atp[c] + dgdp[c] <=> adp[c] + dgtp[c]	-0.631197	-0.591762	0.039	Nucleotide interconversion
r0834	Mitochondrial Carrier (Mc) Tcdb:2.A.29.2.2	pi[m] + HC00319[c] <=> pi[c] + HC00319[m]	-0.705497	-0.743071	0.038	Transport, mitochondrial
r0913	Mitochondrial Carrier (Mc) Tcdb:2.A.29.7.2	icit[m] + mal_L[c] <=> mal_L[m] + icit[c]	0.40841	0.445927	0.038	Transport, mitochondrial
LKYNRtr	Transport of L-Kynurenine	Lkynr[e] <=> Lkynr[c]	1.04676	1.00909	0.038	Transport, extracellular
ACCOACm	Acetyl Coenzyme A Carboxylase, Beta Isoform	accoa[m] + atp[m] + hco3[m] -> h[m] + adp[m] + pi[m] + malcoa[m]	0.182926	0.147185	0.036	Fatty acid oxidation
LEUtec	Transport of L-Leucine via Diffusion	leu_L[e] <=> leu_L[c]	2.40357	2.36756	0.036	Transport, extracellular
PI4PLC	Phosphatidylinositol 4-Phosphate Phospholipase C	h2o[c] + pail4p_hs[c] -> h[c] + dag_hs[c] + mi14p[c]	0.524456	0.560942	0.036	Inositol phosphate metabolism
r0431	Palmitoyl Coenzyme A:L-Carnitine O-Palmitoyltransferase	h[c] + crn[c] + malcoa[c] <=> coa[c] + HC10859[c]	-0.159326	-0.123585	0.036	Fatty acid oxidation
r0432	Palmitoyl Coenzyme A:L-Carnitine O-Palmitoyltransferase	h[m] + malcoa[m] + crn[m] <=> coa[m] + HC10859[m]	0.159326	0.123585	0.036	Fatty acid oxidation
r0594	L-2-Aminoadipate-6-Semialdehyde:NAD+ 6-Oxidoreductase Lysine Degradation	h2o[c] + nad[c] + L2aadp6sa[c] -> 2 h[c] + L2aadp[c] + nadh[c]	0.295199	0.331602	0.036	Lysine metabolism
r1005	Facilitated Diffusion	crn[c] + HC10859[m] <=> crn[m] + HC10859[c]	0.159326	0.123585	0.036	Transport, mitochondrial
r2539	Postulated Transport Reaction	L2aadp[m] + L2aadp6sa[c] <=> L2aadp[c] + L2aadp6sa[m]	-0.295199	-0.331602	0.036	Transport, mitochondrial
EX_ileasp[e]	Exchange of IleAsp	ileasp[e] ->	1.21181	1.17589	0.036	Exchange/demand reaction
ILEASPt	Transport of IleAsp, Extracellular	h[e] + ileasp[e] <=> h[c] + ileasp[c]	-1.21181	-1.17589	0.036	Transport, extracellular
ILEASPr	Metabolism (Formation/Degradation) of IleAsp	h2o[c] + ileasp[c] <=> asp_L[c] + ile_L[c]	-1.21181	-1.17589	0.036	Peptide metabolism
EX_asp_L[e]	Exchange of L-Aspartate	asp_L[e] <=>	-2.89802	-2.86209	0.036	Exchange/demand reaction
MDHm	Malate Dehydrogenase, Mitochondrial	nad[m] + mal_L[m] <=> h[m] + nadh[m] + oaa[m]	1.06205	1.0271	0.035	Citric acid cycle
r0081	L-Alanine:2-Oxoglutarate Aminotransferase	akg[m] + ala_L[m] -> glu_L[m] + pyr[m]	0.953938	0.988751	0.035	Citric acid cycle
r2112	Major Facilitator (Mfs) Tcdb:2.A.1.13.1	ac[e] + lac_L[c] <=> ac[c] + lac_L[e]	-0.270055	-0.304913	0.035	Transport, extracellular
r2471	Major Facilitator (Mfs) Tcdb:2.A.18.8.1	h[e] + ser_L[e] -> h[c] + ser_L[c]	1.45614	1.42154	0.035	Transport, extracellular
EX_glylysphe[e]	Exchange of GlyLysPhe	glylysphe[e] ->	0.999338	1.03393	0.035	Exchange/demand reaction
GLYLYSPHEt	Transport of GlyLysPhe, Extracellular	h[e] + glylysphe[e] <=> h[c] + glylysphe[c]	-0.999338	-1.03393	0.035	Transport, extracellular
GLYLYSPHEr	Metabolism (Formation/Degradation) of GlyLysPhe	2 h2o[c] + glylysphe[c] <=> gly[c] + lys_L[c] + phe_L[c]	-0.999338	-1.03393	0.035	Peptide metabolism
ACACt2m	Acetoacetate Mitochondrial Transport via H+ Symport	h[c] + acac[c] <=> h[m] + acac[m]	-0.0388226	-0.00472085	0.034	Transport, mitochondrial
HMGCOAtm	Hydroxymethylglutaryl Coenzyme A Reversible Mitochondrial Transport	hmgcoa[c] <=> hmgcoa[m]	0.0927227	0.0586209	0.034	Transport, mitochondrial
HMGLm	Hydroxymethylglutaryl Coenzyme A Lyase	hmgcoa[m] -> accoa[m] + acac[m]	0.0927227	0.0586208	0.034	Cholesterol metabolism
PI4PP	Phosphatidylinositol-4-Phosphate 4-Phosphatase	h2o[c] + pail4p_hs[c] -> pi[c] + pail_hs[c]	3.08023	3.04659	0.034	Inositol phosphate metabolism
EX_acac[e]	Exchange of Acetoacetate	acac[e] <=>	0.0388226	0.00472082	0.034	Exchange/demand reaction
MTHFD2m	Methylenetetrahydrofolate Dehydrogenase (NAD), Mitochondrial	nad[m] + mlthf[m] <=> nadh[m] + methf[m]	0.255926	0.222898	0.033	Folate metabolism
NDPK1m	Nucleoside-Diphosphate Kinase (ATP:GDP), Mitochondrial	atp[m] + gdp[m] <=> adp[m] + gtp[m]	0.322472	0.354868	0.032	Nucleotide interconversion
r2103	Major Facilitator (Mfs) Tcdb:2.A.1.13.1	ppa[c] + akg[e] <=> akg[c] + ppa[e]	-0.137163	-0.169317	0.032	Transport, extracellular
r2104	Major Facilitator (Mfs) Tcdb:2.A.1.13.1	acac[c] + akg[e] <=> akg[c] + acac[e]	-0.171178	-0.202684	0.032	Transport, extracellular
RE3301C	Phospholipase D	h2o[c] + ps_hs[c] -> h[c] + pa_hs[c] + ser_L[c]	0.657433	0.688215	0.031	Glycerophospholipid metabolism
r0915	Mitochondrial Carrier (Mc) Tcdb:2.A.29.7.2	cit[c] + succ[m] <=> cit[m] + succ[c]	-0.293763	-0.323965	0.03	Transport, mitochondrial
r2102	Major Facilitator (Mfs) Tcdb:2.A.1.13.1	akg[e] + for[c] <=> akg[c] + for[e]	-0.33271	-0.362302	0.03	Transport, extracellular
r2106	Major Facilitator (Mfs) Tcdb:2.A.1.13.1	akg[e] + but[c] <=> akg[c] + but[e]	-0.218312	-0.248224	0.03	Transport, extracellular
NDPK4	Nucleoside-Diphosphate Kinase (ATP:dTDP)	atp[c] + dtdp[c] <=> adp[c] + dttp[c]	-0.463294	-0.433537	0.03	Nucleotide interconversion
r0083	Oxalosuccinate:NADP+ Oxidoreductase (Decarboxylating)	h[m] + HC01434[m] -> akg[m] + co2[m]	0.0286829	-2.66225e-08	0.029	Miscellaneous
r1996	Amino Acid-Polyamine-Organocation (Apc) Tcdb:2.A.3.8.15	lys_L[e] + met_L[c] -> lys_L[c] + met_L[e]	0.238367	0.267263	0.029	Transport, extracellular
r2003	Amino Acid-Polyamine-Organocation (Apc) Tcdb:2.A.3.8.15	asn_L[c] + lys_L[e] -> asn_L[e] + lys_L[c]	0.458445	0.487765	0.029	Transport, extracellular
EX_pheleuhis[e]	Exchange of PheLeuHis	pheleuhis[e] ->	0.132729	0.161917	0.029	Exchange/demand reaction
PHELEUHISt	Transport of PheLeuHis, Extracellular	h[e] + pheleuhis[e] <=> h[c] + pheleuhis[c]	-0.132729	-0.161918	0.029	Transport, extracellular
PHELEUHISr	Metabolism (Formation/Degradation) of PheLeuHis	2 h2o[c] + pheleuhis[c] <=> his_L[c] + leu_L[c] + phe_L[c]	-0.132729	-0.161917	0.029	Peptide metabolism
ACONT	Aconitase	cit[c] <=> icit[c]	0.354532	0.384019	0.029	Citric acid cycle
MDH	Malate Dehydrogenase	nad[c] + mal_L[c] <=> h[c] + nadh[c] + oaa[c]	-0.821071	-0.792515	0.029	Citric acid cycle
r0191	UTP:D-Fructose-6-Phosphate 1-Phosphotransferase	utp[c] + f6p[c] -> h[c] + udp[c] + fdp[c]	0.367004	0.339198	0.028	Fructose and mannose metabolism
r2093	Major Facilitator (Mfs) Tcdb:2.A.1.13.1	akg[c] + pyr[e] <=> pyr[c] + akg[e]	0.13676	0.165151	0.028	Transport, extracellular
r2107	Major Facilitator (Mfs) Tcdb:2.A.1.13.1	akg[e] + retn[c] <=> akg[c] + retn[e]	-0.196637	-0.22504	0.028	Transport, extracellular
EX_valleuphe[e]	Exchange of ValLeuPhe	valleuphe[e] ->	0.0114251	0.0390801	0.028	Exchange/demand reaction
VALLEUPHEt	Transport of ValLeuPhe, Extracellular	h[e] + valleuphe[e] <=> h[c] + valleuphe[c]	-0.0114248	-0.0390804	0.028	Transport, extracellular
VALLEUPHEr	Metabolism (Formation/Degradation) of ValLeuPhe	2 h2o[c] + valleuphe[c] <=> leu_L[c] + phe_L[c] + val_L[c]	-0.0114246	-0.0390801	0.028	Peptide metabolism
FBA	Fructose-Bisphosphate Aldolase	fdp[c] <=> dhap[c] + g3p[c]	0.367004	0.339198	0.028	Glycolysis/gluconeogenesis
ALAt2r	L-Alanine Reversible Transport via Proton Symport	h[e] + ala_L[e] <=> h[c] + ala_L[c]	1.02127	0.9933	0.028	Transport, extracellular
CDIPTr	Phosphatidylinositol Synthase (Homo Sapiens)	cdpdag_hs[c] + inost[c] <=> h[c] + cmp[c] + pail_hs[c]	-0.132978	-0.106057	0.027	Glycerophospholipid metabolism
r0086	2-Oxoglutaramate Amidohydrolase	h2o[m] + HC00591[m] -> akg[m] + nh4[m]	0.832961	0.805816	0.027	Urea cycle
r0157	L-Glutamine:Pyruvate Aminotransferase	pyr[m] + gln_L[m] -> ala_L[m] + HC00591[m]	0.832961	0.805815	0.027	Urea cycle
r2000	Amino Acid-Polyamine-Organocation (Apc) Tcdb:2.A.3.8.15	cys_L[c] + lys_L[e] -> cys_L[e] + lys_L[c]	0.256871	0.284011	0.027	Transport, extracellular
r2005	Amino Acid-Polyamine-Organocation (Apc) Tcdb:2.A.3.8.15	thr_L[c] + lys_L[e] -> thr_L[e] + lys_L[c]	0.214612	0.24121	0.027	Transport, extracellular
r2108	Major Facilitator (Mfs) Tcdb:2.A.1.13.1	akg[e] + bhb[c] <=> akg[c] + bhb[e]	-0.141535	-0.16839	0.027	Transport, extracellular
r2109	Major Facilitator (Mfs) Tcdb:2.A.1.13.1	2hb[c] + akg[e] <=> akg[c] + 2hb[e]	-0.168712	-0.19553	0.027	Transport, extracellular
CITtam	Citrate Transport, Mitochondrial	cit[c] + mal_L[m] <=> cit[m] + mal_L[c]	-0.456582	-0.483045	0.026	Transport, mitochondrial
METtec	L-Methionine Transport via Diffusion (Extracellular to Cytosol)	met_L[e] <=> met_L[c]	1.52417	1.49834	0.026	Transport, extracellular
r1665	Y+Lat2 Utilized Transport	lys_L[e] + his_L[c] <=> lys_L[c] + his_L[e]	0.364143	0.389985	0.026	Transport, extracellular
TRPt	L-Tryptophan Transport	trp_L[e] <=> trp_L[c]	1.5804	1.55442	0.026	Transport, extracellular
r0178	Succinate-Semialdehyde:NAD+ Oxidoreductase	h2o[m] + nad[m] + sucsal[m] <=> 2 h[m] + nadh[m] + succ[m]	-0.0021241	-0.026671	0.025	Glutamate metabolism
r0179	Succinate-Semialdehyde:NADP+ Oxidoreductase	h2o[m] + nadp[m] + sucsal[m] -> 2 h[m] + nadph[m] + succ[m]	0.12919	0.153738	0.025	Glutamate metabolism
r1666	Y+Lat2 Utilized Transport	lys_L[e] + citr_L[c] <=> lys_L[c] + citr_L[e]	1.05581	1.08041	0.025	Transport, extracellular
r2372	Mitochondrial Carrier (Mc) Tcdb:2.A.29.7.2	icit[m] + HC00342[c] <=> icit[c] + HC00342[m]	0.222538	0.248028	0.025	Transport, mitochondrial
r2516	Major Facilitator (Mfs) Tcdb:2.A.1.13.1	h[x] + lac_L[x] <=> h[c] + lac_L[c]	0.305431	0.280457	0.025	Transport, peroxisomal
ASPt6	L-Aspartate Transport via Na, H Symport And K Antiport	h[e] + 3 na1[e] + k[c] + asp_L[e] -> h[c] + 3 na1[c] + asp_L[c] + k[e]	2.00272	1.97921	0.024	Transport, extracellular
ETF	Electron Transfer Flavoprotein	fadh2[m] + etfox[m] -> fad[m] + etfrd[m]	0.431355	0.455335	0.024	Fatty acid oxidation
ETFQO	Electron Transfer Flavoprotein-Ubiquinone Oxidoreductase	q10[m] + etfrd[m] -> q10h2[m] + etfox[m]	0.431354	0.455335	0.024	Fatty acid oxidation
GCALDDm	Glycolaldehyde Dehydrogenase, Mitochondrial	h2o[m] + nad[m] + gcald[m] -> 2 h[m] + nadh[m] + glyclt[m]	0.0906288	0.0669324	0.024	Glyoxylate and dicarboxylate metabolism
GLXtp	Glyoxylate Transport, Peroxisomal	glx[c] <=> glx[x]	-0.0172711	-0.0409675	0.024	Transport, peroxisomal
GLYCLTDy	Glycolate Dehydrogenase (NADP)	h[c] + nadph[c] + glx[c] -> nadp[c] + glyclt[c]	0.017271	0.0409674	0.024	Glyoxylate and dicarboxylate metabolism
GLYOp	Glycine Oxidase, Perixosomal	o2[x] + h2o[x] + gly[x] -> h2o2[x] + glx[x] + nh4[x]	0.0172711	0.0409674	0.024	Glycine, serine, alanine, and threonine metabolism
GLYtp	Transport of Glycine, Passive, Peroxisomal	gly[c] <=> gly[x]	0.0172712	0.0409675	0.024	Transport, peroxisomal
HPYRDCm	Hydroxypyruvate Decarboxylase, Mitochondria	h[m] + hpyr[m] -> co2[m] + gcald[m]	0.090629	0.0669327	0.024	Glyoxylate and dicarboxylate metabolism
NH4tp	Transport of Ammonium ion, Peroxisomal	nh4[c] <=> nh4[x]	-0.0172711	-0.0409672	0.024	Transport, peroxisomal
r0616	Trans-4-Hydroxy-L-Proline:NAD+ 5-Oxidoreductase	nad[m] + 4hpro_LT[m] <=> 2 h[m] + nadh[m] + 1p3h5c[m]	-0.0654156	-0.0898751	0.024	Arginine and proline metabolism
r0618	Trans-4-Hydroxy-L-Proline:NADP+ 5-Oxidoreductase	nadp[m] + 4hpro_LT[m] -> 2 h[m] + nadph[m] + 1p3h5c[m]	0.0654159	0.089875	0.024	Arginine and proline metabolism
r0822	Mitochondrial Carrier (Mc) Tcdb:2.A.29.2.2	fum[c] + mal_L[m] <=> mal_L[c] + fum[m]	0.388458	0.412746	0.024	Transport, mitochondrial
r1291	Postulated Transport Reaction	ppcoa[c] <=> ppcoa[m]	-0.0402721	-0.0165884	0.024	Transport, mitochondrial
RE1804M	RE1804M	nad[m] + xol7ah3[m] <=> h[m] + nadh[m] + xol7ah2al[m]	-0.0654159	-0.0898749	0.024	Bile acid synthesis
RE2626M	RE2626M	h2o[m] + nadp[m] + CE4872[m] <=> 2 h[m] + nadph[m] + thcholstoic[m]	0.0654158	0.089875	0.024	Bile acid synthesis
RE3346M	Aldehyde Dehydrogenase (NAD+)	2 h[m] + nadh[m] + thcholstoic[m] -> h2o[m] + nad[m] + CE4872[m]	0.0654156	0.089875	0.024	Bile acid synthesis
EX_pheleu[e]	Exchange of PheLeu	pheleu[e] ->	0.210168	0.234394	0.024	Exchange/demand reaction
PHELEUt	Transport of PheLeu, Extracellular	h[e] + pheleu[e] <=> h[c] + pheleu[c]	-0.210168	-0.234394	0.024	Transport, extracellular
PHELEUr	Metabolism (Formation/Degradation) of PheLeu	h2o[c] + pheleu[c] <=> leu_L[c] + phe_L[c]	-0.210168	-0.234394	0.024	Peptide metabolism
GLYCLTtm	Transport of Glycolate, Mitochondrial	glyclt[m] <=> glyclt[c]	0.0906291	0.0669326	0.024	Transport, mitochondrial
NDPK2	Nucleoside-Diphosphate Kinase (ATP:UDP)	atp[c] + udp[c] <=> adp[c] + utp[c]	-0.380474	-0.356784	0.024	Nucleotide interconversion
HMR_1685	Cholestanetriol 26-Monooxygenase	nadp[m] + xol7ah3[m] -> h[m] + nadph[m] + xol7ah2al[m]	0.0654158	0.0898751	0.024	Bile acid synthesis
HMR_8776	HMR_8776	hpyr[c] <=> hpyr[m]	0.090629	0.0669325	0.024	Transport, mitochondrial
EX_glc_D[e]	Exchange of D-Glucose	glc_D[e] <=>	-0.314828	-0.291254	0.024	Exchange/demand reaction
CSNATr	Carnitine O-Acetyltransferase	accoa[c] + crn[c] <=> coa[c] + acrn[c]	-0.247776	-0.270465	0.023	Fatty acid oxidation
r1969	Y+Lat2 Utilized Transport	na1[e] + orn[c] + asn_L[e] -> na1[c] + asn_L[c] + orn[e]	2.95169	2.92884	0.023	Transport, extracellular
r2090	Major Facilitator (Mfs) Tcdb:2.A.1.13.1	2hb[c] + lac_L[e] <=> 2hb[e] + lac_L[c]	0.0254963	0.0483512	0.023	Transport, extracellular
r2129	Major Facilitator (Mfs) Tcdb:2.A.1.13.1	bhb[c] + lac_L[e] <=> bhb[e] + lac_L[c]	0.0521266	0.0747899	0.023	Transport, extracellular
r2535	Major Facilitator (Mfs) Tcdb:2.A.1.44.1	hom_L[e] <=> hom_L[c]	1.39678	1.37364	0.023	Transport, extracellular
r2117	Major Facilitator (Mfs) Tcdb:2.A.1.13.1	for[e] + lac_L[c] <=> for[c] + lac_L[e]	0.130214	0.107827	0.022	Transport, extracellular
r2128	Major Facilitator (Mfs) Tcdb:2.A.1.13.1	retn[c] + lac_L[e] <=> retn[e] + lac_L[c]	-0.00160959	0.0199463	0.022	Transport, extracellular
r2534	Major Facilitator (Mfs) Tcdb:2.A.1.44.1	thr_L[e] <=> thr_L[c]	1.57713	1.55505	0.022	Transport, extracellular
RE0453C	Nucleoside-Diphosphate Kinase	datp[c] + dtdp[c] <=> dadp[c] + dttp[c]	-0.357031	-0.33492	0.022	Pyrimidine synthesis
2HBO	2-Hydroxybutyrate:NAD+ Oxidoreductase	nad[c] + 2hb[c] <=> h[c] + nadh[c] + 2obut[c]	-0.0681151	-0.0890856	0.021	Propanoate metabolism
CYStec	Transport of L-Cysteine via Diffusion	cys_L[e] <=> cys_L[c]	1.48426	1.4631	0.021	Transport, extracellular
DALAt2r	D-Alanine Transport via Proton Symport	h[e] + ala_D[e] <=> h[c] + ala_D[c]	1.58069	1.55933	0.021	Transport, extracellular
EX_2hb[e]	Exchange of 2-Hydroxybutyrate	2hb[e] ->	0.0681151	0.0890853	0.021	Exchange/demand reaction
PPAP	Phosphatidic Acid Phosphatase	h2o[c] + pa_hs[c] -> pi[c] + dag_hs[c]	-2.02048e-08	0.0212148	0.021	Triacylglycerol synthesis
r1400	Active Transport	ppcoa[c] + crn[m] <=> ppcoa[m] + crn[c]	-0.050788	-0.0294758	0.021	Fatty acid oxidation
r2097	Major Facilitator (Mfs) Tcdb:2.A.1.13.1	lac_L[c] + pyr[e] <=> pyr[c] + lac_L[e]	-0.0568309	-0.0779652	0.021	Transport, extracellular
r2433	Mitochondrial Carrier (Mc) Tcdb:2.A.29.8.3	acrn[c] + crn[m] <=> acrn[m] + crn[c]	-0.21569	-0.236308	0.021	Transport, mitochondrial
CA2t	Calcium (Ca+2) Transport via Diffusion (Extracellular to Cytosol)	ca2[e] <=> ca2[c]	-0.471389	-0.450517	0.021	Transport, extracellular
MTHFDm	Methylenetetrahydrofolate Dehydrogenase (NADP), Mitochondrial	nadp[m] + mlthf[m] <=> nadph[m] + methf[m]	0.399039	0.418763	0.02	Folate metabolism
NAHCO3_HCLt	Bicarbonate Transport (HCl/ (Hcl/NaHCO3 Exchange)	h[c] + hco3[e] + na1[e] + cl[c] <=> h[e] + hco3[c] + na1[c] + cl[e]	-1.10105	-1.08065	0.02	Transport, extracellular
NCKt	Na+/Ca2+-K+ Antiport	4 na1[c] + k[e] + ca2[e] <=> 4 na1[e] + k[c] + ca2[c]	1.56869	1.54848	0.02	Transport, extracellular
r0821	Mitochondrial Carrier (Mc) Tcdb:2.A.29.2.2	fum[c] + succ[m] <=> succ[c] + fum[m]	0.561007	0.580993	0.02	Transport, mitochondrial
r2127	Major Facilitator (Mfs) Tcdb:2.A.1.13.1	but[c] + lac_L[e] <=> lac_L[c] + but[e]	-0.0224742	-0.00212592	0.02	Transport, extracellular
LACLt	Lactate Transport	lac_L[x] -> lac_L[c]	0.037087	0.0168317	0.02	Transport, peroxisomal
DOPAENT4tc	Dopa Transport by Ent4	h[e] + dopa[e] <=> h[c] + dopa[c]	0.337931	0.317468	0.02	Transport, extracellular
PROPAT4te	Transport of Proline via Pat4	pro_L[e] <=> pro_L[c]	1.5219	1.50147	0.02	Transport, extracellular
EX_glyhislys[e]	Exchange of GlyHisLys	glyhislys[e] ->	1.27203	1.25219	0.02	Exchange/demand reaction
EX_hisglylys[e]	Exchange of HisGlyLys	hisglylys[e] ->	1.27203	1.25219	0.02	Exchange/demand reaction
GLYHISLYSt	Transport of GlyHisLys, Extracellular	h[e] + glyhislys[e] <=> h[c] + glyhislys[c]	-1.27203	-1.25219	0.02	Transport, extracellular
HISGLYLYSt	Transport of HisGlyLys, Extracellular	h[e] + hisglylys[e] <=> h[c] + hisglylys[c]	-1.27203	-1.25219	0.02	Transport, extracellular
GLYHISLYSr	Metabolism (Formation/Degradation) of GlyHisLys	2 h2o[c] + glyhislys[c] <=> gly[c] + lys_L[c] + his_L[c]	-1.27203	-1.25219	0.02	Peptide metabolism
HISGLYLYSr	Metabolism (Formation/Degradation) of HisGlyLys	2 h2o[c] + hisglylys[c] <=> gly[c] + lys_L[c] + his_L[c]	-1.27203	-1.25219	0.02	Peptide metabolism
GLNt4	Transport of L-Glutamine via Sodium Symport, Reversible	na1[e] + gln_L[e] -> na1[c] + gln_L[c]	2.02305	2.00343	0.02	Transport, extracellular
2HBt2	2-Hydroxybutyrate Symport with Proton	h[e] + 2hb[e] <=> h[c] + 2hb[c]	-0.309484	-0.32811	0.019	Transport, extracellular
ACONTm	Aconitate Hydratase	cit[m] <=> icit[m]	0.401218	0.419784	0.019	Citric acid cycle
NKCC2t	Na+-K+-Cl- Symport (NH4+)	na1[e] + nh4[e] + 2 cl[e] <=> nh4[c] + na1[c] + 2 cl[c]	-4.04932	-4.03032	0.019	Transport, extracellular
r0835	Mitochondrial Carrier (Mc) Tcdb:2.A.29.2.2	so4[m] + HC00319[c] <=> so4[c] + HC00319[m]	0.352749	0.371536	0.019	Transport, mitochondrial
r0836	Mitochondrial Carrier (Mc) Tcdb:2.A.29.2.2	so3[m] + HC00319[c] <=> so3[c] + HC00319[m]	0.352748	0.371536	0.019	Transport, mitochondrial
MTHFD2	Methylenetetrahydrofolate Dehydrogenase (NAD)	nad[c] + mlthf[c] <=> nadh[c] + methf[c]	-0.428942	-0.409446	0.019	Folate metabolism
ACRNtm	O-Acetylcarnintine Transport into Mitochondria via Diffusion	acrn[c] <=> acrn[m]	-0.204774	-0.222814	0.018	Transport, mitochondrial
EX_hco3[e]	Exchange of Bicarbonate	hco3[e] <=>	3.48785	3.50634	0.018	Exchange/demand reaction
MI14P4P	Inositol-1, 4-Bisphosphate 4-Phosphatase	h2o[c] + mi14p[c] -> pi[c] + mi1p_D[c]	0.262228	0.280471	0.018	Inositol phosphate metabolism
MI14PP	Inositol-1, 4-Bisphosphate 1-Phosphatase	h2o[c] + mi14p[c] -> pi[c] + mi4p_D[c]	0.262228	0.280471	0.018	Inositol phosphate metabolism
r2083	Major Facilitator (Mfs) Tcdb:2.A.1.13.1	acac[c] + lac_L[e] <=> lac_L[c] + acac[e]	0.0230923	0.0414326	0.018	Transport, extracellular
r2380	Mitochondrial Carrier (Mc) Tcdb:2.A.29.7.2	oxa[c] + HC00342[m] <=> HC00342[c] + oxa[m]	0.291006	0.309464	0.018	Transport, mitochondrial
RE2640C	N-Acyl-Aliphatic-L-Amino Acid Amidohydrolase	h2o[c] + C02712[c] <=> ac[c] + met_L[c]	-0.464703	-0.482604	0.018	Methionine and cysteine metabolism
C02712te	Transport of N-Acetylmethionine, Extracellular	na1[c] + C02712[c] <=> na1[e] + C02712[e]	0.464703	0.482605	0.018	Transport, extracellular
EX_C02712[e]	Exchange of N-Acetylmethionine	C02712[e] ->	0.464703	0.482605	0.018	Exchange/demand reaction
HC00900t1	Transport of Methylmalonate, Antiport with Sulphite	HC00900[c] + so3[e] <=> so3[c] + HC00900[e]	0.392602	0.374226	0.018	Transport, extracellular
HC00900t4	Transport of Methylmalonate, Antiport with Phsophate	pi[e] + HC00900[c] <=> pi[c] + HC00900[e]	-0.392601	-0.374226	0.018	Transport, extracellular
H2CO3D	Carboxylic Acid Dissociation	h2o[c] + co2[c] <=> h[c] + hco3[c]	3.49484	3.51334	0.018	Miscellaneous
MI1PP	Myo-Inositol 1-Phosphatase	h2o[c] + mi1p_D[c] -> pi[c] + inost[c]	0.262228	0.280471	0.018	Inositol phosphate metabolism
MI4PP	Myo-Inositol 4-Phosphatase	h2o[c] + mi4p_D[c] -> pi[c] + inost[c]	0.262228	0.280471	0.018	Inositol phosphate metabolism
HMR_3951	HMR_3951	na1[c] + so3[c] <=> na1[e] + so3[e]	0.392601	0.374226	0.018	Transport, extracellular
r1576	Amino Acid-Polyamine-Organocation (Apc) Tcdb:2.A.3.8.1	gln_L[e] + tyr_L[c] <=> gln_L[c] + tyr_L[e]	0.513722	0.497142	0.017	Transport, extracellular
r2121	Major Facilitator (Mfs) Tcdb:2.A.1.13.1	lac_L[c] + ppa[e] <=> ppa[c] + lac_L[e]	-0.0564331	-0.0738813	0.017	Transport, extracellular
PGI	Glucose-6-Phosphate Isomerase	g6p[c] <=> f6p[c]	0.206163	0.188758	0.017	Glycolysis/gluconeogenesis
PYRt2r	Transport of Pyruvate Reversible via Proton Symport	h[e] + pyr[e] <=> h[c] + pyr[c]	-0.343712	-0.360687	0.017	Transport, extracellular
r2101	Major Facilitator (Mfs) Tcdb:2.A.1.13.1	ac[c] + akg[e] <=> akg[c] + ac[e]	0.0716855	0.0552348	0.016	Transport, extracellular
r2111	Major Facilitator (Mfs) Tcdb:2.A.1.13.1	ac[e] + ppa[c] <=> ac[c] + ppa[e]	-0.210734	-0.226472	0.016	Transport, extracellular
r2526	Major Facilitator (Mfs) Tcdb:2.A.1.44.1	ser_L[e] <=> ser_L[c]	1.01174	0.995283	0.016	Transport, extracellular
r2532	Major Facilitator (Mfs) Tcdb:2.A.1.44.1	asn_L[e] <=> asn_L[c]	1.11757	1.10193	0.016	Transport, extracellular
BUTt2r	Butyrate Transport via Proton Symport, Reversible	h[e] + but[e] <=> h[c] + but[c]	-0.258073	-0.273607	0.016	Transport, extracellular
NAt3_1	Sodium Proton Antiporter (H:Na Is 1:1)	h[e] + na1[c] <=> h[c] + na1[e]	0.673999	0.658065	0.016	Transport, extracellular
ADK1m	Adenylate Kinase, Mitochondrial	atp[m] + amp[m] <=> 2 adp[m]	0.272683	0.287916	0.015	Nucleotide interconversion
ADK3m	Adentylate Kinase (GTP)	amp[m] + gtp[m] <=> adp[m] + gdp[m]	-0.0461823	-0.0614154	0.015	Nucleotide interconversion
ALADGLNexR	L-Alanine/Glutamine Reversible Antiport	ala_D[e] + gln_L[c] <=> ala_D[c] + gln_L[e]	-0.921136	-0.906011	0.015	Transport, extracellular
FAS100COA	Fatty Acyl Coenzyme A Synthase (N-C10:0CoA)	3 h[c] + 2 nadph[c] + occoa[c] + malcoa[c] -> h2o[c] + 2 nadp[c] + co2[c] + coa[c] + dcacoa[c]	0.0644377	0.0497026	0.015	Fatty acid synthesis
GLCt1r	Glucose Transport (Uniport)	glc_D[e] <=> glc_D[c]	0.351101	0.335695	0.015	Transport, extracellular
ITCOAL1m	Itaconate- Coenzyme A Ligase (GDP-Forming), Mitochondrial	coa[m] + gtp[m] + itacon[m] <=> pi[m] + gdp[m] + itaccoa[m]	-0.157657	-0.172737	0.015	C5-branched dibasic acid metabolism
ITCOALm	Itaconate- Coenzyme A Ligase (ADP-Forming), Mitochondrial	coa[m] + atp[m] + itacon[m] -> adp[m] + pi[m] + itaccoa[m]	0.157657	0.172737	0.015	C5-branched dibasic acid metabolism
MALSO3tm	Malate:Sulfite Antiport, Mitochondrial	so3[m] + mal_L[c] <=> so3[c] + mal_L[m]	-0.191535	-0.206848	0.015	Transport, mitochondrial
MALSO4tm	Malate:Sulfate Antiport, Mitochondrial	mal_L[c] + so4[m] <=> mal_L[m] + so4[c]	-0.191535	-0.206848	0.015	Transport, mitochondrial
MECOALm	Mesaconate- Coenzyme A Ligase (ADP-Forming), Mitochondrial	coa[m] + atp[m] + mescon[m] -> adp[m] + pi[m] + mescoa[m]	0.157657	0.172737	0.015	C5-branched dibasic acid metabolism
MECOAS1m	Mesaconate- Coenzyme A Ligase (GDP-Forming)	coa[m] + gtp[m] + mescon[m] <=> pi[m] + gdp[m] + mescoa[m]	-0.157657	-0.172737	0.015	C5-branched dibasic acid metabolism
SUCOAS1m	Succinate- Coenzyme A Ligase (GDP-Forming)	coa[m] + gtp[m] + succ[m] <=> pi[m] + gdp[m] + succoa[m]	-0.902146	-0.887334	0.015	Citric acid cycle
r0636	Octanoyl Coenzyme A:L-Carnitine O-Octanoyltransferase	coa[m] + c8crn[m] <=> crn[m] + occoa[m]	-0.0644377	-0.0497026	0.015	Fatty acid oxidation
r0735	Trans-Dec-2-Enoyl Coenzyme A Reductase	nadp[m] + dcacoa[m] <=> h[m] + nadph[m] + dc2coa[m]	0.0644377	0.0497027	0.015	Fatty acid oxidation
r1563	Amino Acid-Polyamine-Organocation (Apc) Tcdb:2.A.3.8.1	ala_L[e] + tyr_L[c] <=> ala_L[c] + tyr_L[e]	-0.628717	-0.644079	0.015	Transport, extracellular
r2080	Major Facilitator (Mfs) Tcdb:2.A.1.13.1	acac[c] + ac[e] <=> ac[c] + acac[e]	-0.245589	-0.260546	0.015	Transport, extracellular
r2371	Mitochondrial Carrier (Mc) Tcdb:2.A.29.7.2	cit[m] + HC00342[c] <=> cit[c] + HC00342[m]	0.2663	0.281386	0.015	Transport, mitochondrial
r2434	Mitochondrial Carrier (Mc) Tcdb:2.A.29.8.3	crn[m] + c8crn[c] <=> crn[c] + c8crn[m]	-0.0644376	-0.0497028	0.015	Transport, mitochondrial
C80CPT1	Production of Octanoylcarnitine	crn[c] + occoa[c] <=> coa[c] + c8crn[c]	-0.0644376	-0.0497028	0.015	Fatty acid oxidation
LKYNRtr3	Transport of L-Kynurenine	leu_L[c] + Lkynr[e] <=> Lkynr[c] + leu_L[e]	-0.603591	-0.618303	0.015	Transport, extracellular
r2378	Mitochondrial Carrier (Mc) Tcdb:2.A.29.7.2	succ[c] + HC00342[m] <=> succ[m] + HC00342[c]	0.0256714	0.0393933	0.014	Transport, mitochondrial
4MOPte	Transport of 4-Methyl-2-Oxopentanoate	4mop[e] <=> 4mop[c]	0.195101	0.180715	0.014	Transport, extracellular
EX_4mop[e]	Exchange of 4-Methyl-2-Oxopentanoate	4mop[e] <=>	-0.195101	-0.180715	0.014	Exchange/demand reaction
ALAPAT4te	Transport of Alanine via Pat4	ala_L[e] <=> ala_L[c]	0.673444	0.659298	0.014	Transport, extracellular
ACACt2	Acetoacetate Transport via Proton Symport	h[e] + acac[e] <=> h[c] + acac[c]	-0.30688	-0.320563	0.014	Transport, extracellular
GF6PTA	Glutamine-Fructose-6-Phosphate Transaminase	gln_L[c] + f6p[c] -> glu_L[c] + gam6p[c]	0.794056	0.779798	0.014	Aminosugar metabolism
ILETA	Isoleucine Transaminase	akg[c] + ile_L[c] <=> glu_L[c] + 3mop[c]	1.5001	1.48571	0.014	Valine, leucine, and isoleucine metabolism
LEUTA	Leucine Transaminase	akg[c] + leu_L[c] <=> glu_L[c] + 4mop[c]	-0.195101	-0.180715	0.014	Valine, leucine, and isoleucine metabolism
G6PDA	Glucosamine-6-Phosphate Deaminase	h2o[c] + gam6p[c] -> nh4[c] + f6p[c]	0.794055	0.779798	0.014	Aminosugar metabolism
HMR_0482	Sn-Glycerol-3-Phosphate: (Acceptor) 2-Oxidoreductase	dhap[c] + fadh2[c] <=> fad[c] + glyc3p[c]	-0.50122	-0.487105	0.014	Glycerophospholipid metabolism
10FTHFtm	10-Formyltetrahydrofolate Mitochondrial Transport via Diffusion	10fthf[c] <=> 10fthf[m]	-0.654965	-0.64166	0.013	Transport, mitochondrial
CLS_hs	Cardiolipin Synthase (Homo Sapiens)	cdpdag_hs[c] + pglyc_hs[c] -> h[c] + cmp[c] + clpn_hs[c]	0.066489	0.0530286	0.013	Glycerophospholipid metabolism
CSNAT2m	Carnitine O-Aceyltransferase, Mitochondrial	coa[m] + pcrn[m] <=> ppcoa[m] + crn[m]	-0.0105243	0.00221475	0.013	Fatty acid oxidation
DOPAtu	Transport of Dopamine via Uniport	dopa[e] <=> dopa[c]	0.0986571	0.0858834	0.013	Transport, extracellular
MTHFCm	Methenyltetrahydrifikate Cyclohydrolase, Mitochondrial	h2o[m] + methf[m] <=> 10fthf[m] + h[m]	0.654966	0.64166	0.013	Folate metabolism
PGPPT	Phosphatidyl-CMP: Glycerophosphate Phosphatidyltransferase	cdpdag_hs[c] + glyc3p[c] -> h[c] + cmp[c] + pgp_hs[c]	0.0664888	0.0530287	0.013	Glycerophospholipid metabolism
VALtec	L-Valine Transport via Diffusion (Extracellular to Cytosol)	val_L[e] <=> val_L[c]	1.83477	1.82134	0.013	Transport, extracellular
r1599	Amino Acid-Polyamine-Organocation (Apc) Tcdb:2.A.3.8.1	tyr_L[c] + met_L[e] <=> met_L[c] + tyr_L[e]	-0.0882703	-0.100813	0.013	Transport, extracellular
r2113	Major Facilitator (Mfs) Tcdb:2.A.1.13.1	ac[e] + but[c] <=> ac[c] + but[e]	-0.294121	-0.307216	0.013	Transport, extracellular
MLTHFtm	Transport of 5,10-Methylenetetrahydrofolate, Mitochondrial	mlthf[c] <=> mlthf[m]	0.654966	0.641661	0.013	Transport, mitochondrial
PGPP_hsc	Transport of Phosphatidyl Glycerol Phosphate, Mitochondrial	h2o[m] + pgp_hs[m] -> pi[m] + pglyc_hs[m]	0.0664887	0.0530288	0.013	Glycerophospholipid metabolism
ARGtD	L-Arginine Transport via Diffusion	arg_L[e] <=> arg_L[c]	1.15608	1.14356	0.013	Transport, extracellular
PGP_hs_tm	Transport of Phosphatidyl Glycerol Phosphate, Mitochondrial	pgp_hs[m] <=> pgp_hs[c]	-0.0664888	-0.0530289	0.013	Transport, mitochondrial
PGLYCtm	Transport of Phosphatidylglycerol, Endoplasmatic Reticulum	pglyc_hs[m] <=> pglyc_hs[c]	0.0664888	0.0530286	0.013	Transport, mitochondrial
MTHFC	Methenyltetrahydrofolate Cyclohydrolase	h2o[c] + methf[c] <=> 10fthf[c] + h[c]	-0.654966	-0.64166	0.013	Folate metabolism
r0398	NADPH:6, 7-Dihydropteridine Oxidoreductase Ec:1.5.1.34	h[c] + nadph[c] + dhbpt[c] -> nadp[c] + thbpt[c]	0.0669783	0.079801	0.013	Tetrahydrobiopterin metabolism
DM_clpn_hs[c]	Demand of cardiolipin	clpn_hs[c] ->	0.0664888	0.0530284	0.013	Exchange/demand reaction
D3AIBTm	D-3-Amino-Isobutanoate:Pyruvate Aminotransferase, Mitochondrial	pyr[m] + 3aib_D[m] <=> 2mop[m] + ala_L[m]	-0.415355	-0.427467	0.012	Pyrimidine catabolism
DURAD2	Dihydrothymin Dehydrogenase (NADP)	nadp[c] + 56dthm[c] <=> h[c] + nadph[c] + thym[c]	0.0928119	0.0813077	0.012	Pyrimidine catabolism
INSTt2r	Transport of Inositol via Proton Symport	h[e] + inost[e] <=> h[c] + inost[c]	0.567701	0.555725	0.012	Transport, extracellular
RETNt	Retinoic Acid Transport	retn[c] <=> retn[e]	0.542617	0.554843	0.012	Transport, extracellular
XYLUR	Xylulose Reductase	h[c] + nadph[c] + xylu_L[c] <=> nadp[c] + xylt[c]	-0.092812	-0.0813077	0.012	Pentose phosphate pathway
r0224	5, 6, 7, 8-Tetrahydrofolate:NAD+ Oxidoreductase	h[c] + nadh[c] + dhf[c] -> nad[c] + thf[c]	0.0928119	0.0813077	0.012	Folate metabolism
r0330	5, 6-Dihydrothymine:NAD+ Oxidoreductase	h[c] + nadh[c] + thym[c] -> nad[c] + 56dthm[c]	0.092812	0.0813078	0.012	Pyrimidine catabolism
r0355	Hexokinase	datp[c] + glc_D[c] -> h[c] + dadp[c] + g6p[c]	0.15882	0.146776	0.012	Glycolysis/gluconeogenesis
r0483	(R)-3-Amino-2-Methylpropanoate:2-Oxoglutarate Aminotransferase	akg[m] + 3aib_D[m] <=> 2mop[m] + glu_L[m]	0.415354	0.427467	0.012	Pyrimidine catabolism
r0552	P-Cumic Alcohol:NAD+ Oxidoreductase	h2o[c] + nad[c] + betald[c] <=> 2 h[c] + nadh[c] + glyb[c]	-0.0928121	-0.0813077	0.012	Glycine, serine, alanine, and threonine metabolism
r0553	P-Cumic Alcohol:NADP+ Oxidoreductase	h2o[c] + nadp[c] + betald[c] <=> 2 h[c] + nadph[c] + glyb[c]	0.092812	0.0813076	0.012	Glycine, serine, alanine, and threonine metabolism
r0688	3Alpha, 7Alpha-Dihydroxy-5Beta-Cholestan-26-Al:NAD+ Oxidoreductase Bile Acid Biosynthesis	h2o[c] + nad[c] + xol7ah2al[c] <=> 2 h[c] + nadh[c] + dhcholestanate[c]	-0.0928121	-0.0813076	0.012	Bile acid synthesis
r0784	Xylitol:NAD Oxidoreductase Pentose And Glucuronate Interconversions	nad[c] + xylt[c] <=> h[c] + nadh[c] + xylu_L[c]	-0.0928121	-0.0813079	0.012	Pentose phosphate pathway
r1588	Amino Acid-Polyamine-Organocation (Apc) Tcdb:2.A.3.8.1	ser_L[e] + tyr_L[c] <=> ser_L[c] + tyr_L[e]	-0.359865	-0.372003	0.012	Transport, extracellular
r1609	Amino Acid-Polyamine-Organocation (Apc) Tcdb:2.A.3.8.1	tyr_L[c] + trp_L[e] <=> trp_L[c] + tyr_L[e]	-0.0640537	-0.0762849	0.012	Transport, extracellular
r1628	Amino Acid-Polyamine-Organocation (Apc) Tcdb:2.A.3.8.1	leu_L[c] + tyr_L[e] <=> tyr_L[c] + leu_L[e]	-0.227688	-0.215423	0.012	Transport, extracellular
r1633	Amino Acid-Polyamine-Organocation (Apc) Tcdb:2.A.3.8.1	hom_L[c] + tyr_L[e] <=> hom_L[e] + tyr_L[c]	0.14634	0.158584	0.012	Transport, extracellular
r1634	Amino Acid-Polyamine-Organocation (Apc) Tcdb:2.A.3.8.1	ile_L[c] + tyr_L[e] <=> tyr_L[c] + ile_L[e]	-0.318277	-0.305872	0.012	Transport, extracellular
r2094	Major Facilitator (Mfs) Tcdb:2.A.1.13.1	ac[c] + pyr[e] <=> pyr[c] + ac[e]	0.210321	0.222225	0.012	Transport, extracellular
r2110	Major Facilitator (Mfs) Tcdb:2.A.1.13.1	ac[e] + for[c] <=> ac[c] + for[e]	-0.412959	-0.42489	0.012	Transport, extracellular
r2114	Major Facilitator (Mfs) Tcdb:2.A.1.13.1	ac[e] + retn[c] <=> ac[c] + retn[e]	-0.27177	-0.283434	0.012	Transport, extracellular
RE1807C	RE1807C	h2o[c] + nadp[c] + xol7ah2al[c] <=> 2 h[c] + nadph[c] + dhcholestanate[c]	0.0928121	0.0813079	0.012	Bile acid synthesis
RE2626C	RE2626C	h2o[c] + nadp[c] + CE4872[c] <=> 2 h[c] + nadph[c] + thcholstoic[c]	0.092812	0.0813078	0.012	Bile acid synthesis
RE3346C	Aldehyde Dehydrogenase (NAD+)	2 h[c] + nadh[c] + thcholstoic[c] <=> h2o[c] + nad[c] + CE4872[c]	0.092812	0.0813076	0.012	Bile acid synthesis
ASPPROASCT1	Aspartate Intake by System Asct-1 Transporter	na1[e] + asp_L[e] + pro_L[c] -> na1[c] + asp_L[c] + pro_L[e]	0.895295	0.882883	0.012	Transport, extracellular
DHFR	Dihydrofolate Reductase	h[c] + nadph[c] + dhf[c] <=> nadp[c] + thf[c]	-0.092812	-0.0813077	0.012	Folate metabolism
2M3OVCOAm	Formation of 2-Methyl-3-Oxo-Valeryl Coa	2 ppcoa[m] <=> coa[m] + 2m3ovcoa[m]	0.39445	0.382716	0.012	Propanoate metabolism
2M3OVACm	Formation of 2-Methyl-3-Oxo-Valerate	h2o[m] + 2m3ovcoa[m] -> h[m] + coa[m] + 2m3ovac[m]	0.39445	0.382716	0.012	Propanoate metabolism
2M3OVACtm	Transport of 2-Methyl-3-Oxo-Valerate, Mitochondrial	2m3ovac[m] -> 2m3ovac[c]	0.394449	0.382716	0.012	Transport, mitochondrial
2M3HVACc	Formation of 2-Methyl-3-Hydroxy-Valerate	h[c] + nadh[c] + 2m3ovac[c] <=> nad[c] + 2m3hvac[c]	0.39445	0.382716	0.012	Propanoate metabolism
2M3HVACte	Transport of 2-Methyl-3-Hydroxy-Valerate	2m3hvac[c] -> 2m3hvac[e]	0.39445	0.382716	0.012	Transport, extracellular
EX_2m3hvac[e]	Exchange of 2-Methyl-3-Hydroxy-Valerate	2m3hvac[e] ->	0.39445	0.382716	0.012	Exchange/demand reaction
HMR_9191	HMR_9191	ser_D[e] -> ser_D[c]	1.29904	1.28718	0.012	Transport, extracellular
ABUTt4_2_r	4-Aminobutyrate Reversible Transport in via Sodium Symport (1:2)	2 na1[e] + 4abut[e] <=> 2 na1[c] + 4abut[c]	-0.649622	-0.63825	0.011	Transport, extracellular
CITt4_2	Citrate Transport via Sodium Symport	2 na1[e] + cit[e] <=> 2 na1[c] + cit[c]	-0.658621	-0.647797	0.011	Transport, extracellular
CLOHtex2	Chloride Transport via Hydroxide Antiport (2:1)	h2o[c] + 2 cl[e] -> h2o[e] + 2 cl[c]	0.070223	0.0588143	0.011	Transport, extracellular
FAS120COA	Fatty-Acyl Coenzyme A Synthase (N-C12:0CoA)	3 h[c] + 2 nadph[c] + malcoa[c] + dcacoa[c] -> h2o[c] + 2 nadp[c] + co2[c] + coa[c] + ddcacoa[c]	0.0505367	0.0394881	0.011	Fatty acid synthesis
FUMTSULtm	Fumarate:Thiosulfate Antiport, Mitochondrial	fum[c] + tsul[m] <=> fum[m] + tsul[c]	0.188172	0.199201	0.011	Transport, mitochondrial
H2Otp	H2O Transport, Peroxisomal	h2o[c] <=> h2o[x]	-0.189452	-0.178303	0.011	Transport, peroxisomal
MALTSULtm	Malate:Thiosulfate Antiport, Mitochondrial	mal_L[c] + tsul[m] <=> mal_L[m] + tsul[c]	-0.188172	-0.199201	0.011	Transport, mitochondrial
TAURt4_2_r	Taurine Transport (Sodium Symport) (2:1)	2 na1[e] + taur[e] <=> 2 na1[c] + taur[c]	-0.650593	-0.639217	0.011	Transport, extracellular
r0408	ATP:Sedoheptulose 7-Phosphate 1-Phosphotransferase	atp[c] + s7p[c] <=> h[c] + adp[c] + HC00361[c]	-0.184523	-0.173623	0.011	Miscellaneous
r0409	UTP:Sedoheptulose 7-Phosphate 1-Phosphotransferase	utp[c] + s7p[c] <=> h[c] + udp[c] + HC00361[c]	0.184523	0.173623	0.011	Miscellaneous
r0638	Trans-Dodec-2-Enoyl Coenzyme A Reductase	nadp[m] + ddcacoa[m] <=> h[m] + nadph[m] + dd2coa[m]	0.0505366	0.0394881	0.011	Fatty acid oxidation
r0660	(S)-3-Hydroxydodecanoyl Coenzyme A Hydro-Lyase	3hddcoa[m] <=> h2o[m] + dd2coa[m]	-0.0505366	-0.0394882	0.011	Fatty acid oxidation
r0722	(S)-3-Hydroxydodecanoyl Coenzyme A:NAD+ Oxidoreductase	nad[m] + 3hddcoa[m] <=> h[m] + nadh[m] + 3oddcoa[m]	0.0505367	0.0394882	0.011	Fatty acid oxidation
r0724	Decanoyl Coenzyme A:Acetyl Coenzyme A C-Acyltransferase	accoa[m] + dcacoa[m] <=> coa[m] + 3oddcoa[m]	-0.0505364	-0.0394883	0.011	Fatty acid oxidation
r1088	Active Transport	h[e] + cit[e] <=> h[c] + cit[c]	0.404622	0.393797	0.011	Transport, extracellular
r1627	Amino Acid-Polyamine-Organocation (Apc) Tcdb:2.A.3.8.1	cys_L[c] + tyr_L[e] <=> cys_L[e] + tyr_L[c]	0.105961	0.116667	0.011	Transport, extracellular
r1630	Amino Acid-Polyamine-Organocation (Apc) Tcdb:2.A.3.8.1	asn_L[c] + tyr_L[e] <=> asn_L[e] + tyr_L[c]	0.293999	0.304553	0.011	Transport, extracellular
r1632	Amino Acid-Polyamine-Organocation (Apc) Tcdb:2.A.3.8.1	thr_L[c] + tyr_L[e] <=> thr_L[e] + tyr_L[c]	0.0654427	0.0760112	0.011	Transport, extracellular
r1671	Y+Lat2 Utilized Transport	citr_L[c] + his_L[e] <=> his_L[c] + citr_L[e]	0.541134	0.52995	0.011	Transport, extracellular
FAOXC101C8m	Fatty Acid Beta Oxidation (C10:1->C8), Mitochondrial	h2o[m] + nad[m] + coa[m] + dc2coa[m] -> h[m] + nadh[m] + accoa[m] + occoa[m]	0.0483359	0.0372804	0.011	Fatty acid oxidation
DHPR	6, 7-Dihydropteridine Reductase	h[c] + nadh[c] + dhbpt[c] -> nad[c] + thbpt[c]	0.256979	0.246315	0.011	Tetrahydrobiopterin metabolism
3AIBSYMPt	3-Amino-Isobutyrate Transport, Sodium Symport	2 na1[e] + 3aib[e] <=> 2 na1[c] + 3aib[c]	-0.52646	-0.515672	0.011	Transport, extracellular
3AIBt1	3-Amino-Isobutyrate Transport, Proton Symport	h[e] + 3aib[e] <=> h[c] + 3aib[c]	0.52646	0.515672	0.011	Transport, extracellular
HMR_0155	HMR_0155	but[e] <=> but[c]	-0.516911	-0.527447	0.011	Transport, extracellular
HMR_2602	Carnitine O-Palmitoyltransferase	coa[c] + M01729[c] <=> crn[c] + ddcacoa[c]	-0.0505365	-0.0394881	0.011	Fatty acid oxidation
HMR_2603	HMR_2603	crn[c] + M01729[m] <=> crn[m] + M01729[c]	-0.0505366	-0.0394882	0.011	Transport, mitochondrial
HMR_2604	Carnitine O-Acetyltransferase	coa[m] + M01729[m] <=> crn[m] + ddcacoa[m]	0.0505365	0.0394883	0.011	Transport, mitochondrial
ACACT10m	Acetyl Coenzyme A C-Acetyltransferase, Mitochondrial	coa[m] + 2maacoa[m] <=> accoa[m] + ppcoa[m]	1.02756	1.03752	0.01	Valine, leucine, and isoleucine metabolism
C160CPT2	C160 Transport into the Mitochondria	coa[m] + pmtcrn[m] <=> crn[m] + pmtcoa[m]	0.0443516	0.0343937	0.01	Fatty acid oxidation
CATp	Catalase A, Peroxisomal	2 h2o2[x] -> o2[x] + 2 h2o[x]	0.103304	0.112842	0.01	Miscellaneous
CSNATp	Carnitine O-Acetyltransferase, Reverse Direction, Peroxisomal	accoa[x] + crn[x] <=> coa[x] + acrn[x]	-0.104474	-0.114428	0.01	Fatty acid oxidation
FAS160COA	Fatty-Acyl Coenzyme A Synthase (N-C16:0CoA)	3 h[c] + 2 nadph[c] + tdcoa[c] + malcoa[c] -> h2o[c] + 2 nadp[c] + co2[c] + coa[c] + pmtcoa[c]	0.0443516	0.0343937	0.01	Fatty acid synthesis
GLYAMDTRc	Glycine Amidinotransferase, Cytosolic	gly[c] + arg_L[c] <=> orn[c] + gudac[c]	5.87899	5.86939	0.01	Urea cycle
HACD9m	3-Hydroxyacyl Coenzyme A Dehydrogenase (2-Methylacetoacetyl Coenzyme A), Mitochondrial	nad[m] + 3hmbcoa[m] <=> h[m] + nadh[m] + 2maacoa[m]	1.02756	1.03752	0.01	Valine, leucine, and isoleucine metabolism
LEUt4	Transport of L-Leucine via Sodium Symport	na1[e] + leu_L[e] -> na1[c] + leu_L[c]	1.38482	1.37459	0.01	Transport, extracellular
SERDGLNexR	D-Serine/Glutamine Reversible Antiport	gln_L[c] + ser_D[e] <=> gln_L[e] + ser_D[c]	-0.768484	-0.758876	0.01	Transport, extracellular
r0309	Trans-Hexadec-2-Enoyl Coenzyme A Reductase	nadp[m] + pmtcoa[m] <=> h[m] + nadph[m] + hdd2coa[m]	0.0443514	0.0343939	0.01	Fatty acid oxidation
r0423	Isocitrate:NADP+ Oxidoreductase (Decarboxylating)	nadp[m] + icit[m] -> h[m] + nadph[m] + HC01434[m]	0.0797694	0.089875	0.01	Miscellaneous
r0653	Myristoyl Coenzyme A:Acetylcoa C-Myristoyltransferase	coa[m] + 3ohdcoa[m] -> accoa[m] + tdcoa[m]	0.0443514	0.0343939	0.01	Fatty acid oxidation
r0714	(S)-3-Hydroxyhexadecanoyl Coenzyme A:NAD+ Oxidoreductase	nad[m] + HC01397[m] -> h[m] + nadh[m] + 3ohdcoa[m]	0.0443514	0.034394	0.01	Fatty acid oxidation
r0716	(S)-3-Hydroxyhexadecanoyl Coenzyme A Hydro-Lyase	h2o[m] + hdd2coa[m] -> HC01397[m]	0.0443515	0.0343939	0.01	Miscellaneous
r0829	Mitochondrial Carrier (Mc) Tcdb:2.A.29.2.2	succ[c] + so4[m] <=> so4[c] + succ[m]	-0.346027	-0.356262	0.01	Transport, mitochondrial
r0830	Mitochondrial Carrier (Mc) Tcdb:2.A.29.2.2	so3[m] + succ[c] <=> so3[c] + succ[m]	-0.346027	-0.356262	0.01	Transport, mitochondrial
r0917	Mitochondrial Carrier (Mc) Tcdb:2.A.29.7.2	cit[c] + icit[m] <=> cit[m] + icit[c]	-0.0415488	-0.031396	0.01	Transport, mitochondrial
r1549	Amino Acid-Polyamine-Organocation (Apc) Tcdb:2.A.3.8.1	gly[e] + tyr_L[c] <=> gly[c] + tyr_L[e]	0.309064	0.299516	0.01	Transport, extracellular
r1629	Amino Acid-Polyamine-Organocation (Apc) Tcdb:2.A.3.8.1	pro_L[c] + tyr_L[e] <=> tyr_L[c] + pro_L[e]	0.0892648	0.0994232	0.01	Transport, extracellular
r1669	Y+Lat2 Utilized Transport	arg_L[e] + citr_L[c] <=> arg_L[c] + citr_L[e]	0.466739	0.456336	0.01	Transport, extracellular
r2087	Major Facilitator (Mfs) Tcdb:2.A.1.13.1	2hb[c] + ac[e] <=> 2hb[e] + ac[c]	-0.243057	-0.253232	0.01	Transport, extracellular
r2115	Major Facilitator (Mfs) Tcdb:2.A.1.13.1	ac[e] + bhb[c] <=> ac[c] + bhb[e]	-0.215204	-0.225526	0.01	Transport, extracellular
INSTt4_2	Inositol Transport via Sodium Symport	2 na1[e] + inost[e] <=> 2 na1[c] + inost[c]	-0.486285	-0.476617	0.01	Transport, extracellular
C2tcx	Transport of Acetylcarnitine from Peroxisomes to Cytosol	acrn[x] <=> acrn[c]	-0.104474	-0.114428	0.01	Transport, peroxisomal
FAOXC101C102x	Fatty Acid Beta Oxidation (C10:1->C10:2), Peroxisomal	o2[x] + dece4coa[x] -> h2o2[x] + dec24dicoa[x]	0.067759	0.0579164	0.01	Fatty acid oxidation
TAUPAT1c	Transport of Taurine by Pat1	h[e] + taur[e] -> h[c] + taur[c]	0.411481	0.401139	0.01	Transport, extracellular
3MOPte	Transport of 3-Methyl-2-Oxopentanoate	3mop[e] <=> 3mop[c]	-1.23216	-1.22252	0.01	Transport, extracellular
EX_3mop[e]	Exchange of 3-Methyl-2-Oxopentanoate	3mop[e] ->	1.23216	1.22252	0.01	Exchange/demand reaction
ARGN	Arginase	h2o[c] + arg_L[c] -> orn[c] + urea[c]	0.159714	0.169309	0.01	Urea cycle
EX_urea[e]	Exchange of Urea	urea[e] ->	0.159715	0.169309	0.01	Exchange/demand reaction
UREAt	Urea Transport via Facilitate Diffusion	urea[e] <=> urea[c]	-0.159715	-0.169309	0.01	Transport, extracellular
ABUTt2r	Transport of 4-Aminobutyrate via Proton Symport, Reversible	h[e] + 4abut[e] <=> h[c] + 4abut[c]	0.412315	0.401971	0.01	Transport, extracellular
CREATt4_2_r	Creatine Transport (Sodium Symport) (2:1)	2 na1[e] + creat[e] <=> 2 na1[c] + creat[c]	-0.940806	-0.93155	0.009	Transport, extracellular
CYSGLTH	Glutathione:Cystine Oxidoreductase	Lcystin[c] + 2 gthrd[c] <=> 2 cys_L[c] + gthox[c]	0.0200905	0.0114933	0.009	Methionine and cysteine metabolism
H2CO3Dm	Carboxylic Acid Dissociation	h2o[m] + co2[m] -> h[m] + hco3[m]	0.197397	0.205923	0.009	Miscellaneous
HMGCOASi	Hydroxymethylglutaryl Coenzyme A Synthase (Ir)	h2o[c] + accoa[c] + aacoa[c] -> h[c] + coa[c] + hmgcoa[c]	0.103897	0.113031	0.009	Cholesterol metabolism
r0027	NADPH:Coa-Glutathione Oxidoreductase	nadp[c] + 2 cys_L[c] <=> h[c] + nadph[c] + Lcystin[c]	0.0200907	0.0114936	0.009	Methionine and cysteine metabolism
r1581	Amino Acid-Polyamine-Organocation (Apc) Tcdb:2.A.3.8.1	gln_L[e] + val_L[c] <=> gln_L[c] + val_L[e]	0.469461	0.460568	0.009	Transport, extracellular
r2312	Resistance-Nodulation-Cell Division (Rnd) Tcdb:2.A.60.1.14	hco3[c] + gthrd[c] + dopa[e] <=> hco3[e] + dopa[c] + gthrd[e]	-0.079593	-0.0889139	0.009	Transport, extracellular
ACACT1r	Acetyl Coenzyme A C-Acetyltransferase	2 accoa[c] <=> coa[c] + aacoa[c]	0.103897	0.113031	0.009	Tryptophan metabolism
C160CPT1	Production of Palmitoylcarnitine	crn[c] + pmtcoa[c] <=> coa[c] + pmtcrn[c]	0.0408428	0.0332311	0.008	Fatty acid oxidation
FADH2tx	Transport of FADH2, Peroxisomal	fadh2[c] <=> fadh2[x]	0.239397	0.231264	0.008	Transport, peroxisomal
FADtx	Transport of FAD, Peroxisomal	fad[c] <=> fad[x]	-0.239397	-0.231264	0.008	Transport, peroxisomal
KCC2t	K+-Cl- Symporter (NH4+)	nh4[e] + cl[e] <=> nh4[c] + cl[c]	-4.45371	-4.44543	0.008	Transport, extracellular
METt4	L-Methionine Transport in via Sodium Symport	na1[e] + met_L[e] -> na1[c] + met_L[c]	0.825728	0.817469	0.008	Transport, extracellular
NADPHtxu	Transport of NADPH, Peroxisome	nadph[c] -> nadph[x]	0.0958247	0.103433	0.008	Transport, peroxisomal
NADPtxu	Transport of NADP, Peroxisome	nadp[x] -> nadp[c]	0.0958247	0.103433	0.008	Transport, peroxisomal
NRPPHRt4_2_r	Transport of Norepinephrine via Sodium Symport (1:2), Reversible	2 na1[e] + nrpphr[e] <=> 2 na1[c] + nrpphr[c]	-0.461763	-0.454248	0.008	Transport, extracellular
PCRNtm	Transport into the Mitochondria from Cytosol (Carnitine)	pcrn[c] <=> pcrn[m]	-1.40375e-05	0.00754812	0.008	Fatty acid oxidation
r2379	Mitochondrial Carrier (Mc) Tcdb:2.A.29.7.2	mal_L[c] + HC00342[m] <=> mal_L[m] + HC00342[c]	0.17216	0.180556	0.008	Transport, mitochondrial
RE1519X	RE1519X	fad[x] + dece4coa[x] <=> fadh2[x] + dec24dicoa[x]	-0.239397	-0.231264	0.008	Fatty acid oxidation
RE2526C	NADPH:Quinone Reductase	h[c] + nadph[c] + CE4888[c] <=> nadp[c] + CE5665[c]	-0.0617839	-0.0541442	0.008	Miscellaneous
RE3273C	Phospholipase D	h2o[c] + pail_hs[c] <=> h[c] + pa_hs[c] + inost[c]	-0.558192	-0.566505	0.008	Phosphatidylinositol phosphate metabolism
C30CPT1	Production of Propionylcarnitine	ppcoa[c] + crn[c] <=> coa[c] + pcrn[c]	-0.0161715	-0.00860054	0.008	Fatty acid oxidation
EX_dchac[e]	Exchange of Deoxycholic Acid	dchac[e] <=>	-0.975501	-0.96756	0.008	Exchange/demand reaction
GLCt4	Glucose Transport via Sodium Symport	na1[e] + glc_D[e] <=> na1[c] + glc_D[c]	-0.0362235	-0.0444003	0.008	Transport, extracellular
C04483t2	Transport of Deoxycholate, Antiport with Bicarbonate	hco3[e] + dchac[c] <=> hco3[c] + dchac[e]	-0.975502	-0.96756	0.008	Transport, extracellular
EX_leuval[e]	Exchange of LeuVal	leuval[e] ->	0.239399	0.23093	0.008	Exchange/demand reaction
LEUVALt	Transport of LeuVal, Extracellular	h[e] + leuval[e] <=> h[c] + leuval[c]	-0.239399	-0.23093	0.008	Transport, extracellular
LEUVALr	Metabolism (Formation/Degradation) of LeuVal	h2o[c] + leuval[c] <=> leu_L[c] + val_L[c]	-0.239399	-0.23093	0.008	Peptide metabolism
r0792	5-Methyltetrahydrofolate:NAD+ Oxidoreductase / Ec:1.5.1.20	nad[c] + 5mthf[c] <=> 2 h[c] + nadh[c] + mlthf[c]	-0.00253731	0.00551175	0.008	Folate metabolism
NADQNOXR	Dt-Diaphorase: NAD Quinone Oxireductase	h[c] + nadh[c] + 23dh1i56dio[c] -> nad[c] + CE5665[c]	0.0617842	0.054144	0.008	Tyrosine metabolism
DACT	2, 3-Dihydro-1H-Indole-5, 6-Dione Tautomerization	23dh1i56dio[c] <=> CE4888[c]	-0.0617841	-0.0541443	0.008	Tyrosine metabolism
HMR_1834	Glycodeoxycholate Amidohydrolase	h[c] + gly[c] + dchac[c] <=> h2o[c] + M01989[c]	1.8485	1.84056	0.008	Bile acid synthesis
HMR_7748	Alpha-D-Glucose 6-Phosphate Ketol-Isomerase	M01389[c] <=> g6p[c]	-0.102103	-0.093624	0.008	Glycolysis/gluconeogenesis
HMR_7749	Beta-D-Glucose 6-Phosphate Ketol-Isomerase	M01389[c] <=> f6p[c]	0.102103	0.093624	0.008	Glycolysis/gluconeogenesis
HMR_8670	HMR_8670	2 cl[e] + for[c] -> 2 cl[c] + for[e]	1.98152	1.98976	0.008	Transport, extracellular
HMR_9189	HMR_9189	M01989[c] <=> M01989[e]	1.8485	1.84056	0.008	Transport, extracellular
EX_M01989[e]	Exchange for Glycodeoxycholic Acid	M01989[e] ->	1.8485	1.84056	0.008	Exchange/demand reaction
EX_hista[e]	Exchange of Histamine	hista[e] ->	0.722156	0.715546	0.007	Exchange/demand reaction
FUMSO3tm	Fumarate:Sulfite Antiport, Mitochondrial	so3[m] + fum[c] <=> so3[c] + fum[m]	0.184813	0.191574	0.007	Transport, mitochondrial
FUMSO4tm	Fumarate:Sulfate Antiport, Mitochondrial	fum[c] + so4[m] <=> fum[m] + so4[c]	0.184813	0.191575	0.007	Transport, mitochondrial
HISDC	Histidine Decarboxylase	h[c] + his_L[c] -> co2[c] + hista[c]	0.722156	0.715546	0.007	Histidine metabolism
HOMt4	L-Homoserine via Sodium Symport	na1[e] + hom_L[e] -> na1[c] + hom_L[c]	0.741969	0.734802	0.007	Transport, extracellular
r1568	Amino Acid-Polyamine-Organocation (Apc) Tcdb:2.A.3.8.1	ala_L[e] + val_L[c] <=> ala_L[c] + val_L[e]	-0.677931	-0.685389	0.007	Transport, extracellular
3HCO3_NAt	Symport of Bicarbonate and Sodium	3 hco3[e] + na1[e] <=> 3 hco3[c] + na1[c]	0.136947	0.130198	0.007	Transport, extracellular
EX_urcan[e]	Exchange of Urocanate	urcan[e] ->	0.372844	0.379454	0.007	Exchange/demand reaction
URCANt	Transport of Urocanate	urcan[c] <=> urcan[e]	0.372844	0.379454	0.007	Transport, extracellular
FUM	Fumarase	h2o[c] + fum[c] <=> mal_L[c]	-0.631091	-0.638465	0.007	Citric acid cycle
H2Ot	H2O Transport via Diffusion	h2o[e] <=> h2o[c]	0.997701	1.00425	0.007	Transport, extracellular
HISD	Histidase	his_L[c] -> nh4[c] + urcan[c]	0.372844	0.379454	0.007	Histidine metabolism
ACCOAtr	Acetyl Coenzyme A Transport	accoa[c] <=> accoa[r]	-0.0682136	-0.07423	0.006	Transport, endoplasmic reticular
ALADGLYexR	D-Alanine/Glycine Reversible Antiport	ala_D[e] + gly[c] <=> ala_D[c] + gly[e]	-0.659549	-0.653323	0.006	Transport, extracellular
CSNATer	Carnitine O-Acetyltransferase, Endolasmic Reticulum	accoa[r] + crn[r] <=> coa[r] + acrn[r]	-0.0682135	-0.0742298	0.006	Fatty acid oxidation
DHCR242r	24-Dehydrocholesterol Reductase [Precursor]	fadh2[r] + chlstol[r] -> fad[r] + lthstrl[r]	0.261823	0.255841	0.006	Cholesterol metabolism
FADH2tru	Transport of FADH2, Endoplasmic Reticulum	fadh2[c] -> fadh2[r]	0.261823	0.255841	0.006	Transport, endoplasmic reticular
FADtru	Transport of FAD, Endoplasmic Reticulum	fad[r] -> fad[c]	0.261823	0.255841	0.006	Transport, endoplasmic reticular
NKCCt	Na+-K+-Cl- Symport	na1[e] + k[e] + 2 cl[e] <=> na1[c] + k[c] + 2 cl[c]	0.616841	0.610566	0.006	Transport, extracellular
NRPPHRtu	Transport of Norepinephrine via Uniport	nrpphr[e] <=> nrpphr[c]	0.324223	0.318536	0.006	Transport, extracellular
THRt4	L-Threonine via Sodium Symport	na1[e] + thr_L[e] -> na1[c] + thr_L[c]	0.860253	0.854741	0.006	Transport, extracellular
TTDCPT2	Carnitine Transferase	coa[m] + ttdcrn[m] <=> crn[m] + tdcoa[m]	-0.0232373	-0.0175892	0.006	Fatty acid oxidation
r0021	Glutathione:NAD+ Oxidoreductase	nad[c] + 2 gthrd[c] <=> h[c] + nadh[c] + gthox[c]	-0.145899	-0.140134	0.006	Glutathione metabolism
r0509	Succinate:Ubiquinone Oxidoreductase	q10[m] + succ[m] -> q10h2[m] + fum[m]	0.360682	0.354288	0.006	Citric acid cycle
r0783	Lanosterol D24-Reductase	nadp[r] + lthstrl[r] <=> h[r] + nadph[r] + chlstol[r]	0.261822	0.255841	0.006	Cholesterol metabolism
r0942	Neurotransmitter:Sodium Symporter (Nss) Tcdb:2.A.22.3.4	creat[c] <=> creat[e]	0.0335037	0.0393819	0.006	Transport, extracellular
r0995	Mitochondrial Carrier (Mc) Tcdb:2.A.29.8.3	crn[c] + acrn[r] <=> acrn[c] + crn[r]	-0.0682135	-0.0742297	0.006	Transport, endoplasmic reticular
r1580	Amino Acid-Polyamine-Organocation (Apc) Tcdb:2.A.3.8.1	asn_L[c] + gln_L[e] <=> asn_L[e] + gln_L[c]	0.911788	0.905606	0.006	Transport, extracellular
r1604	Amino Acid-Polyamine-Organocation (Apc) Tcdb:2.A.3.8.1	met_L[e] + val_L[c] <=> met_L[c] + val_L[e]	-0.125462	-0.13185	0.006	Transport, extracellular
r1614	Amino Acid-Polyamine-Organocation (Apc) Tcdb:2.A.3.8.1	trp_L[e] + val_L[c] <=> trp_L[c] + val_L[e]	-0.10109	-0.107178	0.006	Transport, extracellular
r1631	Amino Acid-Polyamine-Organocation (Apc) Tcdb:2.A.3.8.1	tyr_L[e] + val_L[c] <=> tyr_L[c] + val_L[e]	-0.036817	-0.0306625	0.006	Transport, extracellular
r1644	Amino Acid-Polyamine-Organocation (Apc) Tcdb:2.A.3.8.1	leu_L[e] + val_L[c] <=> leu_L[c] + val_L[e]	0.189434	0.18366	0.006	Transport, extracellular
r1658	Amino Acid-Polyamine-Organocation (Apc) Tcdb:2.A.3.8.1	hom_L[c] + val_L[e] <=> hom_L[e] + val_L[c]	0.184061	0.190089	0.006	Transport, extracellular
r1659	Amino Acid-Polyamine-Organocation (Apc) Tcdb:2.A.3.8.1	ile_L[c] + val_L[e] <=> ile_L[e] + val_L[c]	-0.278561	-0.272931	0.006	Transport, extracellular
r2435	Mitochondrial Carrier (Mc) Tcdb:2.A.29.8.3	crn[m] + pmtcrn[c] <=> crn[c] + pmtcrn[m]	0.0169254	0.0107543	0.006	Transport, mitochondrial
C140CPT1	Production of Myristoylcarnitine	crn[c] + tdcoa[c] <=> coa[c] + ttdcrn[c]	-0.0232373	-0.0175893	0.006	Fatty acid oxidation
GUDACtr2	Transport of Guanidinoacetic Acid	gudac[e] <=> gudac[c]	-4.90467	-4.89846	0.006	Transport, extracellular
EX_gudac[e]	Exchange of Guanidinoacetic Acid	gudac[e] ->	4.90467	4.89846	0.006	Exchange/demand reaction
SRTNENT4tc	Serotonin Transport by Ent4	h[e] + srtn[e] <=> h[c] + srtn[c]	0.253279	0.247519	0.006	Transport, extracellular
EX_lyspheile[e]	Exchange of LysPheIle	lyspheile[e] ->	1.7059	1.69965	0.006	Exchange/demand reaction
LYSPHEILEt	Transport of LysPheIle, Extracellular	h[e] + lyspheile[e] <=> h[c] + lyspheile[c]	-1.7059	-1.69965	0.006	Transport, extracellular
LYSPHEILEr	Metabolism (Formation/Degradation) of LysPheIle	2 h2o[c] + lyspheile[c] <=> lys_L[c] + ile_L[c] + phe_L[c]	-1.7059	-1.69965	0.006	Peptide metabolism
FldAct	Fldact	fald[c] + thf[c] -> h2o[c] + mlthf[c]	0.520745	0.514854	0.006	Miscellaneous
HEX1	Hexokinase (D-Glucose:ATP)	atp[c] + glc_D[c] -> h[c] + adp[c] + g6p[c]	0.0648991	0.0584835	0.006	Glycolysis/gluconeogenesis
L_LACt2r	L-Lactate Reversible Transport via Proton Symport	h[e] + lac_L[e] <=> h[c] + lac_L[c]	-0.28201	-0.275876	0.006	Transport, extracellular
MTHFD	Methylenetetrahydrofolate Dehydrogenase (NADP)	nadp[c] + mlthf[c] <=> nadph[c] + methf[c]	-0.226024	-0.232214	0.006	Folate metabolism
HMR_3915	Histamine N-Methyltransferase	amet[c] + thf[c] -> ahcys[c] + 5mthf[c]	0.251755	0.257646	0.006	Methionine and cysteine metabolism
ALAGLYexR	L-Alanine/Glycine Reversible Antiport	ala_L[e] + gly[c] <=> ala_L[c] + gly[e]	-1.08847	-1.09347	0.005	Transport, extracellular
ALAt4	Alanine-Sodium Symporter	na1[e] + ala_L[e] -> na1[c] + ala_L[c]	0.23196	0.227048	0.005	Transport, extracellular
CLHCO3tex2	Chloride Transport via Bicarbonate Antiport (2:1)	hco3[c] + 2 cl[e] -> hco3[e] + 2 cl[c]	0.837416	0.832365	0.005	Transport, extracellular
CSNAT3x	Carnitine O-Aceyltransferase, Peroxisomal	crn[x] + ppcoa[x] <=> coa[x] + pcrn[x]	0.00564734	0.0108153	0.005	Fatty acid oxidation
CYSt4	Transport of L-Cysteine via Sodium Symport, Reversible	na1[e] + cys_L[e] -> na1[c] + cys_L[c]	0.799597	0.794208	0.005	Transport, extracellular
GALt1r	Galactose Transport (Uniport)	gal[e] <=> gal[c]	0.215806	0.210687	0.005	Transport, extracellular
H2O2tp	Hydrogen Peroxide Peroxisomal Transport via Diffusion	h2o2[c] <=> h2o2[x]	0.121578	0.1268	0.005	Transport, peroxisomal
L_LACDcm	L-Lactate Dehydrogenase, Cytosolic/Mitochondrial	2 ficytC[m] + lac_L[c] -> 2 h[c] + pyr[c] + 2 focytC[m]	0.708151	0.713548	0.005	Pyruvate metabolism
NAt5	Sodium/Ammonium Proton Antiporter	na1[c] + nh4[e] <=> nh4[c] + na1[e]	-4.8973	-4.90203	0.005	Transport, extracellular
NMNATr	Nicotinamide-Nucleotide Adenylyltransferase	h[c] + atp[c] + nmn[c] <=> nad[c] + ppi[c]	-0.529694	-0.52427	0.005	NAD metabolism
PCRNtc	Transport into the Cytosol from Peroxisome (Carnitine)	pcrn[x] -> pcrn[c]	0.00564722	0.0108153	0.005	Fatty acid oxidation
PRDX	Peroxidase (Multiple Substrates)	h2o2[c] + meoh[c] -> 2 h2o[c] + fald[c]	0.0052212	-7.82769e-09	0.005	Miscellaneous
PROt4	Na+/Proline-L Symporter	na1[e] + pro_L[e] -> na1[c] + pro_L[c]	0.824245	0.819529	0.005	Transport, extracellular
SERGLNexR	L-Serine/Glutamine Reversible Antiport	gln_L[c] + ser_L[e] <=> gln_L[e] + ser_L[c]	-1.01078	-1.00603	0.005	Transport, extracellular
SERt4	L-Serine via Sodium Symport	na1[e] + ser_L[e] -> na1[c] + ser_L[c]	0.480232	0.475538	0.005	Transport, extracellular
r0527	Nicotinamide-D-Ribonucleotide Amidohydrolase	h2o[c] + nmn[c] <=> nh4[c] + nicrnt[c]	0.303194	0.29777	0.005	NAD metabolism
r0584	Deamino-NAD+ Nucleotidohydrolase	h2o[c] + dnad[c] <=> 2 h[c] + amp[c] + nicrnt[c]	-0.303194	-0.29777	0.005	NAD metabolism
r0698	Propanoyl Coenzyme A:Acetyl Coenzyme A C-Acyltransferase Bile Acid Biosynthesis	4 h[x] + dcholcoa[x] + ppcoa[x] -> coa[x] + h2o[x] + dhcholestancoa[x]	0.00625264	0.00133008	0.005	Bile acid synthesis
r1019	Postulated Transport Reaction	dcholcoa[x] <=> dcholcoa[c]	-0.00625264	-0.00133015	0.005	Transport, peroxisomal
r1544	Amino Acid-Polyamine-Organocation (Apc) Tcdb:2.A.3.8.1	gln_L[c] + gly[e] <=> gln_L[e] + gly[c]	-0.180259	-0.175277	0.005	Transport, extracellular
r1579	Amino Acid-Polyamine-Organocation (Apc) Tcdb:2.A.3.8.1	gln_L[e] + pro_L[c] <=> gln_L[c] + pro_L[e]	0.626359	0.621651	0.005	Transport, extracellular
r1593	Amino Acid-Polyamine-Organocation (Apc) Tcdb:2.A.3.8.1	ser_L[e] + val_L[c] <=> ser_L[c] + val_L[e]	-0.401301	-0.406684	0.005	Transport, extracellular
r1638	Amino Acid-Polyamine-Organocation (Apc) Tcdb:2.A.3.8.1	cys_L[e] + val_L[c] <=> cys_L[c] + val_L[e]	-0.14329	-0.147814	0.005	Transport, extracellular
r1916	Y+Lat2 Utilized Transport	na1[e] + gly[e] + citr_L[c] -> na1[c] + gly[c] + citr_L[e]	0.711579	0.706081	0.005	Transport, extracellular
r2085	Major Facilitator (Mfs) Tcdb:2.A.1.13.1	2hb[e] + acac[c] <=> 2hb[c] + acac[e]	-0.00240261	-0.00690601	0.005	Transport, extracellular
r2089	Major Facilitator (Mfs) Tcdb:2.A.1.13.1	2hb[c] + ppa[e] <=> 2hb[e] + ppa[c]	-0.0308958	-0.0254463	0.005	Transport, extracellular
r2116	Major Facilitator (Mfs) Tcdb:2.A.1.13.1	ppa[c] + for[e] <=> for[c] + ppa[e]	0.187906	0.18304	0.005	Transport, extracellular
r2124	Major Facilitator (Mfs) Tcdb:2.A.1.13.1	bhb[c] + ppa[e] <=> ppa[c] + bhb[e]	-0.00429481	0.000903907	0.005	Transport, extracellular
r2437	Mitochondrial Carrier (Mc) Tcdb:2.A.29.8.3	crn[m] + pcrn[c] <=> crn[c] + pcrn[m]	-0.0105102	-0.00533308	0.005	Transport, mitochondrial
RE1836C	Propionyl Coenzyme A C2-Trimethyltridecanoyltransferase	o2[c] + coa[c] + dhcholestancoa[c] -> h2o[c] + ppcoa[c] + dcholcoa[c]	0.00625263	0.00133005	0.005	Bile acid synthesis
NDPK8	Nucleoside-Diphosphate Kinase (ATP:dADP)	atp[c] + dadp[c] <=> adp[c] + datp[c]	-0.0930428	-0.0876031	0.005	Nucleotide interconversion
NADS2	NAD Synthase (Glutamine-Hydrolysing)	h2o[c] + atp[c] + gln_L[c] + dnad[c] -> h[c] + nad[c] + glu_L[c] + amp[c] + ppi[c]	0.303194	0.29777	0.005	NAD metabolism
ALCD1	Alcohol Dehydrogenase (Methanol)	nad[c] + meoh[c] <=> h[c] + nadh[c] + fald[c]	-0.00522107	-6.29012e-08	0.005	Miscellaneous
2H3MVc	Formation of 2-Hydroxy-3-Methyl-Valerate	h[c] + nadh[c] + 3mop[c] <=> nad[c] + 2h3mv[c]	0.267937	0.263197	0.005	Valine, leucine, and isoleucine metabolism
2H3MVte	Transport of 2-Hydroxy-3-Methyl-Valerate	2h3mv[c] <=> 2h3mv[e]	0.267937	0.263197	0.005	Transport, extracellular
EX_2h3mv[e]	Exchange of 2-Hydroxy-3-Methyl-Valerate	2h3mv[e] ->	0.267937	0.263197	0.005	Exchange/demand reaction
HMR_1701	HMR_1701	dhcholestancoa[c] <=> dhcholestancoa[x]	-0.00625265	-0.00133024	0.005	Transport, peroxisomal
HMR_6534	HMR_6534	2 hco3[c] + cl[e] -> 2 hco3[e] + cl[c]	0.103629	0.108225	0.005	Transport, extracellular
ACACT1x	Acetyl Coenzyme A C-Acetyltransferase	2 accoa[x] -> coa[x] + aacoa[x]	0.0362578	0.0400096	0.004	Cholesterol metabolism
ALAGLNexR	L-Alanine/Glutamine Reversible Antiport	ala_L[e] + gln_L[c] <=> ala_L[c] + gln_L[e]	-1.44254	-1.43804	0.004	Transport, extracellular
ALOX52	Arachidonate 5-Lipoxygenase	5HPET[c] -> h2o[c] + leuktrA4[c]	0.747283	0.743269	0.004	Eicosanoid metabolism
ASNt4	L-Asparagine Transport in via Sodium Symport	na1[e] + asn_L[e] -> na1[c] + asn_L[c]	0.553787	0.550231	0.004	Transport, extracellular
C160CRNt	C160 Transport into the Mitochondria	pmtcrn[c] <=> pmtcrn[m]	0.0274261	0.0236392	0.004	Fatty acid oxidation
CYSGLUexR	L-Cysteine/L-Glutamine Reversible Exchanger	cys_L[e] + gln_L[c] <=> cys_L[c] + gln_L[e]	-0.648255	-0.644156	0.004	Transport, extracellular
EX_leuktrD4[e]	Exchange of Leukotriene D4	leuktrD4[e] ->	0.747283	0.74327	0.004	Exchange/demand reaction
FOLt2	Folate Transport via Anion Antiport	h2o[c] + fol[e] <=> h2o[e] + fol[c]	-0.334475	-0.338888	0.004	Transport, extracellular
GLYt4	Transport of Glycine via Sodium Symport	na1[e] + gly[e] -> na1[c] + gly[c]	1.55548	1.55106	0.004	Transport, extracellular
LEUKTRD4t	Transport of Leukotriene D4	leuktrD4[e] <=> leuktrD4[c]	-0.747283	-0.74327	0.004	Transport, extracellular
O2tp	Transport of Oxygen, Peroxisomal	o2[c] <=> o2[x]	-0.0182732	-0.0139575	0.004	Transport, peroxisomal
THRGLNexR	L-Threonine/Glycine Reversible Antiport	gln_L[c] + thr_L[e] <=> gln_L[e] + thr_L[c]	-0.595566	-0.591524	0.004	Transport, extracellular
TTDCRNt	Transport into the Mitochondria (Carnitine)	ttdcrn[c] <=> ttdcrn[m]	-0.00637014	-0.00235367	0.004	Fatty acid oxidation
r0130	Gamma-Glutamyltranspeptidase	h2o[e] + gthrd[e] <=> cgly[e] + glu_L[e]	-0.495483	-0.49147	0.004	Glutathione metabolism
r0463	(S)-3-Hydroxy-3-Methylglutaryl Coenzyme A Acetoacetyl Coenzyme A-Lyase (Coa-Acetylating) Synthesis And Degradation of Ketone Bodies Valine, Leucine And Isoleucine Degradation	h[x] + coa[x] + hmgcoa[x] <=> accoa[x] + aacoa[x] + h2o[x]	-0.0362577	-0.0400096	0.004	Cholesterol metabolism
r0634	Octanoyl Coenzyme A:Acetyl Coenzyme A C-Acyltransferase	accoa[m] + occoa[m] <=> coa[m] + 3odcoa[m]	-0.0161015	-0.0124221	0.004	Fatty acid oxidation
r0641	(5-Glutamyl)-Peptide:Amino-Acid 5-Glutamyltransferase Arachidonic Acid Metabolism	h2o[c] + leuktrC4[c] <=> glu_L[c] + leuktrD4[c]	0.747284	0.74327	0.004	Fatty acid oxidation
r0726	(S)-Hydroxydecanoyl Coenzyme A:NAD+ Oxidoreductase	nad[m] + 3hdcoa[m] <=> h[m] + nadh[m] + 3odcoa[m]	0.0161018	0.0124223	0.004	Fatty acid oxidation
r0728	(S)-Hydroxydecanoyl Coenzyme A Hydro-Lyase	3hdcoa[m] <=> h2o[m] + dc2coa[m]	-0.0161017	-0.0124221	0.004	Fatty acid oxidation
r0954	Mct 1 Transport Reaction	mev_R[c] <=> mev_R[x]	-0.0479124	-0.0517165	0.004	Transport, peroxisomal
r1546	Amino Acid-Polyamine-Organocation (Apc) Tcdb:2.A.3.8.1	gly[e] + met_L[c] <=> gly[c] + met_L[e]	0.407023	0.411161	0.004	Transport, extracellular
r1547	Amino Acid-Polyamine-Organocation (Apc) Tcdb:2.A.3.8.1	gly[e] + trp_L[c] <=> gly[c] + trp_L[e]	0.379709	0.383485	0.004	Transport, extracellular
r1556	Amino Acid-Polyamine-Organocation (Apc) Tcdb:2.A.3.8.1	gly[e] + hom_L[c] <=> gly[c] + hom_L[e]	0.473846	0.477615	0.004	Transport, extracellular
r1649	Amino Acid-Polyamine-Organocation (Apc) Tcdb:2.A.3.8.1	pro_L[e] + val_L[c] <=> pro_L[c] + val_L[e]	-0.126463	-0.13045	0.004	Transport, extracellular
r1653	Amino Acid-Polyamine-Organocation (Apc) Tcdb:2.A.3.8.1	asn_L[e] + val_L[c] <=> asn_L[c] + val_L[e]	-0.334015	-0.338003	0.004	Transport, extracellular
r1657	Amino Acid-Polyamine-Organocation (Apc) Tcdb:2.A.3.8.1	thr_L[c] + val_L[e] <=> thr_L[e] + val_L[c]	0.102487	0.106903	0.004	Transport, extracellular
r2041	Amino Acid-Polyamine-Organocation (Apc) Tcdb:2.A.3.8.15	ala_L[c] + his_L[e] -> ala_L[e] + his_L[c]	0.380815	0.38477	0.004	Transport, extracellular
r2081	Major Facilitator (Mfs) Tcdb:2.A.1.13.1	acac[c] + for[e] <=> for[c] + acac[e]	0.153729	0.149873	0.004	Transport, extracellular
r2096	Major Facilitator (Mfs) Tcdb:2.A.1.13.1	ppa[c] + pyr[e] <=> pyr[c] + ppa[e]	-0.000396534	-0.00406244	0.004	Transport, extracellular
r2123	Major Facilitator (Mfs) Tcdb:2.A.1.13.1	retn[c] + ppa[e] <=> ppa[c] + retn[e]	-0.0580477	-0.0538618	0.004	Transport, extracellular
r2126	Major Facilitator (Mfs) Tcdb:2.A.1.13.1	bhb[c] + acac[e] <=> acac[c] + bhb[e]	0.0290021	0.0332623	0.004	Transport, extracellular
r2308	Resistance-Nodulation-Cell Division (Rnd) Tcdb:2.A.60.1.14	hco3[c] + gthrd[c] + hista[e] <=> hco3[e] + gthrd[e] + hista[c]	-0.231327	-0.22731	0.004	Transport, extracellular
r2310	Resistance-Nodulation-Cell Division (Rnd) Tcdb:2.A.60.1.14	hco3[c] + gthrd[c] + srtn[e] <=> hco3[e] + srtn[c] + gthrd[e]	-0.159182	-0.155114	0.004	Transport, extracellular
RE2130C	RE2130C	dopa[c] + fald[c] <=> h2o[c] + CE2172[c]	-0.548348	-0.544668	0.004	Tyrosine metabolism
GLUPROASCT1	Glutamate Intake by System Asct-1 Transporter	na1[e] + glu_L[e] + pro_L[c] -> na1[c] + glu_L[c] + pro_L[e]	3.36992	3.37393	0.004	Transport, extracellular
CLCFTRte	Chloride Transport by Cftr	cl[c] <=> cl[e]	-0.471674	-0.467235	0.004	Transport, extracellular
FOLOATPtc	Folate Transport by OATP	hco3[c] + fol[e] <=> hco3[e] + fol[c]	0.334475	0.338888	0.004	Transport, extracellular
ADNCNT3tc	Adenosine Transport Cnt3	h[e] + adn[e] <=> h[c] + adn[c]	0.151368	0.147603	0.004	Transport, extracellular
EX_cgly[e]	Exchange of Cysteinyl-Glycine	cgly[e] <=>	-0.495483	-0.49147	0.004	Exchange/demand reaction
EX_gal[e]	Exchange of D-Galactose	gal[e] <=>	-0.0521568	-0.0479364	0.004	Exchange/demand reaction
PGMT	Phosphoglucomutase	g1p[c] <=> g6p[c]	0.0521204	0.0479022	0.004	Glycolysis/gluconeogenesis
UDPG4E	UDPglucose 4-Epimerase	udpg[c] <=> udpgal[c]	-0.0521205	-0.0479024	0.004	Galactose metabolism
GALK	Galactokinase	atp[c] + gal[c] -> h[c] + adp[c] + gal1p[c]	0.0521214	0.0479026	0.004	Galactose metabolism
CE2172t	Transport of 6, 7-Dihydroxy-1, 2, 3, 4-Tetrahydroisoquinoline	CE2172[c] <=> CE2172[e]	-0.548348	-0.544668	0.004	Transport, extracellular
EX_CE2172[e]	Exchange of 6, 7-Dihydroxy-1, 2, 3, 4-Tetrahydroisoquinoline	CE2172[e] <=>	-0.548348	-0.544668	0.004	Exchange/demand reaction
HMR_0182	HMR_0182	dcacoa[c] <=> dcacoa[m]	0.0139011	0.0102147	0.004	Transport, mitochondrial
HMR_1081	Leukotriene-C4 Synthase	leuktrA4[c] + gthrd[c] -> leuktrC4[c]	0.747282	0.743269	0.004	Leukotriene metabolism
HMR_2608	Carnitine O-Palmitoyltransferase	coa[c] + M02973[c] <=> crn[c] + tdcoa[c]	0.021114	0.0168046	0.004	Fatty acid oxidation
HMR_2609	HMR_2609	crn[c] + M02973[m] <=> crn[m] + M02973[c]	0.021114	0.0168046	0.004	Transport, mitochondrial
HMR_2610	Carnitine O-Acetyltransferase	coa[m] + M02973[m] <=> crn[m] + tdcoa[m]	-0.0211138	-0.0168046	0.004	Transport, mitochondrial
HMR_4630	(R)-Mevalonate:NADP+ Oxidoreductase (Coa Acylating)	2 h[x] + hmgcoa[x] + 2 nadph[x] -> coa[x] + 2 nadp[x] + mev_R[x]	0.0479124	0.0517166	0.004	Cholesterol metabolism
ADKd	Adenylate Kinase (D Form)	damp[c] + datp[c] <=> 2 dadp[c]	0.046429	0.0437245	0.003	Nucleotide interconversion
ASCBt	L-Ascorbate Transport via Facilitated Diffusion	ascb_L[e] <=> ascb_L[c]	0.189634	0.186643	0.003	Transport, extracellular
ASCBt4	L-Ascorbate Transport via Proton Symport	na1[e] + ascb_L[e] <=> na1[c] + ascb_L[c]	-0.189634	-0.186643	0.003	Transport, extracellular
BTNt2	Biotin Reversible Transport via Proton Symport	h[e] + btn[e] <=> h[c] + btn[c]	0.114806	0.111761	0.003	Transport, extracellular
CHOLATEt	Cholate Transport via Bicarbonate Antiport	hco3[c] + cholate[e] <=> hco3[e] + cholate[c]	0.288455	0.290985	0.003	Transport, extracellular
COAtr	Transport of Coenzyme A, Endoplasmatic Reticulum	coa[c] <=> coa[r]	0.0389866	0.0424266	0.003	Transport, endoplasmic reticular
CRTSLtr	Cortisol Intracellular Transport	crtsl[c] <=> crtsl[r]	-0.130911	-0.127921	0.003	Transport, endoplasmic reticular
EX_creat[e]	Exchange of Creatine	creat[e] ->	0.974311	0.970932	0.003	Exchange/demand reaction
FRUt1r	Transport of D-Fructose via Uniport	fru[e] <=> fru[c]	0.189634	0.186643	0.003	Transport, extracellular
GACMTRc	Guanidinoacetate N-Methyltransferase, Cytosolic	amet[c] + gudac[c] <=> h[c] + ahcys[c] + creat[c]	0.97431	0.970932	0.003	Urea cycle
GLCURter	Glucuronate Endoplasmic Reticular Transport	glcur[c] -> glcur[r]	0.130911	0.12792	0.003	Transport, endoplasmic reticular
GULNDer	Gulonate Dehydrogenase, Endoplasmic Reticulum	h[r] + nadph[r] + glcur[r] <=> nadp[r] + guln[r]	0.130911	0.12792	0.003	Pentose phosphate pathway
GULNter	L-Gulonate Endoplasmic Reticular Export	guln[r] -> guln[c]	0.130911	0.12792	0.003	Transport, endoplasmic reticular
HSD11B1r	11-Beta-Hydroxysteroid Dehydrogenase Type 1	h[r] + nadph[r] + cortsn[r] <=> nadp[r] + crtsl[r]	0.130911	0.12792	0.003	Steroid metabolism
Htx	H Transporter, Peroxisome	h[c] <=> h[x]	-0.265664	-0.262517	0.003	Transport, peroxisomal
MANt1r	Mannose Transport (Uniport)	man[e] <=> man[c]	0.189634	0.186643	0.003	Transport, extracellular
PAIL4P_HStn	Phosphatidylinositol 4-Phosphate Nuclear Transport (Diffusion)	pail4p_hs[c] <=> pail4p_hs[n]	0.520316	0.51747	0.003	Transport, nuclear
PROSTGE2t2	Prostaglandin Uniport	prostge2[e] <=> prostge2[c]	0.116446	0.113904	0.003	Transport, extracellular
SERGLYexR	L-Serine/Glycine Reversible Antiport	gly[c] + ser_L[e] <=> gly[e] + ser_L[c]	-0.734377	-0.737268	0.003	Transport, extracellular
TCHOLAte	Bile Acid Intracellular Transport	tchola[e] <=> tchola[c]	0.116446	0.113903	0.003	Transport, extracellular
THYOXt2	T4 Transport via Facilitated Diffusion	thyox_L[e] <=> thyox_L[c]	0.116446	0.113904	0.003	Transport, extracellular
TRIODTHYt2	T3 Transport via Facilitated Diffusion	triodthy[e] <=> triodthy[c]	0.116446	0.113904	0.003	Transport, extracellular
TYRt	L-Tyrosine Transport	tyr_L[e] <=> tyr_L[c]	1.73814	1.74106	0.003	Transport, extracellular
r0354	Hexokinase	itp[c] + glc_D[c] -> h[c] + idp[c] + g6p[c]	0.0324182	0.0292187	0.003	Glycolysis/gluconeogenesis
r0899	Amino Acid Transporter Atb0+ Facilitated Diffusion	ala_B[c] <=> ala_B[e]	0.032369	0.0293068	0.003	Transport, extracellular
r1551	Amino Acid-Polyamine-Organocation (Apc) Tcdb:2.A.3.8.1	gly[e] + leu_L[c] <=> gly[c] + leu_L[e]	0.0765639	0.0795014	0.003	Transport, extracellular
r1554	Amino Acid-Polyamine-Organocation (Apc) Tcdb:2.A.3.8.1	gly[e] + val_L[c] <=> gly[c] + val_L[e]	0.269518	0.26667	0.003	Transport, extracellular
r1557	Amino Acid-Polyamine-Organocation (Apc) Tcdb:2.A.3.8.1	gly[e] + ile_L[c] <=> gly[c] + ile_L[e]	-0.00847508	-0.0058783	0.003	Transport, extracellular
r1603	Amino Acid-Polyamine-Organocation (Apc) Tcdb:2.A.3.8.1	asn_L[c] + met_L[e] <=> asn_L[e] + met_L[c]	0.201051	0.19829	0.003	Transport, extracellular
r1613	Amino Acid-Polyamine-Organocation (Apc) Tcdb:2.A.3.8.1	asn_L[c] + trp_L[e] <=> asn_L[e] + trp_L[c]	0.226133	0.223624	0.003	Transport, extracellular
r2079	Major Facilitator (Mfs) Tcdb:2.A.1.13.1	acac[c] + pyr[e] <=> pyr[c] + acac[e]	-0.0336975	-0.0364239	0.003	Transport, extracellular
r2084	Major Facilitator (Mfs) Tcdb:2.A.1.13.1	acac[c] + retn[e] <=> retn[c] + acac[e]	0.0247028	0.0214699	0.003	Transport, extracellular
r2122	Major Facilitator (Mfs) Tcdb:2.A.1.13.1	but[c] + ppa[e] <=> ppa[c] + but[e]	-0.0789995	-0.0760185	0.003	Transport, extracellular
RE0383C	Alcohol Dehydrogenase (NADP+)	nadp[c] + guln[c] <=> h[c] + nadph[c] + glcur[c]	0.130911	0.12792	0.003	Miscellaneous
RE3272N	Phosphatidylinositol-3,4-Bisphosphate 4-Phosphatase	h2o[n] + pail4p_hs[n] <=> pail_hs[n] + pi[n]	0.520316	0.517469	0.003	Phosphatidylinositol phosphate metabolism
BALAPAT1tc	Transport of Beta Alanine by Pat1 in Renal And Intestinal Cells	h[e] + ala_B[e] -> h[c] + ala_B[c]	0.198669	0.195607	0.003	Transport, extracellular
BTNTe	Release of Biotin Across the Basolatral Membrane	btn[c] -> btn[e]	0.114806	0.111761	0.003	Transport, extracellular
KHte	K Transport	h[c] + k[e] <=> h[e] + k[c]	-0.182812	-0.179839	0.003	Transport, extracellular
GLYALDtr	Transport of Glyceraldehyde	na1[e] + glyald[e] <=> na1[c] + glyald[c]	-0.0894476	-0.0924314	0.003	Transport, extracellular
BALABETAtc2	Transport of 3-Ureidopropionate	h[e] + cala[e] <=> h[c] + cala[c]	0.114806	0.111761	0.003	Transport, extracellular
CALAtr	Transport of 3-Ureidopropionate	cala[e] <=> cala[c]	-0.114806	-0.111762	0.003	Transport, extracellular
EX_glyald[e]	Exchange of D-Glyceraldehyde	glyald[e] ->	0.0894475	0.0924312	0.003	Exchange/demand reaction
H2OGLYAQPt	Water And Glycerol Transport by Aqp	h2o[e] + glyc[e] <=> h2o[c] + glyc[c]	1.06307	1.066	0.003	Transport, extracellular
FRUt4	D-Fructose Transport via Sodium Symport	na1[e] + fru[e] <=> na1[c] + fru[c]	-0.189634	-0.186643	0.003	Transport, extracellular
MANt4	D-Mannose Transport via Sodium Symport	na1[e] + man[e] <=> na1[c] + man[c]	-0.189634	-0.186643	0.003	Transport, extracellular
C04805td	Transport of 5(S)-HETE, Diffusion	C04805[c] <=> C04805[e]	0.125808	0.12864	0.003	Transport, extracellular
CORTSNti	Intracellular Transport of Cortisone	cortsn[r] <=> cortsn[c]	-0.130911	-0.12792	0.003	Transport, endoplasmic reticular
EX_C04805[e]	Exchange of 5(S)-HETE	C04805[e] ->	0.125808	0.128641	0.003	Exchange/demand reaction
THMtrbc	Thiamine Transprot (Passive - Red Blood Cell)	thm[e] <=> thm[c]	0.114806	0.111762	0.003	Transport, extracellular
NDPK9	Nucleoside-Diphosphate Kinase (ATP:IDP)	atp[c] + idp[c] <=> adp[c] + itp[c]	0.0324183	0.0292187	0.003	Nucleotide interconversion
r0345	ATP:AMP Phosphotransferase Ec:2.7.4.11	atp[c] + damp[c] <=> adp[c] + dadp[c]	-0.0464289	-0.0437247	0.003	Nucleotide interconversion
UGLT	UDPglucose-Hexose-1-Phosphate Uridylyltransferase	udpg[c] + gal1p[c] <=> udpgal[c] + g1p[c]	0.0347505	0.0319376	0.003	Galactose metabolism
THMt3	Thiamine Transport in via Proton Antiport	h[c] + thm[e] <=> h[e] + thm[c]	-0.114806	-0.111762	0.003	Transport, extracellular
MMAt2e	Facilitated Diffusion via Aquaporin into Extracellular Space	mma[c] <=> mma[e]	-0.114806	-0.111762	0.003	Transport, extracellular
CE4890te2	Facilitated Diffusion Through Uniport Oct2 into Extracellular Space	CE4890[c] <=> CE4890[e]	0.114806	0.111761	0.003	Transport, extracellular
TYMte2	Tyraminium Proton Symport, Cytosol	h[c] + tym[c] <=> h[e] + tym[e]	-0.114806	-0.111761	0.003	Transport, extracellular
CE4890te	Transport by Pmat Transporter into Extracellular Space	h[c] + CE4890[c] <=> h[e] + CE4890[e]	-0.114806	-0.111762	0.003	Transport, extracellular
MMAte	Transport via Proton Antiport (Ammonium Transporter Rh Type C Or Type B) into Extracellular Space	h[c] + mma[e] <=> h[e] + mma[c]	-0.114806	-0.111762	0.003	Transport, extracellular
TYMte	Tyraminium Transport, Cytosol	tym[c] <=> tym[e]	0.114806	0.111762	0.003	Transport, extracellular
HMR_0960	Glutathione Peroxidase	5HPET[c] + 2 gthrd[c] -> h2o[c] + gthox[c] + C04805[c]	0.125808	0.128641	0.003	Arachidonic acid metabolism
HMR_1996	11Beta-Hydroxysteroid Dehydrogenase	nadp[c] + crtsl[c] -> h[c] + nadph[c] + cortsn[c]	0.130911	0.127921	0.003	Steroid metabolism
HMR_9581	HMR_9581	M02035[c] <=> M02035[e]	0.114806	0.111761	0.003	Transport, extracellular
HMR_9582	HMR_9582	h[e] + M02035[e] -> h[c] + M02035[c]	0.114806	0.111762	0.003	Transport, extracellular
HMR_9583	HMR_9583	M02467[c] <=> M02467[e]	0.114806	0.111761	0.003	Transport, extracellular
HMR_9584	HMR_9584	h[e] + M02467[e] -> h[c] + M02467[c]	0.114806	0.111762	0.003	Transport, extracellular
2HCO3_NAt	Bicarbonate Transport (Na/Hco3 1:2 Symport)	2 hco3[e] + na1[e] <=> 2 hco3[c] + na1[c]	-0.0342966	-0.0367947	0.002	Transport, extracellular
AACTtm	Aminoacetone Transport, Mitochondrial	aact[m] -> aact[c]	0.214318	0.212133	0.002	Transport, mitochondrial
ADNt	Adenosine Faciliated Transport in Cytosol	adn[e] <=> adn[c]	-0.0785175	-0.0761774	0.002	Transport, extracellular
AOBUTDsm	L-2-Amino-3-Oxobutanoate Decarboxylation, Mitochondrial (Spontaneous)	h[m] + 2aobut[m] -> co2[m] + aact[m]	0.214318	0.212134	0.002	Glycine, serine, alanine, and threonine metabolism
C181CRNt	C181 Transport into the Mitochondria	odecrn[c] <=> odecrn[m]	0.00416967	0.00577786	0.002	Fatty acid oxidation
COAtm	Transport of Coenzyme A	coa[c] <=> coa[m]	-0.003048	-0.00486789	0.002	Transport, mitochondrial
CRNtim	L-Carnitine Transport Out of Mitochondria via Diffusion	crn[m] <=> crn[c]	-0.0104961	-0.0128818	0.002	Transport, mitochondrial
CYSGLYexR	L-Cysteine/Glycine Reversible Exchanger	cys_L[c] + gly[e] <=> cys_L[e] + gly[c]	0.427182	0.429222	0.002	Transport, extracellular
DHPR2	6, 7-Dihydropteridine Reduction	5mthf[c] + dhbpt[c] -> h[c] + thbpt[c] + mlthf[c]	0.254293	0.252134	0.002	Tetrahydrobiopterin metabolism
DOPAt4_2_r	Transport of Dopamine via Sodium Symport (1:2), Reversible	2 na1[e] + dopa[e] <=> 2 na1[c] + dopa[c]	-0.740767	-0.742306	0.002	Transport, extracellular
GLYATm	Glycine C-Acetyltransferase	accoa[m] + gly[m] <=> coa[m] + 2aobut[m]	0.214318	0.212133	0.002	Glycine, serine, alanine, and threonine metabolism
GLYtm	Transport of Glycine, Passive, Mitochondrial	gly[c] <=> gly[m]	0.214309	0.212132	0.002	Transport, mitochondrial
HISt4	L-Histidine Transport in via Sodium Symport	na1[e] + his_L[e] -> na1[c] + his_L[c]	0.66048	0.658895	0.002	Transport, extracellular
INSTt4	Transport of Inositol via Sodium Symport	na1[e] + inost[e] <=> na1[c] + inost[c]	-0.0814157	-0.0791077	0.002	Transport, extracellular
NCCt	Na+-Cl- Symport	na1[e] + cl[e] -> na1[c] + cl[c]	0.0691065	0.0711695	0.002	Transport, extracellular
PAIL_HStn	Phosphatidylinositol Nuclear Transport (Diffusion)	pail_hs[c] <=> pail_hs[n]	-0.33148	-0.329663	0.002	Transport, nuclear
PMTCOAtx	Fatty Acid Intracellular Transport	pmtcoa[c] <=> pmtcoa[x]	0.00350855	0.00116273	0.002	Transport, peroxisomal
PROSTGE2t	Prostaglandin Transport via Bicarbonate Antiport	hco3[c] + prostge2[e] <=> hco3[e] + prostge2[c]	-0.0545366	-0.0528992	0.002	Transport, extracellular
SBTD_D2	D-Sorbitol Dehydrogenase (D-Fructose Producing)	nad[c] + sbt_D[c] -> h[c] + nadh[c] + fru[c]	0.0587395	0.0568162	0.002	Fructose and mannose metabolism
SBTR	D-Sorbitol Reductase	h[c] + nadph[c] + glc_D[c] -> nadp[c] + sbt_D[c]	0.0587395	0.0568162	0.002	Fructose and mannose metabolism
SERDGLYexR	D-Serine/Glycine Reversible Antiport	gly[c] + ser_D[e] <=> gly[e] + ser_D[c]	-0.530557	-0.528309	0.002	Transport, extracellular
TCHOLAt	Taurocholate Transport via Bicarbonate Antiport	hco3[c] + tchola[e] <=> hco3[e] + tchola[c]	-0.0545367	-0.0528994	0.002	Transport, extracellular
THRGLYexR	L-Threonine/Glycine Reversible Antiport	gly[c] + thr_L[e] <=> gly[e] + thr_L[c]	-0.381266	-0.383178	0.002	Transport, extracellular
THYOXt	T4 Transport via Bicarbonate Antiport	hco3[c] + thyox_L[e] <=> hco3[e] + thyox_L[c]	-0.0545364	-0.0528991	0.002	Transport, extracellular
TRIODTHYt	T3 Transport via Bicarbonate Antiport	hco3[c] + triodthy[e] <=> hco3[e] + triodthy[c]	-0.0545364	-0.0528991	0.002	Transport, extracellular
r0358	Hexokinase	datp[c] + fru[c] -> h[c] + dadp[c] + f6p[c]	0.0587397	0.0568158	0.002	Fructose and mannose metabolism
r0437	Palmitoyl Coenzyme A:L-Carnitine O-Palmitoyltransferase	pmtcoa[x] + crn[x] <=> coa[x] + pmtcrn[x]	0.00350865	0.0011628	0.002	Fatty acid oxidation
r0946	Amino Acid-Polyamine-Organocation (Apc) Tcdb:2.A.3.8.15	citr_L[c] + orn[e] <=> orn[c] + citr_L[e]	-2.77526	-2.77277	0.002	Transport, extracellular
r0999	Facilitated Diffusion	crn[c] + pmtcrn[x] <=> pmtcrn[c] + crn[x]	0.00350854	0.00116268	0.002	Transport, peroxisomal
r1401	Facilitated Diffusion	btcoa[m] + crn[c] <=> crn[m] + btcoa[c]	0.00750561	0.00939932	0.002	Fatty acid oxidation
r1512	Utilized Transport	bilirub[e] -> bilirub[c]	0.0891178	0.0873982	0.002	Transport, extracellular
r1566	Amino Acid-Polyamine-Organocation (Apc) Tcdb:2.A.3.8.1	ala_L[e] + pro_L[c] <=> ala_L[c] + pro_L[e]	-0.515911	-0.517797	0.002	Transport, extracellular
r1567	Amino Acid-Polyamine-Organocation (Apc) Tcdb:2.A.3.8.1	ala_L[e] + asn_L[c] <=> ala_L[c] + asn_L[e]	-0.290335	-0.292317	0.002	Transport, extracellular
r1573	Amino Acid-Polyamine-Organocation (Apc) Tcdb:2.A.3.8.1	gln_L[e] + met_L[c] <=> gln_L[c] + met_L[e]	0.625063	0.623456	0.002	Transport, extracellular
r1574	Amino Acid-Polyamine-Organocation (Apc) Tcdb:2.A.3.8.1	gln_L[e] + trp_L[c] <=> gln_L[c] + trp_L[e]	0.593787	0.591873	0.002	Transport, extracellular
r1578	Amino Acid-Polyamine-Organocation (Apc) Tcdb:2.A.3.8.1	gln_L[e] + leu_L[c] <=> gln_L[c] + leu_L[e]	0.260061	0.258024	0.002	Transport, extracellular
r1583	Amino Acid-Polyamine-Organocation (Apc) Tcdb:2.A.3.8.1	gln_L[e] + hom_L[c] <=> gln_L[c] + hom_L[e]	0.702266	0.69995	0.002	Transport, extracellular
r1584	Amino Acid-Polyamine-Organocation (Apc) Tcdb:2.A.3.8.1	gln_L[e] + ile_L[c] <=> gln_L[c] + ile_L[e]	0.171545	0.16924	0.002	Transport, extracellular
r1585	Amino Acid-Polyamine-Organocation (Apc) Tcdb:2.A.3.8.1	ser_L[e] + met_L[c] <=> ser_L[c] + met_L[e]	-0.264183	-0.262512	0.002	Transport, extracellular
r1600	Amino Acid-Polyamine-Organocation (Apc) Tcdb:2.A.3.8.1	cys_L[c] + met_L[e] <=> cys_L[e] + met_L[c]	0.0175394	0.0156849	0.002	Transport, extracellular
r1602	Amino Acid-Polyamine-Organocation (Apc) Tcdb:2.A.3.8.1	met_L[e] + pro_L[c] <=> met_L[c] + pro_L[e]	0.000987212	-0.00137748	0.002	Transport, extracellular
r1605	Amino Acid-Polyamine-Organocation (Apc) Tcdb:2.A.3.8.1	thr_L[c] + met_L[e] <=> thr_L[e] + met_L[c]	-0.0227068	-0.0246284	0.002	Transport, extracellular
r1610	Amino Acid-Polyamine-Organocation (Apc) Tcdb:2.A.3.8.1	cys_L[c] + trp_L[e] <=> cys_L[e] + trp_L[c]	0.0416467	0.0400549	0.002	Transport, extracellular
r1612	Amino Acid-Polyamine-Organocation (Apc) Tcdb:2.A.3.8.1	pro_L[c] + trp_L[e] <=> trp_L[c] + pro_L[e]	0.0250789	0.0229781	0.002	Transport, extracellular
r1615	Amino Acid-Polyamine-Organocation (Apc) Tcdb:2.A.3.8.1	thr_L[c] + trp_L[e] <=> thr_L[e] + trp_L[c]	0.00138367	-0.000272094	0.002	Transport, extracellular
r1642	Amino Acid-Polyamine-Organocation (Apc) Tcdb:2.A.3.8.1	leu_L[e] + pro_L[c] <=> leu_L[c] + pro_L[e]	0.322799	0.320978	0.002	Transport, extracellular
r1643	Amino Acid-Polyamine-Organocation (Apc) Tcdb:2.A.3.8.1	asn_L[c] + leu_L[e] <=> asn_L[e] + leu_L[c]	0.552949	0.550487	0.002	Transport, extracellular
r1651	Amino Acid-Polyamine-Organocation (Apc) Tcdb:2.A.3.8.1	hom_L[c] + pro_L[e] <=> hom_L[e] + pro_L[c]	0.0563999	0.0583196	0.002	Transport, extracellular
r1652	Amino Acid-Polyamine-Organocation (Apc) Tcdb:2.A.3.8.1	ile_L[c] + pro_L[e] <=> ile_L[e] + pro_L[c]	-0.41787	-0.416324	0.002	Transport, extracellular
r1655	Amino Acid-Polyamine-Organocation (Apc) Tcdb:2.A.3.8.1	asn_L[e] + hom_L[c] <=> asn_L[c] + hom_L[e]	-0.142168	-0.139913	0.002	Transport, extracellular
r1656	Amino Acid-Polyamine-Organocation (Apc) Tcdb:2.A.3.8.1	asn_L[e] + ile_L[c] <=> asn_L[c] + ile_L[e]	-0.663074	-0.660862	0.002	Transport, extracellular
r2019	Amino Acid-Polyamine-Organocation (Apc) Tcdb:2.A.3.8.15	asn_L[c] + arg_L[e] -> asn_L[e] + arg_L[c]	0.0209268	0.0228212	0.002	Transport, extracellular
r2086	Major Facilitator (Mfs) Tcdb:2.A.1.13.1	2hb[c] + pyr[e] <=> pyr[c] + 2hb[e]	-0.0312927	-0.0295114	0.002	Transport, extracellular
r2091	Major Facilitator (Mfs) Tcdb:2.A.1.13.1	2hb[c] + but[e] <=> 2hb[e] + but[c]	0.0479959	0.0504822	0.002	Transport, extracellular
r2100	Major Facilitator (Mfs) Tcdb:2.A.1.13.1	bhb[c] + pyr[e] <=> pyr[c] + bhb[e]	-0.00469132	-0.00315829	0.002	Transport, extracellular
r2118	Major Facilitator (Mfs) Tcdb:2.A.1.13.1	but[c] + for[e] <=> for[c] + but[e]	0.107451	0.105679	0.002	Transport, extracellular
r2125	Major Facilitator (Mfs) Tcdb:2.A.1.13.1	but[c] + acac[e] <=> acac[c] + but[e]	-0.0455885	-0.0435622	0.002	Transport, extracellular
r2131	Major Facilitator (Mfs) Tcdb:2.A.1.13.1	bhb[c] + but[e] <=> bhb[e] + but[c]	0.0746817	0.0769272	0.002	Transport, extracellular
r2193	Resistance-Nodulation-Cell Division (Rnd) Tcdb:2.A.60.1.14	hco3[c] + bilirub[e] + gthrd[c] <=> hco3[e] + bilirub[c] + gthrd[e]	-0.0891177	-0.0873984	0.002	Transport, extracellular
r2309	Resistance-Nodulation-Cell Division (Rnd) Tcdb:2.A.60.1.14	hco3[c] + gthrd[c] + nrpphr[e] <=> hco3[e] + nrpphr[c] + gthrd[e]	0.13754	0.135712	0.002	Transport, extracellular
r2311	Resistance-Nodulation-Cell Division (Rnd) Tcdb:2.A.60.1.14	hco3[c] + ach[e] + gthrd[c] <=> hco3[e] + ach[c] + gthrd[e]	-0.0742898	-0.0721859	0.002	Transport, extracellular
HCO3_NAt	Bicarbonate Transport (Na/Hco3 Symport)	hco3[e] + na1[e] <=> hco3[c] + na1[c]	-0.207389	-0.205675	0.002	Transport, extracellular
C4tmc	Transport of Bytyrylcarnitine into Mitochondrial Matrix	c4crn[c] <=> c4crn[m]	0.00750498	0.00939895	0.002	Transport, mitochondrial
CRNrtx	Reversible Transport of L-Carnitine in Peroxisome	crn[c] <=> crn[x]	-0.0697643	-0.0722223	0.002	Transport, peroxisomal
GLYCTDle	Difussion of Glycerol Accross the Brush Border Membrane	glyc[e] <=> glyc[c]	0.0380054	0.0357901	0.002	Transport, extracellular
HXCOAc	Acylcoa Hydrolase, Cytosolic	h2o[c] + hxcoa[c] <=> h[c] + coa[c] + hxa[c]	0.0301203	0.0322668	0.002	Fatty acid oxidation
HXCOAx	Acylcoa Hydrolase, Peroxisome	h2o[x] + hxcoa[x] <=> h[x] + coa[x] + hxa[x]	-0.0301204	-0.0322667	0.002	Fatty acid oxidation
HXAt2	Transport of Hexanoate (N-C6:0), Peroxisome	hxa[x] <=> hxa[c]	-0.0301203	-0.0322669	0.002	Transport, peroxisomal
AACTte	Assumed Passive Diffusion into Extracellular Space	aact[e] <=> aact[c]	-0.214318	-0.212134	0.002	Transport, extracellular
EX_aact[e]	Exchange of Ammonioacetone	aact[e] ->	0.214318	0.212134	0.002	Exchange/demand reaction
HMR_2612	HMR_2612	crn[c] + ttdcrn[m] <=> crn[m] + ttdcrn[c]	0.0168672	0.0152357	0.002	Transport, mitochondrial
HMR_3321	Acyl Coenzyme A Oxidase	dece4coa[x] -> 2 h[x] + dec24dicoa[x]	0.171638	0.173348	0.002	Fatty acid oxidation
HMR_4700	N, N-Dimethylglycine:Electron-Transfer Flavoprotein Oxidoreductase (Demethylating)	h[c] + nadph[c] + fald[c] + sarcs[c] <=> h2o[c] + nadp[c] + dmgly[c]	0.0276037	0.0298137	0.002	Glycine, serine, alanine, and threonine metabolism
HMR_4701	S-Adenosyl-L-Methionine:Sarcosine N-Methyltransferase	h[c] + ahcys[c] + dmgly[c] -> amet[c] + sarcs[c]	0.0276036	0.0298137	0.002	Methionine and cysteine metabolism
ACOAD8m	Acyl Coenzyme A Dehydrogenase (Isovaleryl Coenzyme A), Mitochondrial	fad[m] + ivcoa[m] -> fadh2[m] + 3mb2coa[m]	-1.40125e-07	0.000804708	0.001	Valine, leucine, and isoleucine metabolism
ADK3	Adentylate Kinase (GTP)	amp[c] + gtp[c] <=> adp[c] + gdp[c]	0.554409	0.553881	0.001	Nucleotide interconversion
ADRNCRNt	Transport into the Mitochondria (Carnitine)	adrncrn[c] <=> adrncrn[m]	0.00524781	0.0064406	0.001	Fatty acid oxidation
ARACHCRNt	Transport into the Mitochondria (Carnitine)	arachcrn[c] <=> arachcrn[m]	0.00524781	0.00644067	0.001	Fatty acid oxidation
C180CRNt	C180 Transport into the Mitochondria	stcrn[c] <=> stcrn[m]	0.00524773	0.00644084	0.001	Fatty acid oxidation
C181CPT1	Transport of Octadecenoyl Coenzyme A into Mitochondrial Matrix	crn[c] + odecoa[c] <=> coa[c] + odecrn[c]	0.0136876	0.0146238	0.001	Fatty acid oxidation
C181CPT2	Transport of Octadecenoyl Coenzyme A into Mitochondrial Matrix	coa[m] + odecrn[m] <=> crn[m] + odecoa[m]	-0.00215623	-0.00132537	0.001	Fatty acid oxidation
C204CRNt	Arachidonic Acid Transport into the Mitochondria	arachdcrn[c] <=> arachdcrn[m]	0.00524781	0.0064406	0.001	Fatty acid oxidation
C226CRNt	C226 Transport into the Mitochondria	c226crn[c] <=> c226crn[m]	0.00524781	0.0064406	0.001	Fatty acid oxidation
CATm	Catalase	2 h2o2[m] -> 2 h2o[m] + o2[m]	0.00766203	0.00822343	0.001	ROS detoxification
CLPNDCRNt	Transport into the Mitochondria (Carnitine)	clpndcrn[c] <=> clpndcrn[m]	0.00524777	0.0064407	0.001	Fatty acid oxidation
COAtp	Transport of Coenzyme A, Peroxisome	coa[c] <=> coa[x]	-0.030305	-0.0297395	0.001	Transport, peroxisomal
CRNtx	Carnitine Transport Peroxisome to Mitochondria	dmnoncrn[x] <=> dmnoncrn[m]	0.00739545	0.00853674	0.001	Transport, peroxisomal
CSNAT2x	Carnitine Dimethyl Nonanoyl Transferase, Revsible, Peroxisomal	crn[x] + dmnoncoa[x] <=> coa[x] + dmnoncrn[x]	0.0116901	0.0127284	0.001	Fatty acid oxidation
DCSPTN1CRNt	Transport into the Mitochondria (Carnitine)	dcsptn1crn[c] <=> dcsptn1crn[m]	0.00524777	0.0064407	0.001	Fatty acid oxidation
DLNLCGCPT1	Carnitine O-Palmitoyltransferase	crn[c] + dlnlcgcoa[c] <=> coa[c] + dlnlcgcrn[c]	-0.00974222	-0.0106012	0.001	Fatty acid oxidation
DMNONCOACRNCPT1	Dmnoncoacrncpt1	crn[c] + dmnoncoa[c] <=> coa[c] + dmnoncrn[c]	-0.0116901	-0.0127284	0.001	Fatty acid oxidation
EICOSTETCRNt	Transport of 8Z,11Z,14Z,17Z-Eicosatetraenoylcarnitine, Mitochondrial	eicostetcrn[c] <=> eicostetcrn[m]	0.00524777	0.0064407	0.001	Fatty acid oxidation
ELAIDCRNt	Transport of (9E)-Octadecenoylcarnitine, Mitochondrial	elaidcrn[c] <=> elaidcrn[m]	0.00524781	0.00644073	0.001	Fatty acid oxidation
EX_chsterol[e]	Exchange of Cholesterol	chsterol[e] <=>	-0.296327	-0.295759	0.001	Exchange/demand reaction
FUMm	Fumarase, Mitochondrial	h2o[m] + fum[m] <=> mal_L[m]	0.926274	0.927252	0.001	Citric acid cycle
H2Oter	H2O Endoplasmic Reticulum Transport	h2o[c] <=> h2o[r]	-0.0530909	-0.0538215	0.001	Transport, endoplasmic reticular
H2Otn	H2O Transport, Nuclear	h2o[n] <=> h2o[c]	-0.142644	-0.141857	0.001	Transport, nuclear
HPDCACRNt	Heptadecanoate Transport into the Mitochondria	hpdcacrn[c] <=> hpdcacrn[m]	0.00524781	0.0064406	0.001	Fatty acid oxidation
Htr	H Transporter, Endoplasmic Reticulum	h[c] <=> h[r]	0.0663519	0.0672653	0.001	Transport, endoplasmic reticular
INSt	Transport of Inosine (Diffusion)	ins[e] <=> ins[c]	-0.039203	-0.0380378	0.001	Transport, extracellular
LNELDCCRNt	Transport into the Mitochondria (Carnitine)	lneldccrn[c] <=> lneldccrn[m]	0.00524795	0.0064407	0.001	Fatty acid oxidation
LNLCCPT1	Carnitine O-Palmitoyltransferase	crn[c] + lnlccoa[c] <=> coa[c] + lnlccrn[c]	-0.00974233	-0.0106009	0.001	Fatty acid oxidation
LNLCCRNt	Transport into the Mitochondria (Carnitine)	lnlccrn[c] <=> lnlccrn[m]	0.00524781	0.0064406	0.001	Fatty acid oxidation
LNLNCGCPT1	Carnitine O-Palmitoyltransferase	crn[c] + lnlncgcoa[c] <=> coa[c] + lnlncgcrn[c]	-0.00974243	-0.0106013	0.001	Fatty acid oxidation
LNLNCGCRNt	Transport into the Mitochondria (Carnitine)	lnlncgcrn[c] <=> lnlncgcrn[m]	0.00524781	0.0064406	0.001	Fatty acid oxidation
NCNt	Na+/Ca2+-NH4+ Antiport	4 na1[c] + nh4[e] + ca2[e] <=> nh4[c] + 4 na1[e] + ca2[c]	-1.88068	-1.88179	0.001	Transport, extracellular
PA_HSter	Phosphatidate Scramblase	pa_hs[c] <=> pa_hs[r]	0.099241	0.100494	0.001	Transport, endoplasmic reticular
PAIL45P_HStn	Phosphatidylinositol 4, 5-Bisphosphate Nuclear Transport (Diffusion)	pail45p_hs[c] <=> pail45p_hs[n]	-0.188836	-0.187807	0.001	Transport, nuclear
PI45P4P	Phosphatidylinositol-4, 5-Bisphosphate 4-Phosphatase	h2o[c] + pail45p_hs[c] -> pi[c] + pail5p_hs[c]	0.188836	0.187807	0.001	Inositol phosphate metabolism
PItn	Phosphate Transport, Nuclear	pi[n] <=> pi[c]	0.142645	0.141857	0.001	Transport, nuclear
PTDCACRNt	Pentadecanoate Transport into the Mitochondria	ptdcacrn[c] <=> ptdcacrn[m]	0.00524781	0.0064406	0.001	Fatty acid oxidation
SCP22x	Sterol Carrier Protein 2	dmnoncoa[c] <=> dmnoncoa[x]	0.0116903	0.0127286	0.001	Transport, peroxisomal
SPODMm	Superoxide Dismutase	2 h[m] + 2 o2s[m] -> o2[m] + h2o2[m]	0.0153242	0.0164472	0.001	ROS detoxification
SRTNtu	Serotonin Uniport	srtn[e] <=> srtn[c]	0.019839	0.0204034	0.001	Transport, extracellular
STRDNCCRNt	Transport into the Mitochondria (Carnitine)	strdnccrn[c] <=> strdnccrn[m]	0.00524782	0.00644068	0.001	Fatty acid oxidation
TETPENT3CPT1	Carnitine O-Palmitoyltransferase	crn[c] + tetpent3coa[c] <=> coa[c] + tetpent3crn[c]	0.00338606	0.0044374	0.001	Fatty acid oxidation
TETPENT3CPT2	Carnitine Transferase	coa[m] + tetpent3crn[m] <=> crn[m] + tetpent3coa[m]	0.0033861	0.00443732	0.001	Fatty acid oxidation
TETPENT3CRNt	Transport into the Mitochondria (Carnitine)	tetpent3crn[c] <=> tetpent3crn[m]	0.00338607	0.00443734	0.001	Fatty acid oxidation
TETPENT6CPT1	Carnitine O-Palmitoyltransferase	crn[c] + tetpent6coa[c] <=> coa[c] + tetpent6crn[c]	0.00338606	0.0044374	0.001	Fatty acid oxidation
TETPENT6CPT2	Carnitine Transferase	coa[m] + tetpent6crn[m] <=> crn[m] + tetpent6coa[m]	0.0033861	0.00443732	0.001	Fatty acid oxidation
TETPENT6CRNt	Transport into the Mitochondria (Carnitine)	tetpent6crn[c] <=> tetpent6crn[m]	0.00338607	0.00443734	0.001	Fatty acid oxidation
TETTET6CPT1	Carnitine O-Palmitoyltransferase	crn[c] + tettet6coa[c] <=> coa[c] + tettet6crn[c]	0.00338606	0.0044374	0.001	Fatty acid oxidation
TETTET6CPT2	Carnitine Transferase	coa[m] + tettet6crn[m] <=> crn[m] + tettet6coa[m]	0.0033861	0.00443732	0.001	Fatty acid oxidation
TETTET6CRNt	Transport into the Mitochondria (Carnitine)	tettet6crn[c] <=> tettet6crn[m]	0.00338607	0.00443734	0.001	Fatty acid oxidation
TMNDNCCRNt	Transport into the Mitochondria (Carnitine)	tmndnccrn[c] <=> tmndnccrn[m]	0.00524779	0.00644063	0.001	Fatty acid oxidation
r0438	Palmitoyl Coenzyme A:L-Carnitine O-Palmitoyltransferase	crn[r] + lnlccoa[r] -> coa[r] + lnlccrn[r]	0.0097421	0.0106012	0.001	Fatty acid oxidation
r0809	Facilitated Diffusion	adn[c] + ins[e] <=> ins[c] + adn[e]	0.0392031	0.0380381	0.001	Purine catabolism
r0826	Transport Reaction	inost[c] -> inost[r]	0.0992408	0.100494	0.001	Transport, endoplasmic reticular
r1002	Facilitated Diffusion	crn[c] + lnlccrn[r] -> crn[r] + lnlccrn[c]	0.00974246	0.0106013	0.001	Transport, endoplasmic reticular
r1050	Vesicular Transport	chsterol[e] <=> chsterol[c]	0.296327	0.295759	0.001	Transport, extracellular
r1318	Transport Reaction	lnlccoa[c] <=> lnlccoa[r]	0.00974224	0.010601	0.001	Transport, endoplasmic reticular
r1467	Postulated Transport Reaction	odecoa[c] <=> odecoa[m]	0.00215655	0.00132578	0.001	Transport, mitochondrial
r1540	Neurotransmitter:Sodium Symporter (Nss) Tcdb:2.A.22.3.3	na1[e] + cl[e] + taur[e] -> na1[c] + cl[c] + taur[c]	0.236811	0.235778	0.001	Transport, extracellular
r1552	Amino Acid-Polyamine-Organocation (Apc) Tcdb:2.A.3.8.1	gly[e] + pro_L[c] <=> gly[c] + pro_L[e]	0.408151	0.409583	0.001	Transport, extracellular
r1553	Amino Acid-Polyamine-Organocation (Apc) Tcdb:2.A.3.8.1	asn_L[c] + gly[e] <=> asn_L[e] + gly[c]	0.65171	0.652982	0.001	Transport, extracellular
r1559	Amino Acid-Polyamine-Organocation (Apc) Tcdb:2.A.3.8.1	ala_L[e] + ser_L[c] <=> ala_L[c] + ser_L[e]	-0.226536	-0.227322	0.001	Transport, extracellular
r1560	Amino Acid-Polyamine-Organocation (Apc) Tcdb:2.A.3.8.1	ala_L[e] + met_L[c] <=> ala_L[c] + met_L[e]	-0.517117	-0.516113	0.001	Transport, extracellular
r1561	Amino Acid-Polyamine-Organocation (Apc) Tcdb:2.A.3.8.1	ala_L[e] + trp_L[c] <=> ala_L[c] + trp_L[e]	-0.54684	-0.546147	0.001	Transport, extracellular
r1564	Amino Acid-Polyamine-Organocation (Apc) Tcdb:2.A.3.8.1	ala_L[e] + cys_L[c] <=> ala_L[c] + cys_L[e]	-0.495826	-0.497072	0.001	Transport, extracellular
r1569	Amino Acid-Polyamine-Organocation (Apc) Tcdb:2.A.3.8.1	ala_L[e] + thr_L[c] <=> ala_L[c] + thr_L[e]	-0.545118	-0.546486	0.001	Transport, extracellular
r1586	Amino Acid-Polyamine-Organocation (Apc) Tcdb:2.A.3.8.1	ser_L[e] + trp_L[c] <=> ser_L[c] + trp_L[e]	-0.289921	-0.288515	0.001	Transport, extracellular
r1590	Amino Acid-Polyamine-Organocation (Apc) Tcdb:2.A.3.8.1	ser_L[e] + leu_L[c] <=> ser_L[c] + leu_L[e]	-0.630167	-0.629013	0.001	Transport, extracellular
r1591	Amino Acid-Polyamine-Organocation (Apc) Tcdb:2.A.3.8.1	ser_L[e] + pro_L[c] <=> ser_L[c] + pro_L[e]	-0.263134	-0.263975	0.001	Transport, extracellular
r1592	Amino Acid-Polyamine-Organocation (Apc) Tcdb:2.A.3.8.1	asn_L[c] + ser_L[e] <=> asn_L[e] + ser_L[c]	-0.0602495	-0.0613453	0.001	Transport, extracellular
r1595	Amino Acid-Polyamine-Organocation (Apc) Tcdb:2.A.3.8.1	ser_L[e] + hom_L[c] <=> ser_L[c] + hom_L[e]	-0.204007	-0.202843	0.001	Transport, extracellular
r1596	Amino Acid-Polyamine-Organocation (Apc) Tcdb:2.A.3.8.1	ser_L[e] + ile_L[c] <=> ser_L[c] + ile_L[e]	-0.746402	-0.745613	0.001	Transport, extracellular
r1607	Amino Acid-Polyamine-Organocation (Apc) Tcdb:2.A.3.8.1	ile_L[c] + met_L[e] <=> met_L[c] + ile_L[e]	-0.416735	-0.417908	0.001	Transport, extracellular
r1617	Amino Acid-Polyamine-Organocation (Apc) Tcdb:2.A.3.8.1	ile_L[c] + trp_L[e] <=> ile_L[e] + trp_L[c]	-0.389271	-0.390126	0.001	Transport, extracellular
r1635	Amino Acid-Polyamine-Organocation (Apc) Tcdb:2.A.3.8.1	cys_L[e] + leu_L[c] <=> cys_L[c] + leu_L[e]	-0.340956	-0.33968	0.001	Transport, extracellular
r1636	Amino Acid-Polyamine-Organocation (Apc) Tcdb:2.A.3.8.1	cys_L[e] + pro_L[c] <=> cys_L[c] + pro_L[e]	-0.0165518	-0.0170628	0.001	Transport, extracellular
r1637	Amino Acid-Polyamine-Organocation (Apc) Tcdb:2.A.3.8.1	asn_L[c] + cys_L[e] <=> asn_L[e] + cys_L[c]	0.182926	0.182091	0.001	Transport, extracellular
r1640	Amino Acid-Polyamine-Organocation (Apc) Tcdb:2.A.3.8.1	cys_L[e] + hom_L[c] <=> cys_L[c] + hom_L[e]	0.0398138	0.041219	0.001	Transport, extracellular
r1641	Amino Acid-Polyamine-Organocation (Apc) Tcdb:2.A.3.8.1	cys_L[e] + ile_L[c] <=> cys_L[c] + ile_L[e]	-0.437011	-0.436041	0.001	Transport, extracellular
r1645	Amino Acid-Polyamine-Organocation (Apc) Tcdb:2.A.3.8.1	thr_L[c] + leu_L[e] <=> thr_L[e] + leu_L[c]	0.297092	0.295772	0.001	Transport, extracellular
r1654	Amino Acid-Polyamine-Organocation (Apc) Tcdb:2.A.3.8.1	asn_L[e] + thr_L[c] <=> asn_L[c] + thr_L[e]	-0.224686	-0.223908	0.001	Transport, extracellular
r1660	Amino Acid-Polyamine-Organocation (Apc) Tcdb:2.A.3.8.1	thr_L[e] + hom_L[c] <=> thr_L[c] + hom_L[e]	0.0801934	0.0816717	0.001	Transport, extracellular
r1661	Amino Acid-Polyamine-Organocation (Apc) Tcdb:2.A.3.8.1	thr_L[e] + ile_L[c] <=> thr_L[c] + ile_L[e]	-0.390837	-0.389818	0.001	Transport, extracellular
r1662	Amino Acid-Polyamine-Organocation (Apc) Tcdb:2.A.3.8.1	hom_L[e] + ile_L[c] <=> hom_L[c] + ile_L[e]	-0.483957	-0.484639	0.001	Transport, extracellular
r2082	Major Facilitator (Mfs) Tcdb:2.A.1.13.1	acac[c] + ppa[e] <=> ppa[c] + acac[e]	-0.0333006	-0.0323574	0.001	Transport, extracellular
r2088	Major Facilitator (Mfs) Tcdb:2.A.1.13.1	2hb[c] + for[e] <=> 2hb[e] + for[c]	0.156184	0.156927	0.001	Transport, extracellular
r2092	Major Facilitator (Mfs) Tcdb:2.A.1.13.1	2hb[c] + retn[e] <=> 2hb[e] + retn[c]	0.0271071	0.0283797	0.001	Transport, extracellular
r2095	Major Facilitator (Mfs) Tcdb:2.A.1.13.1	for[c] + pyr[e] <=> pyr[c] + for[e]	-0.188316	-0.187228	0.001	Transport, extracellular
r2098	Major Facilitator (Mfs) Tcdb:2.A.1.13.1	but[c] + pyr[e] <=> pyr[c] + but[e]	-0.0793985	-0.0801036	0.001	Transport, extracellular
r2099	Major Facilitator (Mfs) Tcdb:2.A.1.13.1	retn[c] + pyr[e] <=> pyr[c] + retn[e]	-0.0584453	-0.0579358	0.001	Transport, extracellular
r2119	Major Facilitator (Mfs) Tcdb:2.A.1.13.1	for[e] + retn[c] <=> for[c] + retn[e]	0.128579	0.128026	0.001	Transport, extracellular
r2130	Major Facilitator (Mfs) Tcdb:2.A.1.13.1	retn[c] + but[e] <=> but[c] + retn[e]	0.0208637	0.0220733	0.001	Transport, extracellular
r2132	Major Facilitator (Mfs) Tcdb:2.A.1.13.1	bhb[c] + retn[e] <=> bhb[e] + retn[c]	0.0537404	0.0547682	0.001	Transport, extracellular
r2141	Resistance-Nodulation-Cell Division (Rnd) Tcdb:2.A.60.1.14	hco3[c] + gthrd[c] + tchola[e] <=> hco3[e] + gthrd[e] + tchola[c]	-0.0619097	-0.0610044	0.001	Transport, extracellular
r2152	Resistance-Nodulation-Cell Division (Rnd) Tcdb:2.A.60.1.14	hco3[c] + cholate[e] + HC02200[c] -> hco3[e] + cholate[c] + HC02200[e]	0.328722	0.327363	0.001	Transport, extracellular
r2153	Resistance-Nodulation-Cell Division (Rnd) Tcdb:2.A.60.1.14	hco3[c] + cholate[e] + HC02201[c] -> hco3[e] + cholate[c] + HC02201[e]	0.255823	0.254652	0.001	Transport, extracellular
r2194	Resistance-Nodulation-Cell Division (Rnd) Tcdb:2.A.60.1.14	hco3[c] + gthrd[c] + thyox_L[e] <=> hco3[e] + gthrd[e] + thyox_L[c]	-0.0619098	-0.0610045	0.001	Transport, extracellular
r2195	Resistance-Nodulation-Cell Division (Rnd) Tcdb:2.A.60.1.14	hco3[c] + gthrd[c] + triodthy[e] <=> hco3[e] + gthrd[e] + triodthy[c]	-0.0619098	-0.0610045	0.001	Transport, extracellular
r2197	Resistance-Nodulation-Cell Division (Rnd) Tcdb:2.A.60.1.14	hco3[c] + gthrd[c] + prostge2[e] <=> hco3[e] + prostge2[c] + gthrd[e]	-0.0619097	-0.0610045	0.001	Transport, extracellular
r2338	Major Facilitator (Mfs) Tcdb:2.A.1.19.1	ach[e] <=> ach[c]	0.103981	0.102648	0.001	Transport, extracellular
r2436	Mitochondrial Carrier (Mc) Tcdb:2.A.29.8.3	crn[m] + odecrn[c] <=> crn[c] + odecrn[m]	-0.00632607	-0.0071033	0.001	Transport, mitochondrial
r2483	Resistance-Nodulation-Cell Division (Rnd) Tcdb:2.A.60.1.14	hco3[e] + hista[c] + HC02200[e] -> hco3[c] + hista[e] + HC02200[c]	0.185094	0.184093	0.001	Transport, extracellular
r2484	Resistance-Nodulation-Cell Division (Rnd) Tcdb:2.A.60.1.14	hco3[e] + hista[c] + HC02201[e] -> hco3[c] + hista[e] + HC02201[c]	0.255823	0.254652	0.001	Transport, extracellular
r2489	Resistance-Nodulation-Cell Division (Rnd) Tcdb:2.A.60.1.14	hco3[e] + srtn[c] + HC02200[e] -> hco3[c] + srtn[e] + HC02200[c]	0.113936	0.112808	0.001	Transport, extracellular
r2492	Resistance-Nodulation-Cell Division (Rnd) Tcdb:2.A.60.1.14	hco3[e] + ach[c] + HC02200[e] -> hco3[c] + ach[e] + HC02200[c]	0.0296917	0.0304621	0.001	Transport, extracellular
r2537	Utilized Transport	lnlncgcoa[c] <=> lnlncgcoa[r]	0.00974247	0.010601	0.001	Transport, endoplasmic reticular
r2538	Utilized Transport	dlnlcgcoa[c] <=> dlnlcgcoa[r]	0.0097425	0.010601	0.001	Transport, endoplasmic reticular
RE1100C	Steryl-Sulfatase	h2o[c] + chsterols[c] <=> h[c] + chsterol[c] + so4[c]	-0.257702	-0.257133	0.001	Steroid metabolism
RE1447N	Phosphatidylinositol-3,4-Bisphosphate 4-Phosphatase	h2o[n] + pail45p_hs[n] <=> pi[n] + pail5p_hs[n]	-0.188836	-0.187807	0.001	Phosphatidylinositol phosphate metabolism
RE1448N	Phosphatidylinositol-3,4,5-Trisphosphate 3-Phosphatase	h2o[n] + pail5p_hs[n] <=> pail_hs[n] + pi[n]	-0.188836	-0.187807	0.001	Phosphatidylinositol phosphate metabolism
RE3273R	Phospholipase D	h2o[r] + pail_hs[r] <=> h[r] + pa_hs[r] + inost[r]	-0.0992409	-0.100494	0.001	Phosphatidylinositol phosphate metabolism
C40CPT1	Production of Butyrylcarnitine	crn[c] + btcoa[c] <=> coa[c] + c4crn[c]	0.00451451	0.00591652	0.001	Fatty acid oxidation
C4CRNCPT2	Transport of Butyryl Carnitine in the Mitochondrial Matrix for Final Hydrolysis	coa[m] + c4crn[m] <=> btcoa[m] + crn[m]	0.00451446	0.00591635	0.001	Fatty acid oxidation
C60CPT1	Production of Hexanoylcarnitine	crn[c] + hxcoa[c] <=> coa[c] + c6crn[c]	-0.0173723	-0.0186617	0.001	Fatty acid oxidation
C6COAt	Esterification of Of Hexanoylcoa for Transport into Cytosol	crn[x] + hxcoa[x] <=> coa[x] + c6crn[x]	0.0173722	0.0186617	0.001	Transport, peroxisomal
C6CRNtcx	Transport of Hexanoylcarnitine into Cytosol	c6crn[x] <=> c6crn[c]	0.0173722	0.0186616	0.001	Transport, peroxisomal
sink_5hpet[c]	Sink for 5(S)-HPETE	5HPET[c] <=>	-0.873127	-0.871944	0.001	Exchange/demand reaction
3MOBte	Transport of 3-Methyl-2-Oxobutanoate	3mob[e] <=> 3mob[c]	-0.63062	-0.632058	0.001	Transport, extracellular
EX_3mob[e]	Exchange of 3-Methyl-2-Oxobutanoate	3mob[e] ->	0.630619	0.632058	0.001	Exchange/demand reaction
GABABGTtc	GABA Transport by Bgt	na1[e] + 4abut[e] + cl[e] <=> na1[c] + 4abut[c] + cl[c]	0.237575	0.236545	0.001	Transport, extracellular
GALt4	Galactose Transport via Sodium Symport	na1[e] + gal[e] <=> na1[c] + gal[c]	-0.163684	-0.162784	0.001	Transport, extracellular
HXCOAtx	Transport of Hexanoate, Peroxisome	hxcoa[x] <=> hxcoa[c]	0.0127483	0.0136051	0.001	Transport, peroxisomal
EX_glyvalhis[e]	Exchange of GlyValHis	glyvalhis[e] ->	1.38503	1.38614	0.001	Exchange/demand reaction
GLYVALHISt	Transport of GlyValHis, Extracellular	h[e] + glyvalhis[e] <=> h[c] + glyvalhis[c]	-1.38503	-1.38614	0.001	Transport, extracellular
GLYVALHISr	Metabolism (Formation/Degradation) of GlyValHis	2 h2o[c] + glyvalhis[c] <=> gly[c] + his_L[c] + val_L[c]	-1.38503	-1.38614	0.001	Peptide metabolism
ADK1	Adenylate Kinase	atp[c] + amp[c] <=> 2 adp[c]	-0.287208	-0.286681	0.001	Nucleotide interconversion
EX_so4[e]	Exchange of Sulfate	so4[e] <=>	-0.257702	-0.257134	0.001	Exchange/demand reaction
GALU	UTP-Glucose-1-Phosphate Uridylyltransferase	h[c] + g1p[c] + utp[c] <=> ppi[c] + udpg[c]	-0.0173701	-0.015965	0.001	Galactose metabolism
NDPK1	Nucleoside-Diphosphate Kinase (ATP:GDP)	atp[c] + gdp[c] <=> adp[c] + gtp[c]	-0.954771	-0.953275	0.001	Nucleotide interconversion
NDPK6	Nucleoside-Diphosphate Kinase (ATP:dUDP)	atp[c] + dudp[c] <=> adp[c] + dutp[c]	-0.448711	-0.448162	0.001	Nucleotide interconversion
EX_glyc[e]	Exchange of Glycerol	glyc[e] <=>	-1.10111	-1.10182	0.001	Exchange/demand reaction
GALT	Galactose-1-Phosphate Uridylyltransferase	h[c] + utp[c] + gal1p[c] <=> udpgal[c] + ppi[c]	0.017371	0.0159651	0.001	Galactose metabolism
2HIVc	Formation of 2-Hydroxy-Isovalerate	h[c] + nadh[c] + 3mob[c] <=> nad[c] + 2hiv[c]	0.0743813	0.0729417	0.001	Valine, leucine, and isoleucine metabolism
2HIVte	Transport of 2-Hydroxy-Isovalerate	2hiv[c] <=> 2hiv[e]	0.0743814	0.0729417	0.001	Transport, extracellular
EX_2hiv[e]	Exchange of 2-Hydroxy-Isovalerate	2hiv[e] ->	0.0743813	0.0729416	0.001	Exchange/demand reaction
CHSTEROLSte	Transport of Cholesterol Sulfate, Extracellular Space, within Lipoproteins	chsterols[c] -> chsterols[e]	0.257702	0.257134	0.001	Transport, extracellular
EX_chsterols[e]	Exchange of Cholesterol Sulfate	chsterols[e] ->	0.257702	0.257134	0.001	Exchange/demand reaction
TETTET6COAtm	Fatty Acid Intracellular Transport, Mitochondrial	tettet6coa[c] <=> tettet6coa[m]	-0.00338592	-0.00443746	0.001	Transport, mitochondrial
TETPENT6COAtm	Fatty Acid Intracellular Transport, Mitochondrial	tetpent6coa[c] <=> tetpent6coa[m]	-0.00338592	-0.00443746	0.001	Transport, mitochondrial
TETPENT3COAtm	Fatty Acid Intracellular Transport, Mitochondrial	tetpent3coa[c] <=> tetpent3coa[m]	-0.00338592	-0.00443746	0.001	Transport, mitochondrial
HMR_0467	HMR_0467	pail_hs[c] <=> pail_hs[r]	-0.0992409	-0.100494	0.001	Transport, endoplasmic reticular
HMR_2624	HMR_2624	crn[c] + ptdcacrn[m] <=> crn[m] + ptdcacrn[c]	0.00524791	0.00644063	0.001	Transport, mitochondrial
HMR_2644	HMR_2644	crn[c] + hpdcacrn[m] <=> crn[m] + hpdcacrn[c]	0.00524791	0.00644063	0.001	Transport, mitochondrial
HMR_2655	HMR_2655	crn[c] + stcrn[m] <=> crn[m] + stcrn[c]	0.00524801	0.00644039	0.001	Transport, mitochondrial
HMR_2667	HMR_2667	crn[m] + elaidcrn[c] <=> crn[c] + elaidcrn[m]	-0.00524786	-0.0064407	0.001	Transport, mitochondrial
HMR_2673	HMR_2673	crn[m] + lneldccrn[c] <=> crn[c] + lneldccrn[m]	-0.00524781	-0.00644065	0.001	Transport, mitochondrial
HMR_2679	HMR_2679	crn[c] + arachcrn[m] <=> crn[m] + arachcrn[c]	0.00524792	0.00644085	0.001	Transport, mitochondrial
HMR_2715	HMR_2715	crn[m] + strdnccrn[c] <=> crn[c] + strdnccrn[m]	-0.00524786	-0.00644081	0.001	Transport, mitochondrial
HMR_2718	HMR_2718	crn[m] + eicostetcrn[c] <=> crn[c] + eicostetcrn[m]	-0.00524783	-0.00644076	0.001	Transport, mitochondrial
HMR_2722	HMR_2722	crn[m] + tmndnccrn[c] <=> crn[c] + tmndnccrn[m]	-0.00524785	-0.00644052	0.001	Transport, mitochondrial
HMR_2727	HMR_2727	crn[m] + clpndcrn[c] <=> crn[c] + clpndcrn[m]	-0.00524783	-0.00644076	0.001	Transport, mitochondrial
HMR_2731	HMR_2731	crn[c] + c226crn[m] <=> crn[m] + c226crn[c]	0.00524791	0.00644063	0.001	Transport, mitochondrial
HMR_2744	HMR_2744	crn[c] + lnlccrn[m] <=> crn[m] + lnlccrn[c]	0.00524791	0.00644063	0.001	Transport, mitochondrial
HMR_2748	HMR_2748	crn[c] + lnlncgcrn[m] <=> crn[m] + lnlncgcrn[c]	0.00524791	0.00644063	0.001	Transport, mitochondrial
HMR_2757	HMR_2757	crn[c] + arachdcrn[m] <=> crn[m] + arachdcrn[c]	0.00524791	0.00644063	0.001	Transport, mitochondrial
HMR_2760	HMR_2760	crn[c] + adrncrn[m] <=> adrncrn[c] + crn[m]	0.00524791	0.00644063	0.001	Transport, mitochondrial
HMR_2764	HMR_2764	crn[m] + dcsptn1crn[c] <=> crn[c] + dcsptn1crn[m]	-0.00524783	-0.00644076	0.001	Transport, mitochondrial
HMR_2884	HMR_2884	crn[c] + lnlncgcrn[r] <=> crn[r] + lnlncgcrn[c]	0.00974238	0.010601	0.001	Transport, endoplasmic reticular
HMR_2886	Carnitine O-Acetyltransferase	coa[r] + lnlncgcrn[r] <=> crn[r] + lnlncgcoa[r]	-0.00974246	-0.010601	0.001	Transport, endoplasmic reticular
HMR_2888	HMR_2888	crn[c] + dlnlcgcrn[r] <=> crn[r] + dlnlcgcrn[c]	0.00974249	0.0106011	0.001	Transport, endoplasmic reticular
HMR_2890	Carnitine O-Acetyltransferase	coa[r] + dlnlcgcrn[r] <=> crn[r] + dlnlcgcoa[r]	-0.00974223	-0.0106013	0.001	Transport, endoplasmic reticular
HMR_3106	HMR_3106	accoa[c] <=> accoa[x]	0.00429912	0.00560123	0.001	Transport, peroxisomal
HMR_3520	HMR_3520	crn[m] + dmnoncrn[c] <=> crn[c] + dmnoncrn[m]	-0.00739542	-0.00853665	0.001	Transport, mitochondrial
HMR_6583	Phosphatidylinositol-3, 4, 5-Trisphosphate 3-Phosphatase	h2o[c] + pail5p_hs[c] -> pi[c] + pail_hs[c]	0.141819	0.141044	0.001	Inositol phosphate metabolism
HMR_9590	HMR_9590	2 h[e] + so4[e] -> 2 h[c] + so4[c]	0.257702	0.257134	0.001	Transport, extracellular
HMR_9593	HMR_9593	2 na1[e] + cl[e] + his_L[e] -> 2 na1[c] + cl[c] + his_L[c]	0.756253	0.757507	0.001	Transport, extracellular
10FTHF7GLUtl	7-Glutamyl-10Fthf Transport, Lysosomal	10fthf7glu[c] -> 10fthf7glu[l]	2.09967e-08	-1.47481e-07	0	Transport, lysosomal
10FTHFtl	10-Formyltetrahydrofolate Lysosomal Transport via Diffusion	10fthf[c] <=> 10fthf[l]	-8.62755e-08	-1.61447e-07	0	Transport, lysosomal
2AMADPTm	L-2-Aminoadipate Shuttle (Cytosol/Mitochondria)	L2aadp[c] + akg[m] -> L2aadp[m] + akg[c]	1.03625e-07	-1.56451e-07	0	Lysine metabolism
2DR1PP	2-Deoxy-D-Ribose 1-Phosphate Phosphorylase	h2o[c] + 2dr1p[c] -> pi[c] + drib[c]	1.105e-07	-9.70699e-08	0	Pyrimidine catabolism
34DHPHEt	3, 4-Dihydroxy-L-Phenylalanine Transport	34dhphe[e] <=> 34dhphe[c]	4.20717e-08	3.01586e-08	0	Transport, extracellular
34DHPLACOX	3, 4-Dihydroxyphenylacetaldehyde:NAD+ Oxidoreductase	h2o[c] + nad[c] + 34dhpac[c] -> 2 h[c] + nadh[c] + 34dhpha[c]	2.22283e-07	1.31028e-07	0	Tyrosine metabolism
34DHPLACOX_NADP_	3, 4-Dihydroxyphenylacetaldehyde:NADP+ Oxidoreductase	h2o[c] + nadp[c] + 34dhpac[c] <=> 2 h[c] + nadph[c] + 34dhpha[c]	7.36276e-08	4.27977e-08	0	Tyrosine metabolism
3AIBTm	L-3-Aminoisobutyrate Transaminase, Mitochondrial	2mop[m] + glu_L[m] <=> akg[m] + 3aib[m]	6.13887e-08	-1.61205e-07	0	Valine, leucine, and isoleucine metabolism
3AIBtmi	3-Amino-Isobutyrate Transport, Mitochondrial	3aib[m] -> 3aib[c]	1.84894e-07	-1.09398e-07	0	Transport, mitochondrial
3HLYTCL	3-Hydroxy-L-Tyrosine Carboxy-Lyase	h[c] + 34dhphe[c] -> co2[c] + dopa[c]	1.95202e-07	-2.49462e-10	0	Tyrosine metabolism
3MOBt2im	3-Methyl-2-Oxobutanoate Mitochondrial Transport via Proton Symport	h[c] + 3mob[c] -> h[m] + 3mob[m]	1.4742e-07	-1.57431e-07	0	Transport, mitochondrial
3MOPt2im	3-Methyl-2-Oxopentanoate Mitochondrial Transport via Proton Symport	h[c] + 3mop[c] -> h[m] + 3mop[m]	1.68989e-08	5.21885e-08	0	Transport, mitochondrial
3SALAASPm	Cysteinesulfinate-Aspartate Mitochondrial Shuttle	3sala[m] + asp_L[c] <=> 3sala[c] + asp_L[m]	-1.38999e-07	1.29207e-08	0	Transport, mitochondrial
3SALACBOXL	3-Sulfino-L-Alanine Carboxy-Lyase	2 h[c] + 3sala[c] -> co2[c] + hyptaur[c]	0.00114969	0.00115008	0	Taurine and hypotaurine metabolism
3SALAOX	Cysteinesulfinic Acid Oxidase	o2[c] + 2 h[c] + 2 3sala[c] -> 2 Lcyst[c]	0.000574597	0.000574768	0	Taurine and hypotaurine metabolism
3SALATAi	3-Sulfino-Alanine Transaminase (Irreversible)	h[c] + akg[c] + 3sala[c] -> glu_L[c] + 3snpyr[c]	-4.79262e-08	4.41142e-08	0	Methionine and cysteine metabolism
3SPYRSP	3-Sulfinopyruvate Hydrolase (Spotaneous Reaction)	h2o[c] + 3snpyr[c] -> h[c] + pyr[c] + so3[c]	-1.50394e-08	-9.50544e-08	0	Methionine and cysteine metabolism
42A12BOOX	4- (2-Aminoethyl)-1, 2-Benzenediol:Oxygen Oxidoreductase (Deaminating) (Flavin-Containing)	h2o[c] + o2[c] + dopa[c] -> h2o2[c] + nh4[c] + 34dhpac[c]	-2.28869e-08	1.39929e-07	0	Tyrosine metabolism
4ABUTtm	4-Aminobutanoate Mitochondrial Transport via Diffusion	4abut[c] <=> 4abut[m]	0.127067	0.127067	0	Transport, mitochondrial
4MOPt2im	4-Methyl-2-Oxopentanoate Mitochondrial Transport via Proton Symport	h[c] + 4mop[c] -> h[m] + 4mop[m]	-5.84227e-08	-4.98786e-08	0	Transport, mitochondrial
4MPTNLte	4-Methylpentanal Transport	4mptnl[c] <=> 4mptnl[e]	-1.35438e-08	-1.14228e-07	0	Transport, extracellular
4MPTNLtm	4-Methylpentanal Transport, Mitochondrial	4mptnl[c] <=> 4mptnl[m]	-6.55211e-08	-1.73438e-08	0	Transport, mitochondrial
5AOPtm	5-Aminolevulinate Mitochondrial Transport	5aop[c] <=> 5aop[m]	8.95338e-06	1.21135e-06	0	Heme synthesis
5DHFtl	5-Glutamyl-Dhf Transport, Lysosomal	5dhf[c] -> 5dhf[l]	8.13979e-08	1.58732e-07	0	Transport, lysosomal
5HLTDL	5-Hydroxy-L-Tryptophan Decarboxy-Lyase	h[c] + 5htrp[c] -> co2[c] + srtn[c]	1.29753e-07	-1.13623e-07	0	Tryptophan metabolism
5MTHFt2	5-Methyltetrahydrofolate Transport via Anion Exchange	h2o[c] + 5mthf[e] <=> h2o[e] + 5mthf[c]	2.50971e-07	-3.19023e-09	0	Transport, extracellular
5THFtl	5-Glutamyl-Thf Transport, Lysosomal	5thf[c] -> 5thf[l]	-5.53999e-08	4.8283e-08	0	Transport, lysosomal
7DHFtl	7-Glutamyl-Dhf Transport, Lysosomal	7dhf[c] -> 7dhf[l]	-1.02965e-07	1.84623e-07	0	Transport, lysosomal
7THFtl	7-Glutamyl-Thf Transport, Lysosomal	7thf[c] -> 7thf[l]	7.93704e-08	-1.82878e-07	0	Transport, lysosomal
AACTOOR	Aminoacetone:Oxygen Oxidoreductase (Deaminating) (Flavin-Containing)	h2o[c] + o2[c] + aact[c] -> h2o2[c] + nh4[c] + mthgxl[c]	8.69854e-08	4.04924e-08	0	Glycine, serine, alanine, and threonine metabolism
AATAi	2-Aminoadipate Transaminase, Irreversible	L2aadp[c] + akg[c] <=> 2oxoadp[c] + glu_L[c]	1.38094e-07	-1.20636e-07	0	Lysine metabolism
ABTArm	4-Aminobutyrate Transaminase, Reversible, Mitochondrial	akg[m] + 4abut[m] <=> glu_L[m] + sucsal[m]	0.127066	0.127067	0	Glutamate metabolism
ACACtx	Acetoacetate Intracellular Transport Unknown Mechanism	acac[c] <=> acac[x]	5.35449e-08	8.57382e-08	0	Transport, peroxisomal
ACETONEt2m	Acetone Mitochondrial Transport via Proton Symport	h[c] + acetone[c] <=> h[m] + acetone[m]	-6.59959e-09	1.41219e-08	0	Transport, mitochondrial
ACGALK	N-Acetylgalactosamine Kinase	atp[c] + acgal[c] -> h[c] + adp[c] + acgal1p[c]	-4.49284e-08	-4.33372e-08	0	Aminosugar metabolism
ACGALK2	N-Acetylgalactosamine Kinase (ITP)	acgal[c] + itp[c] -> h[c] + acgal1p[c] + idp[c]	1.22655e-07	1.5173e-08	0	Aminosugar metabolism
ACGALtly	N-Acetyl-Galactosamine Lysosomal Efflux	acgal[l] -> acgal[c]	1.12508e-09	-1.15627e-07	0	Transport, lysosomal
ACGAM6PSi	N-Acetylglucosamine-6-Phosphate Synthase	accoa[c] + gam6p[c] -> h[c] + coa[c] + acgam6p[c]	1.18248e-07	9.28708e-08	0	Aminosugar metabolism
ACGAMK	N-Acetylglucosamine Kinase	atp[c] + acgam[c] -> h[c] + adp[c] + acgam6p[c]	1.23033e-07	-7.78234e-08	0	Aminosugar metabolism
ACGAMPM	Phosphoacetylglucosamine Mutase	acgam6p[c] <=> acgam1p[c]	-3.85117e-08	-6.25882e-08	0	Aminosugar metabolism
ACNAM9PL	N-Acetylneuraminate 9-Phosphate Pyruvate-Lyase (Pyruvate-Phosphorylating)	h2o[c] + acmanap[c] + pep[c] -> pi[c] + acnamp[c]	7.14494e-08	-5.50023e-08	0	Aminosugar metabolism
ACNAMlt	N-Acetylneuraminate Transport into Lysososme	h[c] + acnam[c] <=> h[l] + acnam[l]	-1.58955e-08	-5.25349e-09	0	Transport, lysosomal
ACNAMPH	N-Acetylneuraminate 9-Phosphate Phosphohydrolase	h2o[c] + acnamp[c] -> pi[c] + acnam[c]	1.40687e-07	1.71819e-08	0	Aminosugar metabolism
ACNAMtn	N-Acetylneuraminate Nuclear Import	acnam[c] -> acnam[n]	-8.58387e-09	9.23674e-08	0	Transport, nuclear
ACNMLr	N-Acetylneuraminate Lyase (Reversible)	acnam[c] <=> pyr[c] + acmana[c]	-3.03511e-08	-1.92862e-08	0	Aminosugar metabolism
ACP1_FMN_	Acid Phosphatase (FMN)	h2o[c] + fmn[c] -> pi[c] + ribflv[c]	2.42611e-08	-1.73625e-07	0	Vitamin B2 metabolism
ACTLMO	Acetol Monooxygenase	o2[c] + h[c] + nadph[c] + acetol[c] -> 2 h2o[c] + nadp[c] + mthgxl[c]	2.42849e-08	-1.22497e-07	0	Pyruvate metabolism
ACTNMO	Acetone Monooxygenase	o2[c] + h[c] + nadph[c] + acetone[c] -> h2o[c] + nadp[c] + acetol[c]	-2.23945e-08	-1.59964e-08	0	Pyruvate metabolism
ADCim	Acetoacetate Decarboxylation (Irreversible), Mitochondrial	h[m] + acac[m] -> co2[m] + acetone[m]	9.75661e-10	-7.14405e-08	0	Propanoate metabolism
ADEt	Adenine Reversible Transport, Cytosol	ade[e] <=> ade[c]	-1.42257e-07	-1.07182e-07	0	Transport, extracellular
ADMDC	Adenosylmethionine Decarboxylase	h[c] + amet[c] -> co2[c] + ametam[c]	9.58428e-08	4.51684e-08	0	Arginine and proline metabolism
ADNCYC	Adenylate Cyclase	atp[c] -> ppi[c] + camp[c]	1.98787e-08	3.90736e-08	0	Nucleotide interconversion
ADNK1m	Adenosine Kinase, Mitochondrial	atp[m] + adn[m] -> h[m] + adp[m] + amp[m]	0.226501	0.2265	0	Nucleotide interconversion
ADNtm	Adenosine Faciliated Transport in Mitochondria	adn[c] <=> adn[m]	0.226501	0.2265	0	Transport, mitochondrial
ADSK	Adenylyl-Sulfate Kinase	atp[c] + aps[c] -> h[c] + adp[c] + paps[c]	-7.30837e-08	-5.40453e-08	0	Nucleotide interconversion
ADSL1	Adenylosuccinate Lyase	dcamp[c] -> amp[c] + fum[c]	8.13972e-08	-1.92959e-07	0	Nucleotide interconversion
AGMTm	Agmatinase, Mitochondrial	h2o[m] + agm[m] -> ptrc[m] + urea[m]	-4.01451e-08	-1.04461e-07	0	Arginine and proline metabolism
AGPAT1	1-Acylglycerol-3-Phosphate O-Acyltransferase 1	2 h[c] + Rtotal2coa[c] + alpa_hs[c] -> coa[c] + pa_hs[c]	1.29137e-08	-2.11385e-08	0	Triacylglycerol synthesis
AGTim	Alanine-Glyoxylate Transaminase (Irreversible), Mitochondrial	ala_L[m] + glx[m] -> pyr[m] + gly[m]	8.8112e-08	-3.35912e-07	0	Alanine and aspartate metabolism
AHCYStr	S-Adenosyl-L-Homocysteine Intracellular Diffusion	ahcys[c] <=> ahcys[r]	1.03636e-07	-2.39079e-07	0	Transport, endoplasmic reticular
ALASm	5-Aminolevulinate Synthase	h[m] + gly[m] + succoa[m] -> coa[m] + co2[m] + 5aop[m]	1.71534e-05	1.97237e-05	0	Glycine, serine, alanine, and threonine metabolism
ALCD21_L	Alcohol Dehydrogenase (L-1, 2-Propanediol)	nad[c] + 12ppd_S[c] -> h[c] + nadh[c] + lald_L[c]	9.39678e-08	-1.34256e-07	0	Pyruvate metabolism
ALCD22_D	Alcohol Dehydrogenase (D-Lactaldehyde)	nad[c] + lald_D[c] -> h[c] + nadh[c] + mthgxl[c]	2.85392e-05	2.79893e-05	0	Pyruvate metabolism
ALDD2y	Aldehyde Dehydrogenase (Acetaldehyde, NADP)	h2o[c] + nadp[c] + acald[c] -> 2 h[c] + nadph[c] + ac[c]	1.49777e-08	2.5604e-08	0	Glycolysis/gluconeogenesis
ALR2	Aldose Reductase (Methylglyoxal)	h[c] + nadph[c] + mthgxl[c] -> nadp[c] + acetol[c]	-1.54784e-07	2.80504e-07	0	Pyruvate metabolism
ALR3	Aldose Reductase (Acetol)	h[c] + nadph[c] + acetol[c] -> nadp[c] + 12ppd_S[c]	-3.93267e-08	2.19354e-08	0	Pyruvate metabolism
AMETr	S-Adenosyl-L-Methionine Intracellular Diffusion	amet[c] <=> amet[r]	6.8764e-08	-9.16106e-09	0	Transport, endoplasmic reticular
AMETt2m	S-Adenosyl-L-Methionine Reversible Transport, Mitochondrial	amet[c] + ahcys[m] <=> ahcys[c] + amet[m]	1.61195e-07	-1.99171e-08	0	Transport, mitochondrial
AMPDA	Adenosine Monophosphate Deaminase	h2o[c] + h[c] + amp[c] -> nh4[c] + imp[c]	0.0336464	0.0333872	0	Nucleotide interconversion
APAT2rm	3-Aminopropanoate:2-Oxoglutarate Aminotransferase, Mitochondrial	akg[m] + ala_B[m] <=> glu_L[m] + msa[m]	0.1663	0.1663	0	Beta-Alanine metabolism
APOCFm	Apocarboxylase Formation, Mitochondrial	apoC[m] + lys_L[m] -> h2o[m] + h[m] + apoC_Lys[m]	-7.04007e-08	5.73221e-09	0	Biotin metabolism
APOC_LYS_BTNPm	Proteolysis of ApoC-Lys-Biotin, Mitochondrial	h2o[m] + apoC_Lys_btn[m] -> apoC[m] + biocyt[m]	-3.63441e-08	-2.21599e-07	0	Biotin metabolism
APRTO2	N-Acetylputrescine: Oxygen Oxireductase (Deaminating)	h2o[c] + o2[c] + aprut[c] -> h2o2[c] + nh4[c] + n4abutn[c]	-1.11782e-07	6.26971e-08	0	Arginine and proline metabolism
ARACHCOAtx	Fatty Acid Intracellular Transport	arachcoa[c] <=> arachcoa[x]	-5.65466e-08	-1.90434e-07	0	Transport, peroxisomal
ARACHCPT1	Carnitine Transferase	crn[c] + arachcoa[c] <=> coa[c] + arachcrn[c]	-1.16513e-08	-2.95625e-08	0	Fatty acid oxidation
ARACHCPT2	Carnitine Transferase	coa[m] + arachcrn[m] <=> crn[m] + arachcoa[m]	-6.08257e-09	-8.73362e-09	0	Fatty acid oxidation
ARACHDCOAtx	Fatty Acid Intracellular Transport	arachdcoa[c] <=> arachdcoa[x]	-4.58733e-08	8.81691e-08	0	Transport, peroxisomal
ARGDCm	Arginine Decarboxylase, Mitochondrial	h[m] + arg_L[m] -> co2[m] + agm[m]	9.14986e-08	1.76577e-07	0	Arginine and proline metabolism
ARGLYSex	Arginine/Lysine Exchanger (Arg In)	lys_L[c] + arg_L[e] -> lys_L[e] + arg_L[c]	-1.15189e-09	-1.55533e-07	0	Transport, extracellular
ARGNm	Arginase, Mitochondrial	h2o[m] + arg_L[m] -> urea[m] + orn[m]	-2.95007e-08	3.25188e-08	0	Urea cycle
ARGSS	Argininosuccinate Synthase	atp[c] + asp_L[c] + citr_L[c] -> h[c] + amp[c] + ppi[c] + argsuc[c]	-8.96819e-08	1.13797e-07	0	Alanine and aspartate metabolism
R_group_phosphotase_1	R Group Phosphotase 1	atp[c] + coa[c] + Rtotal[c] -> amp[c] + ppi[c] + Rtotalcoa[c]	8.20879e-08	-1.05527e-07	0	Miscellaneous
R_group_phosphotase_2	R Group Phosphotase 2	atp[c] + coa[c] + Rtotal2[c] -> amp[c] + ppi[c] + Rtotal2coa[c]	1.80181e-08	-6.4361e-09	0	Miscellaneous
ASAH1	N-Acylsphingosine Amidohydrolase	h2o[l] + crm_hs[l] -> Rtotal[l] + sphings[l]	1.4242e-07	-2.0134e-07	0	Sphingolipid metabolism
ASNNm	L-Asparaginase, Mitochondrial	h2o[m] + asn_L[m] -> asp_L[m] + nh4[m]	3.30791e-08	1.45731e-07	0	Alanine and aspartate metabolism
ASNS1	Asparagine Synthase (Glutamine-Hydrolysing)	h2o[c] + atp[c] + asp_L[c] + gln_L[c] -> h[c] + glu_L[c] + amp[c] + ppi[c] + asn_L[c]	0.4867	0.4867	0	Alanine and aspartate metabolism
ASNtm	L-Asparagine Transport, Mitochondrial	asn_L[c] -> asn_L[m]	-3.48798e-08	-4.30999e-10	0	Transport, mitochondrial
ASPCTr	Aspartate Carbamoyltransferase (Reversible)	asp_L[c] + cbp[c] <=> h[c] + pi[c] + cbasp[c]	0.0070003	0.00700009	0	Pyrimidine synthesis
ASPDt6	D-Aspartate Transport via Na, H Symport And K Antiport	h[e] + 3 na1[e] + asp_D[e] + k[c] -> h[c] + 3 na1[c] + asp_D[c] + k[e]	-4.72625e-08	2.01225e-09	0	Transport, extracellular
ASPGLUm	Aspartate-Glutamate Mitochondrial Shuttle	h[c] + glu_L[c] + asp_L[m] -> h[m] + glu_L[m] + asp_L[c]	-7.49336e-08	-7.21896e-08	0	Transport, mitochondrial
ASPNATm	Aspartate N-Acetyltransferase, Mitochondrial	asp_L[m] + accoa[m] -> h[m] + coa[m] + Nacasp[m]	0.322	0.322	0	Alanine and aspartate metabolism
ASPTAm	Aspartate Transaminase	akg[m] + asp_L[m] <=> glu_L[m] + oaa[m]	-0.322	-0.322	0	Alanine and aspartate metabolism
ATPH1e	ATP Diphosphohydrolase	2 h2o[e] + atp[e] -> 2 h[e] + 2 pi[e] + amp[e]	7.80276e-08	-1.14094e-07	0	Nucleotide interconversion
ATPtn	ATP Diffusion in Nucleus	atp[c] <=> atp[n]	4.52766e-08	-4.97319e-09	0	Transport, nuclear
BACCLm	Biotin-[Acetyl Coenzyme A-Carboxylase] Ligase, Mitochondrial	h[m] + atp[m] + btn[m] -> ppi[m] + btamp[m]	1.73599e-07	1.47414e-07	0	Biotin metabolism
BALAtmr	Beta-Alanine Reversible Mitochondrial Transport (Diffusion)	ala_B[c] <=> ala_B[m]	0.1663	0.1663	0	Transport, mitochondrial
BAMPPALDOX	Beta-Aminopropion Aldehyde:NAD+ Oxidoreductase	h2o[c] + bamppald[c] + nad[c] -> 2 h[c] + nadh[c] + ala_B[c]	7.24958e-09	8.93995e-09	0	Beta-Alanine metabolism
BDHm	(R)-3-Hydroxybutanoate:NAD+ Oxidoreductase	nad[m] + bhb[m] <=> h[m] + nadh[m] + acac[m]	-0.0538999	-0.0539002	0	Butanoate metabolism
BHBtm	(R)-3-Hydroxybutanoate Mitochondrial Transport via H+ Symport	h[c] + bhb[c] <=> h[m] + bhb[m]	-0.0538999	-0.0538999	0	Transport, mitochondrial
BHMT	Betaine-Homocysteine S-Methyltransferase	hcys_L[c] + glyb[c] -> dmgly[c] + met_L[c]	3.74237e-08	3.6652e-08	0	Glycine, serine, alanine, and threonine metabolism
BILGLCURtr	Glucuronidated Compound Transport	bilglcur[c] <=> bilglcur[r]	2.4202e-07	1.86076e-08	0	Transport, endoplasmic reticular
BILIRUBtr	Lipid, Flip-Flop Intracellular Transport	bilirub[c] <=> bilirub[r]	-1.48068e-07	4.89672e-08	0	Transport, endoplasmic reticular
BTNDm	Biotinidase (Biotin), Mitochondrial	h2o[m] + biocyt[m] -> lys_L[m] + btn[m]	1.41191e-08	9.48679e-08	0	Biotin metabolism
BTNPLm	Holocarboxylase Synthestase (Biotin Protein Ligase), Mitochondrial	apoC_Lys[m] + btamp[m] -> h[m] + amp[m] + apoC_Lys_btn[m]	-1.14209e-08	1.44251e-07	0	Biotin metabolism
BTNt4i	Biotin Uptake (Antiport)	h[c] + btn[e] -> h[e] + btn[c]	-2.90456e-08	3.53043e-07	0	Transport, extracellular
C161CPT1	Production of Palmitoleoylcarnitine	crn[c] + hdcoa[c] <=> coa[c] + hdcecrn[c]	-7.55943e-08	-6.6719e-08	0	Fatty acid oxidation
C161CPT2	Transport of Hexadecenoyl Coenzyme A into Mitochondrial Matrix	coa[m] + hdcecrn[m] <=> crn[m] + hdcoa[m]	-5.39272e-08	2.04283e-07	0	Fatty acid oxidation
C161CPT22	C161 Transport into the Mitochondria	coa[m] + hdd2crn[m] <=> crn[m] + hdd2coa[m]	1.13717e-07	1.61323e-07	0	Fatty acid oxidation
C161CRN2t	C161 Transport into the Mitochondria	hdd2crn[c] <=> hdd2crn[m]	-8.26367e-08	-1.51279e-07	0	Fatty acid oxidation
C161CRNt	C161 Transport into the Mitochondria	hdcecrn[c] <=> hdcecrn[m]	-1.19449e-07	2.03783e-08	0	Fatty acid oxidation
C180CPT1	Production of Stearoylcarnitine	crn[c] + stcoa[c] <=> coa[c] + stcrn[c]	-1.37436e-07	2.41842e-08	0	Fatty acid oxidation
C180CPT2	Carnitine O-Stearoyl Transferase	coa[m] + stcrn[m] <=> crn[m] + stcoa[m]	2.86194e-08	-1.253e-07	0	Fatty acid oxidation
C204CPT1	Carnitine C20:4 Transferase	crn[c] + arachdcoa[c] <=> coa[c] + arachdcrn[c]	-1.17922e-07	-1.27198e-07	0	Fatty acid oxidation
CAATPS	Ca ATPase	h2o[c] + atp[c] + ca2[c] -> adp[c] + pi[c] + h[e] + ca2[e]	-7.26623e-10	3.52441e-08	0	Transport, extracellular
CAt7r	Calcium / Sodium Antiporter (1:3), Reversible	3 na1[e] + ca2[c] <=> 3 na1[c] + ca2[e]	-0.783381	-0.783819	0	Transport, extracellular
CBR2	Carbonyl Reductase [NADPH] 1	h[c] + nadph[c] + prostge2[c] -> nadp[c] + prostgf2[c]	2.55456e-05	2.52366e-05	0	Eicosanoid metabolism
CDS	Phosphatidate Cytidylyltransferase	h[c] + pa_hs[c] + ctp[c] -> ppi[c] + cdpdag_hs[c]	1.68493e-07	8.51679e-08	0	Glycerophospholipid metabolism
CDSm	Phosphatidate Cytidylyltransferase	h[m] + pa_hs[m] + ctp[m] -> ppi[m] + cdpdag_hs[m]	3.77236e-08	-7.74568e-08	0	Glycerophospholipid metabolism
CEPTC	Choline Phosphotransferase	cdpchol[c] + dag_hs[c] -> h[c] + cmp[c] + pchol_hs[c]	9.2416e-08	-1.13238e-07	0	Glycerophospholipid metabolism
CEPTE	Ethanolamine Phosphotransferase	cdpea[c] + dag_hs[c] -> h[c] + cmp[c] + pe_hs[c]	-3.75972e-08	-3.84313e-08	0	Glycerophospholipid metabolism
CERK	Ceramide Kinase	atp[c] + crm_hs[c] -> h[c] + adp[c] + crmp_hs[c]	1.27942e-07	-3.02066e-08	0	Sphingolipid metabolism
CERT1gt	Ceramide Transport Protein	crm_hs[c] <=> crm_hs[g]	0.0648891	0.0649041	0	Transport, golgi apparatus
CERT2gt	Ceramide Transport Protein	gluside_hs[c] <=> gluside_hs[g]	2.04151e-05	2.04001e-05	0	Transport, golgi apparatus
CERT2rt	Ceramide Transport Protein	gluside_hs[c] <=> gluside_hs[r]	6.84471e-07	3.04328e-07	0	Transport, endoplasmic reticular
CGLYt3_2_	Cys-Gly Transport in via Proton Symport	2 h[e] + cgly[e] -> 2 h[c] + cgly[c]	5.33283e-08	-4.638e-09	0	Transport, extracellular
CHLPCTD	Choline Phosphate Cytididyltransferase	h[c] + ctp[c] + cholp[c] -> ppi[c] + cdpchol[c]	-1.41153e-08	2.76562e-08	0	Glycerophospholipid metabolism
CHLtm	Choline Transport via Diffusion (Cytosol to Mitochondria)	chol[c] <=> chol[m]	4.05801e-08	2.32345e-08	0	Transport, mitochondrial
CHOLK	Choline Kinase	atp[c] + chol[c] -> h[c] + adp[c] + cholp[c]	5.29716e-08	1.91298e-08	0	Glycerophospholipid metabolism
CHSTEROLSULT	Steroid Sulfotransferase	paps[c] + chsterol[c] -> h[c] + pap[c] + chsterols[c]	1.69662e-07	-1.55172e-07	0	Steroid metabolism
CHSTEROLt1	Cholesterol Intracellular Transport	chsterol[l] <=> chsterol[m]	-3.45084e-08	4.67748e-08	0	Transport, mitochondrial
CHSTEROLt2	Cholesterol Intracellular Transport	chsterol[r] <=> chsterol[m]	-1.36872e-07	1.9656e-07	0	Transport, mitochondrial
CHSTEROLt3	Cholesterol Intracellular Transport	chsterol[c] <=> chsterol[m]	5.04015e-08	1.63122e-08	0	Transport, mitochondrial
CHSTEROLtg	Cholesterol Efflux (ATP Depedent), Golgi Apparatus	h2o[c] + atp[c] + chsterol[g] -> h[c] + adp[c] + pi[c] + chsterol[c]	-3.05893e-08	-7.29154e-08	0	Transport, golgi apparatus
CITtbm	Citrate Transport, Mitochondrial	cit[c] + pep[m] <=> pep[c] + cit[m]	-6.69308e-08	2.80086e-07	0	Transport, mitochondrial
CK	ATP Creatine Kinase	atp[m] + creat[m] <=> h[m] + adp[m] + pcreat[m]	3.77122e-08	5.56252e-08	0	Urea cycle
CKc	ATP Creatine Kinase, Cytosolic	atp[c] + creat[c] -> h[c] + adp[c] + pcreat[c]	5.4834e-08	6.49102e-08	0	Urea cycle
CLOXAtex2	Chloride Transport via Oxalate Antiport (2:1)	2 cl[e] + oxa[c] -> 2 cl[c] + oxa[e]	0.280101	0.280533	0	Transport, extracellular
CMPACNAtn	Transport of Cytidine-5'-Monophosphate-N-Acetyl-Beta-Neuraminate, Nuclear	cmpacna[n] -> cmpacna[c]	4.85003e-08	3.81855e-08	0	Transport, nuclear
CMPSAS	CMP Sialic Acid Synthase	acnam[c] + ctp[c] -> ppi[c] + cmpacna[c]	4.50822e-08	1.04318e-07	0	Aminosugar metabolism
CMPSASn	CMP Sialic Acid Synthase, Nuclear	acnam[n] + ctp[n] -> cmpacna[n] + ppi[n]	1.13989e-07	-8.36588e-08	0	Aminosugar metabolism
CO2ter	CO2 Endoplasmic Reticular Transport via Diffusion	co2[c] <=> co2[r]	-1.51926e-08	-3.84963e-08	0	Transport, endoplasmic reticular
COAtl	Transport of Coenzyme A (Diffusion), Lysosomal	coa[c] <=> coa[l]	5.94232e-09	5.86359e-08	0	Transport, lysosomal
COt	Transporter of Carbon Monoxide via Diffusion	co[c] <=> co[e]	7.57223e-08	-1.61924e-07	0	Transport, extracellular
CREATtmdiffir	Creatine Transport To/from Mitochondria via Diffusion	creat[c] -> creat[m]	-1.29917e-08	-2.00467e-08	0	Urea cycle
CRNCARtp	Carnitine-Acetylcarnitine Carrier, Peroxisomal	crn[c] + acrn[x] -> acrn[c] + crn[x]	8.06373e-09	2.45618e-07	0	Transport, peroxisomal
CRTNsyn	Creatinine Synthase	pcreat[c] -> pi[c] + crtn[c]	-1.22853e-08	-1.80793e-11	0	Urea cycle
CTPtn	Transport of CTP (Diffusion), Nuclear	ctp[c] <=> ctp[n]	8.29295e-08	-4.93044e-08	0	Transport, nuclear
CYSO	Cysteine Oxidase	o2[c] + cys_L[c] -> 2 h[c] + 3sala[c]	0.00229941	0.00229993	0	Taurine and hypotaurine metabolism
CYSSERNaEx	L-Serine/L-Cysteine Na-Dependent Exchange (Cys-L In)	na1[e] + cys_L[e] + ser_L[c] -> na1[c] + cys_L[c] + ser_L[e]	-8.7777e-08	-3.59151e-08	0	Transport, extracellular
CYSTHRNaEx	L-Cysteine/L-Threonine Na-Dependent Exchange (Cys-L In)	na1[e] + cys_L[e] + thr_L[c] -> na1[c] + cys_L[c] + thr_L[e]	-3.11773e-08	1.14226e-08	0	Transport, extracellular
CYTDK1	ATPcytidine 5-Phosphotransferase	atp[c] + cytd[c] -> h[c] + adp[c] + cmp[c]	-1.69742e-07	-6.07599e-08	0	Nucleotide interconversion
CYTK1m	Cytidylate Kinase (CMP), Mitochondrial	atp[m] + cmp[m] <=> adp[m] + cdp[m]	-2.61855e-08	1.38205e-07	0	Nucleotide interconversion
CYTK3	Cytidylate Kinase (CMP) (GTP)	gtp[c] + cmp[c] <=> gdp[c] + cdp[c]	6.43006e-08	1.1129e-07	0	Nucleotide interconversion
CYTK4	Cytidylate Kinase (dCMP) (GTP)	gtp[c] + dcmp[c] <=> gdp[c] + dcdp[c]	0.0736639	0.0735742	0	Nucleotide interconversion
DAGK_hs	Diacylglycerol Phosphate Kinase (Homo Sapiens)	atp[c] + dag_hs[c] -> h[c] + adp[c] + pa_hs[c]	-7.56071e-08	1.07168e-08	0	Glycerophospholipid metabolism
DCK1m	Deoxycytidine Kinase, Mitochondrial (ATP)	atp[m] + dcyt[m] <=> h[m] + adp[m] + dcmp[m]	5.14408e-08	7.04837e-08	0	Nucleotide interconversion
DCSPTN1COAtx	Fatty Acid Intracellular Transport	dcsptn1coa[c] <=> dcsptn1coa[x]	-1.68517e-07	7.68767e-08	0	Transport, peroxisomal
DDPGAm	2-Dehydro-3-Deoxy-Phosphogluconate Aldolase, Mitochondrial	4h2oglt[m] <=> pyr[m] + glx[m]	-3.28418e-08	1.29922e-07	0	Arginine and proline metabolism
DESAT18_5	Stearoyl Coenzyme A Desaturase (N-C18:0CoA -> N-C18:1CoA)	o2[c] + h[c] + nadh[c] + stcoa[c] -> 2 h2o[c] + nad[c] + od2coa[c]	-1.28957e-07	-1.80205e-08	0	Fatty acid synthesis
DGSNt	Deoyguanosine Transport via Diffusion	dgsn[e] <=> dgsn[c]	-0.0336464	-0.0333869	0	Transport, extracellular
DGULND	Dehydro-L-Gulonate Decarboxylase	h[c] + 3dhguln[c] <=> co2[c] + xylu_L[c]	2.55545e-07	-1.00008e-07	0	Pentose phosphate pathway
DHCHOLESTANATEtm	Lipid, Flip-Flop Intracellular Transport	dhcholestanate[m] <=> dhcholestanate[x]	8.24896e-08	1.18278e-07	0	Transport, peroxisomal
DHCRD1	Dihydroceramide Desaturase	nadp[c] + dhcrm_hs[c] -> h[c] + nadph[c] + crm_hs[c]	-2.30948e-07	-4.17664e-08	0	Sphingolipid metabolism
DHCRD2	Dihydroceramide Desaturase	dhcrm_hs[c] + fad[c] -> crm_hs[c] + fadh2[c]	-2.9021e-07	-1.72394e-07	0	Sphingolipid metabolism
DHFtl	Dihydrofolate Reversible Lysosomal Transport	dhf[c] <=> dhf[l]	-2.55486e-08	-9.04034e-08	0	Transport, lysosomal
DHFtm	Dihydrofolate Reversible Mitochondrial Transport	dhf[c] <=> dhf[m]	-1.14401e-07	3.89251e-08	0	Transport, mitochondrial
DHORD9	Dihydoorotic Acid Dehydrogenase (Quinone 10)	q10[m] + dhor_S[c] -> q10h2[m] + orot[c]	0.00700035	0.00699984	0	Pyrimidine synthesis
DHPM1	Dihydropyrimidinase (5, 6-Dihydrouracil)	h2o[c] + 56dura[c] -> h[c] + cala[c]	9.01258e-08	6.38503e-08	0	Pyrimidine catabolism
DHPM2	Dihydropyrimidinase (Dihydrothymine)	h2o[c] + 56dthm[c] -> h[c] + 3uib[c]	1.27256e-07	-1.3614e-07	0	Pyrimidine catabolism
DKMPPD	2, 3-Diketo-5-Methylthio-1-Phosphopentane Degradation Reaction	h2o[c] + o2[c] + dkmpp[c] -> 2 h[c] + pi[c] + for[c] + 2kmb[c]	1.61968e-07	-2.08628e-07	0	Arginine and proline metabolism
DNDPt15m	Transport of dUDP via dGDP Antiport	dgdp[m] + dudp[c] -> dgdp[c] + dudp[m]	-4.18237e-09	-9.99888e-08	0	Transport, mitochondrial
DNDPt18m	Transport of dUDP via ADP Antiport	adp[m] + dudp[c] -> adp[c] + dudp[m]	-3.50671e-08	1.53335e-07	0	Transport, mitochondrial
DNDPt19m	Transport of dUDP via ATP Antiport	atp[m] + dudp[c] -> atp[c] + dudp[m]	-1.35283e-09	2.00183e-08	0	Transport, mitochondrial
DNDPt38m	Transport of dUTP via dUDP Antiport	dudp[m] + dutp[c] -> dudp[c] + dutp[m]	4.64847e-08	-2.93909e-08	0	Transport, mitochondrial
DNDPt42m	Transport of dUTP via ADP Antiport	adp[m] + dutp[c] -> adp[c] + dutp[m]	-4.20146e-08	-3.76264e-08	0	Transport, mitochondrial
DOPACHRMISO	L-Dopachrome Isomerase 1	o2[c] + 2 2c23dh56dhoxin[c] -> 2 h2o[c] + 2 L_dpchrm[c]	3.84524e-08	-9.58119e-08	0	Tyrosine metabolism
DOPAMT	Dopamine:Amet O-Methyltransferase	amet[c] + dopa[c] -> h[c] + ahcys[c] + 3moxtyr[c]	-7.04404e-08	-8.31224e-08	0	Tyrosine metabolism
DOPASFt	Transport of Dopamine 3-0-Sulfate (Diffusion)	dopasf[c] -> dopasf[e]	-1.7044e-07	-2.37333e-08	0	Transport, extracellular
DOPASULT	Dopamine Sulfotransferase	paps[c] + dopa[c] -> h[c] + pap[c] + dopasf[c]	9.34662e-08	-7.92129e-08	0	Tyrosine metabolism
DOPAVESSEC	Secretion of Dopamine via Secretory Vesicle (ATP Driven)	h2o[c] + atp[c] + dopa[c] -> h[c] + adp[c] + pi[c] + dopa[e]	0.000200218	0.000199947	0	Transport, extracellular
DPCOAtl	Transport of Dephospho Coenzyme A via Diffusion, Lysosomal	dpcoa[l] <=> dpcoa[c]	6.81296e-08	-1.22931e-07	0	Transport, lysosomal
DRPA	Deoxyribose-Phosphate Aldolase	2dr5p[c] -> acald[c] + g3p[c]	0.1166	0.1166	0	Pentose phosphate pathway
DSAT	Dihydrosphingosine N-Acyltransferase	sphgn[c] + Rtotalcoa[c] -> h[c] + coa[c] + dhcrm_hs[c]	-2.42479e-07	-1.05428e-07	0	Sphingolipid metabolism
DURAD	Dihydrouracil Dehydrogenase (NADP)	nadp[c] + 56dura[c] <=> h[c] + nadph[c] + ura[c]	-3.4352e-07	-2.37707e-07	0	Pyrimidine catabolism
DURIK1	Deoxyuridine Kinase (ATP:Deoxyuridine)	atp[c] + duri[c] -> h[c] + adp[c] + dump[c]	7.1954e-09	1.92233e-07	0	Nucleotide interconversion
DURIK1m	Deoxyuridine Kinase (ATP:Deoxyuridine), Mitochondrial	atp[m] + duri[m] -> h[m] + adp[m] + dump[m]	4.06698e-08	1.966e-07	0	Nucleotide interconversion
DUTPDPm	DUTP Diphosphatase	h2o[m] + dutp[m] -> h[m] + ppi[m] + dump[m]	1.51228e-07	2.21261e-07	0	Nucleotide interconversion
EHGLAT2m	L-Erythro-4-Hydroxyglutamate:2-Oxoglutarate Aminotransferase 2, Mitochondrial	e4hglu[m] + oaa[m] -> asp_L[m] + 4h2oglt[m]	-1.37898e-07	2.83111e-07	0	Arginine and proline metabolism
EHGLATm	L-Erythro-4-Hydroxyglutamate:2-Oxoglutarate Aminotransferase, Mitochondrial	akg[m] + e4hglu[m] -> glu_L[m] + 4h2oglt[m]	-7.86829e-08	5.86601e-08	0	Arginine and proline metabolism
ELAIDCPT1	Carnitine O-Palmitoyltransferase	crn[c] + od2coa[c] <=> coa[c] + elaidcrn[c]	-2.09652e-07	4.16542e-08	0	Fatty acid oxidation
ELAIDCPT2	Carnitine Transferase	coa[m] + elaidcrn[m] <=> crn[m] + od2coa[m]	8.19813e-08	1.43194e-07	0	Fatty acid oxidation
ETHAK	Ethanolamine Kinase	atp[c] + etha[c] -> h[c] + adp[c] + ethamp[c]	8.89325e-08	-3.24744e-08	0	Glycerophospholipid metabolism
EX_34dhphe[e]	Exchange of 3, 4-Dihydroxy-L-Phenylalanine	34dhphe[e] ->	7.49661e-10	5.75351e-10	0	Exchange/demand reaction
EX_35cgmp[e]	Exchange of 3', 5'-Cyclic GMP	35cgmp[e] ->	-8.13478e-08	-7.67621e-08	0	Exchange/demand reaction
EX_3aib[e]	Exchange of L-3-Amino-Isobutanoate	3aib[e] <=>	3.69637e-08	4.41905e-09	0	Exchange/demand reaction
EX_4mptnl[e]	Exchange of 4-Methylpentanal	4mptnl[e] ->	3.15788e-10	2.43283e-10	0	Exchange/demand reaction
EX_5mthf[e]	Exchange of 5-Methyltetrahydrofolate	5mthf[e] ->	3.57992e-10	2.87912e-10	0	Exchange/demand reaction
EX_ala_B[e]	Exchange of Beta-Alanine	ala_B[e] <=>	-0.1663	-0.1663	0	Exchange/demand reaction
EX_ala_D[e]	Exchange of D-Alanine	ala_D[e] ->	1.91414e-10	1.55005e-10	0	Exchange/demand reaction
EX_atp[e]	Exchange of ATP	atp[e] ->	2.64457e-11	2.27687e-11	0	Exchange/demand reaction
EX_bhb[e]	Transport of (R)-3-Hydroxybutanoate via H+ Symport	bhb[e] ->	0.0539	0.0539	0	Exchange/demand reaction
EX_bilirub[e]	Exchange of Bilirubin	bilirub[e] ->	7.59353e-11	6.20439e-11	0	Exchange/demand reaction
EX_chol[e]	Exchange of Choline	chol[e] ->	1.01016e-09	7.47176e-10	0	Exchange/demand reaction
EX_cholate[e]	Exchange of Cholate	cholate[e] <=>	-0.873	-0.873	0	Exchange/demand reaction
EX_co[e]	Exchange of Carbon Monoxide	co[e] ->	7.59354e-11	6.20442e-11	0	Exchange/demand reaction
EX_dopasf[e]	Exchange of Dopamine 3-O-Sulfate	dopasf[e] ->	-1.7044e-07	-2.37333e-08	0	Exchange/demand reaction
EX_gsn[e]	Exchange of Guanosine	gsn[e] ->	1.63427e-07	4.01604e-08	0	Exchange/demand reaction
EX_gthrd[e]	Exchange of Reduced Glutathione	gthrd[e] <=>	-0.2518	-0.2518	0	Exchange/demand reaction
EX_h2o2[e]	Exchange of Hydrogen Peroxide	h2o2[e] ->	6.46757e-10	4.87734e-10	0	Exchange/demand reaction
EX_lneldc[e]	Exchange of Linoelaidic Acid	lneldc[e] ->	-6.53165e-08	2.12308e-07	0	Exchange/demand reaction
EX_lpchol_hs[e]	Exchange of Lysophosphatidylcholine	lpchol_hs[e] ->	3.63378e-05	3.37226e-05	0	Exchange/demand reaction
EX_no[e]	Exchange of Nitric Oxide	no[e] <=>	-2.46595e-08	-1.53292e-07	0	Exchange/demand reaction
EX_o2s[e]	Exchange of Superoxide Anion	o2s[e] ->	2.28119e-10	1.75179e-10	0	Exchange/demand reaction
EX_octa[e]	Exchange of Octanoate (N-C8:0)	octa[e] <=>	-1.78679e-08	-1.1691e-08	0	Exchange/demand reaction
EX_pe_hs[e]	Exchange of Phosphatidylethanolamine	pe_hs[e] <=>	2.365	2.365	0	Exchange/demand reaction
EX_ps_hs[e]	Exchange of Phosphatidylserine (Homo Sapiens)	ps_hs[e] <=>	3.45867e-09	3.06203e-09	0	Exchange/demand reaction
EX_sarcs[e]	Exchange of Sarcosine	sarcs[e] <=>	-1.94613e-09	-1.48074e-09	0	Exchange/demand reaction
EX_sphs1p[e]	Exchange of Sphingosine 1-Phosphate	sphs1p[e] ->	-1.368e-07	-4.87684e-08	0	Exchange/demand reaction
EX_srtn[e]	Exchange of Serotonin	srtn[e] <=>	1.3836e-09	-8.06724e-12	0	Exchange/demand reaction
EX_thf[e]	Exchange of 5, 6, 7, 8-Tetrahydrofolate	thf[e] ->	1.81488e-09	1.40811e-09	0	Exchange/demand reaction
EX_thym[e]	Exchange of Thymine	thym[e] ->	0.1166	0.1166	0	Exchange/demand reaction
EX_xoltri24[e]	Exchange of 7-Alpha, 24(S)-Dihydroxycholesterol	xoltri24[e] ->	0.038525	0.0385247	0	Exchange/demand reaction
EX_xoltri27[e]	Exchange of 7-Alpha, 27-Dihydroxycholesterol	xoltri27[e] ->	2.76345e-10	2.11625e-10	0	Exchange/demand reaction
FACOAL140i	Fatty-Acid- Coenzyme A Ligase (Tetradecanoate)	atp[c] + coa[c] + ttdca[c] -> amp[c] + ppi[c] + tdcoa[c]	2.09073e-07	-9.34379e-08	0	Fatty acid oxidation
FACOAL160i	C160 Fatty Acid Activation	atp[c] + coa[c] + hdca[c] -> amp[c] + ppi[c] + pmtcoa[c]	-4.40288e-08	4.22166e-08	0	Fatty acid oxidation
FACOAL181i	C181 Fatty Acid Activation	atp[c] + coa[c] + ocdcea[c] -> amp[c] + ppi[c] + odecoa[c]	-1.86888e-08	7.08811e-08	0	Fatty acid oxidation
FACOAL1831	Fatty-Acid- Coenzyme A Ligase	atp[c] + coa[c] + lnlncg[c] -> amp[c] + ppi[c] + lnlncgcoa[c]	4.79931e-08	-7.84502e-08	0	Fatty acid oxidation
FACOAL204	Fatty-Acid- Coenzyme A Ligase	atp[c] + coa[c] + arachd[c] -> amp[c] + ppi[c] + arachdcoa[c]	-8.23634e-08	-3.99794e-08	0	Fatty acid oxidation
FACOAL80i	Fatty-Acid- Coenzyme A Ligase (Octanoate)	atp[c] + coa[c] + octa[c] -> amp[c] + ppi[c] + occoa[c]	-3.15273e-08	3.15487e-07	0	Fatty acid oxidation
FADDP	FAD Diphosphatase	h2o[c] + fad[c] -> 2 h[c] + fmn[c] + amp[c]	-1.29278e-07	-2.80847e-08	0	Vitamin B2 metabolism
FAOXC140	Beta Oxidation of Long Chain Fatty Acid	6 h2o[m] + 6 nad[m] + 6 coa[m] + 6 fad[m] + tdcoa[m] -> 6 h[m] + 6 nadh[m] + 7 accoa[m] + 6 fadh2[m]	9.14264e-08	2.86278e-08	0	Fatty acid oxidation
FAOXC160	Beta Oxidation of Long Chain Fatty Acid	7 h2o[m] + 7 nad[m] + 7 coa[m] + 7 fad[m] + pmtcoa[m] -> 7 h[m] + 7 nadh[m] + 8 accoa[m] + 7 fadh2[m]	5.8924e-08	6.08106e-08	0	Fatty acid oxidation
FAOXC16080x	Beta Oxidation of Long Chain Fatty Acid	4 nad[x] + 4 coa[x] + pmtcoa[x] + 4 o2[x] + 4 h2o[x] -> 4 h[x] + 4 nadh[x] + 4 accoa[x] + occoa[x] + 4 h2o2[x]	-1.01467e-07	2.44597e-07	0	Fatty acid oxidation
FAOXC180	Beta Oxidation of Long Chain Fatty Acid	h2o[m] + nad[m] + coa[m] + fad[m] + stcoa[m] -> h[m] + nadh[m] + accoa[m] + fadh2[m] + pmtcoa[m]	8.24133e-08	1.90344e-07	0	Fatty acid oxidation
FAOXC180x	Beta Oxidation of Long Chain Fatty Acid	nad[x] + coa[x] + o2[x] + h2o[x] + stcoa[x] -> h[x] + nadh[x] + accoa[x] + pmtcoa[x] + h2o2[x]	-9.87855e-08	2.83079e-08	0	Fatty acid oxidation
FAOXC200180m	Beta Oxidation of Long Chain Fatty Acid	h2o[m] + nad[m] + coa[m] + fad[m] + arachcoa[m] -> h[m] + nadh[m] + accoa[m] + fadh2[m] + stcoa[m]	-1.17906e-08	-3.18891e-08	0	Fatty acid oxidation
FAOXC2051843m	Beta Oxidation of Fatty Acid	h2o[m] + nad[m] + coa[m] + tmndnccoa[m] -> h[m] + nadh[m] + accoa[m] + strdnccoa[m]	2.23018e-07	1.22674e-08	0	Fatty acid oxidation
FAOXC80	Beta Oxidation of Med/Long Chain Fatty Acid	3 h2o[m] + 3 nad[m] + 3 coa[m] + 3 fad[m] + occoa[m] -> 3 h[m] + 3 nadh[m] + 4 accoa[m] + 3 fadh2[m]	-1.38009e-07	-1.91005e-08	0	Fatty acid oxidation
FAS140COA	Fatty-Acyl Coenzyme A Synthase (N-C14:0CoA)	3 h[c] + 2 nadph[c] + malcoa[c] + ddcacoa[c] -> h2o[c] + 2 nadp[c] + co2[c] + coa[c] + tdcoa[c]	9.34026e-08	-5.06268e-10	0	Fatty acid synthesis
FAS180COA	Fatty-Acyl Coenzyme A Synthase (N-C18:0CoA)	3 h[c] + 2 nadph[c] + pmtcoa[c] + malcoa[c] -> h2o[c] + 2 nadp[c] + co2[c] + coa[c] + stcoa[c]	-1.02311e-07	-1.07063e-07	0	Fatty acid synthesis
FAS80COA_L	Fatty Acyl Coenzyme A Synthase (N-C8:0CoA), Lumped Reaction	9 h[c] + 6 nadph[c] + accoa[c] + 3 malcoa[c] -> 3 h2o[c] + 6 nadp[c] + 3 co2[c] + 3 coa[c] + occoa[c]	1.369e-07	-7.64839e-08	0	Fatty acid synthesis
FCLTm	Ferrochelatase, Mitochondrial	fe2[m] + ppp9[m] -> 2 h[m] + pheme[m]	1.16179e-08	-3.50997e-08	0	Heme synthesis
FKYNH	N-Formyl-L-Kynurenine Amidohydrolase	h2o[c] + Lfmkynr[c] -> h[c] + for[c] + Lkynr[c]	-8.51544e-08	-1.49123e-08	0	Tryptophan metabolism
FOLR2	Folate Reductase	nadph[c] + fol[c] -> nadp[c] + dhf[c]	-1.59196e-08	6.9717e-08	0	Folate metabolism
FPGS2	Folylpolyglutamate Synthetase	atp[c] + glu_L[c] + 5thf[c] -> h[c] + adp[c] + pi[c] + 6thf[c]	2.94277e-09	-1.33497e-08	0	Folate metabolism
FPGS3	Folylpolyglutamate Synthetase	atp[c] + glu_L[c] + 6thf[c] -> h[c] + adp[c] + pi[c] + 7thf[c]	-6.26461e-08	2.79972e-08	0	Folate metabolism
FPGS4	Folylpolyglutamate Synthetase (Dhf)	atp[c] + 4 glu_L[c] + dhf[c] -> 3 h2o[c] + h[c] + adp[c] + pi[c] + 5dhf[c]	-6.88671e-09	1.39718e-07	0	Folate metabolism
FPGS5	Folylpolyglutamate Synthetase (Dhf)	atp[c] + glu_L[c] + 5dhf[c] -> h[c] + adp[c] + pi[c] + 6dhf[c]	6.85227e-08	-8.43251e-08	0	Folate metabolism
FPGS6	Folylpolyglutamate Synthetase (Dhf)	atp[c] + glu_L[c] + 6dhf[c] -> h[c] + adp[c] + pi[c] + 7dhf[c]	2.39816e-08	-8.7343e-08	0	Folate metabolism
FPGS8	Folylpolyglutamate Synthetase (10Fthf)	10fthf5glu[c] + atp[c] + glu_L[c] -> 10fthf6glu[c] + h[c] + adp[c] + pi[c]	1.54561e-08	-1.6309e-07	0	Folate metabolism
FPGS9	Folylpolyglutamate Synthetase (10Fthf)	10fthf6glu[c] + atp[c] + glu_L[c] -> 10fthf7glu[c] + h[c] + adp[c] + pi[c]	4.37917e-08	1.56805e-07	0	Folate metabolism
FTHFDH	Formyltetrahydrofolate Dehydrogenase	10fthf[c] + h2o[c] + nadp[c] -> h[c] + nadph[c] + co2[c] + thf[c]	2.09308e-09	1.30741e-07	0	Folate metabolism
G3PD2m	Glycerol-3-Phosphate Dehydrogenase (FAD), Mitochondrial	fad[m] + glyc3p[c] -> fadh2[m] + dhap[c]	-6.81625e-08	1.17411e-07	0	Glycolysis/gluconeogenesis
G5SADrm	L-Glutamate 5-Semialdehyde Dehydratase, Reversible, Mitochondrial	glu5sa[m] <=> h2o[m] + h[m] + 1pyr5c[m]	-0.9675	-0.9675	0	Arginine and proline metabolism
G5SDym	Glutamate-5-Semialdehyde Dehydrogenase, Mitochondrial	h[m] + nadph[m] + glu5p[m] -> nadp[m] + pi[m] + glu5sa[m]	3.62712e-08	6.8427e-08	0	Urea cycle
G6PDH1rer	Glucose-6-Phosphate Dehydrogenase, Endoplasmic Reticulum	nad[r] + g6p[r] <=> h[r] + nadh[r] + 6pgl[r]	-7.98775e-08	-3.90218e-08	0	Pentose phosphate pathway
G6PDH2rer	Glucose 6-Phosphate Dehydrogenase, Endoplasmic Reticulum	nadp[r] + g6p[r] <=> h[r] + nadph[r] + 6pgl[r]	-5.02106e-07	-1.02769e-07	0	Pentose phosphate pathway
G6PPer	Glucose-6-Phosphate Phosphatase, Edoplasmic Reticular	h2o[r] + g6p[r] -> glc_D[r] + pi[r]	-1.5633e-07	-6.58688e-08	0	Glycolysis/gluconeogenesis
G6Pter	Glucose 6-Phosphate Endoplasmic Reticular Transport via Diffusion	g6p[c] <=> g6p[r]	-2.19438e-05	-2.17094e-05	0	Transport, endoplasmic reticular
GALC	Galactocerebrosidase	h2o[l] + galside_hs[l] -> crm_hs[l] + gal[l]	-5.12824e-08	3.08146e-07	0	Sphingolipid metabolism
GALGLUSIDEtl	Transport of Galactosyl Glucosyl Ceramide	galgluside_hs[c] <=> galgluside_hs[l]	-2.08258e-05	-2.06574e-05	0	Transport, lysosomal
GALOR	D-Galactose:NADP+ 1-Oxidoreductase	h[c] + nadph[c] + gal[c] <=> nadp[c] + galt[c]	5.59261e-08	-8.7494e-08	0	Galactose metabolism
GALSIDEtl	Galactocerebroside Intracellular Transport	galside_hs[c] <=> galside_hs[l]	6.81108e-08	1.74257e-07	0	Transport, lysosomal
GALtly	Galactose Efflux from Lysosome	gal[l] -> gal[c]	7.74151e-10	-1.3167e-07	0	Transport, lysosomal
GBA	Glucosylceramidase	h2o[c] + gluside_hs[c] -> glc_D[c] + crm_hs[c]	-1.40129e-07	7.29524e-08	0	Sphingolipid metabolism
GBAl	Glucosylceramidase	h2o[l] + gluside_hs[l] -> crm_hs[l] + glc_D[l]	7.68812e-08	8.58811e-08	0	Sphingolipid metabolism
GCHOLAt	Glycocholate Transport via Bicarbonate Antiport	hco3[c] + gchola[e] <=> hco3[e] + gchola[c]	0.00367495	0.00404059	0	Transport, extracellular
GGH_10FTHF5GLUl	Gamma-Glutamyl Hydrolase (10Fthf5Glu), Lysosomal	10fthf5glu[l] + 4 h2o[l] -> 10fthf[l] + 4 glu_L[l]	3.7321e-08	8.49566e-08	0	Folate metabolism
GGH_10FTHF6GLUl	Gamma-Glutamyl Hydrolase (10Fthf6Glu), Lysosomal	10fthf6glu[l] + h2o[l] -> 10fthf5glu[l] + glu_L[l]	-1.1779e-09	2.37654e-07	0	Folate metabolism
GGH_10FTHF7GLUl	Gamma-Glutamyl Hydrolase (10Fthf7Glu), Lysosomal	10fthf7glu[l] + h2o[l] -> 10fthf6glu[l] + glu_L[l]	-8.56331e-08	2.63701e-08	0	Folate metabolism
GGH_5DHFl	Gamma-Glutamyl Hydrolase (5Dhf), Lysosomal	4 h2o[l] + 5dhf[l] -> dhf[l] + 4 glu_L[l]	-3.72663e-08	5.55931e-08	0	Folate metabolism
GGH_5THFl	Gamma-Glutamyl Hydrolase (5Thf), Lysosomal	4 h2o[l] + 5thf[l] -> 4 glu_L[l] + thf[l]	7.2547e-08	-9.81875e-08	0	Folate metabolism
GGH_6DHFl	Gamma-Glutamyl Hydrolase (6Dhf), Lysosomal	h2o[l] + 6dhf[l] -> 5dhf[l] + glu_L[l]	-6.58334e-08	4.18239e-08	0	Folate metabolism
GGH_6THFl	Gamma-Glutamyl Hydrolase (6Thf), Lysosomal	h2o[l] + 6thf[l] -> 5thf[l] + glu_L[l]	4.146e-08	-2.43445e-09	0	Folate metabolism
GGH_7DHFl	Gamma-Glutamyl Hydrolase (7Dhf), Lysosomal	h2o[l] + 7dhf[l] -> 6dhf[l] + glu_L[l]	2.6866e-08	-7.86258e-08	0	Folate metabolism
GGH_7THFl	Gamma-Glutamyl Hydrolase (7Thf), Lysosomal	h2o[l] + 7thf[l] -> 6thf[l] + glu_L[l]	8.53809e-10	2.68998e-08	0	Folate metabolism
GGLUCT	Gamma-Glutamylcyclotransferase	gluala[e] -> ala_L[c] + 5oxpro[c]	-8.75073e-08	1.75765e-07	0	Glutathione metabolism
GHMT2rm	Glycine Hydroxymethyltransferase, Reversible, Mitochondrial	thf[m] + ser_L[m] <=> h2o[m] + gly[m] + mlthf[m]	1.81453e-07	1.11829e-07	0	Glycine, serine, alanine, and threonine metabolism
GLB1	Beta-Galactosidase	h2o[l] + galgluside_hs[l] -> gal[l] + gluside_hs[l]	-5.29021e-07	-3.4826e-07	0	Sphingolipid metabolism
GLCMter	Glucose Transport via Membrane Vesicle	glc_D[r] -> glc_D[e]	-8.02103e-08	1.33853e-08	0	Transport, extracellular
GLCtly	Glucose Efflux from Lysosome	glc_D[l] -> glc_D[c]	-1.56376e-07	-8.02473e-08	0	Transport, lysosomal
GLU5Km	Glutamate 5-Kinase, Mitochondrial	glu_L[m] + atp[m] -> adp[m] + glu5p[m]	-1.14588e-07	-1.62137e-07	0	Urea cycle
GLUCYS	Gamma-Glutamylcysteine Synthetase	atp[c] + glu_L[c] + cys_L[c] -> h[c] + adp[c] + pi[c] + glucys[c]	6.75005e-08	-3.85039e-08	0	Glutathione metabolism
GLUt7l	Glutamate Transport, Lysosomal	glu_L[l] -> glu_L[c]	3.26326e-08	4.28661e-08	0	Transport, lysosomal
GLUVESSEC	L-Glutamate Secretion via Secretory Vesicle (ATP Driven)	h2o[c] + atp[c] + glu_L[c] -> h[c] + adp[c] + pi[c] + glu_L[e]	2.36499e-08	1.38135e-07	0	Transport, extracellular
GLXtm	Glyoxylate Transport, Mitochondrial	glx[c] <=> glx[m]	1.15194e-07	-1.74739e-07	0	Transport, mitochondrial
GLYt7_211_r	Transport of Glycine via Sodium And Chloride Symport (2:1:1), Reversible	2 na1[e] + gly[e] + cl[e] <=> 2 na1[c] + gly[c] + cl[c]	1.72394	1.72435	0	Transport, extracellular
GNDer	Phosphogluconate Dehydrogenase, Endoplasmic Reticulum	nadp[r] + 6pgc[r] -> nadph[r] + co2[r] + ru5p_D[r]	7.62195e-08	9.04293e-09	0	Pentose phosphate pathway
GPAM_hs	Glycerol-3-Phosphate Acyltransferase	Rtotalcoa[c] + glyc3p[c] -> 2 h[c] + coa[c] + alpa_hs[c]	1.32392e-07	2.63572e-07	0	Triacylglycerol synthesis
GSNt	Guanosine Faciliated Transport in Cytosol	gsn[e] <=> gsn[c]	-2.7847e-07	4.80992e-07	0	Transport, extracellular
GTHO	Glutathione Oxidoreductase	h[c] + nadph[c] + gthox[c] -> nadp[c] + 2 gthrd[c]	-1.86636e-07	-4.10543e-07	0	Glutamate metabolism
GTHOm	Glutathione Oxidoreductase	h[m] + nadph[m] + gthox[m] -> nadp[m] + 2 gthrd[m]	7.17493e-08	-2.25233e-07	0	Glutamate metabolism
GTHP	Glutathione Peroxidase	h2o2[c] + 2 gthrd[c] -> 2 h2o[c] + gthox[c]	2.3159e-08	-6.2966e-08	0	Glutathione metabolism
GTHPm	Glutathione Peroxidase, Mitochondria	h2o2[m] + 2 gthrd[m] -> 2 h2o[m] + gthox[m]	5.70013e-08	7.69567e-08	0	Glutathione metabolism
GTHS	Glutathione Synthetase	atp[c] + gly[c] + glucys[c] -> h[c] + adp[c] + pi[c] + gthrd[c]	2.14973e-08	2.61831e-09	0	Glutathione metabolism
GTMLTe	G-Glutamyltransferase, Extracellular	ala_L[c] + gthrd[c] -> cgly[e] + gluala[e]	3.7867e-08	1.176e-07	0	Glutathione metabolism
GUACYC	Guanylate Cyclase	gtp[c] -> 35cgmp[c] + ppi[c]	1.20732e-07	-1.00046e-07	0	Nucleotide interconversion
GULN3D	L-Gulonate 3-Dehydrogenase	nad[c] + guln[c] <=> h[c] + nadh[c] + 3dhguln[c]	-2.5626e-08	9.16305e-08	0	Pentose phosphate pathway
H2O2syn	Hydrogen Peroxide Synthesis (NADPH Dependent)	o2[c] + h[c] + nadph[c] -> h2o2[c] + nadp[c]	-1.39615e-07	3.3018e-08	0	Tyrosine metabolism
H2O2t	Hydrogen Peroxide Transport via Diffusion	h2o2[e] <=> h2o2[c]	0.1268	0.1268	0	Transport, extracellular
H2O2tly	Hydrogen Peroxide Lysosomal Transport via Diffusion	h2o2[c] <=> h2o2[l]	1.37192e-07	-2.87922e-08	0	Transport, lysosomal
H2O2tm	Hydrogen Peroxide Mitochondrial Transport	h2o2[c] -> h2o2[m]	-5.71437e-08	-3.32522e-08	0	Transport, mitochondrial
H2Otly	H2O Transport, Lysosomal	h2o[c] <=> h2o[l]	2.21802e-07	1.31027e-07	0	Transport, lysosomal
HCO3_CLt	Bicarbonate Transport (Cl-/Hco3- Exchange)	hco3[e] + cl[c] <=> hco3[c] + cl[e]	-0.280101	-0.280533	0	Transport, extracellular
HDCAter	Palmitate Er Export	hdca[r] -> hdca[c]	0.00528112	0.0053164	0	Transport, endoplasmic reticular
HISTAtu	Histamine Uniport	hista[e] <=> hista[c]	-0.0499116	-0.0494904	0	Transport, extracellular
HMGCOAtx	Hydroxymethylglutaryl Coenzyme A Reversible Peroxisomal Transport	hmgcoa[c] <=> hmgcoa[x]	0.0116547	0.0117066	0	Transport, peroxisomal
HMGLx	Hydroxymethylglutaryl Coenzyme A Lyase	hmgcoa[x] -> accoa[x] + acac[x]	5.73198e-08	2.11886e-07	0	Cholesterol metabolism
HOXG	Heme Oxygenase 1	3 o2[c] + 5 h[c] + 3 nadph[c] + pheme[c] -> 3 h2o[c] + 3 nadp[c] + biliverd[c] + co[c] + fe2[c]	8.34959e-08	-1.69517e-07	0	Heme degradation
HPYRDC	Hydroxypyruvate Decarboxylase	h[c] + hpyr[c] -> co2[c] + gcald[c]	-2.37734e-08	8.55378e-08	0	Glyoxylate and dicarboxylate metabolism
HSD3A1r	3 Alpha-Hydroxysteroid Dehydrogenase (Type 3)	h[r] + nadh[r] + andrstandn[r] <=> andrstrn[r] + nad[r]	-1.68577e-07	-2.64937e-07	0	Steroid metabolism
HSD3A2r	3 Alpha-Hydroxysteroid Dehydrogenase (Type 3)	h[r] + nadph[r] + andrstandn[r] <=> andrstrn[r] + nadp[r]	1.34642e-07	-1.13168e-07	0	Steroid metabolism
HYPTROX	Hypotaurine Oxidase	o2[c] + 2 hyptaur[c] -> 2 taur[c]	0.00057499	0.000574595	0	Taurine and hypotaurine metabolism
ICDHxm	Isocitrate Dehydrogenase (NAD+)	nad[m] + icit[m] -> akg[m] + nadh[m] + co2[m]	0.00100032	0.00100014	0	Citric acid cycle
KAS8	B-Ketoacyl Synthetase (Palmitate, N-C16:0)	20 h[c] + 14 nadph[c] + accoa[c] + 7 malcoa[c] -> 6 h2o[c] + 14 nadp[c] + 7 co2[c] + 8 coa[c] + hdca[c]	1.27159e-07	4.66431e-08	0	Fatty acid synthesis
KHK	Ketohexokinase	atp[c] + fru[c] -> h[c] + adp[c] + f1p[c]	5.65939e-08	1.17943e-07	0	Fructose and mannose metabolism
LALDO	D-Lactaldehyde:NAD+ Oxidoreductase (Glutathione-Formylating)	nad[c] + lald_D[c] + gthrd[c] <=> h[c] + nadh[c] + lgt_S[c]	-2.91694e-05	-2.84665e-05	0	Pyruvate metabolism
LAPCOAl	Lysosomal Acid Phosphorylase (CoA)	h2o[l] + coa[l] -> pi[l] + dpcoa[l]	-7.50397e-09	-4.74206e-08	0	CoA catabolism
LCADi_D	Lactaldehyde Dehydrogenase	h2o[c] + nad[c] + lald_D[c] -> 2 h[c] + nadh[c] + lac_D[c]	3.45824e-08	4.26261e-07	0	Pyruvate metabolism
LCYSTCBOXL	3-Sulfoalanine Carboxy-Lyase	h[c] + Lcyst[c] -> co2[c] + taur[c]	0.00114952	0.00114976	0	Taurine and hypotaurine metabolism
LDH_Lm	L-Lactate Dehydrogenase	nad[m] + lac_L[m] <=> h[m] + nadh[m] + pyr[m]	9.59256e-08	1.44879e-07	0	Pyruvate metabolism
LGNCCOAtx	Fatty Acid Intracellular Transport	ttccoa[c] <=> ttccoa[x]	-1.68517e-07	7.68767e-08	0	Transport, peroxisomal
L_LACtcm	Transport of L-Lactate via Diffusion, Mitochondrial	lac_L[c] -> lac_L[m]	6.31184e-08	-8.33856e-08	0	Transport, mitochondrial
L_LACtm	Transport of L-Lactate, Mitochondrial	h[c] + lac_L[c] -> h[m] + lac_L[m]	8.68883e-08	-8.75375e-08	0	Transport, mitochondrial
LNELDCCPT1	Carnitine O-Palmitoyltransferase	crn[c] + lneldccoa[c] <=> coa[c] + lneldccrn[c]	-1.00803e-07	5.28482e-08	0	Fatty acid oxidation
LNELDCCPT2	Carnitine Transferase	coa[m] + lneldccrn[m] <=> crn[m] + lneldccoa[m]	7.87978e-08	-1.76993e-07	0	Fatty acid oxidation
LNLNCACPT1	Carnitine O-Palmitoyltransferase	crn[c] + lnlncacoa[c] <=> coa[c] + lnlncacrn[c]	0.00174918	0.00214669	0	Fatty acid oxidation
LNLNCACPT2	Carnitine Transferase	coa[m] + lnlncacrn[m] <=> crn[m] + lnlncacoa[m]	0.00174922	0.0021467	0	Fatty acid oxidation
LNLNCACRNt	Transport into the Mitochondria (Carnitine)	lnlncacrn[c] <=> lnlncacrn[m]	0.00174939	0.00214691	0	Fatty acid oxidation
LPS2	Lipase	h2o[c] + dag_hs[c] -> h[c] + Rtotal[c] + mag_hs[c]	-5.07883e-08	-1.34599e-07	0	Triacylglycerol synthesis
LPS3	Lipase	h2o[c] + mag_hs[c] -> h[c] + Rtotal2[c] + glyc[c]	5.98031e-08	-1.39366e-07	0	Triacylglycerol synthesis
LTA4H	Leukotriene A-4 Hydrolase	h2o[c] + leuktrA4[c] -> leuktrB4[c]	-3.39331e-08	-9.92031e-08	0	Eicosanoid metabolism
MCD	Malonyl Coenzyme A Decarboxylase Cytoplasmic	h[c] + malcoa[c] -> co2[c] + accoa[c]	3.36382e-08	7.66426e-08	0	Fatty acid oxidation
MCDm	Malonyl Coenzyme A Decarboxylase, Mitochondrial	h[m] + malcoa[m] -> co2[m] + accoa[m]	-1.23281e-07	2.64497e-07	0	Fatty acid oxidation
MDRPD	5-Methylthio-5-Deoxy-D-Ribulose 1-Phosphate Dehydratase	5mdru1p[c] -> h2o[c] + dkmpp[c]	-1.49255e-07	8.74319e-08	0	Arginine and proline metabolism
ME1m	Malic Enzyme (NAD), Mitochondrial	nad[m] + mal_L[m] -> nadh[m] + co2[m] + pyr[m]	4.28838e-08	-1.46545e-07	0	Pyruvate metabolism
ME2m	Malic Enzyme (NADP), Mitochondrial	nadp[m] + mal_L[m] -> nadph[m] + co2[m] + pyr[m]	4.61447e-08	-1.71097e-07	0	Pyruvate metabolism
MELATNOX	Melatonin:NADP Oxidoreductase	o2[c] + h[c] + nadph[c] + melatn[c] -> h2o[c] + nadp[c] + 6hoxmelatn[c]	-1.05062e-07	2.39006e-08	0	Tryptophan metabolism
METAT	Methionine Adenosyltransferase	h2o[c] + atp[c] + met_L[c] -> pi[c] + amet[c] + ppi[c]	1.88149e-08	4.03843e-08	0	Methionine and cysteine metabolism
METS	Methionine Synthase	5mthf[c] + hcys_L[c] -> h[c] + met_L[c] + thf[c]	-8.04924e-08	-1.64366e-07	0	Methionine and cysteine metabolism
MGSA	Methylglyoxal Synthase	dhap[c] -> pi[c] + mthgxl[c]	8.45652e-08	-2.60087e-07	0	Pyruvate metabolism
MGSA2	Methyglyoxylate Synthase 2 (from G3P)	g3p[c] -> pi[c] + mthgxl[c]	5.07678e-08	-6.89223e-08	0	Pyruvate metabolism
MI1345PP	Inositol-1, 3, 4, 5-Trisphosphate 5-Phosphatase	h2o[c] + mi1345p[c] -> pi[c] + mi134p[c]	2.56697e-08	-2.25483e-08	0	Inositol phosphate metabolism
MI134PP	Inositol-1, 3, 4-Trisphosphate 1-Phosphatase	h2o[c] + mi134p[c] -> pi[c] + mi34p[c]	6.95029e-08	-9.95364e-08	0	Inositol phosphate metabolism
MI145PK	Inositol-1, 4, 5-Trisphosphate 3-Kinase	atp[c] + mi145p[c] -> h[c] + adp[c] + mi1345p[c]	1.08718e-07	-1.39405e-08	0	Inositol phosphate metabolism
MI145PP	Inositol-1, 4, 5-Trisphosphate 5-Phosphatase	h2o[c] + mi145p[c] -> pi[c] + mi14p[c]	3.95052e-08	-1.09124e-08	0	Inositol phosphate metabolism
MI14Ptn	Inositol 1, 4-Bisphosphate Nuclear Transport (Diffusion)	mi14p[c] <=> mi14p[n]	-3.15209e-07	-5.97988e-08	0	Transport, nuclear
MI34PP	Inositol-3, 4-Bisphosphate 4-Phosphatase	h2o[c] + mi34p[c] -> pi[c] + mi3p_D[c]	-3.49394e-08	6.01786e-08	0	Inositol phosphate metabolism
MMCDm	Methylmalonyl Coenzyme A Decarboxylase, Mitochondrial	h[m] + mmcoa_S[m] -> co2[m] + ppcoa[m]	-1.48772e-07	1.49723e-07	0	Valine, leucine, and isoleucine metabolism
MMEm	Methylmalonyl Coenzyme A Epimerase/Racemase	mmcoa_R[m] <=> mmcoa_S[m]	2.67539e-07	1.80388e-07	0	Valine, leucine, and isoleucine metabolism
MMMm	Methylmalonyl Coenzyme A Mutase	mmcoa_R[m] <=> succoa[m]	-1.65742e-07	-4.24422e-08	0	Valine, leucine, and isoleucine metabolism
MMSAD1m	Methylmalonate-Semialdehyde Dehydrogenase	nad[m] + coa[m] + 2mop[m] -> nadh[m] + co2[m] + ppcoa[m]	-2.96786e-08	-1.38253e-08	0	Valine, leucine, and isoleucine metabolism
MMSAD3m	Methylmalonate-Semialdehyde Dehydrogenase (Malonic Semialdehyde), Mitochondrial	nad[m] + coa[m] + msa[m] -> nadh[m] + co2[m] + accoa[m]	0.1663	0.1663	0	Propanoate metabolism
MOGAT	Monoacylglycerol Acyltransferase	Rtotalcoa[c] + mag_hs[c] -> coa[c] + dag_hs[c]	-5.54105e-08	-2.28192e-07	0	Triacylglycerol synthesis
MTAP	5'-Methylthioadenosine Phosphorylase	pi[c] + 5mta[c] -> ade[c] + 5mdr1p[c]	-7.2912e-08	1.01245e-07	0	Arginine and proline metabolism
NABTNO	N4-Acetylaminobutanal:NAD+ Oxidoreductase	h2o[c] + nad[c] + n4abutn[c] -> 2 h[c] + nadh[c] + 4aabutn[c]	-9.01221e-09	-9.26589e-08	0	Arginine and proline metabolism
NACASPtm	N-Acetyl-L-Aspartate Transport (Mitochondria to Cytosol)	Nacasp[m] -> Nacasp[c]	0.322	0.322	0	Transport, mitochondrial
NADHtpu	NADH Transporter, Peroxisome	nadh[c] -> nadh[x]	6.76042e-08	1.49154e-07	0	Transport, peroxisomal
NADHtru	NADH Transporter, Endoplasmic Reticulum	nadh[c] -> nadh[r]	2.57603e-08	3.12243e-07	0	Transport, endoplasmic reticular
NADPHtru	Transport of NADPH, Endoplasmic Reticulum	nadph[c] -> nadph[r]	-1.04183e-07	1.36236e-07	0	Transport, endoplasmic reticular
NADPtru	Transport of NADP, Endoplasmic Reticulum	nadp[r] -> nadp[c]	3.13526e-08	6.97351e-09	0	Transport, endoplasmic reticular
NADtn	Transport of NAD, Nuclear Through Pores	nad[n] <=> nad[c]	-2.21469e-08	4.77923e-08	0	Transport, nuclear
NADtru	Transport of NAD, Endoplasmic Reticulum	nad[r] -> nad[c]	-7.50386e-08	5.19856e-09	0	Transport, endoplasmic reticular
NaKt	Na+/K+ Exchanging ATPase	h2o[c] + atp[c] + na1[c] + k[e] -> h[c] + adp[c] + pi[c] + na1[e] + k[c]	9.3273e-09	7.35948e-08	0	Transport, extracellular
NDP6	Nucleoside-Diphosphatase (dCDP)	h2o[c] + dcdp[c] -> h[c] + pi[c] + dcmp[c]	-5.78469e-09	-1.77823e-07	0	Nucleotide interconversion
NDP8	Nucleoside-Diphosphatase (dUDP)	h2o[c] + dudp[c] -> h[c] + pi[c] + dump[c]	1.33086e-07	-3.06314e-08	0	Nucleotide interconversion
NDPK3m	Nucleoside-Diphosphate Kinase (ATP:CDP), Mitochondrial	atp[m] + cdp[m] <=> adp[m] + ctp[m]	1.14671e-07	-4.27806e-08	0	Nucleotide interconversion
NDPK5m	Nucleoside-Diphosphate Kinase (ATP:dGDP), Mitochondrial	atp[m] + dgdp[m] -> adp[m] + dgtp[m]	1.47244e-07	3.61305e-09	0	Nucleotide interconversion
NDPK6m	Nucleoside-Diphosphate Kinase (ATP:dUDP), Mitochondrial	atp[m] + dudp[m] <=> adp[m] + dutp[m]	1.44889e-07	7.11644e-08	0	Nucleotide interconversion
NMNATm	Nicotinamide-Nucleotide Adenylyltransferase, Mitochondrial	h[m] + atp[m] + nmn[m] -> nad[m] + ppi[m]	0.226501	0.2265	0	NAD metabolism
NMNATn	Nicotinamide-Nucleotide Adenylyltransferase	atp[n] + h[n] + nmn[n] -> ppi[n] + nad[n]	1.43698e-08	5.06228e-08	0	NAD metabolism
NMNtn	Transport of Nicotinamide Ribotide, Nuclear through Pore	nmn[c] <=> nmn[n]	-4.63054e-08	-2.83391e-07	0	Transport, nuclear
NOt	Transport of Nitric Oxide (Diffusion)	no[e] <=> no[c]	2.46595e-08	1.53292e-07	0	Transport, extracellular
NRVNCCOAtx	Fatty Acid Intracellular Transport	nrvnccoa[c] <=> nrvnccoa[x]	-1.68517e-07	7.68767e-08	0	Transport, peroxisomal
NTD1m	5'-Nucleotidase (dUMP), Mitochondrial	h2o[m] + dump[m] -> pi[m] + duri[m]	1.88321e-07	3.26488e-08	0	Nucleotide interconversion
NTD5m	5'-Nucleotidase (dTMP), Mitochondrial	h2o[m] + dtmp[m] -> pi[m] + thymd[m]	2.60712e-08	1.83847e-07	0	Nucleotide interconversion
NTD7e	5'-Nucleotidase (AMP), Extracellular	h2o[e] + amp[e] -> adn[e] + pi[e]	8.20091e-08	-1.89645e-07	0	Nucleotide interconversion
O2St	Transport of peroxide Anion via Diffusion, Extracellular	o2s[c] <=> o2s[e]	6.30089e-08	-1.52031e-07	0	Transport, extracellular
O2Stm	Transport of peroxide Anion via Diffusion, Mitochondrial	o2s[c] <=> o2s[m]	-2.75377e-07	1.47663e-08	0	Transport, mitochondrial
O2ter	Transport of Oxygen, Endoplasmic Reticulum	o2[c] <=> o2[r]	-1.76456e-08	-2.22324e-07	0	Transport, endoplasmic reticular
OCCOAtm	Octanoyl Coenzyme A Transport, Diffusion	occoa[c] -> occoa[m]	8.04268e-08	5.65676e-08	0	Transport, mitochondrial
OCCOAtx	Fatty Acid Intracellular Transport	occoa[c] <=> occoa[x]	3.50102e-08	-3.397e-08	0	Transport, peroxisomal
OCTAt	Octanoate Transport via Diffusion	octa[e] <=> octa[c]	1.01101e-08	2.10066e-07	0	Transport, extracellular
ORNTArm	Ornithine Transaminase Reversible, Mitochondrial	akg[m] + orn[m] <=> glu_L[m] + glu5sa[m]	-19.327	-19.327	0	Urea cycle
ORNtiDF	Ornithine Transport via Diffusion (Extracellular to Cytosol)	orn[e] -> orn[c]	9.2316e-09	-6.95385e-08	0	Transport, extracellular
ORPT	Orotate Phosphoribosyltransferase	ppi[c] + orot5p[c] <=> orot[c] + prpp[c]	-0.00700037	-0.00699984	0	Pyrimidine synthesis
OXAHCOtex	Oxalate Transport via Bicarbonate Antiport	2 hco3[c] + oxa[e] -> 2 hco3[e] + oxa[c]	0.280101	0.280533	0	Transport, extracellular
P45011A1m	Cytochrome P450 11A1, Mitochondrial [Precursor]	2 o2[m] + h[m] + nadph[m] + chsterol[m] -> 2 h2o[m] + nadp[m] + 4mptnl[m] + prgnlone[m]	-1.86514e-07	2.06355e-07	0	Steroid metabolism
P45027A12m	5-Beta-Cholestane-3-Alpha, 7-Alpha, 12-Alpha-Triol 27-Hydroxylase	nadp[m] + xoltetrol[m] -> h[m] + nadph[m] + thcholst[m]	-5.79203e-08	1.46641e-08	0	Bile acid synthesis
P45027A13m	5-Beta-Cholestane-3-Alpha, 7-Alpha, 12-Alpha-Triol 27-Hydroxylase	o2[m] + nadph[m] + thcholst[m] -> h2o[m] + nadp[m] + thcholstoic[m]	1.03614e-07	-1.26622e-07	0	Bile acid synthesis
P45027A14m	5-Beta-Cytochrome P450, Family 27, Subfamily A, Polypeptide 1	o2[m] + h[m] + nadph[m] + xol7ah2[m] -> h2o[m] + nadp[m] + xol7ah3[m]	-1.23435e-07	1.53035e-07	0	Bile acid synthesis
P45027A15m	5-Beta-Cytochrome P450, Family 27, Subfamily A, Polypeptide 1	o2[m] + h[m] + nadph[m] + xol7ah3[m] -> 2 h2o[m] + nadp[m] + xol7ah2al[m]	4.53469e-08	-7.40997e-09	0	Bile acid synthesis
P45027A16m	Cytochrome P450 27	o2[m] + nadph[m] + xol7ah2al[m] -> h2o[m] + nadp[m] + dhcholestanate[m]	-3.16745e-08	1.14263e-07	0	Bile acid synthesis
P45027A1m	Cytochrome P450 27	o2[m] + h[m] + nadph[m] + chsterol[m] -> h2o[m] + nadp[m] + xol27oh[m]	1.29866e-07	1.73294e-08	0	Bile acid synthesis
P4507B12r	Oxysterol 7Alpha-Hydroxylase	o2[r] + h[r] + nadph[r] + xol27oh[r] -> h2o[r] + nadp[r] + xoltri27[r]	-1.34729e-08	6.99037e-08	0	Bile acid synthesis
P5CDm	1-Pyrroline-5-Carboxylate Dehydrogenase, Mitochondrial	2 h2o[m] + nad[m] + 1pyr5c[m] -> h[m] + nadh[m] + glu_L[m]	7.17908e-08	-4.2763e-08	0	Glutamate metabolism
PAFH	Platelet-Activating Factor Acetylhydrolase	h2o[c] + paf_hs[c] -> h[c] + ac[c] + ak2lgchol_hs[c]	1.6441e-07	-8.89978e-08	0	Glycerophospholipid metabolism
PAFHe	Platelet-Activating Factor Acetylhydrolase	h2o[e] + paf_hs[e] -> h[e] + ac[e] + ak2lgchol_hs[e]	1.23109e-07	-9.26454e-08	0	Glycerophospholipid metabolism
PAFS	Alkyl Glycerol Phosphocholine Acetyl Transferase	accoa[c] + ak2lgchol_hs[c] -> coa[c] + paf_hs[c]	-1.61276e-08	1.02962e-07	0	Glycerophospholipid metabolism
PAN4PP	Phosphatase (Pan4P)	h2o[c] + pan4p[c] -> pi[c] + ptth[c]	1.00078e-07	1.32924e-07	0	CoA catabolism
PCFLOPm	Phosphatidylcholine Flippase	h2o[c] + atp[c] + pchol_hs[m] -> h[c] + adp[c] + pi[c] + pchol_hs[c]	2.68307e-08	1.98854e-08	0	Transport, mitochondrial
PCHOL_HSter	Phosphatidylcholine Scramblase	pchol_hs[c] <=> pchol_hs[r]	3.45561e-08	8.2631e-08	0	Transport, endoplasmic reticular
PCHOL_HStg	Phosphatidylcholine Scramblase	pchol_hs[c] <=> pchol_hs[g]	0.0648885	0.064904	0	Transport, golgi apparatus
PCHOLP_hs	Choline Phosphatase	h2o[c] + pchol_hs[c] -> h[c] + pa_hs[c] + chol[c]	-1.1961e-07	2.39493e-08	0	Glycerophospholipid metabolism
PCHOLPm_hs	Choline Phosphatase	h2o[m] + pchol_hs[m] -> h[m] + pa_hs[m] + chol[m]	-1.24242e-07	-1.35807e-07	0	Glycerophospholipid metabolism
PCREATtmdiffir	Phosphocreatine Transport To/from Mitochondria via Diffusion	pcreat[m] -> pcreat[c]	2.64616e-08	-1.41881e-07	0	Urea cycle
PCt	Phosphatidylcholine Transporter	h2o[c] + atp[c] + pchol_hs[c] -> h[c] + adp[c] + pi[c] + pchol_hs[e]	-8.70721e-08	7.21628e-08	0	Transport, extracellular
PDE1	3', 5'-Cyclic-Nucleotide Phosphodiesterase	h2o[c] + camp[c] -> h[c] + amp[c]	8.97342e-08	3.42078e-08	0	Nucleotide interconversion
PDE4	3', 5'-Cyclic-Nucleotide Phosphodiesterase	h2o[c] + 35cgmp[c] -> h[c] + gmp[c]	-6.02303e-08	-3.00336e-08	0	Nucleotide interconversion
PE_HSter	Phosphatidylethanolamine Scramblase	pe_hs[c] <=> pe_hs[r]	-1.80604e-08	1.23571e-07	0	Transport, endoplasmic reticular
PE_HStm	Phosphatidylethanolamine Scramblase	pe_hs[c] <=> pe_hs[m]	-1.8	-1.8	0	Transport, mitochondrial
PEFLIP	Phosphatidylethanolamine Flippase	h2o[c] + atp[c] + pe_hs[e] -> h[c] + adp[c] + pi[c] + pe_hs[c]	1.67717e-07	-1.49522e-08	0	Transport, extracellular
PEFLIPm	Phosphatidylethanolamine Flippase	h2o[c] + atp[c] + pe_hs[c] -> h[c] + adp[c] + pi[c] + pe_hs[m]	-2.92874e-08	4.05481e-08	0	Transport, mitochondrial
PEt	Phosphatidylethanolamine Transport	pe_hs[e] <=> pe_hs[c]	-2.365	-2.365	0	Transport, extracellular
PETHCT	Phosphoethanolamine Cytidyltransferase	h[c] + ctp[c] + ethamp[c] -> ppi[c] + cdpea[c]	3.18185e-08	7.9291e-08	0	Glycerophospholipid metabolism
PETOHMm_hs	Phosphatidylethanolamine N-Methyltransferase	3 amet[m] + pe_hs[m] -> 3 h[m] + 3 ahcys[m] + pchol_hs[m]	1.63067e-07	8.9137e-08	0	Glycerophospholipid metabolism
PETOHMr_hs	Phosphatidylethanolamine N-Methyltransferase	3 amet[r] + pe_hs[r] -> 3 ahcys[r] + 3 h[r] + pchol_hs[r]	-7.90919e-08	-1.32196e-07	0	Glycerophospholipid metabolism
PGDI	Prostaglandin-H2 D-Isomerase [Precursor]	prostgh2[c] <=> prostgd2[c]	-1.99465e-05	-1.9424e-05	0	Eicosanoid metabolism
PGDIr	Prostaglandin-H2 D-Isomerase [Precursor]	prostgh2[r] <=> prostgd2[r]	-6.39353e-06	-6.2842e-06	0	Eicosanoid metabolism
PGLer	6-Phosphogluconolactonase, Endoplasmic Reticulum	h2o[r] + 6pgl[r] -> h[r] + 6pgc[r]	-4.14331e-07	-8.22748e-08	0	Pentose phosphate pathway
PGLYCt	Phosphatidylglycerol Transport	pglyc_hs[e] <=> pglyc_hs[c]	3.16706e-08	3.83427e-08	0	Transport, extracellular
PHCDm	L-1-Pyrroline-3-Hydroxy-5-Carboxylate Dehydrogenase	2 h2o[m] + nad[m] + 1p3h5c[m] -> h[m] + nadh[m] + e4hglu[m]	-4.48569e-10	2.25483e-07	0	Arginine and proline metabolism
PHEMEtm	Transport of Heme	pheme[m] <=> pheme[c]	2.74959e-08	-1.51104e-07	0	Transport, mitochondrial
PHETHPTOX2	L-Phenylalanine, Tetrahydrobiopterin:Oxygen Oxidoreductase (4-Hydroxylating)	o2[c] + thbpt[c] + phe_L[c] -> tyr_L[c] + thbpt4acam[c]	0.57825	0.57825	0	Phenylalanine metabolism
PI345P3P	Phosphatidylinositol-3, 4, 5-Trisphosphate 3-Phosphatase	h2o[c] + pail345p_hs[c] -> pi[c] + pail45p_hs[c]	-2.66413e-08	-1.11821e-07	0	Inositol phosphate metabolism
PI345P5P	Phosphatidylinositol-3, 4, 5-Trisphosphate 5-Phosphatase	h2o[c] + pail345p_hs[c] -> pi[c] + pail34p_hs[c]	-3.63462e-08	1.39105e-07	0	Inositol phosphate metabolism
PI34P5K	Phosphatidylinositol 3, 4-Bisphosphate 5-Kinase	atp[c] + pail34p_hs[c] -> h[c] + adp[c] + pail345p_hs[c]	1.15042e-07	6.12725e-08	0	Inositol phosphate metabolism
PI3P5K	Phosphatidylinositol 3-Phosphate 5-Kinase	atp[c] + pail3p_hs[c] -> h[c] + adp[c] + pail35p_hs[c]	5.95566e-08	2.26171e-08	0	Inositol phosphate metabolism
PI45P3K	Phosphatidylinositol 4, 5-Bisphosphate 3-Kinase	atp[c] + pail45p_hs[c] -> h[c] + adp[c] + pail345p_hs[c]	-3.14439e-08	-1.5137e-08	0	Inositol phosphate metabolism
PI45P5P	Phosphatidylinositol-4, 5-Bisphosphate 5-Phosphatase	h2o[c] + pail45p_hs[c] -> pi[c] + pail4p_hs[c]	4.74519e-08	-7.23681e-09	0	Inositol phosphate metabolism
PI45PLC	Phosphatidylinositol 4, 5-Bisphosphate Phospholipase C	h2o[c] + pail45p_hs[c] -> h[c] + dag_hs[c] + mi145p[c]	1.76435e-08	2.25803e-08	0	Inositol phosphate metabolism
PI4P3K	Phosphatidylinositol 4-Phosphate 3-Kinase	atp[c] + pail4p_hs[c] -> h[c] + adp[c] + pail34p_hs[c]	1.02766e-08	-3.73876e-08	0	Inositol phosphate metabolism
PI4P5K	Phosphatidylinositol 4-Phosphate 5-Kinase	atp[c] + pail4p_hs[c] -> h[c] + adp[c] + pail45p_hs[c]	-8.27487e-08	-1.83486e-08	0	Glycerophospholipid metabolism
PI4PLCn	Phosphatidylinositol 4-Phosphate Phospholipase C, Nucleus	h2o[n] + pail4p_hs[n] -> h[n] + dag_hs[n] + mi14p[n]	-7.23978e-08	5.36624e-08	0	Inositol phosphate metabolism
PI5P3K	Phosphatidylinositol-5-Phosphate 3-Kinase	atp[c] + pail5p_hs[c] -> h[c] + adp[c] + pail35p_hs[c]	2.04754e-08	-1.6099e-07	0	Inositol phosphate metabolism
PIK3	Phosphatidylinositol 3-Kinase	atp[c] + pail_hs[c] -> h[c] + adp[c] + pail3p_hs[c]	1.1067e-07	4.99339e-08	0	Inositol phosphate metabolism
PIK4	Phosphatidylinositol 4-Kinase	atp[c] + pail_hs[c] -> h[c] + adp[c] + pail4p_hs[c]	4.125	4.125	0	Glycerophospholipid metabolism
PIK5	Phosphatidylinositol 5-Kinase	atp[c] + pail_hs[c] -> h[c] + adp[c] + pail5p_hs[c]	-5.21446e-11	8.66503e-08	0	Inositol phosphate metabolism
PIPLC	Phosphatidylinositol Phospholipase C	h2o[c] + pail_hs[c] -> h[c] + dag_hs[c] + mi1p_D[c]	9.33883e-08	-2.42359e-07	0	Inositol phosphate metabolism
PIter	Phosphate Transport, Endoplasmic Reticulum	pi[r] <=> pi[c]	-1.68731e-05	-1.50623e-05	0	Transport, endoplasmic reticular
PLA2_2e	Phospholipase A2	h2o[e] + pchol_hs[e] -> h[e] + lpchol_hs[e] + Rtotal2[e]	3.63378e-05	3.37226e-05	0	Glycerophospholipid metabolism
PMI12346PH	5-Diphosphoinositol-1, 2, 3, 4, 6-Pentakisphosphate Diphosphohydrolase	h2o[c] + ppmi12346p[c] -> h[c] + pi[c] + minohp[c]	-1.21991e-08	-3.83725e-07	0	Inositol phosphate metabolism
PNTOt5	Pantothenate Sodium Symporter Ii	h2o[c] + atp[c] + na1[e] + pnto_R[e] -> h[c] + adp[c] + pi[c] + na1[c] + pnto_R[c]	1.83502e-07	-4.87102e-08	0	Transport, extracellular
PPA2	Inorganic Triphosphatase	h2o[c] + pppi[c] -> h[c] + pi[c] + ppi[c]	1.01008e-07	-4.98333e-08	0	Miscellaneous
PPAer	Inorganic Diphosphatase, Endoplasmic Reticulum	h2o[r] + ppi[r] -> h[r] + 2 pi[r]	-2.61595e-07	-1.3416e-07	0	Miscellaneous
PPAm	Inorganic Diphosphatase	h2o[m] + ppi[m] -> h[m] + 2 pi[m]	0.493702	0.4937	0	Oxidative phosphorylation
PPAn	Inorganic Diphosphatase, Nuclear	h2o[n] + ppi[n] -> h[n] + 2 pi[n]	1.08645e-07	2.50622e-08	0	Miscellaneous
PPAt	Propionate Transport, Diffusion	ppa[e] -> ppa[c]	1.0801e-07	3.35894e-08	0	Transport, extracellular
PPItr	Diphosphate Transporter, Endoplasmic Reticulum	ppi[c] <=> ppi[r]	8.06827e-06	7.50638e-06	0	Transport, endoplasmic reticular
PPPG9tm	Protoporphyrinogen Ix Mitochondrial Transport	pppg9[c] <=> pppg9[m]	1.43631e-07	2.20193e-07	0	Heme synthesis
PPPGOm	Protoporphyrinogen Oxidase, Mitochondrial	3 o2[m] + 2 pppg9[m] -> 6 h2o[m] + 2 ppp9[m]	-8.22397e-08	8.31e-08	0	Heme synthesis
PRGNLONEtm	Transport of Pregnenolone, Mitochondrial	prgnlone[c] <=> prgnlone[m]	5.88924e-08	2.16949e-08	0	Transport, mitochondrial
PRISTCOAtx	Transport of Pristanoyl Coenzyme A, Peroxisomal	pristcoa[x] <=> pristcoa[c]	1.24688e-08	9.41281e-08	0	Transport, peroxisomal
PROD2m	Proline Dehydrogenase, Mitochondrial	fad[m] + pro_L[m] -> h[m] + fadh2[m] + 1pyr5c[m]	0.9675	0.9675	0	Arginine and proline metabolism
PROSTGI2tr	Prostaglandin I2 Transport, Endoplasmatic Reticulum	prostgi2[c] <=> prostgi2[r]	0.0132619	0.0134442	0	Transport, endoplasmic reticular
PROtm	Transport of L-Proline, Mitochondrial	pro_L[c] -> pro_L[m]	0.9675	0.9675	0	Transport, mitochondrial
PSDm_hs	Phosphatidylserine Decarboxylase	h[m] + ps_hs[m] -> co2[m] + pe_hs[m]	1.8	1.8	0	Glycerophospholipid metabolism
PSFLIP	Phosphatidylserine Flippase	h2o[c] + atp[c] + ps_hs[e] -> h[c] + adp[c] + pi[c] + ps_hs[c]	1.37939e-08	3.67499e-07	0	Transport, extracellular
PSFLIPm	Phosphatidylserine Flippase	h2o[c] + atp[c] + ps_hs[c] -> h[c] + adp[c] + pi[c] + ps_hs[m]	1.8	1.8	0	Transport, mitochondrial
PSSA2_hs	Phosphatidylserine Synthase Homo Sapiens	ser_L[c] + pe_hs[c] <=> etha[c] + ps_hs[c]	-0.565	-0.565	0	Glycerophospholipid metabolism
PSt3	Transport of Phosphatidylserine	ps_hs[e] <=> ps_hs[c]	-2.0096e-08	7.24022e-08	0	Transport, extracellular
PTHPS	6-Pyruvoyltetrahydropterin Synthase	ahdt[c] -> pppi[c] + 6pthp[c]	4.91744e-08	1.13099e-07	0	Tetrahydrobiopterin metabolism
PTRCAT1	Putrescine Acetyltransferase	accoa[c] + ptrc[c] -> h[c] + coa[c] + aprut[c]	-1.02101e-07	-4.86483e-08	0	Arginine and proline metabolism
PTRCOX1	Putrescine:Oxygen Oxidoreductase (Deaminating)	h2o[c] + o2[c] + ptrc[c] -> h2o2[c] + nh4[c] + 4abutn[c]	5.89145e-08	1.06452e-07	0	Arginine and proline metabolism
PYNP2r	Pyrimidine-Nucleoside Phosphorylase (Uracil)	pi[c] + uri[c] <=> ura[c] + r1p[c]	0.00700009	0.00700008	0	Pyrimidine catabolism
PYRt2m	Pyruvate Mitochondrial Transport via Proton Symport	h[c] + pyr[c] -> h[m] + pyr[m]	0.00099983	0.000999978	0	Transport, mitochondrial
RNMK	Ribosylnicotinamide Kinase	atp[c] + rnam[c] -> h[c] + adp[c] + nmn[c]	-1.59253e-08	1.74894e-08	0	NAD metabolism
Rtotaltl	Fatty Acid Intracellular Transport	Rtotal[c] <=> Rtotal[l]	-6.0207e-08	1.9734e-07	0	Transport, lysosomal
SADT	Sulfate Adenylyltransferase	h[c] + atp[c] + so4[c] -> ppi[c] + aps[c]	6.12277e-08	-8.22421e-08	0	Nucleotide interconversion
SARCOXp	Sarcosine Oxidase, Peroxisomal	o2[x] + h2o[x] + sarcs[x] -> h2o2[x] + gly[x] + fald[x]	2.58367e-09	1.02242e-08	0	Glycine, serine, alanine, and threonine metabolism
SARCStex	Transport of Sarcosine	sarcs[e] -> sarcs[c]	2.26212e-07	-6.62397e-08	0	Transport, extracellular
SARCStm	Transport of Sarcosine, Mitochondrial	sarcs[c] -> sarcs[m]	7.87764e-08	-4.0741e-08	0	Transport, mitochondrial
SARCStp	Transport of Sarcosine, Peroxisomal	sarcs[c] -> sarcs[x]	-4.19985e-08	4.10628e-08	0	Transport, peroxisomal
SARDHm	Sarcosine Dehydrogenase, Mitochondrial	fad[m] + sarcs[m] + thf[m] -> fadh2[m] + gly[m] + mlthf[m]	-1.52746e-07	-5.73382e-08	0	Urea cycle
SBPP1er	Sphingoid Base-Phosphate Phosphatase (Sphinganine 1-Phosphatase), Endoplasmic Reticulum	h2o[r] + sph1p[r] -> pi[r] + sphgn[r]	-1.47106e-07	-1.47566e-07	0	Sphingolipid metabolism
SCP21x	Sterol Carrier Protein 2	phytcoa[c] <=> phytcoa[x]	-1.68517e-07	7.68767e-08	0	Transport, peroxisomal
SERALANaEx	L-Alanine/L-Serine Na-Dependent Exchange (Ser-L In)	na1[e] + ala_L[c] + ser_L[e] -> na1[c] + ala_L[e] + ser_L[c]	-8.6129e-08	2.25437e-07	0	Transport, extracellular
SMS	Sphingomyelin Synthase (Homo Sapiens)	pchol_hs[c] + crm_hs[c] -> dag_hs[c] + sphmyln_hs[c]	0.3346	0.334684	0	Sphingolipid metabolism
SO4CLtex2	Sulfate Transport via Chloride Antiport (2:1)	cl[c] + 2 so4[e] -> cl[e] + 2 so4[c]	-2.5392e-08	-1.10666e-07	0	Transport, extracellular
SO4HCOtex	Sulfate Transport via Bicarbonate Antiport	2 hco3[c] + so4[e] -> 2 hco3[e] + so4[c]	-1.14982e-07	-1.67663e-07	0	Transport, extracellular
SO4OXAtex2	Sulfate Transport via Oxalate Antiport (2:1)	oxa[c] + 2 so4[e] -> oxa[e] + 2 so4[c]	-3.95737e-09	2.56721e-08	0	Transport, extracellular
SPH1Ptr	Transport of (2S,3R)-2-Azaniumyl-3-Hydroxyoctadecyl Phosphate	sph1p[c] <=> sph1p[r]	1.13594e-07	-1.5188e-08	0	Transport, endoplasmic reticular
SPHGNtr	Sphinganine Intracellular Transport	sphgn[r] <=> sphgn[c]	-2.58394e-07	-1.2882e-07	0	Transport, endoplasmic reticular
SPHINGStl	Sphingosine Intracellular Transport	sphings[c] <=> sphings[l]	-1.78342e-07	9.54861e-08	0	Transport, lysosomal
SPHK21c	Sphingosine Kinase 2	atp[c] + sphings[c] -> h[c] + adp[c] + sphs1p[c]	1.58838e-07	-7.77082e-09	0	Sphingolipid metabolism
SPHMYLNtg	Sphingomyelin Intracellular Transport	sphmyln_hs[c] <=> sphmyln_hs[g]	-0.064888	-0.0649041	0	Transport, golgi apparatus
SPR	Sepiapterin Reductase	2 h[c] + 2 nadph[c] + 6pthp[c] -> 2 nadp[c] + thbpt[c]	5.74193e-08	1.67368e-07	0	Tetrahydrobiopterin metabolism
SPRMS	Spermine Synthase	ametam[c] + spmd[c] -> h[c] + sprm[c] + 5mta[c]	7.93542e-08	-9.03936e-08	0	Urea cycle
STCOAtx	Fatty Acid Intracellular Transport	stcoa[c] <=> stcoa[x]	-6.94586e-09	-1.37403e-07	0	Transport, peroxisomal
STRDNCCPT1	Carnitine O-Palmitoyltransferase	crn[c] + strdnccoa[c] <=> coa[c] + strdnccrn[c]	2.81487e-09	-9.91923e-08	0	Fatty acid oxidation
STRDNCCPT2	Carnitine Transferase	coa[m] + strdnccrn[m] <=> crn[m] + strdnccoa[m]	4.85771e-08	3.53478e-07	0	Fatty acid oxidation
SUCD1m	Succinate Dehydrogenase	fad[m] + succ[m] -> fadh2[m] + fum[m]	2.03303e-08	2.16821e-07	0	Citric acid cycle
TDCHOLAtx	Bile Acid Intracellular Transport	tdchola[x] <=> tdchola[c]	2.51794e-08	1.81065e-07	0	Transport, peroxisomal
TDPm	Thiamin Pyrophosphatase, Mitochondrial	h2o[m] + thmpp[m] -> h[m] + pi[m] + thmmp[m]	-6.54242e-08	-1.02677e-08	0	Thiamine metabolism
THBPT4ACAMDASE	Tetrahydrobiopterin-4A-Carbinolamine Dehydratase	thbpt4acam[c] -> h2o[c] + dhbpt[c]	0.57825	0.57825	0	Tetrahydrobiopterin metabolism
THD1m	NAD (P) Transhydrogenase	nadp[m] + h[c] + nadh[m] -> h[m] + nadph[m] + nad[m]	-4.04261e-08	-8.07841e-09	0	NAD metabolism
THFt2	Tetrahydrofolate Transport via Anion Antiport	h2o[c] + thf[e] <=> h2o[e] + thf[c]	-1.06206e-07	1.8317e-07	0	Transport, extracellular
THFtl	5, 6, 7, 8-Tetrahydrofolate Transport, Diffusion, Lysosomal	thf[c] <=> thf[l]	1.26753e-07	-2.29585e-07	0	Transport, lysosomal
THFtm	5, 6, 7, 8-Tetrahydrofolate Transport, Diffusion, Mitochondrial	thf[c] <=> thf[m]	-9.13928e-08	-1.28039e-07	0	Transport, mitochondrial
THMMPtm	Thiamine Monophosphate Transport, Mitochondrial	h2o[m] + thmmp[c] <=> h2o[c] + thmmp[m]	6.75856e-08	-9.93657e-08	0	Transport, mitochondrial
THMP	Thiamin Phosphatase	h2o[c] + thmmp[c] -> pi[c] + thm[c]	-8.53725e-08	1.50336e-08	0	Thiamine metabolism
THMPPtm	Thiamine Diphosphate Transport in via Anion Antiport, Mitochondria	2 h2o[m] + thmpp[c] -> 2 h2o[c] + thmpp[m]	-2.20405e-08	-2.34284e-08	0	Transport, mitochondrial
THRCYSNaEx	L-Cysteine/L-Threonine Na-Dependent Exchange (Thr-L In)	na1[e] + cys_L[c] + thr_L[e] -> na1[c] + cys_L[e] + thr_L[c]	6.1911e-08	-8.9702e-08	0	Transport, extracellular
THYMDt1	Thymd Transport	thymd[e] -> thymd[c]	0.1166	0.1166	0	Transport, extracellular
THYMt	Thymine Reversible Transport via Faciliated Diffusion	thym[e] <=> thym[c]	-0.1166	-0.1166	0	Transport, extracellular
TMDK1m	Thymidine Kinase (ATP:Thymidine)	atp[m] + thymd[m] -> h[m] + adp[m] + dtmp[m]	-4.81404e-09	4.36194e-08	0	Nucleotide interconversion
TMDPP	Thymidine Phosphorylase	pi[c] + thymd[c] <=> 2dr1p[c] + thym[c]	0.1166	0.1166	0	Pyrimidine catabolism
TMNDNCCPT1	Carnitine O-Palmitoyltransferase	crn[c] + tmndnccoa[c] <=> coa[c] + tmndnccrn[c]	-7.89293e-08	2.90219e-08	0	Fatty acid oxidation
TMNDNCCPT2	Carnitine Transferase	coa[m] + tmndnccrn[m] <=> crn[m] + tmndnccoa[m]	-9.85855e-08	3.39853e-08	0	Fatty acid oxidation
TRDR	Thioredoxin Reductase (NADPH)	h[c] + nadph[c] + trdox[c] -> nadp[c] + trdrd[c]	0.0336464	0.0333869	0	Nucleotide interconversion
TRPHYDRO2	L-Tryptophan, Tetrahydrobiopterin:Oxygen Oxidoreductase (5-Hydroxylating)	o2[c] + thbpt[c] + trp_L[c] -> 5htrp[c] + thbpt4acam[c]	1.28816e-07	-1.58487e-07	0	Tryptophan metabolism
TRPO2	L-Tryptophan:Oxygen 2, 3-Oxidoreductase (Decyclizing)	o2[c] + trp_L[c] -> Lfmkynr[c]	-4.65642e-08	1.00569e-07	0	Tryptophan metabolism
TYR3MO2	Tyrosine 3-Monooxygenase	o2[c] + thbpt[c] + tyr_L[c] -> 34dhphe[c] + thbpt4acam[c]	2.68256e-08	2.39488e-08	0	Tyrosine metabolism
TYRCBOX	L-Tyrosine Carboxy-Lyase	h[c] + tyr_L[c] -> co2[c] + tym[c]	-1.02508e-07	-1.82713e-07	0	Tyrosine metabolism
TYRDOPO	Tyrosine:Dopa Oxidase	o2[c] + 2 tyr_L[c] -> 2 34dhphe[c]	1.57815e-07	6.4174e-08	0	Tyrosine metabolism
UAG2EMAi	UDP-N-Acetyl-D-Glucosamine 2-Epimerase (Hydrolysis)	h2o[c] + uacgam[c] -> h[c] + udp[c] + acmana[c]	-2.09778e-08	1.46583e-07	0	Aminosugar metabolism
UAGALDP	UDP-N-Acetylgalactosamine Diphosphorylase	h[c] + acgal1p[c] + utp[c] -> ppi[c] + udpacgal[c]	-4.27653e-08	-2.27249e-08	0	Aminosugar metabolism
UDPACGALtl	UDPacgal Intracellular Transport	udpacgal[c] <=> udpacgal[l]	-4.55685e-08	7.64586e-08	0	Transport, lysosomal
UDPGD	UDPglucose 6-Dehydrogenase	h2o[c] + 2 nad[c] + udpg[c] -> 3 h[c] + 2 nadh[c] + udpglcur[c]	1.0618e-07	1.17192e-07	0	Starch and sucrose metabolism
UDPGLCAter	UDPglca Endoplasmic Reticulum Transport via UMP Antiport	ump[c] + udpglcur[r] <=> udpglcur[c] + ump[r]	1.33179e-07	-1.15691e-07	0	Transport, endoplasmic reticular
UDPGNP	UDPglucuronate Uridine-Diphosphohydrolase	h2o[c] + udpglcur[c] -> h[c] + udp[c] + glcur[c]	1.44832e-07	-2.23214e-08	0	Pentose phosphate pathway
UDPtl	UDP Intracellular Transport	udp[c] <=> udp[l]	-1.15634e-07	-1.13824e-07	0	Transport, lysosomal
UGT1A10r	UDP-Glucuronosyltransferase 1-10 Precursor, Microsomal	bilirub[r] + udpglcur[r] <=> bilglcur[r] + udp[r]	-2.18337e-07	1.06093e-07	0	Steroid metabolism
URAt	Uracil Transport via Faciliated Diffusion	ura[e] <=> ura[c]	-0.00699996	-0.00700004	0	Transport, extracellular
UREAtm	Urea Transport via Diffusion	urea[c] <=> urea[m]	1.63916e-07	1.55039e-07	0	Urea cycle
URIDK2m	Uridylate Kinase (dUMP), Mitochondrial	atp[m] + dump[m] <=> adp[m] + dudp[m]	6.65542e-08	-1.22554e-08	0	Nucleotide interconversion
XOL27OHtm	27 Hydroxy Cholesterol Transport	xol27oh[r] <=> xol27oh[m]	9.06725e-08	-7.78439e-08	0	Transport, mitochondrial
XOLEST2te	Cholesterol Ester Transporter	xolest2_hs[e] <=> xolest2_hs[c]	9.14309e-08	5.59403e-08	0	Transport, extracellular
XOLTRI24te	24 Trihydroxy Cholesterol Transport	xoltri24[c] <=> xoltri24[e]	0.038525	0.0385247	0	Transport, extracellular
XOLTRI27tc	27 Trihydroxy Cholesterol Transport	xoltri27[r] <=> xoltri27[c]	1.33105e-07	5.23661e-08	0	Transport, endoplasmic reticular
XOLTRI27te	27 Trihydroxy Cholesterol Transport	xoltri27[c] <=> xoltri27[e]	-7.0004e-08	-2.45698e-07	0	Transport, extracellular
XYLK	Xylulokinase	atp[c] + xylu_D[c] -> h[c] + adp[c] + xu5p_D[c]	1.28416e-07	-1.82482e-08	0	Pentose phosphate pathway
XYLTD_Dr	Xylitol Dehydrogenase (D-Xyulose-Forming)	nad[c] + xylt[c] <=> h[c] + nadh[c] + xylu_D[c]	6.80268e-08	6.69933e-08	0	Pentose phosphate pathway
EX_fald[e]	Exchange of Formaldehyde	fald[e] ->	5.67048e-10	4.45024e-10	0	Exchange/demand reaction
EX_HC01444[e]	Exchange of Galactosylglycerol	HC01444[e] ->	3.50369e-05	2.70698e-05	0	Exchange/demand reaction
EX_prpp[e]	Exchange of 5-O-Phosphonato-Alpha-D-Ribofuranosyl Diphosphate	prpp[e] ->	9.44375e-11	8.03987e-11	0	Exchange/demand reaction
r0002	Active Transport	crn[c] <=> crn[r]	-0.010563	-0.0106327	0	Transport, endoplasmic reticular
r0022	Glutathione:NAD+ Oxidoreductase	nad[m] + 2 gthrd[m] <=> h[m] + nadh[m] + gthox[m]	-1.3054e-08	-9.85091e-08	0	Glutathione metabolism
r0023	NADH:Ferricytochrome-B5 Oxidoreductase	nadh[c] + 2 HC00617[c] -> h[c] + nad[c] + 2 HC00619[c]	-4.22984e-08	1.70715e-07	0	Miscellaneous
r0028	ATP Pyrophosphohydrolase	h2o[c] + adp[c] -> h[c] + pi[c] + amp[c]	4.2017e-08	4.10538e-08	0	Purine catabolism
r0047	Adenosine 5-Monophosphate Phosphohydrolase	h2o[m] + amp[m] -> pi[m] + adn[m]	-2.13425e-08	-3.53695e-09	0	Purine catabolism
r0051	AMP:Pyrophosphate Phosphoribosyltransferase	amp[e] + ppi[e] <=> ade[e] + prpp[e]	-1.09742e-09	1.01393e-07	0	Purine catabolism
r0074	L-Glutamate 5-Semialdehyde:NAD+ Oxidoreductase	h2o[m] + nad[m] + glu5sa[m] <=> 2 h[m] + nadh[m] + glu_L[m]	-20.2884	-20.2884	0	Urea cycle
r0119	Guanosine 5-Triphosphate Pyrophosphohydrolase	h2o[c] + gtp[c] -> h[c] + ppi[c] + gmp[c]	-4.61724e-08	1.72421e-07	0	Purine catabolism
r0129	Gamma-Glutamyltranspeptidase	h2o[c] + gthrd[c] <=> glu_L[c] + cgly[c]	4.21036e-08	-2.33981e-09	0	Glutathione metabolism
r0142	Sulfite:Oxygen Oxidoreductase	h2o[m] + o2[m] + so3[m] -> h2o2[m] + so4[m]	6.42004e-08	-1.84826e-07	0	Methionine and cysteine metabolism
r0145	L-Arginine, NADPH:Oxygen Oxidoreductase (Nitric-Oxide-Forming)	2 o2[c] + 2 nadph[c] + arg_L[c] -> 2 h2o[c] + 2 nadp[c] + citr_L[c] + no[c]	3.94868e-08	-1.28652e-07	0	Arginine and proline metabolism
r0186	Ethanolamine-Phosphate Phospho-Lyase (Deaminating)	h2o[c] + ethamp[c] -> nh4[c] + pi[c] + acald[c]	1.0888e-07	1.03963e-08	0	Glycerophospholipid metabolism
r0193	L-Cysteine L-Homocysteine-Lyase (Deaminating)	h2o[c] + cys_L[c] <=> nh4[c] + h[c] + pyr[c] + HC00250[c]	-2.99078e-08	1.89536e-07	0	Methionine and cysteine metabolism
r0196	Succinyl Coenzyme A:Glycine C-Succinyl-Transferase (Decarboxylating)	gly[m] + succoa[m] <=> coa[m] + HC01496[m]	-2.69019e-05	-2.10567e-05	0	Miscellaneous
r0210	L-Serine Hydro-Lyase (Adding Homocysteine)	h[c] + ser_L[c] + HC00250[c] -> h2o[c] + cys_L[c]	-3.12948e-09	-1.67637e-07	0	Methionine and cysteine metabolism
r0226	5, 6, 7, 8-Tetrahydrofolate:NADP+ Oxidoreductase	h[m] + nadph[m] + dhf[m] -> nadp[m] + thf[m]	4.1092e-08	-6.19171e-09	0	Folate metabolism
r0236	5, 6-Dihydrouracil:NAD+ Oxidoreductase	nad[c] + 56dura[c] -> h[c] + nadh[c] + ura[c]	2.80585e-08	3.02997e-08	0	Pyrimidine catabolism
r0249	D-Ribose-5-Phosphate Ketol-Isomerase	r5p[r] <=> ru5p_D[r]	-4.79949e-08	-2.87032e-07	0	Pentose phosphate pathway
r0276	NADH:Guanosine-5-Phosphate Oxidoreductase (Deaminating)	nh4[c] + nadp[c] + imp[c] <=> 2 h[c] + nadph[c] + gmp[c]	0.0336472	0.0333861	0	Purine catabolism
r0281	Putrescine:Oxygen Oxidoreductase (Deaminating)	h2o[e] + o2[e] + ptrc[e] -> nh4[e] + h2o2[e] + 4abutn[e]	0.1268	0.1268	0	Methionine and cysteine metabolism
r0301	Xanthosine-5-Phosphate:Ammonia Ligase (AMP-Forming)	nh4[c] + atp[c] + xmp[c] -> 2 h[c] + amp[c] + ppi[c] + gmp[c]	-1.09969e-08	6.65247e-08	0	Bile acid synthesis
r0308	Palmitoyl Coenzyme A Hydrolase	h[x] + coa[x] + arachd[x] -> h2o[x] + arachdcoa[x]	-1.29655e-08	-2.57007e-07	0	Fatty acid oxidation
r0310	Palmitoyl Coenzyme A:Oxygen 2-Oxidoreductase	pmtcoa[m] + q10[m] -> hdd2coa[m] + q10h2[m]	-1.26863e-07	-4.11875e-08	0	Fatty acid oxidation
r0317	Citrate Hydro-Lyase	cit[m] <=> h2o[m] + HC00342[m]	1.22499e-07	5.12732e-08	0	Miscellaneous
r0331	5, 6-Dihydrothymine:NAD+ Oxidoreductase	h[m] + nadh[m] + thym[m] -> nad[m] + 56dthm[m]	-2.80721e-07	-9.1901e-08	0	Pyrimidine catabolism
r0357	Hexokinase	itp[c] + fru[c] -> h[c] + idp[c] + f6p[c]	3.14407e-08	-1.6692e-07	0	Fructose and mannose metabolism
r0365	3-Hydroxypropanoate:NAD+ Oxidoreductase	nad[m] + 3hpp[m] -> h[m] + nadh[m] + msa[m]	-4.71327e-08	-9.77002e-08	0	Propanoate metabolism
r0377	ATP:Deoxycitidine 5-Phosphotransferase	atp[c] + dcyt[c] -> h[c] + adp[c] + dcmp[c]	6.43027e-08	3.22458e-08	0	Pyrimidine catabolism
r0399	L-Phenylalanine, Tetrahydrobiopterin:Oxygen Oxidoreductase (4-Hydroxylating) Phenylalanine, Tyrosine And Tryptophan Biosynthesis	o2[c] + thbpt[c] + phe_L[c] -> h2o[c] + dhbpt[c] + tyr_L[c]	9.72059e-08	2.50353e-08	0	Tetrahydrobiopterin metabolism
r0403	L-Tryptophan, Tetrahydrobiopterin:Oxygen Oxidoreductase (5-Hydroxylating)	o2[c] + thbpt[c] + trp_L[c] -> h2o[c] + 5htrp[c] + dhbpt[c]	-1.36606e-07	-9.14375e-08	0	Tetrahydrobiopterin metabolism
r0426	Isocitrate Hydro-Lyase	icit[m] -> h2o[m] + HC00342[m]	-1.8436e-07	1.21375e-09	0	Miscellaneous
r0443	Palmitoyl Coenzyme A:L-Carnitine O-Palmitoyltransferase	arachdcoa[x] + crn[x] -> coa[x] + arachdcrn[x]	8.61591e-08	-3.27769e-08	0	Fatty acid oxidation
r0456	ATP:Deoxyguanosine 5-Phosphotransferase	atp[c] + dgsn[c] -> h[c] + adp[c] + dgmp[c]	-7.2287e-08	1.70873e-07	0	Nucleotide interconversion
r0480	S-Adenosyl-L-Methionine:Ethanolamine-Phosphate N-Methyltransferase	amet[c] + ethamp[c] <=> h[c] + ahcys[c] + HC00718[c]	-0.399488	-0.399588	0	Glycerophospholipid metabolism
r0511	Steroyl Coenzyme A, Hydrogen-Donor:Oxygen Oxidoreductase Polyunsaturated Fatty Acid Biosynthesis	o2[c] + 2 h[c] + stcoa[c] + 2 HC00619[c] -> 2 h2o[c] + odecoa[c] + 2 HC00617[c]	4.32146e-08	9.92967e-08	0	Miscellaneous
r0512	Dihydrofolate:NAD+ Oxidoreductase	nad[c] + dhf[c] <=> nadh[c] + fol[c]	-9.27929e-08	4.31651e-08	0	Folate metabolism
r0514	Dihydrofolate:NADP+ Oxidoreductase	nadph[m] + fol[m] -> nadp[m] + dhf[m]	3.75182e-08	-8.71298e-08	0	Folate metabolism
r0517	Succinyl Coenzyme A:Glycine C-Succinyl-Transferase (Decarboxylating)	h[m] + HC01496[m] <=> co2[m] + 5aop[m]	-2.67066e-05	-2.09633e-05	0	Miscellaneous
r0531	DUTP:Cytidine 5-Phosphotransferase	cytd[c] + dutp[c] <=> h[c] + cmp[c] + dudp[c]	-0.185773	-0.185543	0	Nucleotide interconversion
r0537	Sphinganine-1-Phosphate Pamlmitaldehyde-Lyase Sphingolipid Metabolism	ethamp[c] + hxdcal[c] -> sph1p[c]	1.50258e-08	5.51342e-08	0	Glycerophospholipid metabolism
r0568	(5-L-Glutamyl)-L-Amino-Acid 5-Glutamyltransferase (Cyclizing)	glucys[c] -> cys_L[c] + 5oxpro[c]	-5.54469e-09	-2.78343e-08	0	Glutathione metabolism
r0571	(S)-Methylmalonyl Coenzyme A Hydrolase	h2o[m] + mmcoa_S[m] <=> h[m] + coa[m] + HC00900[m]	3.17766e-07	6.5176e-08	0	Valine, leucine, and isoleucine metabolism
r0578	ATP:Pantothenate 4-Phosphotransferase	atp[c] + ptth[c] -> h[c] + adp[c] + pan4p[c]	9.8806e-09	-1.39164e-07	0	CoA synthesis
r0591	Dephospho Coenzyme A Nucleotidohydrolase	h2o[c] + dpcoa[c] <=> 2 h[c] + amp[c] + pan4p[c]	-2.38129e-08	6.5914e-08	0	CoA synthesis
r0596	3-Hydroxyisobutyryl Coenzyme A Hydrolase	h2o[m] + 3hpcoa[m] -> h[m] + coa[m] + 3hpp[m]	0.0236001	0.0235998	0	CoA synthesis
r0615	Trans-4-Hydroxy-L-Proline:NAD+ 5-Oxidoreductase	nad[c] + 4hpro_LT[c] <=> 2 h[c] + nadh[c] + 1p3h5c[c]	1.87622e-07	-1.57656e-07	0	Arginine and proline metabolism
r0627	Galactosylglycerol Galactohydrolase	h2o[e] + HC01444[e] <=> gal[e] + glyc[e]	-3.55542e-05	-3.37321e-05	0	Miscellaneous
r0637	Octanoyl Coenzyme A:L-Carnitine O-Octanoyltransferase	occoa[x] + crn[x] -> coa[x] + c8crn[x]	-2.99315e-08	1.83085e-07	0	Fatty acid oxidation
r0643	(S)-Methylmalonate Semialdehyde:NAD+ Oxidoreductase Valine, Leucine And Isoleucine Degradation	h2o[m] + nad[m] + 2mop[m] <=> 2 h[m] + nadh[m] + HC00900[m]	-1.28716e-07	-4.26924e-08	0	Valine, leucine, and isoleucine metabolism
r0652	Trans-Tetradec-2-Enoyl Coenzyme A Reductase	nadp[m] + tdcoa[m] <=> h[m] + nadph[m] + HC01412[m]	-4.11117e-08	-6.42185e-08	0	Fatty acid oxidation
r0686	L-1-Pyrroline-3-Hydroxy-5-Carboxylate:NADP+ Oxidoreductase	2 h2o[m] + nadp[m] + 1p3h5c[m] <=> h[m] + nadph[m] + e4hglu[m]	-3.93781e-08	-5.52296e-08	0	Arginine and proline metabolism
r0739	Alcohol Dehydrogenase Bile Acid Biosynthesis	nad[c] + xol7ah3[c] <=> h[c] + nadh[c] + xol7ah2al[c]	8.08935e-08	1.06538e-07	0	Bile acid synthesis
r0786	Sphinganine-1-Phosphate Palmitaldehyde-Lyase Sphingolipid Metabolism	sphs1p[c] -> ethamp[c] + HC02228[c]	1.10043e-08	1.27001e-07	0	Sphingolipid metabolism
r0787	3-Sn-Phosphatidate Phosphohydrolase Sphingolipid Metabolism	h2o[c] + sph1p[c] -> pi[c] + sphgn[c]	8.68583e-08	-3.85537e-08	0	Sphingolipid metabolism
r0788	S-Adenosyl-L-Methionine:Methylethanolamine Phosphate N-Methyltransferase	amet[c] + HC00718[c] <=> 2 h[c] + ahcys[c] + HC01842[c]	-0.399488	-0.399588	0	Sphingolipid metabolism
r0789	S-Adenosyl-L-Methionine:Phosphodimethylethanolamine N-Methyltransferase	amet[c] + HC01842[c] <=> ahcys[c] + cholp[c]	-0.399488	-0.399588	0	Sphingolipid metabolism
r0791	Trans-Hex-2-Enoyl Coenzyme A Reductase	h[m] + nadph[m] + hx2coa[m] <=> nadp[m] + hxcoa[m]	-5.38646e-08	1.0825e-07	0	Fatty acid oxidation
r0818	Transport Reaction	dump[m] -> dump[c]	-5.74949e-08	2.25647e-07	0	Pyruvate metabolism
r0840	Free Diffusion	r5p[c] <=> r5p[r]	5.10723e-08	6.31119e-08	0	Transport, endoplasmic reticular
r0841	Free Diffusion	ru5p_D[c] <=> ru5p_D[r]	-5.48405e-08	-1.01247e-07	0	Transport, endoplasmic reticular
r0853	Facilitated Diffusion	atp[c] + pi[m] -> pi[c] + atp[m]	1.82647e-08	-1.75817e-07	0	Purine catabolism
r0859	Postulated Transport Reaction	atp[c] + adp[l] -> adp[c] + atp[l]	-1.44939e-07	1.38741e-07	0	Purine catabolism
r0879	Tcdb:2.A.29.2.4 Tcdb:2.A.29.16.1	na1[e] + akg[e] -> akg[c] + na1[c]	-1.33298e-07	6.97551e-08	0	Transport, extracellular
r0907	Active Transport	ptrc[m] <=> ptrc[c]	5.66175e-08	1.40419e-07	0	Transport, mitochondrial
r0911	Facilitated Diffusion	glu_L[m] + pro_L[c] -> glu_L[c] + pro_L[m]	4.52762e-08	2.69308e-09	0	Transport, mitochondrial
r0921	Postulated Transport Reaction	thym[c] -> thym[m]	-5.42169e-08	-1.56369e-07	0	Transport, mitochondrial
r0934	Neurotransmitter:Sodium Symporter (Nss) Tcdb:2.A.22.3.3	taur[c] -> taur[x]	5.34548e-08	-4.02613e-08	0	Transport, peroxisomal
r0962	Facilitated Diffusion	fol[c] -> fol[m]	-6.82753e-08	1.73521e-07	0	Transport, mitochondrial
r0974	Active Transport	na1[e] + pnto_R[e] <=> na1[c] + pnto_R[c]	-7.65108e-08	3.76735e-08	0	Transport, extracellular
r0975	Facilitated Diffusion	56dthm[m] -> 56dthm[c]	-6.71844e-08	2.62902e-07	0	Transport, mitochondrial
r0997	Cot Facilitated Diffusion	crn[c] + c8crn[x] -> crn[x] + c8crn[c]	-5.83106e-08	2.54185e-07	0	Transport, peroxisomal
r1008	Facilitated Diffusion	crn[c] + arachdcrn[x] -> arachdcrn[c] + crn[x]	6.48189e-08	-8.04732e-08	0	Transport, mitochondrial
r1020	Postulated Transport Reaction	xol7ah3[m] <=> xol7ah3[c]	1.12884e-07	-8.25706e-08	0	Transport, mitochondrial
r1051	Vesicular Transport	chsterol[l] <=> chsterol[r]	2.75701e-08	-9.92275e-11	0	Transport, endoplasmic reticular
r1116	ATP Exporter (ATP-E) Tcdb:9.A.6.1.1	atp[c] <=> atp[e]	1.06663e-07	-8.6745e-08	0	Transport, extracellular
r1150	Facilitated Diffusion	pi[l] -> pi[c]	-3.48504e-08	-8.7065e-08	0	Transport, lysosomal
r1155	Tcdb:2.A.1.13.5 Tcdb:2.A.1.13.1	h[c] + 2obut[c] -> h[m] + 2obut[m]	6.18748e-08	1.08751e-08	0	Transport, mitochondrial
r1156	DUTP:Uridine 5-Phosphotransferase	uri[c] + dutp[c] <=> h[c] + dudp[c] + ump[c]	-0.189275	-0.189045	0	Nucleotide interconversion
r1167	Sterol O-Acyltransferase	chsterol[r] + odecoa[r] -> coa[r] + HC02023[r]	0.0158439	0.0159495	0	Miscellaneous
r1177	Sterol Esterase	h2o[r] + HC02023[r] -> h[r] + chsterol[r] + ocdcea[r]	0.0158438	0.0159495	0	Miscellaneous
r1292	Postulated Transport Reaction	ppcoa[c] <=> ppcoa[x]	0.0119	0.0121461	0	Transport, peroxisomal
r1383	Gamma-Glutamyl Hydrolase	6 h2o[c] + 7thf[c] -> 6 glu_L[c] + thf[c]	1.00281e-07	5.43237e-08	0	Folate metabolism
r1384	Guanosine Aminohydrolase	h2o[c] + h[c] + gsn[c] <=> nh4[c] + xtsn[c]	-6.10984e-08	-7.49205e-08	0	Nucleotide interconversion
r1418	Carbonic Acid Hydro-Lyase	h[e] + hco3[e] <=> h2o[e] + co2[e]	8.81303e-08	9.09058e-08	0	Miscellaneous
r1421	Free Diffusion	fald[e] <=> fald[c]	7.1082e-08	-1.61671e-07	0	Transport, extracellular
r1435	Transport Reaction	ser_L[c] -> ser_L[m]	-5.56839e-08	6.95281e-08	0	Transport, mitochondrial
r1440	Transport Reaction	thr_L[c] -> thr_L[m]	3.80936e-08	9.90527e-08	0	Transport, mitochondrial
r1447	Acyl-CoA Oxidase	q10[m] + ddcacoa[m] -> q10h2[m] + dd2coa[m]	4.42924e-08	-2.38219e-08	0	Fatty acid oxidation
r1450	Acyl-CoA Oxidase	q10[m] + hxcoa[m] -> q10h2[m] + hx2coa[m]	-1.73229e-07	1.01755e-07	0	Fatty acid oxidation
r1451	Acyl-CoA Oxidase	q10[m] + dcacoa[m] -> q10h2[m] + dc2coa[m]	7.79669e-08	-5.89995e-08	0	Fatty acid oxidation
r1456	Transport Reaction	h[c] + phe_L[m] -> h[m] + phe_L[c]	4.43215e-08	1.15377e-07	0	Transport, mitochondrial
r1457	Hexadecanal:NADP+ Delta2-Oxidoreductase	h[c] + nadph[c] + HC02228[c] -> nadp[c] + hxdcal[c]	9.60355e-08	-9.10374e-08	0	Sphingolipid metabolism
r1459	Transport Reaction	ppi[c] <=> ppi[n]	9.70685e-08	3.08057e-08	0	Transport, nuclear
r1493	Utilized Transport	gthrd[c] -> gthrd[e]	8.41919e-08	-6.11554e-08	0	Transport, extracellular
r1530	ATP-Binding Cassette (ABC) Tcdb:3.A.1.208.15	h2o[c] + atp[c] + gthrd[c] -> h[c] + adp[c] + pi[c] + gthrd[e]	2.16449e-08	2.22475e-07	0	Transport, extracellular
r1565	Amino Acid-Polyamine-Organocation (Apc) Tcdb:2.A.3.8.1	ala_L[e] + leu_L[c] <=> ala_L[c] + leu_L[e]	-0.957628	-0.957421	0	Transport, extracellular
r1570	Amino Acid-Polyamine-Organocation (Apc) Tcdb:2.A.3.8.1	ala_L[e] + hom_L[c] <=> ala_L[c] + hom_L[e]	-0.448541	-0.448107	0	Transport, extracellular
r1571	Amino Acid-Polyamine-Organocation (Apc) Tcdb:2.A.3.8.1	ala_L[e] + ile_L[c] <=> ala_L[c] + ile_L[e]	-1.10367	-1.10403	0	Transport, extracellular
r1589	Amino Acid-Polyamine-Organocation (Apc) Tcdb:2.A.3.8.1	cys_L[c] + ser_L[e] <=> cys_L[e] + ser_L[c]	-0.245622	-0.245919	0	Transport, extracellular
r1594	Amino Acid-Polyamine-Organocation (Apc) Tcdb:2.A.3.8.1	ser_L[e] + thr_L[c] <=> ser_L[c] + thr_L[e]	-0.288435	-0.288808	0	Transport, extracellular
r1597	Amino Acid-Polyamine-Organocation (Apc) Tcdb:2.A.3.8.1	trp_L[c] + met_L[e] <=> met_L[c] + trp_L[e]	-0.0240911	-0.0243559	0	Transport, extracellular
r1606	Amino Acid-Polyamine-Organocation (Apc) Tcdb:2.A.3.8.1	hom_L[c] + met_L[e] <=> met_L[c] + hom_L[e]	0.0573901	0.056938	0	Transport, extracellular
r1611	Amino Acid-Polyamine-Organocation (Apc) Tcdb:2.A.3.8.1	leu_L[c] + trp_L[e] <=> leu_L[e] + trp_L[c]	-0.295601	-0.296065	0	Transport, extracellular
r1616	Amino Acid-Polyamine-Organocation (Apc) Tcdb:2.A.3.8.1	hom_L[c] + trp_L[e] <=> hom_L[e] + trp_L[c]	0.0815851	0.0813978	0	Transport, extracellular
r1639	Amino Acid-Polyamine-Organocation (Apc) Tcdb:2.A.3.8.1	cys_L[e] + thr_L[c] <=> cys_L[c] + thr_L[e]	-0.0402608	-0.0403276	0	Transport, extracellular
r1646	Amino Acid-Polyamine-Organocation (Apc) Tcdb:2.A.3.8.1	hom_L[c] + leu_L[e] <=> hom_L[e] + leu_L[c]	0.385336	0.385612	0	Transport, extracellular
r1647	Amino Acid-Polyamine-Organocation (Apc) Tcdb:2.A.3.8.1	ile_L[c] + leu_L[e] <=> ile_L[e] + leu_L[c]	-0.08509	-0.0854165	0	Transport, extracellular
r1648	Amino Acid-Polyamine-Organocation (Apc) Tcdb:2.A.3.8.1	asn_L[c] + pro_L[e] <=> asn_L[e] + pro_L[c]	0.200028	0.199717	0	Transport, extracellular
r1650	Amino Acid-Polyamine-Organocation (Apc) Tcdb:2.A.3.8.1	thr_L[c] + pro_L[e] <=> thr_L[e] + pro_L[c]	-0.0236945	-0.0232501	0	Transport, extracellular
r1668	Y+Lat2 Utilized Transport	arg_L[e] + his_L[c] <=> arg_L[c] + his_L[e]	-0.0614487	-0.0612187	0	Transport, extracellular
r1680	Y+Lat2 Utilized Transport	na1[e] + gly[e] + leu_L[c] -> na1[c] + gly[c] + leu_L[e]	-3.72995e-08	1.79369e-07	0	Transport, extracellular
r1775	Y+Lat2 Utilized Transport	na1[e] + hom_L[c] + phe_L[e] -> na1[c] + hom_L[e] + phe_L[c]	1.42977e-07	1.373e-08	0	Transport, extracellular
r1803	Y+Lat2 Utilized Transport	na1[e] + cys_L[e] + val_L[c] -> na1[c] + cys_L[c] + val_L[e]	4.27796e-08	-3.68176e-08	0	Transport, extracellular
r1835	Y+Lat2 Utilized Transport	na1[e] + hom_L[c] + pro_L[e] -> na1[c] + hom_L[e] + pro_L[c]	-7.28789e-08	1.80256e-07	0	Transport, extracellular
r1925	Y+Lat2 Utilized Transport	na1[e] + gln_L[e] + his_L[c] -> na1[c] + gln_L[c] + his_L[e]	0.317435	0.317697	0	Transport, extracellular
r1942	Y+Lat2 Utilized Transport	na1[e] + lys_L[c] + phe_L[e] -> na1[c] + lys_L[e] + phe_L[c]	3.85267e-08	1.59889e-07	0	Transport, extracellular
r1980	Y+Lat2 Utilized Transport	na1[e] + thr_L[e] + his_L[c] -> na1[c] + thr_L[c] + his_L[e]	-5.70961e-08	6.50008e-08	0	Transport, extracellular
r1992	Amino Acid-Polyamine-Organocation (Apc) Tcdb:2.A.3.8.15	gly[c] + lys_L[e] -> gly[e] + lys_L[c]	-7.26658e-08	-1.98192e-08	0	Transport, extracellular
r2001	Amino Acid-Polyamine-Organocation (Apc) Tcdb:2.A.3.8.15	lys_L[e] + leu_L[c] -> lys_L[c] + leu_L[e]	9.13507e-08	2.92255e-08	0	Transport, extracellular
r2014	Amino Acid-Polyamine-Organocation (Apc) Tcdb:2.A.3.8.15	arg_L[e] + phe_L[c] -> arg_L[c] + phe_L[e]	9.92423e-08	-7.91556e-08	0	Transport, extracellular
r2015	Amino Acid-Polyamine-Organocation (Apc) Tcdb:2.A.3.8.15	arg_L[e] + tyr_L[c] -> arg_L[c] + tyr_L[e]	-1.03199e-07	1.173e-07	0	Transport, extracellular
r2017	Amino Acid-Polyamine-Organocation (Apc) Tcdb:2.A.3.8.15	arg_L[e] + leu_L[c] -> arg_L[c] + leu_L[e]	-1.75117e-08	-1.72414e-07	0	Transport, extracellular
r2018	Amino Acid-Polyamine-Organocation (Apc) Tcdb:2.A.3.8.15	arg_L[e] + pro_L[c] -> arg_L[c] + pro_L[e]	-1.07998e-07	4.25851e-08	0	Transport, extracellular
r2020	Amino Acid-Polyamine-Organocation (Apc) Tcdb:2.A.3.8.15	arg_L[e] + val_L[c] -> arg_L[c] + val_L[e]	2.73383e-08	3.62262e-08	0	Transport, extracellular
r2023	Amino Acid-Polyamine-Organocation (Apc) Tcdb:2.A.3.8.15	arg_L[e] + ile_L[c] -> arg_L[c] + ile_L[e]	3.80064e-08	-1.11421e-07	0	Transport, extracellular
r2028	Amino Acid-Polyamine-Organocation (Apc) Tcdb:2.A.3.8.15	met_L[c] + orn[e] -> orn[c] + met_L[e]	-9.58495e-09	9.0887e-08	0	Transport, extracellular
r2037	Amino Acid-Polyamine-Organocation (Apc) Tcdb:2.A.3.8.15	thr_L[c] + orn[e] -> orn[c] + thr_L[e]	-4.17996e-08	1.40435e-07	0	Transport, extracellular
r2040	Amino Acid-Polyamine-Organocation (Apc) Tcdb:2.A.3.8.15	gly[c] + his_L[e] -> gly[e] + his_L[c]	-6.14597e-08	1.91274e-07	0	Transport, extracellular
r2047	Amino Acid-Polyamine-Organocation (Apc) Tcdb:2.A.3.8.15	his_L[e] + tyr_L[c] -> his_L[c] + tyr_L[e]	2.74057e-08	2.1469e-08	0	Transport, extracellular
r2049	Amino Acid-Polyamine-Organocation (Apc) Tcdb:2.A.3.8.15	his_L[e] + leu_L[c] -> his_L[c] + leu_L[e]	9.3764e-08	2.5611e-08	0	Transport, extracellular
r2050	Amino Acid-Polyamine-Organocation (Apc) Tcdb:2.A.3.8.15	his_L[e] + pro_L[c] -> his_L[c] + pro_L[e]	-2.24029e-08	2.01753e-07	0	Transport, extracellular
r2054	Amino Acid-Polyamine-Organocation (Apc) Tcdb:2.A.3.8.15	his_L[e] + hom_L[c] -> hom_L[e] + his_L[c]	-1.63502e-07	8.16349e-08	0	Transport, extracellular
r2055	Amino Acid-Polyamine-Organocation (Apc) Tcdb:2.A.3.8.15	his_L[e] + ile_L[c] -> his_L[c] + ile_L[e]	-3.02957e-08	-1.01978e-07	0	Transport, extracellular
r2056	Amino Acid-Polyamine-Organocation (Apc) Tcdb:2.A.3.8.15	gly[c] + citr_L[e] -> gly[e] + citr_L[c]	-1.11933e-07	9.72719e-08	0	Transport, extracellular
r2057	Amino Acid-Polyamine-Organocation (Apc) Tcdb:2.A.3.8.15	ala_L[c] + citr_L[e] -> ala_L[e] + citr_L[c]	-8.91023e-08	2.78086e-07	0	Transport, extracellular
r2059	Amino Acid-Polyamine-Organocation (Apc) Tcdb:2.A.3.8.15	ser_L[c] + citr_L[e] -> ser_L[e] + citr_L[c]	-4.34906e-08	-9.17221e-08	0	Transport, extracellular
r2061	Amino Acid-Polyamine-Organocation (Apc) Tcdb:2.A.3.8.15	trp_L[c] + citr_L[e] -> citr_L[c] + trp_L[e]	-5.46498e-08	-3.42451e-08	0	Transport, extracellular
r2063	Amino Acid-Polyamine-Organocation (Apc) Tcdb:2.A.3.8.15	tyr_L[c] + citr_L[e] -> citr_L[c] + tyr_L[e]	-8.82963e-08	-2.12505e-07	0	Transport, extracellular
r2064	Amino Acid-Polyamine-Organocation (Apc) Tcdb:2.A.3.8.15	cys_L[c] + citr_L[e] -> cys_L[e] + citr_L[c]	-1.19386e-07	-9.1568e-08	0	Transport, extracellular
r2066	Amino Acid-Polyamine-Organocation (Apc) Tcdb:2.A.3.8.15	pro_L[c] + citr_L[e] -> citr_L[c] + pro_L[e]	1.93904e-07	1.04326e-07	0	Transport, extracellular
r2120	Major Facilitator (Mfs) Tcdb:2.A.1.13.1	bhb[c] + for[e] <=> bhb[e] + for[c]	0.183477	0.183971	0	Transport, extracellular
r2133	Major Facilitator (Mfs) Tcdb:2.A.1.13.1	2hb[c] + bhb[e] <=> 2hb[e] + bhb[c]	-0.0265977	-0.026351	0	Transport, extracellular
r2140	Resistance-Nodulation-Cell Division (Rnd) Tcdb:2.A.60.1.14	hco3[c] + gthrd[c] + gchola[e] <=> hco3[e] + gthrd[e] + gchola[c]	-0.00367497	-0.00404061	0	Transport, extracellular
r2146	Resistance-Nodulation-Cell Division (Rnd) Tcdb:2.A.60.1.14	hco3[c] + gthrd[c] + HC02194[e] -> hco3[e] + gthrd[e] + HC02194[c]	-3.87737e-07	1.62603e-07	0	Transport, extracellular
r2157	Resistance-Nodulation-Cell Division (Rnd) Tcdb:2.A.60.1.14	hco3[c] + C02528[e] + HC02199[c] -> hco3[e] + C02528[c] + HC02199[e]	1.15337e-07	6.02228e-08	0	Transport, extracellular
r2158	Resistance-Nodulation-Cell Division (Rnd) Tcdb:2.A.60.1.14	hco3[c] + C02528[e] + HC02200[c] -> hco3[e] + C02528[c] + HC02200[e]	5.20635e-08	-3.66185e-08	0	Transport, extracellular
r2159	Resistance-Nodulation-Cell Division (Rnd) Tcdb:2.A.60.1.14	hco3[c] + C02528[e] + HC02201[c] -> hco3[e] + C02528[c] + HC02201[e]	-1.16251e-07	3.64761e-08	0	Transport, extracellular
r2216	Resistance-Nodulation-Cell Division (Rnd) Tcdb:2.A.60.1.14	hco3[c] + prostge2[e] + HC02200[c] -> hco3[e] + prostge2[c] + HC02200[e]	6.76218e-07	7.03798e-08	0	Transport, extracellular
r2370	Nucleobase:Cation Symporter-2 (Ncs2) Tcdb:2.A.40.6.1	2 na1[e] + ascb_L[e] -> 2 na1[c] + ascb_L[c]	7.5274e-08	1.38682e-08	0	Transport, extracellular
r2393	Mitochondrial Carrier (Mc) Tcdb:2.A.29.7.2	pep[c] + icit[m] -> pep[m] + icit[c]	2.15695e-07	-1.89667e-07	0	Transport, mitochondrial
r2438	Mitochondrial Carrier (Mc) Tcdb:2.A.29.8.3	crn[m] + c4crn[c] <=> crn[c] + c4crn[m]	-0.00299074	-0.00348245	0	Transport, mitochondrial
r2472	Major Facilitator (Mfs) Tcdb:2.A.1.4.7	pi[m] + glyc3p[c] -> pi[c] + glyc3p[m]	4.24781e-08	2.80088e-08	0	Transport, mitochondrial
r2473	Major Facilitator (Mfs) Tcdb:2.A.1.4.5	pi[r] + g6p[c] -> pi[c] + g6p[r]	2.07255e-05	2.10996e-05	0	Transport, endoplasmic reticular
r2482	Resistance-Nodulation-Cell Division (Rnd) Tcdb:2.A.60.1.14	hco3[e] + hista[c] + HC02199[e] -> hco3[c] + hista[e] + HC02199[c]	1.18784e-07	5.33079e-08	0	Transport, extracellular
r2485	Resistance-Nodulation-Cell Division (Rnd) Tcdb:2.A.60.1.14	hco3[e] + nrpphr[c] + HC02199[e] -> hco3[c] + nrpphr[e] + HC02199[c]	-6.22378e-09	1.53236e-07	0	Transport, extracellular
r2487	Resistance-Nodulation-Cell Division (Rnd) Tcdb:2.A.60.1.14	hco3[e] + nrpphr[c] + HC02201[e] -> hco3[c] + nrpphr[e] + HC02201[c]	-1.66132e-08	1.73895e-07	0	Transport, extracellular
r2488	Resistance-Nodulation-Cell Division (Rnd) Tcdb:2.A.60.1.14	hco3[e] + srtn[c] + HC02199[e] -> hco3[c] + srtn[e] + HC02199[c]	-1.38636e-07	-1.57931e-08	0	Transport, extracellular
r2491	Resistance-Nodulation-Cell Division (Rnd) Tcdb:2.A.60.1.14	hco3[e] + ach[c] + HC02199[e] -> hco3[c] + ach[e] + HC02199[c]	-3.6088e-08	-9.80099e-08	0	Transport, extracellular
r2494	Resistance-Nodulation-Cell Division (Rnd) Tcdb:2.A.60.1.14	hco3[e] + dopa[c] + HC02199[e] -> hco3[c] + dopa[e] + HC02199[c]	-1.76916e-07	-1.51014e-07	0	Transport, extracellular
r2497	ATP-Binding Cassette (ABC) Tcdb:3.A.1.203.3	h2o[c] + atp[c] + arachd[c] -> h[c] + adp[c] + pi[c] + arachd[x]	-1.08182e-08	1.48073e-07	0	Transport, peroxisomal
r2508	Utilized Transport	crn[r] + hdca[c] <=> crn[c] + hdca[r]	0.00528155	0.00531643	0	Transport, endoplasmic reticular
r2509	Utilized Transport	crn[r] + ocdcea[c] <=> crn[c] + ocdcea[r]	-0.015844	-0.0159494	0	Transport, endoplasmic reticular
r2518	ATP-Binding Cassette (ABC) Tcdb:3.A.1.203.1	h2o[c] + atp[c] + dhcholestanate[c] -> h[c] + adp[c] + pi[c] + dhcholestanate[x]	1.18717e-07	1.07359e-07	0	Transport, peroxisomal
r2519	Utilized Transport	udpglcur[c] <=> udpglcur[r]	-1.42259e-07	1.53167e-08	0	Transport, endoplasmic reticular
r2521	Utilized Transport	ppi[c] + pi[r] <=> pi[c] + ppi[r]	-8.58903e-06	-7.68536e-06	0	Transport, endoplasmic reticular
EX_sprm[e]	Exchange of Spermine	sprm[e] ->	5.75653e-11	4.57612e-11	0	Exchange/demand reaction
RE0124C	Diamine N-Acetyltransferase	atp[c] + glcn[c] <=> h[c] + adp[c] + 6pgc[c]	4.76951e-08	-1.33291e-07	0	Pentose phosphate pathway
RE0565C	RE0565C	h[c] + stcoa[c] + malcoa[c] -> co2[c] + coa[c] + CE2251[c]	1.48853e-08	1.29493e-08	0	Fatty acid synthesis
RE0566C	RE0566C	h[c] + nadph[c] + CE2251[c] <=> nadp[c] + CE2247[c]	3.56263e-08	9.0866e-08	0	Fatty acid synthesis
RE0567C	RE0567C	CE2247[c] <=> h2o[c] + CE2243[c]	-8.2811e-09	5.86624e-08	0	Fatty acid synthesis
RE0568C	RE0568C	h[c] + nadph[c] + CE2243[c] <=> nadp[c] + arachcoa[c]	-4.09183e-08	5.63589e-08	0	Fatty acid synthesis
RE0569C	RE0569C	h[c] + arachcoa[c] + malcoa[c] -> co2[c] + coa[c] + CE2250[c]	5.88549e-08	2.75173e-07	0	Fatty acid synthesis
RE0570C	RE0570C	h[c] + nadph[c] + CE2250[c] <=> nadp[c] + CE2246[c]	8.28176e-08	-8.13489e-08	0	Fatty acid synthesis
RE0571C	RE0571C	CE2246[c] <=> h2o[c] + CE2242[c]	-1.49109e-08	9.2523e-08	0	Fatty acid synthesis
RE0578C	Palmitoyl Coenzyme A Hydrolase	h2o[c] + docoscoa[c] <=> h[c] + coa[c] + docosac[c]	-0.0170454	-0.0172795	0	Fatty acid synthesis
RE0581C	RE0581C	h[c] + nadph[c] + 3ohodcoa[c] <=> nadp[c] + CE2248[c]	-8.90087e-08	3.68516e-08	0	Fatty acid synthesis
RE0583C	RE0583C	h[c] + nadph[c] + od2coa[c] <=> nadp[c] + stcoa[c]	-1.7948e-07	-1.30903e-07	0	Fatty acid synthesis
RE0830C	4A-Hydroxytetrahydrobiopterin Dehydratase	thbpt4acam[c] <=> h2o[c] + CE2705[c]	-9.29734e-09	2.90707e-08	0	Tetrahydrobiopterin metabolism
RE0908C	Steryl-Sulfatase	h2o[c] + CE2870[c] <=> h[c] + so4[c] + CE2866[c]	-4.41459e-08	-1.42651e-10	0	Tyrosine metabolism
RE0912C	RE0912C	paps[c] + CE2866[c] -> h[c] + pap[c] + CE2870[c]	5.51329e-08	1.35494e-07	0	Tyrosine metabolism
RE1233C	Kynurenine-Oxoglutarate Transaminase	akg[c] + Lkynr[c] <=> h2o[c] + glu_L[c] + kynate[c]	0.00089998	0.000899833	0	Tryptophan metabolism
RE1447M	Phosphatidylinositol-3,4-Bisphosphate 4-Phosphatase	h2o[m] + pail45p_hs[m] <=> pi[m] + CE5101[m]	1.24298e-07	-1.50737e-07	0	Phosphatidylinositol phosphate metabolism
RE1518M	RE1518M	fad[m] + CE0785[m] <=> fadh2[m] + CE2432[m]	-1.5527e-07	-1.03177e-07	0	Fatty acid oxidation
RE1521M	Enoyl Coenzyme A Hydratase	h2o[m] + CE2432[m] <=> CE2417[m]	-1.48847e-07	3.07767e-08	0	Fatty acid oxidation
RE1526M	3-Hydroxyacyl Coenzyme A Dehydrogenase	nad[m] + CE2417[m] <=> h[m] + nadh[m] + CE2424[m]	7.63654e-09	-1.59662e-07	0	Fatty acid oxidation
RE1530M	Thymidine Kinase	dgtp[m] + duri[m] <=> h[m] + dgdp[m] + dump[m]	7.57307e-09	6.49594e-08	0	Pyrimidine synthesis
RE1533M	Acetyl Coenzyme A C-Acyltransferase	coa[m] + CE2424[m] <=> accoa[m] + C05280[m]	-6.70487e-08	6.90769e-08	0	Fatty acid oxidation
RE1573M	Dodecenoyl Coenzyme A Isomerase	C05280[m] <=> C05279[m]	-8.61136e-08	1.86444e-07	0	Fatty acid oxidation
RE1807M	RE1807M	h2o[m] + nadp[m] + xol7ah2al[m] <=> 2 h[m] + nadph[m] + dhcholestanate[m]	-2.38934e-09	-1.46319e-08	0	Bile acid synthesis
RE1810M	3Alpha-Hydroxysteroid 3-Dehydrogenase (Si-Specific)	2 nadp[m] + xol7ah2[m] <=> 2 h[m] + 2 nadph[m] + xol7aone[m]	-9.71376e-09	-7.79816e-08	0	Bile acid synthesis
RE1836X	Propionyl Coenzyme A C2-Trimethyltridecanoyltransferase	coa[x] + o2[x] + dhcholestancoa[x] -> h2o[x] + dcholcoa[x] + ppcoa[x]	-9.21556e-08	4.99154e-09	0	Bile acid synthesis
RE1845C	Bile Acid-CoA:Amino Acid N-Acyltransferase	taur[c] + dcholcoa[c] <=> coa[c] + tdchola[c]	-2.74834e-07	-3.47351e-08	0	Bile acid synthesis
RE1845X	Bile Acid-CoA:Amino Acid N-Acyltransferase	taur[x] + dcholcoa[x] <=> coa[x] + tdchola[x]	-2.04251e-08	1.70251e-07	0	Bile acid synthesis
RE1915C	RE1915C	cys_L[c] + dopaqn[c] <=> CE1261[c]	5.86006e-08	-1.33514e-07	0	Tyrosine metabolism
RE1916C	Glutathione Transferase	gthrd[c] + dopaqn[c] <=> CE5026[c]	5.52751e-08	-1.55011e-07	0	Tyrosine metabolism
RE1918C	RE1918C	dopa[c] + acald[c] <=> h2o[c] + C09642[c]	0.1166	0.1166	0	Tyrosine metabolism
RE1923C	Catechol O-Methyltransferase	amet[c] + C09642[c] -> h[c] + ahcys[c] + CE4890[c]	6.56512e-09	1.32633e-07	0	Tyrosine metabolism
RE1925C	RE1925C	3moxtyr[c] + acald[c] <=> h2o[c] + CE4890[c]	-7.73941e-08	-2.27641e-09	0	Tyrosine metabolism
RE2112C	RE2112C	h2o[c] + nadp[c] + cholate[c] -> o2[c] + h[c] + nadph[c] + dchac[c]	0.873001	0.873	0	Bile acid synthesis
RE2296C	Glutathione Transferase	gthrd[c] + CE5276[c] <=> CE5025[c]	-1.07088e-07	5.94996e-08	0	Tyrosine metabolism
RE2426C	RE2426C	h2o[c] + melatn[c] <=> 2 h[c] + 6hoxmelatn[c]	-1.87304e-07	-1.00479e-07	0	Tryptophan metabolism
RE2625M	RE2625M	nad[m] + xoltetrol[m] <=> h[m] + nadh[m] + CE4872[m]	-6.60555e-08	-3.60188e-08	0	Bile acid synthesis
RE2677C	N-Acylsphingosine Galactosyltransferase	udpgal[c] + crm_hs[c] -> h[c] + udp[c] + galside_hs[c]	3.2822e-07	7.7425e-08	0	Glycosphingolipid metabolism
RE2717L	Galactosylceramidase	h2o[l] + C01747[l] -> sphings[l] + gal[l]	1.556e-08	-5.22099e-08	0	Glycosphingolipid metabolism
RE2814M	RE2814M	nad[m] + xol27oh[m] <=> h[m] + nadh[m] + xol7aone[m]	-5.11318e-08	1.9314e-08	0	Bile acid synthesis
RE2912M	Long-Chain-Fatty-Acid- Coenzyme A Ligase	coa[m] + atp[m] + hdcea[m] -> amp[m] + ppi[m] + hdcoa[m]	1.255e-07	1.01906e-08	0	Fatty acid oxidation
RE2958C	RE2958C	h2o[r] + prostgi2[r] <=> CE0955[r]	0.0132619	0.0134441	0	Eicosanoid metabolism
RE2972M	1-Phosphatidylinositol 4-Kinase	atp[m] + CE5101[m] -> h[m] + adp[m] + pail45p_hs[m]	1.05118e-07	-8.15146e-08	0	Phosphatidylinositol phosphate metabolism
RE2998M	Acyl Coenzyme A Oxidase	o2[m] + CE0785[m] -> h2o2[m] + CE2432[m]	2.10992e-07	8.8647e-08	0	Fatty acid oxidation
RE2999M	Dodecenoyl Coenzyme A Isomerase	CE2432[m] <=> CE5117[m]	8.11723e-08	1.49298e-07	0	Fatty acid oxidation
RE3000M	RE3000M	CE5117[m] <=> CE5118[m]	9.92244e-08	4.1816e-08	0	Fatty acid oxidation
RE3001M	2,4-Dienoyl Coenzyme A Reductase (NADPH)	h[m] + nadph[m] + CE5118[m] <=> nadp[m] + CE5119[m]	-1.79871e-08	6.13522e-09	0	Fatty acid oxidation
RE3003M	Dodecenoyl Coenzyme A Isomerase	CE5120[m] <=> CE5119[m]	-1.67273e-08	1.30792e-07	0	Fatty acid oxidation
RE3004M	Enoyl Coenzyme A Hydratase	h2o[m] + CE5120[m] <=> CE4790[m]	-2.73609e-08	2.83355e-08	0	Fatty acid oxidation
RE3005M	3-Hydroxyacyl Coenzyme A Dehydrogenase	nad[m] + CE4790[m] <=> h[m] + nadh[m] + CE4792[m]	3.80705e-08	4.71904e-08	0	Fatty acid oxidation
RE3006M	Acetyl Coenzyme A C-Acyltransferase	coa[m] + CE4792[m] <=> accoa[m] + CE4794[m]	9.22236e-08	7.51408e-08	0	Fatty acid oxidation
RE3095C	Peroxidase	h2o2[c] + dopa[c] -> 2 h2o[c] + CE5276[c]	3.60655e-07	2.21054e-07	0	Tyrosine metabolism
RE3106C	RE3106C	h[c] + nadph[c] + CE4812[c] <=> nadp[c] + eicostetcoa[c]	-1.24499e-07	-1.25955e-08	0	Fatty acid oxidation
RE3110C	RE3110C	h[c] + strdnccoa[c] + malcoa[c] -> co2[c] + coa[c] + CE4811[c]	1.69721e-08	1.01299e-07	0	Fatty acid oxidation
RE3112C	RE3112C	h[c] + nadph[c] + CE4811[c] <=> nadp[c] + CE4810[c]	4.13615e-08	-1.10396e-07	0	Fatty acid oxidation
RE3113C	RE3113C	CE4810[c] <=> h2o[c] + CE4812[c]	3.63684e-08	1.08057e-07	0	Fatty acid oxidation
RE3198C	RE3198C	h[c] + nadh[c] + L_dpchrm[c] <=> nad[c] + 2c23dh56dhoxin[c]	-1.78146e-07	3.82212e-08	0	Tyrosine metabolism
RE3245C	RE3245C	h2o[c] + odecoa[c] <=> h[c] + coa[c] + ocdcea[c]	-0.0158441	-0.0159494	0	Fatty acid synthesis
RE3251M	RE3251M	o2[m] + h[m] + nadph[m] + xoltetrol[m] -> h2o[m] + nadp[m] + CE4874[m]	-1.57658e-07	1.23529e-07	0	Bile acid synthesis
RE3269C	Phosphatidylinositol-3,4-Bisphosphate 4-Phosphatase	h2o[c] + pail35p_hs[c] <=> pi[c] + pail5p_hs[c]	-0.0470169	-0.0467627	0	Phosphatidylinositol phosphate metabolism
RE3270C	RE3270C	h2o[c] + pail3p_hs[c] <=> pi[c] + pail_hs[c]	0.047017	0.0467629	0	Phosphatidylinositol phosphate metabolism
RE3624M	Acyl Coenzyme A Oxidase	o2[m] + CE4794[m] -> h2o2[m] + C05279[m]	9.36267e-08	9.30265e-08	0	Fatty acid oxidation
EX_citr_L[e]	Exchange of L-Citrulline	citr_L[e] ->	2.41452e-11	1.84699e-11	0	Exchange/demand reaction
EX_C02528[e]	Exchange of Chenodeoxycholate	C02528[e] <=>	-6.52012e-09	-1.0231e-08	0	Exchange/demand reaction
EX_HC02194[e]	Ursodeoxycholic acid exchange	HC02194[e] ->	7.52359e-09	5.77434e-09	0	Exchange/demand reaction
EX_crm_hs[e]	Exchange of N-Acylsphingosine	crm_hs[e] ->	2.02949e-05	1.49669e-05	0	Exchange/demand reaction
C9BRxtc	Transport of Dimethylnonanoylcarnitine from Peroxisomes to Cytosol	dmnoncrn[x] <=> dmnoncrn[c]	0.00429485	0.00419191	0	Transport, peroxisomal
DCSPTN1COAtxc	Transport of Docosapentenoylcoa into Peroxisomes.	h2o[c] + atp[c] + dcsptn1coa[c] -> h[c] + adp[c] + pi[c] + dcsptn1coa[x]	1.02871e-07	9.23006e-10	0	Transport, peroxisomal
DOCOSACTDr	Transport of Docosanoic Acid by Diffusion	docosac[c] <=> docosac[r]	-0.0170454	-0.0172794	0	Fatty acid oxidation
DOCOSCOAtxc	Transport of Behenoylcoa into Peroxisomes	h2o[c] + atp[c] + docoscoa[c] -> h[c] + adp[c] + pi[c] + docoscoa[x]	-1.06286e-07	9.98317e-08	0	Transport, peroxisomal
FAOXC10C10OHm	Fatty Acid Beta Oxidation (C10->Ohc10), Mitochondrial	h2o[m] + fad[m] + dcacoa[m] -> fadh2[m] + 3hdcoa[m]	1.14073e-07	1.44713e-07	0	Fatty acid oxidation
FAOXC12C12OHm	Fatty Acid Beta Oxidation (C12->Ohc12), Mitochondrial	h2o[m] + fad[m] + ddcacoa[m] -> fadh2[m] + 3hddcoa[m]	-8.65448e-08	-5.48915e-08	0	Fatty acid oxidation
FAOXC4C2m	Fatty Acid Beta Oxidation (C4->C2), Mitochondrial	h2o[m] + nad[m] + coa[m] + fad[m] + btcoa[m] -> h[m] + nadh[m] + 2 accoa[m] + fadh2[m]	-6.19248e-08	1.26719e-08	0	Fatty acid oxidation
FAOXC6C4m	Fatty Acid Beta Oxidation (C6->C4), Mitochondrial	h2o[m] + nad[m] + coa[m] + fad[m] + hxcoa[m] -> h[m] + nadh[m] + accoa[m] + fadh2[m] + btcoa[m]	1.80597e-07	-7.76571e-08	0	Fatty acid oxidation
FAOXC8C6m	Fatty Acid Beta Oxidation (C8->C6), Mitochondrial	h2o[m] + nad[m] + coa[m] + fad[m] + occoa[m] -> h[m] + nadh[m] + accoa[m] + fadh2[m] + hxcoa[m]	8.9172e-09	-1.02343e-07	0	Fatty acid oxidation
LGNCCOAtcx	Transport of Lignocericyl Coenzyme A from Cytosol to Peroxisome.	h2o[c] + atp[c] + ttccoa[c] -> h[c] + adp[c] + pi[c] + ttccoa[x]	1.02871e-07	9.23006e-10	0	Transport, peroxisomal
NRVNCCOAtxc	Transport of Nervonylcoa into Peroxisomes	h2o[c] + atp[c] + nrvnccoa[c] -> h[c] + adp[c] + pi[c] + nrvnccoa[x]	1.02871e-07	9.23006e-10	0	Transport, peroxisomal
PRISTCOAtcx	Transport of Pristanoylcoa from Cytosol to Peroxisomes.	h2o[c] + atp[c] + pristcoa[c] -> h[c] + adp[c] + pi[c] + pristcoa[x]	3.69577e-08	-9.05651e-09	0	Transport, peroxisomal
SCP21cx	Transport of Phytanoylcoa from Cytosol to Peroxisomes.	h2o[c] + atp[c] + phytcoa[c] -> h[c] + adp[c] + pi[c] + phytcoa[x]	1.02871e-07	9.23006e-10	0	Transport, peroxisomal
ALAALACNc	Hydrolysis of Alanylalanine	h2o[c] + alaala[c] <=> 2 ala_L[c]	-5.69447e-09	2.13352e-07	0	Transport, extracellular
ASCBSVCTtc	Transport of L-Ascorbate by Svct1 Or Svct2 Transporter	h2o[c] + atp[c] + 2 na1[e] + ascb_L[e] -> h[c] + adp[c] + pi[c] + 2 na1[c] + ascb_L[c]	1.90452e-07	5.09896e-09	0	Transport, extracellular
BALABETAtc	Transport of Beta Alanine by Beta Transport System	2 na1[e] + ala_B[e] + cl[e] -> 2 na1[c] + ala_B[c] + cl[c]	7.97671e-08	1.03028e-07	0	Transport, extracellular
GLYGLYCNc	Hydrolysis of Glycylycine for Uptake	h2o[c] + glygly[c] <=> 2 gly[c]	8.09969e-08	6.68247e-08	0	Transport, extracellular
PNTORDe	Release of Pantothenate	pnto_R[c] -> pnto_R[e]	-9.49037e-08	-2.86038e-08	0	Transport, extracellular
PROGLYPRO1c	Hydrolysis of Glycylproline	h2o[c] + progly[c] <=> gly[c] + pro_L[c]	1.75984e-08	-4.34499e-08	0	Transport, extracellular
TAUBETAtc	Transport of Taurine by Beta Transport System	2 na1[e] + cl[e] + taur[e] -> 2 na1[c] + cl[c] + taur[c]	1.48574e-08	-4.02342e-08	0	Transport, extracellular
ADNK3	Adenosine Kinase	adn[c] + gtp[c] -> h[c] + amp[c] + gdp[c]	9.92227e-08	-1.66763e-07	0	Purine synthesis
ADNK4	Adenosine Kinase	adn[c] + dgtp[c] -> h[c] + amp[c] + dgdp[c]	2.92425e-08	-1.96662e-07	0	Purine synthesis
ASPDTDe	D-Aspartate Transport, Extracellular	asp_D[c] <=> asp_D[e]	-1.28768e-07	-7.73463e-08	0	Transport, extracellular
CHOLESACATc	Esterification of Cholesterol to Cholesterol Ester	Rtotalcoa[c] + chsterol[c] -> coa[c] + xolest2_hs[c]	3.34969e-08	-8.8109e-08	0	Cholesterol metabolism
CHOLESTle	Hydrolysis of Cholesterol Ester by Cholesterol Esterase	h2o[e] + xolest2_hs[e] -> h[e] + chsterol[e] + Rtotal[e]	-9.3347e-08	1.44387e-07	0	Transport, extracellular
CHSTEROLtrc	Transport of Cholesterol into the Cytosol	chsterol[r] <=> chsterol[c]	1.4292e-07	2.09911e-08	0	Transport, endoplasmic reticular
DGTPtm	Transport of dGTP into Mitochondria	dgtp[c] -> dgtp[m]	1.05159e-08	2.63573e-07	0	Transport, mitochondrial
DPCOAPPe	Pyrophasphatase (Dephospho Coenzyme A, Extracellular)	h2o[e] + dpcoa[e] -> 2 h[e] + amp[e] + pan4p[e]	-4.75943e-08	7.83412e-08	0	CoA synthesis
FE2DMT1	Uptake of Food Iron by Dmt1 Transporter	h[e] + fe2[e] -> h[c] + fe2[c]	-3.80917e-08	6.15189e-08	0	Transport, extracellular
G6PDH2c	Glucose 6-Phosphate Dehydrogenase	3 nadp[c] + 3 g6p[c] -> 3 h[c] + 3 nadph[c] + 3 6pgl[c]	1.0888e-05	1.0781e-05	0	Pentose phosphate pathway
GLU5SAtmc	Glutamate Semi-Aldehyde Transport, Mitochondrial	glu5sa[m] <=> glu5sa[c]	1.9289	1.9289	0	Transport, mitochondrial
GNDc	Phosphogluconate Dehydrogenase	3 nadp[c] + 3 6pgc[c] -> 3 nadph[c] + 3 co2[c] + 3 ru5p_D[c]	-6.2719e-08	-1.49536e-08	0	Pentose phosphate pathway
MTHFR3	5, 10-Methylenetetrahydrofolatereductase (NADPH)	2 h[c] + nadph[c] + mlthf[c] -> nadp[c] + 5mthf[c]	2.2086e-08	-7.59766e-08	0	Folate metabolism
NADtm	Transport of NAD into Mitochondria	nad[c] <=> nad[m]	-0.2265	-0.2265	0	Transport, mitochondrial
NADtx	Transport of NAD into Peroxisome	nad[c] <=> nad[x]	-3.82459e-07	-2.30187e-07	0	Transport, peroxisomal
P5CR	Pyrroline-5-Carboxylate Reductase	2 h[c] + nadph[c] + 1pyr5c[c] -> nadp[c] + pro_L[c]	1.9289	1.9289	0	Arginine and proline metabolism
PHEMEe	Release of Heme into the Blood	pheme[c] -> pheme[e]	1.36598e-07	1.00604e-08	0	Transport, extracellular
PPItm	Diphopshate Transporter, Mitochondrial	ppi[c] <=> ppi[m]	0.267201	0.2672	0	Transport, mitochondrial
PTCRTD	Diffusion of Putriscine into the Endothelial Cells	ptrc[e] <=> ptrc[c]	1.55515e-07	2.60024e-07	0	Transport, extracellular
PTPATe	Phosphopantetheine Adenylyltransferase, Extracellular	h[e] + atp[e] + pan4p[e] -> ppi[e] + dpcoa[e]	-5.34774e-08	-1.49138e-08	0	Transport, extracellular
RPEc	Ribulose 5-Phosphate 3-Epimerase	2 ru5p_D[c] <=> 2 xu5p_D[c]	-3.09334e-07	-1.77514e-08	0	Pentose phosphate pathway
SPRMTDe	Absorption for Spermine Across the Basolateral Side	sprm[e] <=> sprm[c]	6.16749e-08	6.52162e-08	0	Transport, extracellular
TAURCHAe	Secretion of Taurine	taur[c] -> taur[e]	-3.64264e-08	5.43912e-08	0	Transport, extracellular
5MTAte	Transport of 5-S-Methyl-5-Thioadenosine	5mta[e] <=> 5mta[c]	8.10186e-08	2.57801e-09	0	Transport, extracellular
5OXPROt	Transport of 5-Oxoprolinate	2 na1[e] + 5oxpro[e] <=> 2 na1[c] + 5oxpro[c]	6.27024e-08	2.58291e-07	0	Transport, extracellular
AHCYSte	Transport of S-Adenosyl-L-Homocysteine	ahcys[e] <=> ahcys[c]	-3.57743e-08	-3.12096e-08	0	Transport, extracellular
EX_5mta[e]	Exchange of 5-S-Methyl-5-Thioadenosine	5mta[e] ->	1.17702e-10	1.07889e-10	0	Exchange/demand reaction
EX_5oxpro[e]	Exchange of 5-Oxoprolinate	5oxpro[e] ->	9.56927e-10	8.28964e-10	0	Exchange/demand reaction
EX_ahcys[e]	Exchange of S-Adenosyl-L-Homocysteine	ahcys[e] ->	6.50799e-11	5.77174e-11	0	Exchange/demand reaction
MAL_Lte	Transport of L-Malate	mal_L[e] <=> mal_L[c]	-0.0542	-0.0542002	0	Transport, extracellular
CRTNtr	Transport of Creatinine	crtn[e] <=> crtn[c]	1.06359e-08	-8.25477e-09	0	Transport, extracellular
KYNATEtr2	Transport of Kynurenic Acid	kynate[e] <=> kynate[c]	-0.000899873	-0.000899798	0	Transport, extracellular
CHOLPtr	Transport of Choline Phosphate	cholp[e] <=> cholp[c]	-5.86858e-08	1.55676e-07	0	Transport, extracellular
DMGLYtr	Transport of Dimethylglycine	dmgly[e] <=> dmgly[c]	-1.65708e-07	-4.39347e-08	0	Transport, extracellular
ETHAMPtr	Transport of Ethanolamine Phosphate	ethamp[e] <=> ethamp[c]	-0.399488	-0.399588	0	Transport, extracellular
FUMtr	Transport of Fumarate	fum[e] <=> fum[c]	-0.0655001	-0.0655003	0	Transport, extracellular
L2AADPtr	Transport of L-2-Aminoadipate	L2aadp[e] <=> L2aadp[c]	2.1121e-07	1.38542e-07	0	Transport, extracellular
XMPtr	Transport of XMP	xmp[e] <=> xmp[c]	-1.0298e-07	-4.80688e-08	0	Transport, extracellular
XTSNtr	Transport of Xanthosine	xtsn[e] <=> xtsn[c]	8.54083e-08	1.12316e-08	0	Transport, extracellular
EX_cala[e]	Exchange of N-Carbamoyl-Beta-Alaninate	cala[e] ->	4.63752e-11	3.70437e-11	0	Exchange/demand reaction
EX_cholp[e]	Exchange of Choline Phosphate	cholp[e] ->	4.10849e-10	3.24875e-10	0	Exchange/demand reaction
EX_crtn[e]	Exchange of Creatinine	crtn[e] ->	2.94004e-10	2.47995e-10	0	Exchange/demand reaction
EX_dmgly[e]	Exchange of N,N-Dimethylglycine	dmgly[e] ->	1.02037e-09	7.94412e-10	0	Exchange/demand reaction
EX_ethamp[e]	Exchange of Ethanolamine Phosphate	ethamp[e] ->	0.399488	0.399588	0	Exchange/demand reaction
EX_kynate[e]	Exchange of Kynurenic Acid	kynate[e] ->	0.000899845	0.000886454	0	Exchange/demand reaction
EX_L2aadp[e]	Exchange of L-2-Aminoadipate	L2aadp[e] ->	1.40094e-09	2.45014e-09	0	Exchange/demand reaction
EX_Lkynr[e]	Exchange of L-Kynurenine	Lkynr[e] <=>	-0.0009	-0.0009	0	Exchange/demand reaction
EX_xmp[e]	Exchange of Xanthylic Acid	xmp[e] ->	6.84576e-10	5.1867e-10	0	Exchange/demand reaction
EX_xtsn[e]	Exchange of Xanthosine	xtsn[e] ->	2.05404e-10	1.58981e-10	0	Exchange/demand reaction
BETBGTtc	Betaine Transport by Bgt	na1[e] + cl[e] + glyb[e] <=> na1[c] + glyb[c] + cl[c]	7.49989e-08	-5.14324e-09	0	Transport, extracellular
FOLABCCte	Folate Transport by ABCa11	h2o[c] + atp[c] + fol[c] -> h[c] + adp[c] + pi[c] + fol[e]	-4.62035e-09	7.46606e-08	0	Transport, extracellular
PGLYCABCte	Phosphatidylglycerol Transport by ABCa3	h2o[c] + atp[c] + pglyc_hs[c] -> h[c] + adp[c] + pi[c] + pglyc_hs[e]	1.41258e-07	1.86957e-07	0	Transport, extracellular
PSHSABCtc	Phosphatidylserine Transport by ABCa1	h2o[c] + atp[c] + ps_hs[c] -> h[c] + adp[c] + pi[c] + ps_hs[e]	2.6065e-08	1.57985e-07	0	Transport, extracellular
CGMPt	CGMP Transport (ATP-Dependent)	h2o[c] + atp[c] + 35cgmp[c] -> h[c] + adp[c] + pi[c] + 35cgmp[e]	-8.13478e-08	-7.67621e-08	0	Transport, extracellular
TCHOLAt3	ABC Bile Acid Transporter	h2o[c] + atp[c] + tchola[c] -> h[c] + adp[c] + pi[c] + tchola[e]	-6.18275e-08	-2.20056e-08	0	Transport, extracellular
r1492	Transport of Potassium	k[c] -> k[e]	2.26133e-07	-2.44011e-07	0	Transport, extracellular
CHSTEROLt	Cholesterol Efflux (ATP Depedent)	h2o[c] + atp[c] + chsterol[c] -> h[c] + adp[c] + pi[c] + chsterol[e]	2.07312e-08	-7.4034e-08	0	Transport, extracellular
ARGSUCte	Transport of L-Arginosuccinic Acid	argsuc[c] -> argsuc[e]	2.96962e-08	-1.47713e-07	0	Transport, extracellular
EX_argsuc[e]	Exchange of L-Arginosuccinic Acid	argsuc[e] ->	2.96962e-08	-1.47713e-07	0	Exchange/demand reaction
PCREATte	Transport of Creatine Phosphate, Extracellular (Assumed Diffusion)	pcreat[c] <=> pcreat[e]	1.00857e-07	-8.43507e-08	0	Transport, extracellular
21HPRGNLONE	Formation of 21-Hydroxypregnenolone	o2[c] + h[c] + nadph[c] + prgnlone[c] -> h2o[c] + nadp[c] + 21hprgnlone[c]	-3.41246e-08	-8.89679e-08	0	Steroid metabolism
MAGLINL_HSe	Lipase, Extracellular, Formation of 1-Linoleoylglycerol	h2o[e] + dag_hs[e] -> h[e] + Rtotal[e] + maglinl_hs[e]	3.58587e-05	3.39039e-05	0	Glycerophospholipid metabolism
LPS7e	Lipase, Extracellular, Formation of 1-Linoleoylglycerol	h2o[e] + dag_hs[e] -> h[e] + Rtotal[e] + magarachi_hs[e]	3.58587e-05	3.39039e-05	0	Glycerophospholipid metabolism
21HPRGNLONEt2	Transport of 21-Hydroxypregnenolone, Diffusion	21hprgnlone[c] <=> 21hprgnlone[e]	-7.58353e-08	6.42013e-08	0	Transport, extracellular
3HPPt	Transpot of 3-Hydroxypropionate	3hpp[c] <=> 3hpp[e]	0.0236	0.0236	0	Transport, extracellular
3MOXTYRt	Transport of 3-Methoxytyramine, Diffusion	3moxtyr[c] <=> 3moxtyr[e]	-1.30004e-07	5.25099e-09	0	Transport, extracellular
3UIBtd	Transport of 3-Ureidoisobutyrate, Diffusion	3uib[c] <=> 3uib[e]	-6.14338e-08	6.97005e-08	0	Transport, extracellular
4AABUTNt	Diffusion of 4-Acetamidobutanoate	4aabutn[e] <=> 4aabutn[c]	-3.06832e-08	-1.15922e-07	0	Transport, extracellular
5HPETtd	Transport of 5(S)-HPETE, Diffusion	5HPET[c] <=> 5HPET[e]	3.56362e-05	3.38307e-05	0	Transport, extracellular
ACGLUtd	Transport of N-Acetyl-L-Glutamate, Diffusion	acglu[c] <=> acglu[e]	-0.2708	-0.2708	0	Transport, extracellular
ACTHRtc	Intra-Cellular Transport of Acetyl-Threonine	acthr_L[m] <=> acthr_L[c]	-6.64223e-08	1.11403e-07	0	Transport, mitochondrial
C04483t1	Transport of Deoxycholate	h2o[c] + atp[c] + dchac[c] -> h[c] + adp[c] + pi[c] + dchac[e]	1.37884e-07	-6.75617e-09	0	Transport, extracellular
CE0955tr	Transport of 6-Oxo-Prostaglandin F1Alpha, Intracellular	CE0955[r] <=> CE0955[c]	0.0132617	0.013444	0	Transport, extracellular
EX_21hprgnlone[e]	Exchange of 21-Hydroxypregnenolone	21hprgnlone[e] ->	2.73082e-10	2.08426e-10	0	Exchange/demand reaction
EX_3hpp[e]	Exchange of 3-Hydroxypropionate	3hpp[e] ->	0.0236	0.0236	0	Exchange/demand reaction
EX_3uib[e]	Exchange of 3-Ureidoisobutyrate	3uib[e] ->	1.4148e-09	1.08842e-09	0	Exchange/demand reaction
EX_4aabutn[e]	Exchange of 4-Acetamidobutanoate	4aabutn[e] ->	2.13772e-10	1.68088e-10	0	Exchange/demand reaction
EX_5HPET[e]	Exchange of 5(S)-HPETE	5HPET[e] ->	3.51158e-05	2.71245e-05	0	Exchange/demand reaction
EX_leuktrB4woh[e]	Exchnage for W-Hydroxyl Leukotriene B4	leuktrB4woh[e] ->	-3.65732e-08	-2.35958e-07	0	Exchange/demand reaction
EX_magarachi_hs[e]	Exchange of 1-Arachidonoyl Glycerol	magarachi_hs[e] ->	3.58587e-05	3.39039e-05	0	Exchange/demand reaction
EX_maglinl_hs[e]	Exchange of 1-Linoleoylglycerol	maglinl_hs[e] ->	3.58587e-05	3.39039e-05	0	Exchange/demand reaction
EX_mev_R[e]	Exchange of (R)-Mevalonate	mev_R[e] ->	1.4139e-09	1.30017e-09	0	Exchange/demand reaction
EX_Nacasp[e]	Exchange of N-Acetyl-L-Aspartate	Nacasp[e] ->	0.322	0.322	0	Exchange/demand reaction
GALTt	Transport of Galactitol	galt[c] <=> galt[e]	-4.49411e-08	9.18458e-08	0	Transport, extracellular
GLYC_Rt	Transport of D-Glycerate, Diffusion	glyc_R[c] <=> glyc_R[e]	0.2876	0.2876	0	Transport, extracellular
GLYC2Pte	Transport of Glycerol-2-Phosphate	2 h[c] + glyc2p[c] <=> 2 h[e] + glyc2p[e]	-7.39765e-08	1.97623e-07	0	Transport, extracellular
GLYCLTtd	Diffusion of Glycolate	glyclt[c] <=> glyclt[e]	0.1079	0.1079	0	Transport, extracellular
LEUKTRB4WOHt	Transport of W-Hydroxyl Leukotriene B4, Active Transport	h2o[c] + atp[c] + leuktrB4woh[c] -> h[c] + adp[c] + pi[c] + leuktrB4woh[e]	-3.65732e-08	-2.35958e-07	0	Transport, extracellular
MEV_Rt	Transport of (R)-Mevalonate	mev_R[c] <=> mev_R[e]	7.53273e-08	-7.84329e-08	0	Transport, extracellular
NACASPt	Transport of N-Acetyl-L-Aspartate	3 na1[c] + Nacasp[c] <=> 3 na1[e] + Nacasp[e]	0.322	0.322	0	Transport, extracellular
pac	Transport of Phenylacetate by Diffusion	pac[c] <=> pac[e]	6.10529e-08	-1.97017e-07	0	Transport, extracellular
THRACm	Acetylation of Threonine	accoa[m] + thr_L[m] -> h[m] + coa[m] + acthr_L[m]	-8.16752e-08	2.36013e-09	0	Glycine, serine, alanine, and threonine metabolism
ACILEm	Acetylation of Isoleucine	accoa[m] + ile_L[m] -> h[m] + coa[m] + acile_L[m]	0.00198992	0.00198989	0	Valine, leucine, and isoleucine metabolism
ACILEtm	Transport of Acetyl Isoleucine, Intracellular	acile_L[m] <=> acile_L[c]	0.00198982	0.00198976	0	Transport, mitochondrial
ACILEte	Transport of Acetyl Isoleucine, Extracellular	acile_L[c] <=> acile_L[e]	0.00198998	0.00198992	0	Transport, extracellular
EX_acile_L[e]	Exchange of Acetyl Isoleucine	acile_L[e] <=>	0.00199	0.00199	0	Exchange/demand reaction
ACLEUm	Acetylation of Leucine	accoa[m] + leu_L[m] -> h[m] + coa[m] + acleu_L[m]	0.00185182	0.00185191	0	Valine, leucine, and isoleucine metabolism
ACLEUtm	Transport of Acetyl Leucine, Intracellular	acleu_L[m] <=> acleu_L[c]	0.00185198	0.00185213	0	Transport, mitochondrial
ACLEUte	Transport of Acetyl Leucine, Extracellular	acleu_L[c] <=> acleu_L[e]	0.00185202	0.00185195	0	Transport, extracellular
EX_acleu_L[e]	Exchange of Acetyl Leucine	acleu_L[e] <=>	0.001852	0.001852	0	Exchange/demand reaction
EX_3moxtyr[e]	Exchange of 3-Methoxytyramine	3moxtyr[e] ->	9.94497e-10	7.94805e-10	0	Exchange/demand reaction
EX_acglu[e]	Exchange of N-Acetyl-L-Glutamate	acglu[e] <=>	-0.2708	-0.2708	0	Exchange/demand reaction
EX_glyc_R[e]	Exchange of D-Glycerate	glyc_R[e] ->	0.2876	0.2876	0	Exchange/demand reaction
EX_glyc2p[e]	Exchange of Glycerol-2-Phosphate	glyc2p[e] ->	9.47689e-11	8.00357e-11	0	Exchange/demand reaction
EX_glyclt[e]	Exchange of Glycolate	glyclt[e] ->	0.1079	0.1079	0	Exchange/demand reaction
EX_pac[e]	Exchange of Phenylacetate	pac[e] ->	2.8982e-10	2.26229e-10	0	Exchange/demand reaction
7KLITCHOLc	Formation of 7-Ketolithocholate	o2[c] + h[c] + nadph[c] + C02528[c] -> 2 h2o[c] + nadp[c] + 7klitchol[c]	4.53737e-09	-1.85404e-08	0	Bile acid synthesis
HC02194c	Formation of Ursodeoxycholate	h[c] + nadph[c] + 7klitchol[c] -> nadp[c] + HC02194[c]	5.74585e-08	7.48576e-08	0	Bile acid synthesis
GLYPROt	Transport of Glycylproline	glypro[c] <=> glypro[e]	1.01529e-08	7.26464e-08	0	Transport, extracellular
PROGLyt	Transport of Prolylglycine	progly[c] <=> progly[e]	1.46087e-07	-1.96976e-07	0	Transport, extracellular
DHBPTt	Transport of 6,7-Dihydrobiopterin	dhbpt[c] <=> dhbpt[e]	-8.01186e-08	2.08803e-07	0	Transport, extracellular
THBPTt	Transport of 5,6,7,8-Tetrahydrobiopterin	thbpt[c] <=> thbpt[e]	4.31585e-08	6.26028e-09	0	Transport, extracellular
EX_progly[e]	Exchange of L-Prolinylglycine	progly[e] ->	4.34364e-11	3.51069e-11	0	Exchange/demand reaction
EX_dhbpt[e]	Exchange of 6,7-Dihydrobiopterin	dhbpt[e] ->	1.0373e-10	7.82778e-11	0	Exchange/demand reaction
EX_thbpt[e]	Exchange of 5,6,7,8-Tetrahydrobiopterin	thbpt[e] ->	9.34209e-11	7.10213e-11	0	Exchange/demand reaction
EX_alaglylys[e]	Exchange of AlaGlyLys	alaglylys[e] ->	4.48195e-10	3.34767e-10	0	Exchange/demand reaction
EX_argalaala[e]	Exchange of ArgAlaAla	argalaala[e] ->	1.50838e-11	1.17492e-11	0	Exchange/demand reaction
EX_argglygly[e]	Exchange of ArgGlyGly	argglygly[e] ->	2.96017e-11	2.2621e-11	0	Exchange/demand reaction
EX_cysleuthr[e]	Exchange of CysLeuThr	cysleuthr[e] ->	0.5695	0.569499	0	Exchange/demand reaction
EX_glnlyslys[e]	Exchange of GlnLysLys	glnlyslys[e] ->	2.38317e-10	1.91425e-10	0	Exchange/demand reaction
EX_gluilelys[e]	Exchange of GluIleLys	gluilelys[e] ->	2.70776e-10	2.09214e-10	0	Exchange/demand reaction
EX_glumet[e]	Exchange of GluMet	glumet[e] ->	1.00813e-10	7.95735e-11	0	Exchange/demand reaction
EX_hislysval[e]	Exchange of HisLysVal	hislysval[e] ->	3.30631e-10	2.63578e-10	0	Exchange/demand reaction
EX_hismet[e]	Exchange of HisMet	hismet[e] ->	4.7419e-10	3.77241e-10	0	Exchange/demand reaction
EX_hismetgln[e]	Exchange of HisMetGln	hismetgln[e] ->	3.00265e-10	2.39131e-10	0	Exchange/demand reaction
EX_lyscyshis[e]	Exchange of LysCysHis	lyscyshis[e] ->	5.68463e-10	4.45899e-10	0	Exchange/demand reaction
EX_lysvalphe[e]	Exchange of LysValPhe	lysvalphe[e] ->	2.88866e-10	2.35885e-10	0	Exchange/demand reaction
EX_methislys[e]	Exchange of MetHisLys	methislys[e] ->	3.51951e-10	2.77041e-10	0	Exchange/demand reaction
EX_trpglyleu[e]	Exchange of TrpGlyLeu	trpglyleu[e] ->	0.8357	0.8357	0	Exchange/demand reaction
EX_trpmetval[e]	Exchange of TrpMetVal	trpmetval[e] ->	1.68113e-10	1.33389e-10	0	Exchange/demand reaction
EX_trpprogly[e]	Exchange of TrpProGly	trpprogly[e] ->	3.66576e-11	2.89936e-11	0	Exchange/demand reaction
EX_valtrpval[e]	Exchange of ValTrpVal	valtrpval[e] ->	1.62937e-10	1.28946e-10	0	Exchange/demand reaction
EX_valval[e]	Exchange of ValVal	valval[e] ->	3.78364e-10	3.01219e-10	0	Exchange/demand reaction
ALAGLYLYSt	Transport of AlaGlyLys, Extracellular	h[e] + alaglylys[e] <=> h[c] + alaglylys[c]	4.03788e-08	-8.67732e-08	0	Transport, extracellular
ARGALAALAt	Transport of ArgAlaAla, Extracellular	h[e] + argalaala[e] <=> h[c] + argalaala[c]	-7.78641e-08	1.46663e-07	0	Transport, extracellular
ARGGLYGLYt	Transport of ArgGlyGly, Extracellular	h[e] + argglygly[e] <=> h[c] + argglygly[c]	-2.42747e-07	-1.0357e-07	0	Transport, extracellular
CYSLEUTHRt	Transport of CysLeuThr, Extracellular	h[e] + cysleuthr[e] <=> h[c] + cysleuthr[c]	-0.5695	-0.569499	0	Transport, extracellular
GLNLYSLYSt	Transport of GlnLysLys, Extracellular	h[e] + glnlyslys[e] <=> h[c] + glnlyslys[c]	4.64576e-08	-2.70726e-07	0	Transport, extracellular
GLUILELYSt	Transport of GluIleLys, Extracellular	h[e] + gluilelys[e] <=> h[c] + gluilelys[c]	1.54492e-07	-6.49961e-08	0	Transport, extracellular
GLUMETt	Transport of GluMet, Extracellular	h[e] + glumet[e] <=> h[c] + glumet[c]	2.2245e-08	5.98554e-08	0	Transport, extracellular
HISLYSVALt	Transport of HisLysVal, Extracellular	h[e] + hislysval[e] <=> h[c] + hislysval[c]	4.2132e-08	8.45972e-08	0	Transport, extracellular
HISMETt	Transport of HisMet, Extracellular	h[e] + hismet[e] <=> h[c] + hismet[c]	8.58733e-08	-5.66698e-08	0	Transport, extracellular
HISMETGLNt	Transport of HisMetGln, Extracellular	h[e] + hismetgln[e] <=> h[c] + hismetgln[c]	6.91495e-08	1.09154e-07	0	Transport, extracellular
LYSCYSHISt	Transport of LysCysHis, Extracellular	h[e] + lyscyshis[e] <=> h[c] + lyscyshis[c]	7.19302e-08	3.35833e-08	0	Transport, extracellular
LYSVALPHEt	Transport of LysValPhe, Extracellular	h[e] + lysvalphe[e] <=> h[c] + lysvalphe[c]	6.18699e-08	3.05088e-08	0	Transport, extracellular
METHISLYSt	Transport of MetHisLys, Extracellular	h[e] + methislys[e] <=> h[c] + methislys[c]	-6.37145e-08	-2.38175e-08	0	Transport, extracellular
TRPGLYLEUt	Transport of TrpGlyLeu, Extracellular	h[e] + trpglyleu[e] <=> h[c] + trpglyleu[c]	-0.835699	-0.8357	0	Transport, extracellular
TRPMETVALt	Transport of TrpMetVal, Extracellular	h[e] + trpmetval[e] <=> h[c] + trpmetval[c]	-1.22473e-08	1.13312e-07	0	Transport, extracellular
TRPPROGLYt	Transport of TrpProGly, Extracellular	h[e] + trpprogly[e] <=> h[c] + trpprogly[c]	8.12828e-08	-5.30561e-08	0	Transport, extracellular
VALTRPVALt	Transport of ValTrpVal, Extracellular	h[e] + valtrpval[e] <=> h[c] + valtrpval[c]	9.4473e-08	-4.74815e-08	0	Transport, extracellular
VALVALt	Transport of ValVal, Extracellular	h[e] + valval[e] <=> h[c] + valval[c]	7.41592e-08	2.52911e-08	0	Transport, extracellular
ALAGLYLYSr	Metabolism (Formation/Degradation) of AlaGlyLys	2 h2o[c] + alaglylys[c] <=> ala_L[c] + gly[c] + lys_L[c]	-1.19118e-07	-8.53032e-08	0	Peptide metabolism
ARGALAALAr	Metabolism (Formation/Degradation) of ArgAlaAla	arg_L[c] + alaala[c] <=> h2o[c] + argalaala[c]	3.96061e-08	1.87562e-07	0	Peptide metabolism
ARGGLYGLYr	Metabolism (Formation/Degradation) of ArgGlyGly	arg_L[c] + glygly[c] <=> h2o[c] + argglygly[c]	-1.26279e-07	-2.15292e-08	0	Peptide metabolism
CYSLEUTHRr	Metabolism (Formation/Degradation) of CysLeuThr	2 h2o[c] + cysleuthr[c] <=> cys_L[c] + thr_L[c] + leu_L[c]	-0.5695	-0.569499	0	Peptide metabolism
GLNLYSLYSr	Metabolism (Formation/Degradation) of GlnLysLys	2 h2o[c] + glnlyslys[c] <=> gln_L[c] + 2 lys_L[c]	7.3467e-08	-5.42793e-08	0	Peptide metabolism
GLUILELYSr	Metabolism (Formation/Degradation) of GluIleLys	2 h2o[c] + gluilelys[c] <=> glu_L[c] + lys_L[c] + ile_L[c]	-6.22535e-08	1.17278e-07	0	Peptide metabolism
GLUMETr	Metabolism (Formation/Degradation) of GluMet	h2o[c] + glumet[c] <=> glu_L[c] + met_L[c]	-2.74387e-08	8.30138e-08	0	Peptide metabolism
HISLYSVALr	Metabolism (Formation/Degradation) of HisLysVal	2 h2o[c] + hislysval[c] <=> lys_L[c] + his_L[c] + val_L[c]	-1.94615e-07	-2.24426e-08	0	Peptide metabolism
HISMETr	Metabolism (Formation/Degradation) of HisMet	h2o[c] + hismet[c] <=> met_L[c] + his_L[c]	6.03093e-08	-5.70387e-08	0	Peptide metabolism
HISMETGLNr	Metabolism (Formation/Degradation) of HisMetGln	2 h2o[c] + hismetgln[c] <=> gln_L[c] + met_L[c] + his_L[c]	-8.64984e-08	-3.1685e-09	0	Peptide metabolism
LYSCYSHISr	Metabolism (Formation/Degradation) of LysCysHis	2 h2o[c] + lyscyshis[c] <=> cys_L[c] + lys_L[c] + his_L[c]	-9.25039e-08	1.66094e-07	0	Peptide metabolism
LYSVALPHEr	Metabolism (Formation/Degradation) of LysValPhe	2 h2o[c] + lysvalphe[c] <=> lys_L[c] + phe_L[c] + val_L[c]	-7.09419e-08	1.14054e-07	0	Peptide metabolism
METHISLYSr	Metabolism (Formation/Degradation) of MetHisLys	2 h2o[c] + methislys[c] <=> lys_L[c] + met_L[c] + his_L[c]	1.16704e-07	-6.98899e-08	0	Peptide metabolism
TRPGLYLEUr	Metabolism (Formation/Degradation) of TrpGlyLeu	trp_L[c] + glyleu[c] <=> h2o[c] + trpglyleu[c]	0.835699	0.8357	0	Peptide metabolism
TRPMETVALr	Metabolism (Formation/Degradation) of TrpMetVal	2 h2o[c] + trpmetval[c] <=> met_L[c] + trp_L[c] + val_L[c]	-1.94604e-08	-2.08112e-07	0	Peptide metabolism
TRPPROGLYr	Metabolism (Formation/Degradation) of TrpProGly	trp_L[c] + progly[c] <=> h2o[c] + h[c] + trpprogly[c]	2.39976e-08	-5.21778e-08	0	Peptide metabolism
VALTRPVALr	Metabolism (Formation/Degradation) of ValTrpVal	2 h2o[c] + valtrpval[c] <=> trp_L[c] + 2 val_L[c]	-8.03002e-08	-9.98632e-08	0	Peptide metabolism
VALVALr	Metabolism (Formation/Degradation) of ValVal	h2o[c] + valval[c] <=> 2 val_L[c]	-1.75391e-07	1.00748e-07	0	Peptide metabolism
DOPAc	Formation of Dopamine	o2[c] + h[c] + nadph[c] + tym[c] -> h2o[c] + nadp[c] + dopa[c]	-6.39319e-08	1.61237e-08	0	Tyrosine metabolism
EX_sphmyln_hs[e]	Exchange of Sphingomyelin	sphmyln_hs[e] ->	2.43279e-05	1.78516e-05	0	Exchange/demand reaction
PA_HStm	Transport of Phosphatidate, Mitochondrial	pa_hs[c] <=> pa_hs[m]	-1.22406e-08	1.36626e-08	0	Transport, mitochondrial
PSDm_hsc	Psdm_Hsc	h[c] + ps_hs[c] -> co2[c] + pe_hs[c]	6.31207e-08	1.34016e-08	0	Glycerophospholipid metabolism
r2514m	Transport of Hexadecenoate (N-C16:1) via Carnitine Antiport, Mitochondrial	crn[m] + hdcea[c] <=> crn[c] + hdcea[m]	9.14489e-08	-3.07191e-08	0	Transport, mitochondrial
3MOXTYRESSte	3-Methoxytyramine Secretion via Secretory Vesicle (ATP Driven)	2 h2o[c] + 2 atp[c] + 3 3moxtyr[c] -> 2 h[c] + 2 adp[c] + 2 pi[c] + 3 3moxtyr[e]	-9.96508e-09	5.90156e-08	0	Transport, extracellular
DKMPPD2	Acireductone Dixoygenase 1 (Homo Sapiens)	o2[c] + dhmtp[c] -> h[c] + for[c] + 2kmb[c]	7.78739e-08	-3.00679e-09	0	Methionine and cysteine metabolism
DKMPPD3	Acireductone Synthase (Homo Sapiens)	h2o[c] + dkmpp[c] -> h[c] + pi[c] + dhmtp[c]	-1.15383e-07	-9.00369e-08	0	Methionine and cysteine metabolism
ETHAt	Ethanolamine Transport via Diffusion, Extracellular	etha[e] <=> etha[c]	0.565	0.565	0	Transport, extracellular
UGT1A10c	UDP-Glucuronosyltransferase 1-10 Precursor, Cytosol	bilirub[c] + udpglcur[c] <=> udp[c] + bilglcur[c]	3.02891e-07	3.59636e-08	0	Heme degradation
UNK3r	2-Keto-4-Methylthiobutyrate Transamination, Reversible	glu_L[c] + 2kmb[c] <=> akg[c] + met_L[c]	-2.50004e-08	7.80826e-08	0	Methionine and cysteine metabolism
ACGALtr	N-Acetylgalactosamine Export	acgal[c] -> acgal[e]	-2.18309e-08	-3.32903e-08	0	Transport, extracellular
EX_acgal[e]	Exchange of N-Acetylgalactosamine	acgal[e] ->	-2.18309e-08	-3.32903e-08	0	Exchange/demand reaction
EX_pcreat[e]	Exchange of Phosphocreatine	pcreat[e] ->	1.73013e-10	1.465e-10	0	Exchange/demand reaction
3HPPtm	Transport of 3-Hydroxypropionate, Mitochondrial	3hpp[c] <=> 3hpp[m]	-0.0236001	-0.0236001	0	Transport, mitochondrial
DHCHOLESTANATEATP	Transport of 3Alpha, 7Alpha-Dihydroxy-5Beta-Cholestanate, Active Transport	h2o[c] + atp[c] + dhcholestanate[c] -> h[c] + adp[c] + pi[c] + dhcholestanate[e]	4.30372e-08	-2.03109e-07	0	Transport, extracellular
EX_dhcholestanate[e]	Exchange of 3Alpha, 7Alpha-Dihydroxy-5Beta-Cholestanate	dhcholestanate[e] ->	4.30372e-08	-2.03109e-07	0	Exchange/demand reaction
XOL7AH3ATP	Transport of 5Beta-Cholestane-3Alpha, 7Alpha, 26-Triol, Active Transport	h2o[c] + atp[c] + xol7ah3[c] -> h[c] + adp[c] + pi[c] + xol7ah3[e]	-9.10343e-08	-1.58404e-07	0	Transport, extracellular
EX_xol7ah3[e]	Exchange of 5Beta-Cholestane-3Alpha, 7Alpha, 26-Triol	xol7ah3[e] ->	-9.10343e-08	-1.58404e-07	0	Exchange/demand reaction
EX_glcn[e]	Exchange of D-Gluconate	glcn[e] ->	3.38431e-09	2.58701e-09	0	Exchange/demand reaction
ACCOAL	Acetate Coenzyme A Ligase (ADP-Forming)	atp[c] + coa[c] + ppa[c] -> adp[c] + pi[c] + ppcoa[c]	1.63312e-07	-9.78553e-09	0	Propanoate metabolism
[truncated: 408 more rows]
