# Supplementary material for: Constraint-based modeling of bioenergetic differences between synaptic and non-synaptic components of dopaminergic neurons in Parkinson’s disease
Source: Front Comput Neurosci. 2025 Jun 5;19:1594330. doi: 10.3389/fncom.2025.1594330 (PMC12176876; doi:10.3389/fncom.2025.1594330)
Supplement: Supplementary file 2 [file Data_Sheet_1.zip › SupplementaryFile2.xlsx]

## Sheet: activeGenes
genes	note
586	reconstruction
38
39
3170
3763
4929
5053
8604
240
241
1644
11332
79751
83733
2805
126129
1152
4199
2222
18
6571
2026
622
1160
1327
1329
1337
1339
1340
1345
1346
1347
1349
1350
1351
1537
1737
2271
2645
2646
2744
2806
3101
3419
3420
3421
4129
4190
4191
4513
4514
4519
5160
5162
6389
6390
6391
6392
7381
7384
7386
7388
9167
9377
10975
27089
29796
80210
84701
125965
130752
170712
341947
1431
3098
3418
2746
2747
4512
7385
3099
1738
8050
4128
5209
6529
6538
6515
2932
1717
3156
498
4714
6648
8878
10059
10476
55669
226
2023
2597
5214
5223
5315
8803
3939
4047
2108
2109
2110
1743
4967
8802
2739
9194
6566
2052
412
1607
8402
384
1593
1757
2821
5211
5337
6888
7084
10797
57194
64080
366
27165
2729
2730
10858
53
645
2147
2531
2819
5048
5049
5050
5243
5264
5305
9563
10195
10606
10768
25828
29785
51660
51809
55512
56994
79087
6342
4842
54550
292
840
2246
2261
3479
3945
5527
51552
115827
100133941
23761
6853
2074
2629
2720
57704
5106
57084
10449
19
3767
4891
5947
6505
6531
6535
6546
6581
6582
6833
10060
81539
84889
206358
43
1588
217
219
223
224
501
539
847
1384
1468
1583
1630
2539
2820
2876
2879
2936
3417
4200
4535
4536
4537
4538
4539
4540
4541
4694
4695
4696
4697
4698
4700
4701
4702
4704
4705
4706
4707
4708
4709
4710
4711
4712
4713
4715
4716
4717
4718
4719
4720
4722
4723
4724
4725
4726
4728
4729
4731
4942
5226
6821
7054
7351
7991
8659
9016
9481
10135
10400
10873
10935
23530
51079
54539
55967
56267
64802
80025
126328
349565
374291
548596
56301
9791
81490
23761
10400
259230
55902
3163
22934	manual curation from (Elassal.D et al. In preparation), But iDopa
25796	manual curation from (Elassal.D et al. In preparation)
6818	Dopaminergic neuron manual curation (metabolism)
9588	Dopaminergic neuron manual curation (metabolism)
6511	Transporter manual curation

## Sheet: inactiveGenes
genes	Notes	References
3028	Using RT-PCR and the quantification of the production of neurosteroids, it was found that highly purified neurons from neonatal rat cerebral cortex do not express HSD17B nor produce testosterone.	PMID: 10433246
3292	Using RT-PCR and the quantification of the production of neurosteroids, it was found that highly purified neurons from neonatal rat cerebral cortex do not express HSD17B nor produce testosterone.	PMID: 10433246
3293	Using RT-PCR and the quantification of the production of neurosteroids, it was found that highly purified neurons from neonatal rat cerebral cortex do not express HSD17B nor produce testosterone.	PMID: 10433246
3294	Using RT-PCR and the quantification of the production of neurosteroids, it was found that highly purified neurons from neonatal rat cerebral cortex do not express HSD17B nor produce testosterone.	PMID: 10433246
3295	Using RT-PCR and the quantification of the production of neurosteroids, it was found that highly purified neurons from neonatal rat cerebral cortex do not express HSD17B nor produce testosterone.	PMID: 10433246
7923	Using RT-PCR and the quantification of the production of neurosteroids, it was found that highly purified neurons from neonatal rat cerebral cortex do not express HSD17B nor produce testosterone.	PMID: 10433246
8630	Using RT-PCR and the quantification of the production of neurosteroids, it was found that highly purified neurons from neonatal rat cerebral cortex do not express HSD17B nor produce testosterone.	PMID: 10433246
51144	Using RT-PCR and the quantification of the production of neurosteroids, it was found that highly purified neurons from neonatal rat cerebral cortex do not express HSD17B nor produce testosterone.	PMID: 10433246
51170	Using RT-PCR and the quantification of the production of neurosteroids, it was found that highly purified neurons from neonatal rat cerebral cortex do not express HSD17B nor produce testosterone.	PMID: 10433246
51171	Using RT-PCR and the quantification of the production of neurosteroids, it was found that highly purified neurons from neonatal rat cerebral cortex do not express HSD17B nor produce testosterone.	PMID: 10433246
51478	Using RT-PCR and the quantification of the production of neurosteroids, it was found that highly purified neurons from neonatal rat cerebral cortex do not express HSD17B nor produce testosterone.	PMID: 10433246
345275	Using RT-PCR and the quantification of the production of neurosteroids, it was found that highly purified neurons from neonatal rat cerebral cortex do not express HSD17B nor produce testosterone.	PMID: 10433246
2180	Tissues were obtained from decapitated C57Bl/6J male mice. In order to qualitatively detect RNA expression, reverse transcription polymerase chain reaction (RT-PCR) was performed, after isolation of tissue-specific RNAs. These enzymes seem to either have no or very low relative expression and tissue distribution in whole brains.	PMID: 25760036
6296	Tissues were obtained from decapitated C57Bl/6J male mice. In order to qualitatively detect RNA expression, reverse transcription polymerase chain reaction (RT-PCR) was performed, after isolation of tissue-specific RNAs. These enzymes seem to either have no or very low relative expression and tissue distribution in whole brains.	PMID: 25760036
10005	Tissues were obtained from decapitated C57Bl/6J male mice. In order to qualitatively detect RNA expression, reverse transcription polymerase chain reaction (RT-PCR) was performed, after isolation of tissue-specific RNAs. These enzymes seem to either have no or very low relative expression and tissue distribution in whole brains.	PMID: 25760036
10965	Tissues were obtained from decapitated C57Bl/6J male mice. In order to qualitatively detect RNA expression, reverse transcription polymerase chain reaction (RT-PCR) was performed, after isolation of tissue-specific RNAs. These enzymes seem to either have no or very low relative expression and tissue distribution in whole brains.	PMID: 25760036
10998	Tissues were obtained from decapitated C57Bl/6J male mice. In order to qualitatively detect RNA expression, reverse transcription polymerase chain reaction (RT-PCR) was performed, after isolation of tissue-specific RNAs. These enzymes seem to either have no or very low relative expression and tissue distribution in whole brains.	PMID: 25760036
11001	Tissues were obtained from decapitated C57Bl/6J male mice. In order to qualitatively detect RNA expression, reverse transcription polymerase chain reaction (RT-PCR) was performed, after isolation of tissue-specific RNAs. These enzymes seem to either have no or very low relative expression and tissue distribution in whole brains.	PMID: 25760036
23597	Tissues were obtained from decapitated C57Bl/6J male mice. In order to qualitatively detect RNA expression, reverse transcription polymerase chain reaction (RT-PCR) was performed, after isolation of tissue-specific RNAs. These enzymes seem to either have no or very low relative expression and tissue distribution in whole brains.	PMID: 25760036
26027	Tissues were obtained from decapitated C57Bl/6J male mice. In order to qualitatively detect RNA expression, reverse transcription polymerase chain reaction (RT-PCR) was performed, after isolation of tissue-specific RNAs. These enzymes seem to either have no or very low relative expression and tissue distribution in whole brains.	PMID: 25760036
28965	Tissues were obtained from decapitated C57Bl/6J male mice. In order to qualitatively detect RNA expression, reverse transcription polymerase chain reaction (RT-PCR) was performed, after isolation of tissue-specific RNAs. These enzymes seem to either have no or very low relative expression and tissue distribution in whole brains.	PMID: 25760036
51703	Tissues were obtained from decapitated C57Bl/6J male mice. In order to qualitatively detect RNA expression, reverse transcription polymerase chain reaction (RT-PCR) was performed, after isolation of tissue-specific RNAs. These enzymes seem to either have no or very low relative expression and tissue distribution in whole brains.	PMID: 25760036
54988	Tissues were obtained from decapitated C57Bl/6J male mice. In order to qualitatively detect RNA expression, reverse transcription polymerase chain reaction (RT-PCR) was performed, after isolation of tissue-specific RNAs. These enzymes seem to either have no or very low relative expression and tissue distribution in whole brains.	PMID: 25760036
55856	Tissues were obtained from decapitated C57Bl/6J male mice. In order to qualitatively detect RNA expression, reverse transcription polymerase chain reaction (RT-PCR) was performed, after isolation of tissue-specific RNAs. These enzymes seem to either have no or very low relative expression and tissue distribution in whole brains.	PMID: 25760036
65985	Tissues were obtained from decapitated C57Bl/6J male mice. In order to qualitatively detect RNA expression, reverse transcription polymerase chain reaction (RT-PCR) was performed, after isolation of tissue-specific RNAs. These enzymes seem to either have no or very low relative expression and tissue distribution in whole brains.	PMID: 25760036
79611	Tissues were obtained from decapitated C57Bl/6J male mice. In order to qualitatively detect RNA expression, reverse transcription polymerase chain reaction (RT-PCR) was performed, after isolation of tissue-specific RNAs. These enzymes seem to either have no or very low relative expression and tissue distribution in whole brains.	PMID: 25760036
80221	Tissues were obtained from decapitated C57Bl/6J male mice. In order to qualitatively detect RNA expression, reverse transcription polymerase chain reaction (RT-PCR) was performed, after isolation of tissue-specific RNAs. These enzymes seem to either have no or very low relative expression and tissue distribution in whole brains.	PMID: 25760036
84532	Tissues were obtained from decapitated C57Bl/6J male mice. In order to qualitatively detect RNA expression, reverse transcription polymerase chain reaction (RT-PCR) was performed, after isolation of tissue-specific RNAs. These enzymes seem to either have no or very low relative expression and tissue distribution in whole brains.	PMID: 25760036
116285	Tissues were obtained from decapitated C57Bl/6J male mice. In order to qualitatively detect RNA expression, reverse transcription polymerase chain reaction (RT-PCR) was performed, after isolation of tissue-specific RNAs. These enzymes seem to either have no or very low relative expression and tissue distribution in whole brains.	PMID: 25760036
117145	Tissues were obtained from decapitated C57Bl/6J male mice. In order to qualitatively detect RNA expression, reverse transcription polymerase chain reaction (RT-PCR) was performed, after isolation of tissue-specific RNAs. These enzymes seem to either have no or very low relative expression and tissue distribution in whole brains.	PMID: 25760036
122970	Tissues were obtained from decapitated C57Bl/6J male mice. In order to qualitatively detect RNA expression, reverse transcription polymerase chain reaction (RT-PCR) was performed, after isolation of tissue-specific RNAs. These enzymes seem to either have no or very low relative expression and tissue distribution in whole brains.	PMID: 25760036
123876	Tissues were obtained from decapitated C57Bl/6J male mice. In order to qualitatively detect RNA expression, reverse transcription polymerase chain reaction (RT-PCR) was performed, after isolation of tissue-specific RNAs. These enzymes seem to either have no or very low relative expression and tissue distribution in whole brains.	PMID: 25760036
197322	Tissues were obtained from decapitated C57Bl/6J male mice. In order to qualitatively detect RNA expression, reverse transcription polymerase chain reaction (RT-PCR) was performed, after isolation of tissue-specific RNAs. These enzymes seem to either have no or very low relative expression and tissue distribution in whole brains.	PMID: 25760036
284486	Tissues were obtained from decapitated C57Bl/6J male mice. In order to qualitatively detect RNA expression, reverse transcription polymerase chain reaction (RT-PCR) was performed, after isolation of tissue-specific RNAs. These enzymes seem to either have no or very low relative expression and tissue distribution in whole brains.	PMID: 25760036
341392	Tissues were obtained from decapitated C57Bl/6J male mice. In order to qualitatively detect RNA expression, reverse transcription polymerase chain reaction (RT-PCR) was performed, after isolation of tissue-specific RNAs. These enzymes seem to either have no or very low relative expression and tissue distribution in whole brains.	PMID: 25760036
348158	Tissues were obtained from decapitated C57Bl/6J male mice. In order to qualitatively detect RNA expression, reverse transcription polymerase chain reaction (RT-PCR) was performed, after isolation of tissue-specific RNAs. These enzymes seem to either have no or very low relative expression and tissue distribution in whole brains.	PMID: 25760036
376497	Tissues were obtained from decapitated C57Bl/6J male mice. In order to qualitatively detect RNA expression, reverse transcription polymerase chain reaction (RT-PCR) was performed, after isolation of tissue-specific RNAs. These enzymes seem to either have no or very low relative expression and tissue distribution in whole brains.	PMID: 25760036
641371	Tissues were obtained from decapitated C57Bl/6J male mice. In order to qualitatively detect RNA expression, reverse transcription polymerase chain reaction (RT-PCR) was performed, after isolation of tissue-specific RNAs. These enzymes seem to either have no or very low relative expression and tissue distribution in whole brains.	PMID: 25760036
2632	Metabolic unit: glycogen synthesis, cytosol. In astrocytes, glucose is used for synthesis of glycogen; glycolysis; lactic acid production. The brain tissue contains 3 to 12 μmol glycogen/gWW, which is exclusively stored in astrocytes.	reviewed in PMID: 16212146 and PMID: 23921897
5834	Glycogen phosphorylase is exclusively localised in astrocytes and the ependymal cells of the CNS (PMID: 9298844).
6518	GLUT5 is primarily localised on microglia.	George J. Siegel, R. W. A., Scott T. Brady, Donald L. Price (2006) Basic neurochemistry: molecular, cellular and medical aspects. 7th edition.Elsevier publication.
2670	Glial fibrillary acidic protein (GFAP) is a non-metabolic protein, which is not expressed in neurons.	PMID: 15888489
1586	Fresh human temporal lobe biopsies showed that P450C17 (CYP17A1) and SULT2 are not expressed at the mRNA level and no activity was detected.	reviewed in Handbook of Neurochemistry and Molecular Neurobiology: Neural Lipids, Volume 14, Lajtha et al., 2009
10165	During the first weeks of life, both isoforms of AGC1 (citrin and aralar) are detected in the human brain. However, after maturation, only aralar can be detected. Aralar and citrin are electrogenic and unidirectional. Using the mitochondrial electrochemical gradient, they transport a protonated glutamate into the mitochondria, in exchange for an aspartate anion.	reviewed in PMID: 24883315
57030	DNs express VGLUT2, but not VGLUT1 or VGLUT3	PMID: 15009640
246213	DNs express VGLUT2, but not VGLUT1 or VGLUT3	PMID: 15009640
2571	DNs are negative for GAD65 and GAD67. This reaction requires either 2572 or 2571, but both are inactive in DNs.	PMID: 15009640
2572	DNs are negative for GAD65 and GAD67. This reaction requires either 2572 or 2571, but both are inactive in DNs.	PMID: 15009640
26227	3-phoshphoglycerate dehydrogenase is only active in astrocytes and not in neurons.	reviewed in PMID: 18070347
7299	[1] RPKM <0.1 for SN, caudate, and putamen [2] tyrosinase was not detected in human SN ( immunohistochemistry and Western blot analysis)	[1] GTExPortal [2] PMID : 17982878
134526	[1] RPKM <0.1 for SN, caudate, and putamen [2] ACOT12: 0% relative tissue distribution in C57Bl/6J male mice whole brains. Tissues were obtained from decapitated C57Bl/6J male mice. In order to qualitatively detect RNA expression, reverse transcription polymerase chain reaction (RT-PCR) was performed, after isolation of tissue-specific RNAs. These enzymes seem to either have no or very low relati…	[1] GTExPortal; [2] PMID: 25760036
5091	[1] pyruvate carboxylase is a glia-specific enzyme and neurons lack this enzyme [2] pyruvate carboxylase is exclusively an astrocytic enzyme. Nevertheless, this enzyme is unlikely to be of quantitative importance. [3] This enzyme requires the expression of only one gene product (human proteomic data). In human neurons in vivo, the flux through pyruvate carboxylase is 0 (PMID: 11404227).	[1] PMID: 11746399 [2] reviewed in PMID: 24883315 [3] 24449343
277	Inactive based on its absence in the brain (Human Protein Atlas) and its absence in all input gene lists of this study.	PMID: 25613900
278	Inactive based on its absence in the brain (Human Protein Atlas) and its absence in all input gene lists of this study.	PMID: 25613900
7364	Inactive based on its absence in the brain (Human Protein Atlas) and its absence in all input gene lists of this study.	PMID: 25613900
7365	Inactive based on its absence in the brain (Human Protein Atlas) and its absence in all input gene lists of this study.	PMID: 25613900
9426	Inactive based on its absence in the brain (Human Protein Atlas) and its absence in all input gene lists of this study.	PMID: 25613900
10720	Inactive based on its absence in the brain (Human Protein Atlas) and its absence in all input gene lists of this study.	PMID: 25613900
54575	Inactive based on its absence in the brain (Human Protein Atlas) and its absence in all input gene lists of this study.	PMID: 25613900
54577	Inactive based on its absence in the brain (Human Protein Atlas) and its absence in all input gene lists of this study.	PMID: 25613900
54579	Inactive based on its absence in the brain (Human Protein Atlas) and its absence in all input gene lists of this study.	PMID: 25613900
54657	Inactive based on its absence in the brain (Human Protein Atlas) and its absence in all input gene lists of this study.	PMID: 25613900
64711	Inactive based on its absence in the brain (Human Protein Atlas) and its absence in all input gene lists of this study.	PMID: 25613900
91227	Inactive based on its absence in the brain (Human Protein Atlas) and its absence in all input gene lists of this study.	PMID: 25613900
94033	Inactive based on its absence in the brain (Human Protein Atlas) and its absence in all input gene lists of this study.	PMID: 25613900
114770	Inactive based on its absence in the brain (Human Protein Atlas) and its absence in all input gene lists of this study.	PMID: 25613900
116085	Inactive based on its absence in the brain (Human Protein Atlas) and its absence in all input gene lists of this study.	PMID: 25613900
116179	Inactive based on its absence in the brain (Human Protein Atlas) and its absence in all input gene lists of this study.	PMID: 25613900
124975	Inactive based on its absence in the brain (Human Protein Atlas) and its absence in all input gene lists of this study.	PMID: 25613900
125206	Inactive based on its absence in the brain (Human Protein Atlas) and its absence in all input gene lists of this study.	PMID: 25613900
133688	Inactive based on its absence in the brain (Human Protein Atlas) and its absence in all input gene lists of this study.	PMID: 25613900
153201	Inactive based on its absence in the brain (Human Protein Atlas) and its absence in all input gene lists of this study.	PMID: 25613900
155184	Inactive based on its absence in the brain (Human Protein Atlas) and its absence in all input gene lists of this study.	PMID: 25613900
158835	Inactive based on its absence in the brain (Human Protein Atlas) and its absence in all input gene lists of this study.	PMID: 25613900
203611	Inactive based on its absence in the brain (Human Protein Atlas) and its absence in all input gene lists of this study.	PMID: 25613900
253175	Inactive based on its absence in the brain (Human Protein Atlas) and its absence in all input gene lists of this study.	PMID: 25613900
266740	Inactive based on its absence in the brain (Human Protein Atlas) and its absence in all input gene lists of this study.	PMID: 25613900
338599	Inactive based on its absence in the brain (Human Protein Atlas) and its absence in all input gene lists of this study.	PMID: 25613900
339221	Inactive based on its absence in the brain (Human Protein Atlas) and its absence in all input gene lists of this study.	PMID: 25613900
348932	Inactive based on its absence in the brain (Human Protein Atlas) and its absence in all input gene lists of this study.	PMID: 25613900
360203	Inactive based on its absence in the brain (Human Protein Atlas) and its absence in all input gene lists of this study.	PMID: 25613900
389015	Inactive based on its absence in the brain (Human Protein Atlas) and its absence in all input gene lists of this study.	PMID: 25613900
441282	Inactive based on its absence in the brain (Human Protein Atlas) and its absence in all input gene lists of this study.	PMID: 25613900
646486	Inactive based on its absence in the brain (Human Protein Atlas) and its absence in all input gene lists of this study.	PMID: 25613900
653598	Inactive based on its absence in the brain (Human Protein Atlas) and its absence in all input gene lists of this study.	PMID: 25613900
728441	Inactive based on its absence in the brain (Human Protein Atlas) and its absence in all input gene lists of this study.	PMID: 25613900
100137049	Inactive based on its absence in the brain (Human Protein Atlas) and its absence in all input gene lists of this study.	PMID: 25613900
100526794	Inactive based on its absence in the brain (Human Protein Atlas) and its absence in all input gene lists of this study.	PMID: 25613900
100529261	Inactive based on its absence in the brain (Human Protein Atlas) and its absence in all input gene lists of this study.	PMID: 25613900
102724197	Inactive based on its absence in the brain (Human Protein Atlas) and its absence in all input gene lists of this study.	PMID: 25613900
37	Unique asynaptic gene.	PMID: 24708184; PMID: 19638972
230	Unique asynaptic gene.	PMID: 24708184; PMID: 19638972
549	Unique asynaptic gene.	PMID: 24708184; PMID: 19638972
1200	Unique asynaptic gene.	PMID: 24708184; PMID: 19638972
1786	Unique asynaptic gene.	PMID: 24708184; PMID: 19638972
2098	Unique asynaptic gene.	PMID: 24708184; PMID: 19638972
2517	Unique asynaptic gene.	PMID: 24708184; PMID: 19638972
2519	Unique asynaptic gene.	PMID: 24708184; PMID: 19638972
3163	Unique asynaptic gene.	PMID: 24708184; PMID: 19638972
4249	Unique asynaptic gene.	PMID: 24708184; PMID: 19638972
5290	Unique asynaptic gene.	PMID: 24708184; PMID: 19638972
5837	Unique asynaptic gene.	PMID: 24708184; PMID: 19638972
6511	Unique asynaptic gene.	PMID: 24708184; PMID: 19638972
7363	Unique asynaptic gene.	PMID: 24708184; PMID: 19638972
7366	Unique asynaptic gene.	PMID: 24708184; PMID: 19638972
7367	Unique asynaptic gene.	PMID: 24708184; PMID: 19638972
9152	Unique asynaptic gene.	PMID: 24708184; PMID: 19638972
10026	Unique asynaptic gene.	PMID: 24708184; PMID: 19638972
10402	Unique asynaptic gene.	PMID: 24708184; PMID: 19638972
10728	Unique asynaptic gene.	PMID: 24708184; PMID: 19638972
10846	Unique asynaptic gene.	PMID: 24708184; PMID: 19638972
10858	Unique asynaptic gene.	PMID: 24708184; PMID: 19638972
10999	Unique asynaptic gene.	PMID: 24708184; PMID: 19638972
11041	Unique asynaptic gene.	PMID: 24708184; PMID: 19638972
11112	Unique asynaptic gene.	PMID: 24708184; PMID: 19638972
22934	Unique asynaptic gene.	PMID: 24708184; PMID: 19638972
25796	Unique asynaptic gene.	PMID: 24708184; PMID: 19638972
26229	Unique asynaptic gene.	PMID: 24708184; PMID: 19638972
51727	Unique asynaptic gene.	PMID: 24708184; PMID: 19638972
54490	Unique asynaptic gene.	PMID: 24708184; PMID: 19638972
55163	Unique asynaptic gene.	PMID: 24708184; PMID: 19638972
60559	Unique asynaptic gene.	PMID: 24708184; PMID: 19638972
84890	Unique asynaptic gene.	PMID: 24708184; PMID: 19638972
124583	Unique asynaptic gene.	PMID: 24708184; PMID: 19638972
5409	Dopamine can be converted to norepinephrine or to epinephrine in catecholaminergic neurons and in astrocytes.	reviewed in PMID: 18070347
26002	Dopamine can be converted to norepinephrine or to epinephrine in catecholaminergic neurons and in astrocytes.	reviewed in PMID: 18070347
1621	Dopamine can be converted to norepinephrine or to epinephrine in catecholaminergic neurons and in astrocytes.	reviewed in PMID: 18070347
2752	Using ultrastructural immunocytochemistry, glutamine synthetase distribution was determined in rat brains, with reaction products exclusively located in astrocytes	PMID: 31966
51557	Using ultrastructural immunocytochemistry, glutamine synthetase distribution was determined in rat brains, with reaction products exclusively located in astrocytes	PMID: 31966
57468	Nigral dopaminergic neurons don't express KCC2, which is a neuron-specific K+Cl- cotransporter, responsible for creating an inward chloride gradient by extruding intracellular chloride.	reviewed in PMID: 17499115
4843	Inducible nitric oxide synthase (NOS2) is only expressed in glial cells in the SN of human control and PD patients.	PMID: 8737406
26227	Unlike astrocytes, neurons are unable to convert glucose to serine, as they do not express the rate-limiting enzyme 3-phosphoglycerate dehydrogenase	reviewed in PMID: 24992464
55808	The sialytransferase ST6GalNAc1 gene is expressed in many types of epithelial cancers (e.g. colon, gastric, breast, lung, oesophageal, prostate, and endometrial cancer).	PMID: 26927062

## Sheet: rxns2remove
rxns	EX_DM_SinkRxns	description	rxn formula	notes	references	other
34DHPHAMT		3,4-Dihydroxyphenylacetate:amet O-methyltransferase	34dhpha[c] + amet[c] -> h[c] + ahcys[c] + homoval[c]	COMT, astrocytes
ADNt5le		adenosine transport (1:2 Na/Adn cotransport)	2 na1[e] + adn[e] -> 2 na1[c] + adn[c]
ADRNLPVESSEC		Adrenaline secretion via secretory vesicle (ATP driven)	h2o[c] + atp[c] + adrnl[c] -> h[c] + adp[c] + pi[c] + adrnl[e]	adrenergic neurons
ASP1DC				DNs are negative for GAD65 and GAD67. This reaction requires 2571, which is inactive in DNs.	PMID: 15009640
biomass_reaction				Recon3 biomass reactions are omitted from the models
biomass_maintenance				Recon3 biomass reactions are omitted from the models
biomass_maintenance_noTrTr				Recon3 biomass reactions are omitted from the models
C3STKR2r				Using RT-PCR and the quantification of the production of neurosteroids, it was found that highly purified neurons from neonatal rat cerebral cortex do not express HSD17B nor produce testosterone.	PMID: 10433246
CYSTALArBATtc		transport of L-Cystine into the cell in exchange for L-Alanine by b0,+AT transporter at the apical surfaces of the membranes of small intestine and renal cells.	ala_L[c] + Lcystin[e] -> ala_L[e] + Lcystin[c]
CYSTLEUrBATtc		transport of L-Cystine into the cell in exchange for L-Leucine by b0,+AT transporter at the apical surfaces of the membranes of small intestine and renal cells.	Lcystin[e] + leu_L[c] -> Lcystin[c] + leu_L[e]
CYTDt2r		cytidine transport in via proton symport, reversible	h[e] + cytd[e] <=> h[c] + cytd[c]
CYTDt4		cytidine transport in via sodium symport	na1[e] + cytd[e] -> na1[c] + cytd[c]
CYTDt5le		cytidine transport (1:2 Na/cytd cotransport)	2 na1[e] + cytd[e] -> 2 na1[c] + cytd[c]
DESAT18_10				The brain has a limited capacity for fatty acid synthesis. For example arachidonic acid (C20:4, w6), docosahexaenoic acid (C22:6, w3), eicosapentaenoic acid (C20:5, w3), linoleic acid (C18:2, w6), and a-linolenic acid (C18:3, w3) cannot be synthesised and must hence be taken up from the extracellular environment.	reviewed in Neural Metabolism In Vivo, Springer, Choi et al., 2012
DESAT18_6				The brain has a limited capacity for fatty acid synthesis. For example arachidonic acid (C20:4, w6), docosahexaenoic acid (C22:6, w3), eicosapentaenoic acid (C20:5, w3), linoleic acid (C18:2, w6), and a-linolenic acid (C18:3, w3) cannot be synthesised and must hence be taken up from the extracellular environment.	reviewed in Neural Metabolism In Vivo, Springer, Choi et al., 2012
DESAT18_7				The brain has a limited capacity for fatty acid synthesis. For example arachidonic acid (C20:4, w6), docosahexaenoic acid (C22:6, w3), eicosapentaenoic acid (C20:5, w3), linoleic acid (C18:2, w6), and a-linolenic acid (C18:3, w3) cannot be synthesised and must hence be taken up from the extracellular environment.	reviewed in Neural Metabolism In Vivo, Springer, Choi et al., 2012
DESAT18_8				The brain has a limited capacity for fatty acid synthesis. For example arachidonic acid (C20:4, w6), docosahexaenoic acid (C22:6, w3), eicosapentaenoic acid (C20:5, w3), linoleic acid (C18:2, w6), and a-linolenic acid (C18:3, w3) cannot be synthesised and must hence be taken up from the extracellular environment.	reviewed in Neural Metabolism In Vivo, Springer, Choi et al., 2012
DESAT18_9				The brain has a limited capacity for fatty acid synthesis. For example arachidonic acid (C20:4, w6), docosahexaenoic acid (C22:6, w3), eicosapentaenoic acid (C20:5, w3), linoleic acid (C18:2, w6), and a-linolenic acid (C18:3, w3) cannot be synthesised and must hence be taken up from the extracellular environment.	reviewed in Neural Metabolism In Vivo, Springer, Choi et al., 2012
DESAT20_1				The brain has a limited capacity for fatty acid synthesis. For example arachidonic acid (C20:4, w6), docosahexaenoic acid (C22:6, w3), eicosapentaenoic acid (C20:5, w3), linoleic acid (C18:2, w6), and a-linolenic acid (C18:3, w3) cannot be synthesised and must hence be taken up from the extracellular environment.	reviewed in Neural Metabolism In Vivo, Springer, Choi et al., 2012
DESAT20_2				The brain has a limited capacity for fatty acid synthesis. For example arachidonic acid (C20:4, w6), docosahexaenoic acid (C22:6, w3), eicosapentaenoic acid (C20:5, w3), linoleic acid (C18:2, w6), and a-linolenic acid (C18:3, w3) cannot be synthesised and must hence be taken up from the extracellular environment.	reviewed in Neural Metabolism In Vivo, Springer, Choi et al., 2012
DESAT22_2p				The brain has a limited capacity for fatty acid synthesis. For example arachidonic acid (C20:4, w6), docosahexaenoic acid (C22:6, w3), eicosapentaenoic acid (C20:5, w3), linoleic acid (C18:2, w6), and a-linolenic acid (C18:3, w3) cannot be synthesised and must hence be taken up from the extracellular environment.	reviewed in Neural Metabolism In Vivo, Springer, Choi et al., 2012
DHEASULT				Fresh human temporal lobe biopsies showed that P450C17 (CYP17A1) and SULT2 are not expressed at the mRNA level and no activity was detected. SULT2 converts DHEA to DHEAS.	reviewed in Handbook of Neurochemistry and Molecular Neurobiology: Neural Lipids, Volume 14, Lajtha et al., 2009
EX_adrnl[e]		Adrenaline exchange	adrnl[e] <=>	adrenergic neurons
EX_glygn2[e]				Glycogen is almost exclusively localised in astrocytes (PMID: 17965648).
EX_glygn4[e]				Glycogen is almost exclusively localised in astrocytes (PMID: 17965648).
EX_glygn5[e]				Glycogen is almost exclusively localised in astrocytes (PMID: 17965648).
EX_lac_D[e]				The L-lactate is the optical isomer produced during human metabolism. D-lactate is a by-product of bacterial metabolism.
EX_Lcystin[e]				Only astrocytes can take up cystine from the blood.	reviewed in PMID: 18070347
EX_nrpphr[e]		Norepinephrine exchange	nrpphr[e] <=>	noradrenergic neurons
FBP26				Phosphofructokinase B3 (PFKB3) is a rate-limiting enzyme of glycolysis. Despite being translated in neurons, it is ubiquitylated, then degraded by the proteasome, as opposed to astrocytes.	reviewed in PMID: 24300239 and in PMID: 23921897
G3PD1				The glycerol-3-phosate formation reaction is mitochondrial in neurons and cytosolic in astrocytes.	reviewed in PMID: 18070347
GCC2am				Glycine cleavage, which is located mitochondrially, is exclusively active in astrocytes.	reviewed in PMID: 18070347
GCC2bim				Glycine cleavage, which is located mitochondrially, is exclusively active in astrocytes.	reviewed in PMID: 18070347
GCC2cm				Glycine cleavage, which is located mitochondrially, is exclusively active in astrocytes.	reviewed in PMID: 18070347
GCCam				Glycine cleavage, which is located mitochondrially, is exclusively active in astrocytes.	reviewed in PMID: 18070347
GCCbim				Glycine cleavage, which is located mitochondrially, is exclusively active in astrocytes.	reviewed in PMID: 18070347
GCCcm				Glycine cleavage, which is located mitochondrially, is exclusively active in astrocytes.	reviewed in PMID: 18070347
GGNG				Metabolic unit: glycogen synthesis, cytosol. In astrocytes, glucose is used for synthesis of glycogen; glycolysis; lactic acid production. The brain tissue contains 3 to 12 μmol glycogen/gWW, which is exclusively stored in astrocytes.	reviewed in PMID: 16212146 and PMID: 23921897
GLBRAN				Metabolic unit: glycogen synthesis, cytosol. In astrocytes, glucose is used for synthesis of glycogen; glycolysis; lactic acid production. The brain tissue contains 3 to 12 μmol glycogen/gWW, which is exclusively stored in astrocytes.	reviewed in PMID: 16212146 and PMID: 23921897
GLGNS1				Metabolic unit: glycogen synthesis, cytosol. In astrocytes, glucose is used for synthesis of glycogen; glycolysis; lactic acid production. The brain tissue contains 3 to 12 μmol glycogen/gWW, which is exclusively stored in astrocytes. Although neurons have the ability to synthesise glycogen, this synthesis is inhibited, as its activation leads to apoptosis.	reviewed in PMID: 16212146 and PMID: 23921897 and reviewed in PMID: 17965648
GLNS				[1] Brain glutamine synthesis only takes place in astrocytes, making them indispensable for the metabolism of ammonia and the neurotransmitters, glutamic acid and γ-aminobutyric acid.[2] In astrocytes, glutamate is converted to glutamine by ATP-dependent glutamine synthase. .	[1] PMID : 31966 [2] reviewed in PMID: 24883315
GLPASE1				Glycogen phosphorylase is exclusively localised in astrocytes and the ependymal cells of the CNS (PMID: 9298844).
GLUDC				DNs are negative for GAD65 and GAD67. This reaction requires either 2572 or 2571, but both are inactive in DNs.	PMID: 15009640
GSNt2r		guanosine transport in via proton symport reversible	h[e] + gsn[e] <=> h[c] + gsn[c]
GSNt5le		guanosine transport in via sodium (1:2) symport	2 na1[e] + gsn[e] -> 2 na1[c] + gsn[c]
HMR_1500				Using RT-PCR and the quantification of the production of neurosteroids, it was found that highly purified neurons from neonatal rat cerebral cortex do not express HSD17B nor produce testosterone.	PMID: 10433246
HMR_1509				Using RT-PCR and the quantification of the production of neurosteroids, it was found that highly purified neurons from neonatal rat cerebral cortex do not express HSD17B nor produce testosterone.	PMID: 10433246
HMR_1547				Using RT-PCR and the quantification of the production of neurosteroids, it was found that highly purified neurons from neonatal rat cerebral cortex do not express HSD17B nor produce testosterone.	PMID: 10433246
HMR_1552				Using RT-PCR and the quantification of the production of neurosteroids, it was found that highly purified neurons from neonatal rat cerebral cortex do not express HSD17B nor produce testosterone.	PMID: 10433246
HMR_1644				Using RT-PCR and the quantification of the production of neurosteroids, it was found that highly purified neurons from neonatal rat cerebral cortex do not express HSD17B nor produce testosterone.	PMID: 10433246
HMR_1706				Using RT-PCR and the quantification of the production of neurosteroids, it was found that highly purified neurons from neonatal rat cerebral cortex do not express HSD17B nor produce testosterone.	PMID: 10433246
HMR_1708				Using RT-PCR and the quantification of the production of neurosteroids, it was found that highly purified neurons from neonatal rat cerebral cortex do not express HSD17B nor produce testosterone.	PMID: 10433246
HMR_1934				Fresh human temporal lobe biopsies showed that P450C17 (CYP17A1) and SULT2 are not expressed at the mRNA level and no activity was detected.	reviewed in Handbook of Neurochemistry and Molecular Neurobiology: Neural Lipids, Volume 14, Lajtha et al., 2009
HMR_1948				Fresh human temporal lobe biopsies showed that P450C17 (CYP17A1) and SULT2 are not expressed at the mRNA level and no activity was detected.	reviewed in Handbook of Neurochemistry and Molecular Neurobiology: Neural Lipids, Volume 14, Lajtha et al., 2009
HMR_1962				Fresh human temporal lobe biopsies showed that P450C17 (CYP17A1) and SULT2 are not expressed at the mRNA level and no activity was detected.	reviewed in Handbook of Neurochemistry and Molecular Neurobiology: Neural Lipids, Volume 14, Lajtha et al., 2009
HMR_1982				Fresh human temporal lobe biopsies showed that P450C17 (CYP17A1) and SULT2 are not expressed at the mRNA level and no activity was detected.	reviewed in Handbook of Neurochemistry and Molecular Neurobiology: Neural Lipids, Volume 14, Lajtha et al., 2009
HMR_1992				Fresh human temporal lobe biopsies showed that P450C17 (CYP17A1) and SULT2 are not expressed at the mRNA level and no activity was detected.	reviewed in Handbook of Neurochemistry and Molecular Neurobiology: Neural Lipids, Volume 14, Lajtha et al., 2009
HMR_2217				Using RT-PCR and the quantification of the production of neurosteroids, it was found that highly purified neurons from neonatal rat cerebral cortex do not express HSD17B nor produce testosterone.	PMID: 10433246
HMR_2260				Using RT-PCR and the quantification of the production of neurosteroids, it was found that highly purified neurons from neonatal rat cerebral cortex do not express HSD17B nor produce testosterone.	PMID: 10433246
HMR_2264				Using RT-PCR and the quantification of the production of neurosteroids, it was found that highly purified neurons from neonatal rat cerebral cortex do not express HSD17B nor produce testosterone.	PMID: 10433246
HMR_2268				Using RT-PCR and the quantification of the production of neurosteroids, it was found that highly purified neurons from neonatal rat cerebral cortex do not express HSD17B nor produce testosterone.	PMID: 10433246
HMR_2334				Using RT-PCR and the quantification of the production of neurosteroids, it was found that highly purified neurons from neonatal rat cerebral cortex do not express HSD17B nor produce testosterone.	PMID: 10433246
HMR_2343				Using RT-PCR and the quantification of the production of neurosteroids, it was found that highly purified neurons from neonatal rat cerebral cortex do not express HSD17B nor produce testosterone.	PMID: 10433246
HMR_2348				Using RT-PCR and the quantification of the production of neurosteroids, it was found that highly purified neurons from neonatal rat cerebral cortex do not express HSD17B nor produce testosterone.	PMID: 10433246
HMR_2354				Using RT-PCR and the quantification of the production of neurosteroids, it was found that highly purified neurons from neonatal rat cerebral cortex do not express HSD17B nor produce testosterone.	PMID: 10433246
HMR_2362				Using RT-PCR and the quantification of the production of neurosteroids, it was found that highly purified neurons from neonatal rat cerebral cortex do not express HSD17B nor produce testosterone.	PMID: 10433246
HMR_2434				Using RT-PCR and the quantification of the production of neurosteroids, it was found that highly purified neurons from neonatal rat cerebral cortex do not express HSD17B nor produce testosterone.	PMID: 10433246
HMR_2533				Using RT-PCR and the quantification of the production of neurosteroids, it was found that highly purified neurons from neonatal rat cerebral cortex do not express HSD17B nor produce testosterone.	PMID: 10433246
HMR_2541				Using RT-PCR and the quantification of the production of neurosteroids, it was found that highly purified neurons from neonatal rat cerebral cortex do not express HSD17B nor produce testosterone.	PMID: 10433246
HMR_6359		HMR_6359	2 na1[e] + dgsn[e] -> 2 na1[c] + dgsn[c]
HMR_6362		HMR_6362	2 na1[e] + duri[e] -> 2 na1[c] + duri[c]
HMR_6363		HMR_6363	2 na1[e] + dad_2[e] -> 2 na1[c] + dad_2[c]
HMR_6364		HMR_6364	2 na1[e] + dcyt[e] -> 2 na1[c] + dcyt[c]
HMR_6365		HMR_6365	2 na1[e] + din[e] -> 2 na1[c] + din[c]
HSD17B1				Using RT-PCR and the quantification of the production of neurosteroids, it was found that highly purified neurons from neonatal rat cerebral cortex do not express HSD17B nor produce testosterone.	PMID: 10433246
HSD17B2r				Using RT-PCR and the quantification of the production of neurosteroids, it was found that highly purified neurons from neonatal rat cerebral cortex do not express HSD17B nor produce testosterone.	PMID: 10433246
HSD17B3r				Using RT-PCR and the quantification of the production of neurosteroids, it was found that highly purified neurons from neonatal rat cerebral cortex do not express HSD17B nor produce testosterone.	PMID: 10433246
HSD17B42x				Using RT-PCR and the quantification of the production of neurosteroids, it was found that highly purified neurons from neonatal rat cerebral cortex do not express HSD17B nor produce testosterone.	PMID: 10433246
HSD17B4x				Using RT-PCR and the quantification of the production of neurosteroids, it was found that highly purified neurons from neonatal rat cerebral cortex do not express HSD17B nor produce testosterone.	PMID: 10433246
HSD17B7r				Using RT-PCR and the quantification of the production of neurosteroids, it was found that highly purified neurons from neonatal rat cerebral cortex do not express HSD17B nor produce testosterone.	PMID: 10433246
HSD17B8r				Using RT-PCR and the quantification of the production of neurosteroids, it was found that highly purified neurons from neonatal rat cerebral cortex do not express HSD17B nor produce testosterone.	PMID: 10433246
HSD17B9r				Using RT-PCR and the quantification of the production of neurosteroids, it was found that highly purified neurons from neonatal rat cerebral cortex do not express HSD17B nor produce testosterone.	PMID: 10433246
INSt2		inosine transport in via proton symport, reversible	h[e] + ins[e] <=> h[c] + ins[c]
INSt5le		inosine transport in via sodium (1:2) symport	2 na1[e] + ins[e] -> 2 na1[c] + ins[c]
NRPPHRVESSEC		Noradrenaline secretion via secretory vesicle (ATP driven)	h2o[c] + atp[c] + nrpphr[c] -> h[c] + adp[c] + pi[c] + nrpphr[e]	noradrenergic neurons
ORNALArBATtc		transport of L-Ornithine into the cell in exchange for L-Alanine by b0,+AT transporter at the apical surfaces of the membranes of small intestine and renal cells.	ala_L[c] + orn[e] -> orn[c] + ala_L[e]
ORNLEUrBATtc		transport of L-Ornithine into the cell in exchange for L-Leucine by b0,+AT transporter at the apical surfaces of the membranes of small intestine and renal cells.	orn[e] + leu_L[c] -> orn[c] + leu_L[e]
P45017A2r				Fresh human temporal lobe biopsies showed that P450C17 (CYP17A1) and SULT2 are not expressed at the mRNA level and no activity was detected.	reviewed in Handbook of Neurochemistry and Molecular Neurobiology: Neural Lipids, Volume 14, Lajtha et al., 2009
P45017A3r				Fresh human temporal lobe biopsies showed that P450C17 (CYP17A1) and SULT2 are not expressed at the mRNA level and no activity was detected.	reviewed in Handbook of Neurochemistry and Molecular Neurobiology: Neural Lipids, Volume 14, Lajtha et al., 2009
P45017A4r				Fresh human temporal lobe biopsies showed that P450C17 (CYP17A1) and SULT2 are not expressed at the mRNA level and no activity was detected.	reviewed in Handbook of Neurochemistry and Molecular Neurobiology: Neural Lipids, Volume 14, Lajtha et al., 2009
P45019A1r				Fresh human temporal lobe biopsies showed that P450C17 (CYP17A1) and SULT2 are not expressed at the mRNA level and no activity was detected.	reviewed in Handbook of Neurochemistry and Molecular Neurobiology: Neural Lipids, Volume 14, Lajtha et al., 2009
PCm				[1] pyruvate carboxylase is a glia-specific enzyme and neurons lack this enzyme [2] pyruvate carboxylase is exclusively an astrocytic enzyme. Nevertheless, this enzyme is unlikely to be of quantitative importance. [3] This enzyme requires the expression of only one gene product (human proteomic data). In human neurons in vivo, the flux through pyruvate carboxylase is 0 (PMID: 11404227).	[1] PMID: 11746399 [2] reviewed in PMID: 24883315 [3] 24449343
PFK26				Phosphofructokinase B3 (PFKB3) is a rate-limiting enzyme of glycolysis. Despite being translated in neurons, it is ubiquitylated, then degraded by the proteasome, as opposed to astrocytes.	reviewed in PMID: 24300239 and in PMID: 23921897
PGCD	active in iDopa			3-phoshphoglycerate dehydrogenase is only active in astrocytes and not in neurons.		reviewed in PMID: 18070347
r0062				[1] RPKM <0.1 for SN, caudate, and putamen [2] ACOT12: 0% relative tissue distribution in C57Bl/6J male mice whole brains	[1] GTExPortal; [2] PMID: 25760036
r0817		Amino Acid-Polyamine-Organocation (APC) TCDB:2.A.3.3.2	citr_L[c] <=> citr_L[e]
r1043		Concentrative Nucleoside Transporter (CNT) TCDB:2.A.41.2.3	na1[e] + dad_2[e] -> na1[c] + dad_2[c]
r1044		Concentrative Nucleoside Transporter (CNT) TCDB:2.A.41.2.3	na1[e] + dcyt[e] -> na1[c] + dcyt[c]
r1135				Using RT-PCR and the quantification of the production of neurosteroids, it was found that highly purified neurons from neonatal rat cerebral cortex do not express HSD17B nor produce testosterone.	PMID: 10433246
r2447		Concentrative Nucleoside Transporter (CNT) TCDB:2.A.41.2.3	na1[e] + duri[e] -> na1[c] + duri[c]
RE1096R				Fresh human temporal lobe biopsies showed that P450C17 (CYP17A1) and SULT2 are not expressed at the mRNA level and no activity was detected.	reviewed in Handbook of Neurochemistry and Molecular Neurobiology: Neural Lipids, Volume 14, Lajtha et al., 2009
RE1099C				Fresh human temporal lobe biopsies showed that P450C17 (CYP17A1) and SULT2 are not expressed at the mRNA level and no activity was detected.	reviewed in Handbook of Neurochemistry and Molecular Neurobiology: Neural Lipids, Volume 14, Lajtha et al., 2009
RE1134R				Fresh human temporal lobe biopsies showed that P450C17 (CYP17A1) and SULT2 are not expressed at the mRNA level and no activity was detected.	reviewed in Handbook of Neurochemistry and Molecular Neurobiology: Neural Lipids, Volume 14, Lajtha et al., 2009
RE1135C				Fresh human temporal lobe biopsies showed that P450C17 (CYP17A1) and SULT2 are not expressed at the mRNA level and no activity was detected.	reviewed in Handbook of Neurochemistry and Molecular Neurobiology: Neural Lipids, Volume 14, Lajtha et al., 2009
RE2122C		RE2122	amet[c] + 34dhphe[c] -> h[c] + ahcys[c] + CE2176[c]	COMT, astrocytes
RE2768R				Fresh human temporal lobe biopsies showed that P450C17 (CYP17A1) and SULT2 are not expressed at the mRNA level and no activity was detected.	reviewed in Handbook of Neurochemistry and Molecular Neurobiology: Neural Lipids, Volume 14, Lajtha et al., 2009
RE2782C				Fresh human temporal lobe biopsies showed that P450C17 (CYP17A1) and SULT2 are not expressed at the mRNA level and no activity was detected.	reviewed in Handbook of Neurochemistry and Molecular Neurobiology: Neural Lipids, Volume 14, Lajtha et al., 2009
RE3233G				[1] RPKM <0.1 for SN, caudate, and putamen [2] tyrosinase was not detected in human SN ( immunohistochemistry and Western blot analysis)	[1] GTExPortal [2] PMID : 17982878
RE3233L				[1] RPKM <0.1 for SN, caudate, and putamen [2] tyrosinase was not detected in human SN ( immunohistochemistry and Western blot analysis)	[1] GTExPortal [2] PMID : 17982878
RE3338C				Using RT-PCR and the quantification of the production of neurosteroids, it was found that highly purified neurons from neonatal rat cerebral cortex do not express HSD17B nor produce testosterone.	PMID: 10433246
RE3340C				Using RT-PCR and the quantification of the production of neurosteroids, it was found that highly purified neurons from neonatal rat cerebral cortex do not express HSD17B nor produce testosterone.	PMID: 10433246
RE3448C				Using RT-PCR and the quantification of the production of neurosteroids, it was found that highly purified neurons from neonatal rat cerebral cortex do not express HSD17B nor produce testosterone.	PMID: 10433246
RE3564C				Using RT-PCR and the quantification of the production of neurosteroids, it was found that highly purified neurons from neonatal rat cerebral cortex do not express HSD17B nor produce testosterone.	PMID: 10433246
RE3627C				Using RT-PCR and the quantification of the production of neurosteroids, it was found that highly purified neurons from neonatal rat cerebral cortex do not express HSD17B nor produce testosterone.	PMID: 10433246
T4HCINNOX				[1] RPKM <0.1 for SN, caudate, and putamen [2] tyrosinase was not detected in human SN ( immunohistochemistry and Western blot analysis)	[1] GTExPortal [2] PMID : 17982878
THMDt2r		thymidine transport in via proton symport reversible	h[e] + thymd[e] <=> h[c] + thymd[c]
THMDt4		thymidine transport in via sodium symport	na1[e] + thymd[e] -> na1[c] + thymd[c]
THMDt5le		thymidine transport (1:2 Na/Thymd cotransport)	2 na1[e] + thymd[e] -> 2 na1[c] + thymd[c]
	TYRDOPO				[1] RPKM <0.1 for SN, caudate, and putamen [2] tyrosinase was not detected in human SN ( immunohistochemistry and Western blot analysis)	[1] GTExPortal [2] PMID : 17982878
	TYRDOPO3				[1] RPKM <0.1 for SN, caudate, and putamen [2] tyrosinase was not detected in human SN ( immunohistochemistry and Western blot analysis)	[1] GTExPortal [2] PMID : 17982878
URIt2r		uridine transport in via proton symport reversible	h[e] + uri[e] <=> h[c] + uri[c]
URIt5le		uridine transport in via sodium symport (1:2)	2 na1[e] + uri[e] -> 2 na1[c] + uri[c]
RE1836M				Unique asynaptic reaction according to the unique asynaptic genes and the GPR. In brain mitochondria, cholesterol makes up about 16% of total lipids and because it is not synthesised in mitochondria, it has to be imported. The sterol carrier protein-2 (SCP2) or the non-specific lipid transfer protein was shown to target cholesterol to mitochondria, thanks to its 20 amino acid mitochondrial target…	PMID: 24708184; PMID: 19638972
P45046A1r				Unique asynaptic reaction according to the unique asynaptic genes and the GPR.	PMID: 24708184; PMID: 19638972
PGLc	active in iDopa			Unique asynaptic reaction according to the unique asynaptic genes and the GPR.	PMID: 24708184; PMID: 19638972
GLUt6	active in iDopa			Unique asynaptic reaction according to the unique asynaptic genes and the GPR.	PMID: 24708184; PMID: 19638972
r0407	active in iDopa			Unique asynaptic reaction according to the unique asynaptic genes and the GPR.	PMID: 24708184; PMID: 19638972
HMR_biomass_Renalcancer				Recon3 biomass reactions are omitted from the models
DM_HMR_biomass_renalcancer				Recon3 biomass reactions are omitted from the models
biomass_components				Recon3 biomass reactions are omitted from the models
DOPABMO	active in iDopa			Dopamine can be converted to norepinephrine or to epinephrine in catecholaminergic neurons and in astrocytes.		reviewed in PMID: 18070347
NORANMT	active in iDopa			Dopamine can be converted to norepinephrine or to epinephrine in catecholaminergic neurons and in astrocytes.		reviewed in PMID: 18070347
KCCt	active in iDopa			Nigral dopaminergic neurons don't express KCC2, which is a neuron-specific K+Cl- cotransporter, responsible for creating an inward chloride gradient by extruding intracellular chloride.		reviewed in PMID: 17499115
PGCD	active in iDopa			Unlike astrocytes, neurons are unable to convert glucose to serine, as they do not express the rate-limiting enzyme 3-phosphoglycerate dehydrogenase		reviewed in PMID: 24992464
12HTACRhr				Xenobiotics metabolism
12HTACRtu				Xenobiotics metabolism
12HTACRtep				Xenobiotics metabolism
1331TAALThr				Xenobiotics metabolism
1331TACRhr				Xenobiotics metabolism
1331TACRteb				Xenobiotics metabolism
1331TACRtev				Xenobiotics metabolism
13DMThr				Xenobiotics metabolism
13DMTtu				Xenobiotics metabolism
13DMTtep				Xenobiotics metabolism
14HMDZALThr				Xenobiotics metabolism
14HMDZhr				Xenobiotics metabolism
14MDZtev				Xenobiotics metabolism
1513DTALThr				Xenobiotics metabolism
1513DTACRhr				Xenobiotics metabolism
1513TACRtu				Xenobiotics metabolism
1513TACRtep				Xenobiotics metabolism
1531TACRhr				Xenobiotics metabolism
1531TACRteb				Xenobiotics metabolism
1531TACRtev				Xenobiotics metabolism
1531TALThr				Xenobiotics metabolism
15DMThr				Xenobiotics metabolism
15DMTtu				Xenobiotics metabolism
15DMTtep				Xenobiotics metabolism
1HIBUPGLUC_Sthv				Xenobiotics metabolism
1HIBUP_SGLUhep				Xenobiotics metabolism
1HIBUP_Sthv				Xenobiotics metabolism
1HMDGLUChr				Xenobiotics metabolism
1HMDZGLUChc				Xenobiotics metabolism
1OHMDZhr				Xenobiotics metabolism
1OHMDZtep				Xenobiotics metabolism
2HATVLAChc				Xenobiotics metabolism
2HATVACIDGLUChr				Xenobiotics metabolism
2HATVACIDGLUCteb				Xenobiotics metabolism
2HATVACIDOXDhc				Xenobiotics metabolism
2HATVACIDhc				Xenobiotics metabolism
2HATVACIDteb				Xenobiotics metabolism
2HATVACIDtep				Xenobiotics metabolism
2HATVACIDthc				Xenobiotics metabolism
2HATVLACGLUChr				Xenobiotics metabolism
2HATVLACGLUCteb				Xenobiotics metabolism
2HATVLACOXDhc				Xenobiotics metabolism
2HATVLACteb				Xenobiotics metabolism
2HATVLACtep				Xenobiotics metabolism
2HATVLACthc				Xenobiotics metabolism
2HIBUPGLUC_Sthv				Xenobiotics metabolism
2HIBUP_Rthv				Xenobiotics metabolism
2HIBUP_SGLUhep				Xenobiotics metabolism
2HIBUP_Sthv				Xenobiotics metabolism
31DMThr				Xenobiotics metabolism
31DMTtu				Xenobiotics metabolism
31DMTtep				Xenobiotics metabolism
35DHPVShc				Xenobiotics metabolism
35DHPVStep				Xenobiotics metabolism
35DHPVSthc				Xenobiotics metabolism
35DSMVhep				Xenobiotics metabolism
35DSMVteb				Xenobiotics metabolism
3HIBUPGLUC_Sthv				Xenobiotics metabolism
3HIBUP_Rthv				Xenobiotics metabolism
3HIBUP_SGLUhep				Xenobiotics metabolism
3HIBUP_Sthv				Xenobiotics metabolism
3HLVSTAChep				Xenobiotics metabolism
3HLVSTACtbc				Xenobiotics metabolism
3HPVSTETCOAhcm				Xenobiotics metabolism
3HPVSTETCOAhcx				Xenobiotics metabolism
3HPVSTETteb				Xenobiotics metabolism
3HPVSTETtev				Xenobiotics metabolism
3HPVShc				Xenobiotics metabolism
3HPVSteb				Xenobiotics metabolism
3HPVStep				Xenobiotics metabolism
3HPVSthc				Xenobiotics metabolism
3HSMVACIDhep				Xenobiotics metabolism
3HSMVACIDteb				Xenobiotics metabolism
3HSMVhep				Xenobiotics metabolism
3ISPVShc				Xenobiotics metabolism
3ISPVSteb				Xenobiotics metabolism
3ISPVStep				Xenobiotics metabolism
3ISPVSthc				Xenobiotics metabolism
3MEACMPhc				Xenobiotics metabolism
3OHACMPhr				Xenobiotics metabolism
3OHACMPtev				Xenobiotics metabolism
4BHGLZABCt				Xenobiotics metabolism
4BHGLZhr				Xenobiotics metabolism
4BHGLZtev				Xenobiotics metabolism
4HATVACIDOXDhc				Xenobiotics metabolism
4HATVACIDhc				Xenobiotics metabolism
4HATVACIDteb				Xenobiotics metabolism
4HATVACIDtep				Xenobiotics metabolism
4HATVACIDthc				Xenobiotics metabolism
4HATVLACOXDhc				Xenobiotics metabolism
4HATVLAChc				Xenobiotics metabolism
4HATVLACteb				Xenobiotics metabolism
4HATVLACtep				Xenobiotics metabolism
4HATVLACthc				Xenobiotics metabolism
4HMDGLUCtev				Xenobiotics metabolism
4HMDZGLUChr				Xenobiotics metabolism
4OHMDZhr				Xenobiotics metabolism
4OHMDZtev				Xenobiotics metabolism
56DHPVShc				Xenobiotics metabolism
56DHPVSteb				Xenobiotics metabolism
56DHPVStev				Xenobiotics metabolism
56EPPVShc				Xenobiotics metabolism
56EPPVSteb				Xenobiotics metabolism
56EPPVStev				Xenobiotics metabolism
5OHFVSGLUhc				Xenobiotics metabolism
5OHFVSGLUtev				Xenobiotics metabolism
5OHFVShc				Xenobiotics metabolism
5OHFVSteb				Xenobiotics metabolism
6AHGLZABCt				Xenobiotics metabolism
6AHGLZhr				Xenobiotics metabolism
6AHGLZtev				Xenobiotics metabolism
6BHGLZABCt				Xenobiotics metabolism
6BHGLZGLCABCt				Xenobiotics metabolism
6BHGLZGLChr				Xenobiotics metabolism
6BHGLZGLCtev				Xenobiotics metabolism
6BHGLZhr				Xenobiotics metabolism
6BHGLZtev				Xenobiotics metabolism
6CSMVACIDhep				Xenobiotics metabolism
6CSMVACIDteb				Xenobiotics metabolism
6CSMVhep				Xenobiotics metabolism
6EPSteb				Xenobiotics metabolism
6EPVStep				Xenobiotics metabolism
6EPVShc				Xenobiotics metabolism
6EPVSthc				Xenobiotics metabolism
6HLVSTAChep				Xenobiotics metabolism
6HLVSTthep				Xenobiotics metabolism
6HMSMVACIDhep				Xenobiotics metabolism
6HMSMVACIDteb				Xenobiotics metabolism
6HMSMVhep				Xenobiotics metabolism
6HSMVACIDhep				Xenobiotics metabolism
6HSMVACIDteb				Xenobiotics metabolism
6HSMVhep				Xenobiotics metabolism
6MELACAChep				Xenobiotics metabolism
6MELVACtbc				Xenobiotics metabolism
6MELVSTthep				Xenobiotics metabolism
6MSMVhep				Xenobiotics metabolism
6OHFVSGLUhc				Xenobiotics metabolism
6OHFVSGLUtev				Xenobiotics metabolism
6OHFVShc				Xenobiotics metabolism
6OHFVSteb				Xenobiotics metabolism
7AHGLZABCt				Xenobiotics metabolism
7AHGLZhr				Xenobiotics metabolism
7AHGLZtev				Xenobiotics metabolism
7BHGLZABCt				Xenobiotics metabolism
7BHGLZGLCABCt				Xenobiotics metabolism
7BHGLZGLChr				Xenobiotics metabolism
7BHGLZGLCtev				Xenobiotics metabolism
7BHGLZhr				Xenobiotics metabolism
7BHGLZtev				Xenobiotics metabolism
7HPVShc				Xenobiotics metabolism
7HPVSteb				Xenobiotics metabolism
7HPVStev				Xenobiotics metabolism
ALLOP2tu				Xenobiotics metabolism
ACMPtu				Xenobiotics metabolism
ACMPGLUChr				Xenobiotics metabolism
ACMPGLUTdt				Xenobiotics metabolism
ACMPGLUTtep				Xenobiotics metabolism
ACMPGLUTthc				Xenobiotics metabolism
ACMPGLUtep				Xenobiotics metabolism
ACMPGLUthc				Xenobiotics metabolism
ACMPShc				Xenobiotics metabolism
ACMPdt				Xenobiotics metabolism
ACMPthc				Xenobiotics metabolism
ALLOP1tu				Xenobiotics metabolism
ALLOPOXDhep				Xenobiotics metabolism
ALLOPtepvb				Xenobiotics metabolism
AM19CSALThr				Xenobiotics metabolism
AM19CShr				Xenobiotics metabolism
AM19CSteb				Xenobiotics metabolism
AM1A4NCShc				Xenobiotics metabolism
AM1A4NCSteb				Xenobiotics metabolism
AM1ACCShr				Xenobiotics metabolism
AM1ACCStev				Xenobiotics metabolism
AM1ACShr				Xenobiotics metabolism
AM1ACSteb				Xenobiotics metabolism
AM1ACStep				Xenobiotics metabolism
AM1ALCShr				Xenobiotics metabolism
AM1ALCSteb				Xenobiotics metabolism
AM1ALCStep				Xenobiotics metabolism
AM1C4N9CShc				Xenobiotics metabolism
AM1C4N9CSteb				Xenobiotics metabolism
AM1C9CShr				Xenobiotics metabolism
AM1C9CSteb				Xenobiotics metabolism
AM1C9CStev				Xenobiotics metabolism
AM1CCShr				Xenobiotics metabolism
AM1CCSteb				Xenobiotics metabolism
AM1CCStev				Xenobiotics metabolism
AM1CGLChr				Xenobiotics metabolism
AM1CGLCteb				Xenobiotics metabolism
AM1CSAhr				Xenobiotics metabolism
AM1CSAtep				Xenobiotics metabolism
AM4N9CShc				Xenobiotics metabolism
AM4N9CShr				Xenobiotics metabolism
AM4N9CStev				Xenobiotics metabolism
AM4NC9CSteb				Xenobiotics metabolism
AM4NCShr				Xenobiotics metabolism
AM4NCSteb				Xenobiotics metabolism
AM4NCStep				Xenobiotics metabolism
AM9CSAhr				Xenobiotics metabolism
AM9CSAteb				Xenobiotics metabolism
AM9CSAtep				Xenobiotics metabolism
ATVACIDMCTtu				Xenobiotics metabolism
ATVACIDOATPtu				Xenobiotics metabolism
ATVACIDhc				Xenobiotics metabolism
ATVACIDhr				Xenobiotics metabolism
ATVACIDtdu				Xenobiotics metabolism
ATVACIDtu				Xenobiotics metabolism
ATVACYLGLUChc				Xenobiotics metabolism
ATVETHGLUChc				Xenobiotics metabolism
ATVLACGLCURhc				Xenobiotics metabolism
ATVLACThc				Xenobiotics metabolism
ATVLACh2r				Xenobiotics metabolism
ATVLAChc				Xenobiotics metabolism
ATVLAChr				Xenobiotics metabolism
ATVLACtdhc				Xenobiotics metabolism
ATVLACtu				Xenobiotics metabolism
Am19CStev				Xenobiotics metabolism
Am1CSAteb				Xenobiotics metabolism
CARBIBUP_SGLUthv				Xenobiotics metabolism
CARIBUP_Rthv				Xenobiotics metabolism
CARIBUP_SGLUhep				Xenobiotics metabolism
CARIBUP_Sthv				Xenobiotics metabolism
CRGLZABCt				Xenobiotics metabolism
CRGLZhr				Xenobiotics metabolism
CRGLZtev				Xenobiotics metabolism
CRVS1M24hc				Xenobiotics metabolism
CRVS1tev				Xenobiotics metabolism
CRVS23M24hc				Xenobiotics metabolism
CRVSATPthc				Xenobiotics metabolism
CRVSATPtu				Xenobiotics metabolism
CRVSM1SPhc				Xenobiotics metabolism
CRVSM1hc				Xenobiotics metabolism
CRVSM1hr				Xenobiotics metabolism
CRVSM1teb				Xenobiotics metabolism
CRVSM22hc				Xenobiotics metabolism
CRVSM23hc				Xenobiotics metabolism
CRVSM23hr				Xenobiotics metabolism
CRVSM23teb				Xenobiotics metabolism
CRVSM23tev				Xenobiotics metabolism
CRVSM24teb				Xenobiotics metabolism
CRVSM24tev				Xenobiotics metabolism
CRVSM31hc				Xenobiotics metabolism
CRVStu				Xenobiotics metabolism
CRVSthc				Xenobiotics metabolism
CSASULPhc				Xenobiotics metabolism
CSASULPteb				Xenobiotics metabolism
CSASULPtev				Xenobiotics metabolism
CSAtd				Xenobiotics metabolism
CSAtu				Xenobiotics metabolism
CVM1GLUChc				Xenobiotics metabolism
CVM23GLUChc				Xenobiotics metabolism
CYSACMPAChc				Xenobiotics metabolism
CYSAMPtev				Xenobiotics metabolism
DELACCRVSM23hc				Xenobiotics metabolism
DEOXFVShc				Xenobiotics metabolism
DEOXFVStev				Xenobiotics metabolism
DESFVShc				Xenobiotics metabolism
DESFVSteb				Xenobiotics metabolism
DHGLZABCt				Xenobiotics metabolism
DHGLZhc				Xenobiotics metabolism
DHGLZtev				Xenobiotics metabolism
DSPVShc				Xenobiotics metabolism
DSPVSteb				Xenobiotics metabolism
DSPVStev				Xenobiotics metabolism
EPOXTAChr				Xenobiotics metabolism
EPOXTACteb				Xenobiotics metabolism
EPOXTACtev				Xenobiotics metabolism
FVSGLUChc				Xenobiotics metabolism
FVSTETGLUhc				Xenobiotics metabolism
FVSTETGLUtev				Xenobiotics metabolism
FVSTETtev				Xenobiotics metabolism
FVShc				Xenobiotics metabolism
FVSteb				Xenobiotics metabolism
FVStep				Xenobiotics metabolism
FVStu				Xenobiotics metabolism
GLC3MEACPhr				Xenobiotics metabolism
GLC3MEACPtev				Xenobiotics metabolism
GLZABCteb				Xenobiotics metabolism
GLZtd				Xenobiotics metabolism
GTACMPhr				Xenobiotics metabolism
GTACMPtev				Xenobiotics metabolism
IBUPGLUCtchep				Xenobiotics metabolism
IBUPGLUCtpvb				Xenobiotics metabolism
IBUPGT_HEP				Xenobiotics metabolism
IBUP_RASCL1hep				Xenobiotics metabolism
IBUP_RCYP2hep				Xenobiotics metabolism
IBUP_RCYP3hep				Xenobiotics metabolism
IBUP_RCYPCARhep				Xenobiotics metabolism
IBUP_Rshep				Xenobiotics metabolism
IBUP_Rtdhep				Xenobiotics metabolism
IBUP_Rtdu				Xenobiotics metabolism
IBUP_SACOT2				Xenobiotics metabolism
IBUP_SCONJhep				Xenobiotics metabolism
IBUP_SCYP1hep				Xenobiotics metabolism
IBUP_SCYP2hep				Xenobiotics metabolism
IBUP_SCYP3hep				Xenobiotics metabolism
IBUP_SCYPCARhep				Xenobiotics metabolism
IBUP_Stbc				Xenobiotics metabolism
IBUP_Stdhep				Xenobiotics metabolism
IBUP_Stdu				Xenobiotics metabolism
ISOLVSTAChep				Xenobiotics metabolism
ISOLVSTtbc				Xenobiotics metabolism
LST4EXPTDhc				Xenobiotics metabolism
LST4EXPhr				Xenobiotics metabolism
LST4EXPthc				Xenobiotics metabolism
LSTN1GLUChr				Xenobiotics metabolism
LSTN1GLUCtev				Xenobiotics metabolism
LSTNtu				Xenobiotics metabolism
LSTNM1hr				Xenobiotics metabolism
LSTNM1tev				Xenobiotics metabolism
LSTNM2hr				Xenobiotics metabolism
LSTNM2tev				Xenobiotics metabolism
LSTNM4hr				Xenobiotics metabolism
LSTNM4tev				Xenobiotics metabolism
LSTNM5hr				Xenobiotics metabolism
LSTNM5tev				Xenobiotics metabolism
LSTNM7TDhc				Xenobiotics metabolism
LSTNM7hr				Xenobiotics metabolism
LSTNM7thc				Xenobiotics metabolism
LSTNRATt				Xenobiotics metabolism
LSTNtd				Xenobiotics metabolism
LVACLAChep				Xenobiotics metabolism
LVSTACIDhep				Xenobiotics metabolism
LVSTACIDtu				Xenobiotics metabolism
LVSTACOXD6Hhep				Xenobiotics metabolism
LVSTACOXD6MEhep				Xenobiotics metabolism
LVSTOXD3Hhep				Xenobiotics metabolism
LVSTOXD6Hhep				Xenobiotics metabolism
LVSTOXD6METhep				Xenobiotics metabolism
LVSTPGPtu				Xenobiotics metabolism
LVSTtu				Xenobiotics metabolism
MDZGLCtev				Xenobiotics metabolism
MDZtd				Xenobiotics metabolism
MDZtu				Xenobiotics metabolism
MERACMPtep				Xenobiotics metabolism
MERACMPthc				Xenobiotics metabolism
MHGLZABCt				Xenobiotics metabolism
MHGLZhr				Xenobiotics metabolism
MHGLZtev				Xenobiotics metabolism
NDERSVhc				Xenobiotics metabolism
NDERSVteb				Xenobiotics metabolism
NFDACOXDhc				Xenobiotics metabolism
NFDACtep				Xenobiotics metabolism
NFDDMEThr				Xenobiotics metabolism
NFDLAChc				Xenobiotics metabolism
NFDLACtep				Xenobiotics metabolism
NFDNPYtep				Xenobiotics metabolism
NFDOHtep				Xenobiotics metabolism
NFDOXDhc				Xenobiotics metabolism
NFDtd				Xenobiotics metabolism
OXYP1CONJ				Xenobiotics metabolism
OXYP2CONJ				Xenobiotics metabolism
OXYPR1tehv				Xenobiotics metabolism
OXYPR7tehv				Xenobiotics metabolism
OXYPthc				Xenobiotics metabolism
OXYPtepv				Xenobiotics metabolism
PROFVSCOAhc				Xenobiotics metabolism
PROFVShc				Xenobiotics metabolism
PROFVStev				Xenobiotics metabolism
PTVSTATPtu				Xenobiotics metabolism
PTVSTGLUChc				Xenobiotics metabolism
PTVSTLAChc				Xenobiotics metabolism
PTVSTLACtev				Xenobiotics metabolism
PTVSTM13hr				Xenobiotics metabolism
PTVSTM3eb				Xenobiotics metabolism
PTVSTM3hc				Xenobiotics metabolism
PTVSThc				Xenobiotics metabolism
PTVSTtep				Xenobiotics metabolism
PTVSTtu				Xenobiotics metabolism
PVSATPtu				Xenobiotics metabolism
PVSGLUChc				Xenobiotics metabolism
PVSGLUCteb				Xenobiotics metabolism
PVSGLUCtev				Xenobiotics metabolism
PVSHtu				Xenobiotics metabolism
PVSOATPtu				Xenobiotics metabolism
PVStep				Xenobiotics metabolism
RSVATPtu				Xenobiotics metabolism
RSVGLUChc				Xenobiotics metabolism
RSVLAChv				Xenobiotics metabolism
RSVLACteb				Xenobiotics metabolism
RSVSPONhc				Xenobiotics metabolism
RSVhc				Xenobiotics metabolism
RSVtev				Xenobiotics metabolism
RSVtu				Xenobiotics metabolism
S3MEACMPhc				Xenobiotics metabolism
S3MEACMPtev				Xenobiotics metabolism
SMVACIDATPteb				Xenobiotics metabolism
SMVACIDhep				Xenobiotics metabolism
SMVACIDtev				Xenobiotics metabolism
SMVtu				Xenobiotics metabolism
SMVGLUCLAChep				Xenobiotics metabolism
SMVGLUChep				Xenobiotics metabolism
SMVHYDROhep				Xenobiotics metabolism
SMVLAChep				Xenobiotics metabolism
SMVtv				Xenobiotics metabolism
SMVthep				Xenobiotics metabolism
STACMPhc				Xenobiotics metabolism
STACMPtev				Xenobiotics metabolism
SULPACMPtev				Xenobiotics metabolism
TACRDtsc				Xenobiotics metabolism
TACRtu				Xenobiotics metabolism
TAURIBUP_Sthv				Xenobiotics metabolism
THRFVShc				Xenobiotics metabolism
THRFVStev				Xenobiotics metabolism
THSACMPhr				Xenobiotics metabolism
TLACFVShc				Xenobiotics metabolism
TLACFVStev				Xenobiotics metabolism
TMDM1OATt				Xenobiotics metabolism
TMDM1hr				Xenobiotics metabolism
TMDM3OATt				Xenobiotics metabolism
TMDM3hr				Xenobiotics metabolism
TMDM5OATt				Xenobiotics metabolism
TMDM5hr				Xenobiotics metabolism
TMDOATPtsc				Xenobiotics metabolism
TMDOATtev				Xenobiotics metabolism
TMDOATthc				Xenobiotics metabolism
TMDtd				Xenobiotics metabolism
TRIPVShc				Xenobiotics metabolism
TRIPVSteb				Xenobiotics metabolism
TRIPVStev				Xenobiotics metabolism
TSACGLUCtev				Xenobiotics metabolism
TSACMGLUChr				Xenobiotics metabolism
TSACMSULhc				Xenobiotics metabolism
TSACMSULtev				Xenobiotics metabolism
12HTACRitr				Xenobiotics metabolism
13HTACRitr				Xenobiotics metabolism
14HMDZitr				Xenobiotics metabolism
1513TACRitr				Xenobiotics metabolism
1531TACRitr				Xenobiotics metabolism
1HIBUP_Sitr				Xenobiotics metabolism
1HIBUPGLUitr				Xenobiotics metabolism
1HMDGLUCitr				Xenobiotics metabolism
2HATVACIDGLUCitr				Xenobiotics metabolism
2HATVLACGLUCitr				Xenobiotics metabolism
2HIBUP_Ritr				Xenobiotics metabolism
2HIBUP_Sitr				Xenobiotics metabolism
2HIBUPGLUC_Sitr				Xenobiotics metabolism
35DHPVSitr				Xenobiotics metabolism
35DSMVitr				Xenobiotics metabolism
3HIBUP_Ritr				Xenobiotics metabolism
3HIBUPGLUC_Sitr				Xenobiotics metabolism
3HLVSTitr				Xenobiotics metabolism
3HPVSitr				Xenobiotics metabolism
3HPVSCOAitm				Xenobiotics metabolism
3HPVSCOAitx				Xenobiotics metabolism
3HPVSTETCOAitm				Xenobiotics metabolism
3HPVSTETCOAitx				Xenobiotics metabolism
3HSMVitr				Xenobiotics metabolism
3ISPVSitr				Xenobiotics metabolism
3MEACMPitr				Xenobiotics metabolism
3OHACMPitr				Xenobiotics metabolism
4BHGLZitr				Xenobiotics metabolism
4HATVACIDitr				Xenobiotics metabolism
4HATVLACitr				Xenobiotics metabolism
4HMDGLUCitr				Xenobiotics metabolism
4OHMDZitr				Xenobiotics metabolism
56DHPVSitr				Xenobiotics metabolism
56EPPVSitr				Xenobiotics metabolism
5OHFVSitr				Xenobiotics metabolism
5OHFVSGLUitr				Xenobiotics metabolism
6AHGLZitr				Xenobiotics metabolism
6BHGLZGLCitr				Xenobiotics metabolism
6CSMVitr				Xenobiotics metabolism
6HLVSTitr				Xenobiotics metabolism
6HLVSTACIDitr				Xenobiotics metabolism
6HMSMVitr				Xenobiotics metabolism
6HSMVitr				Xenobiotics metabolism
6MELVACIDitr				Xenobiotics metabolism
6MELVSTitr				Xenobiotics metabolism
6OHFVSitr				Xenobiotics metabolism
6OHFVSGLUitr				Xenobiotics metabolism
7AHGLZitr				Xenobiotics metabolism
7BHGLZGLCitr				Xenobiotics metabolism
7HPVSitr				Xenobiotics metabolism
ACMPitr				Xenobiotics metabolism
ACMPGLUitr				Xenobiotics metabolism
AM19CSitr				Xenobiotics metabolism
AM1ACCSitr				Xenobiotics metabolism
AM1ACSitr				Xenobiotics metabolism
AM1ALCSitr				Xenobiotics metabolism
AM1C9CSitr				Xenobiotics metabolism
AM1CGLCitr				Xenobiotics metabolism
AM4N9CSitr				Xenobiotics metabolism
AM4NCSitr				Xenobiotics metabolism
CARIBUP_Sitr				Xenobiotics metabolism
CARIBUPGLU_Sitr				Xenobiotics metabolism
CRGLZitr				Xenobiotics metabolism
CRVSitr				Xenobiotics metabolism
CRVSM22itr				Xenobiotics metabolism
CRVSM24itr				Xenobiotics metabolism
CRVSM31itr				Xenobiotics metabolism
CSAitr				Xenobiotics metabolism
DEOXFVSitx				Xenobiotics metabolism
DESFVSitr				Xenobiotics metabolism
DSPVSitr				Xenobiotics metabolism
EPOXTACitr				Xenobiotics metabolism
FVSitx				Xenobiotics metabolism
FVSCOAitx				Xenobiotics metabolism
FVSTETitr				Xenobiotics metabolism
FVSTETGLUitr				Xenobiotics metabolism
GLC3MEACPitr				Xenobiotics metabolism
GLZitr				Xenobiotics metabolism
GTACMPitr				Xenobiotics metabolism
IBUP_Ritr				Xenobiotics metabolism
IBUP_Sitr				Xenobiotics metabolism
IBUPGLUCitr				Xenobiotics metabolism
LSTN1GLUCitr				Xenobiotics metabolism
LSTNitr				Xenobiotics metabolism
LSTNM1itr				Xenobiotics metabolism
LSTNM2itr				Xenobiotics metabolism
LSTNM4itr				Xenobiotics metabolism
LSTNM5itr				Xenobiotics metabolism
LSTNM7itr				Xenobiotics metabolism
LVSTitr				Xenobiotics metabolism
EX_lvstacid[e]				Xenobiotics metabolism
LVSTACIDitr				Xenobiotics metabolism
MDZitr				Xenobiotics metabolism
MDZGLCitr				Xenobiotics metabolism
NDERSVitr				Xenobiotics metabolism
NFDNPYitr				Xenobiotics metabolism
NFDOHitr				Xenobiotics metabolism
PROFVSCOAitx				Xenobiotics metabolism
PTVSTLACitr				Xenobiotics metabolism
PTVSTM13itr				Xenobiotics metabolism
PTVSTM13te				Xenobiotics metabolism
EX_ptvstm13[e]				Xenobiotics metabolism
PTVSTM3itr				Xenobiotics metabolism
PVSitr				Xenobiotics metabolism
PVSGLUCitr				Xenobiotics metabolism
RSVLACitr				Xenobiotics metabolism
TACRitr				Xenobiotics metabolism
THSACMPitr				Xenobiotics metabolism
TLACFVSitr				Xenobiotics metabolism
TMACMPitr				Xenobiotics metabolism
TMDitr				Xenobiotics metabolism
TMDM1itr				Xenobiotics metabolism
TMDM3itr				Xenobiotics metabolism
TMDM5itr				Xenobiotics metabolism
TSACMGLUCitr				Xenobiotics metabolism
3HPVSCOAhc				Xenobiotics metabolism
3HPVSTEThc				Xenobiotics metabolism
ACMPGLUTTRsc				Xenobiotics metabolism
FVSCOAhc				Xenobiotics metabolism
MDZGLChr				Xenobiotics metabolism
TMACMPhr				Xenobiotics metabolism
1OHMDZitr				Xenobiotics metabolism
CYSACMPitr				Xenobiotics metabolism
NFDACitr				Xenobiotics metabolism
ACMPGLUTitr				Xenobiotics metabolism
NAPQIhr				Xenobiotics metabolism
H2O2itr				Xenobiotics metabolism
UDPRIBc				Xenobiotics metabolism
GLYitr				Xenobiotics metabolism
PAPSitr				Xenobiotics metabolism
PAPitr				Xenobiotics metabolism
13DMTitr				Xenobiotics metabolism
15DMTitr				Xenobiotics metabolism
ATVACIDitr				Xenobiotics metabolism
ATVLACitr				Xenobiotics metabolism
31DMTitr				Xenobiotics metabolism
SMVitr				Xenobiotics metabolism
6BHGLZitr				Xenobiotics metabolism
7BHGLZitr				Xenobiotics metabolism
AM1CCSitr				Xenobiotics metabolism
LST4EXPitr				Xenobiotics metabolism
MHGLZitr				Xenobiotics metabolism
RSVitr				Xenobiotics metabolism
TRIPVSitr				Xenobiotics metabolism
SMVACIDitr				Xenobiotics metabolism
PTVSTitr				Xenobiotics metabolism
3HIBUP_Sitr				Xenobiotics metabolism
FVSitr				Xenobiotics metabolism
AM1CSAitr				Xenobiotics metabolism
AM9CSAitr				Xenobiotics metabolism
2HATVACIDitr				Xenobiotics metabolism
NS26Tg				In cancer cells, an aberrant glycosylation pathway can be activated, leading to the expression of the expression of the onco-foetal sialyl-Tn (sTn) antigen.	PMID: 26927062
STN_ANTIGENt				In cancer cells, an aberrant glycosylation pathway can be activated, leading to the expression of the expression of the onco-foetal sialyl-Tn (sTn) antigen.	PMID: 26927062
HMR_7437				In cancer cells, an aberrant glycosylation pathway can be activated, leading to the expression of the expression of the onco-foetal sialyl-Tn (sTn) antigen.	PMID: 26927062
NS26T2g				The gene linked to this reaction is the sialytransferase ST6GalNAc1, which is expressed in many types of epithelial cancers (e.g. colon, gastric, breast, lung, oesophageal, prostate, and endometrial cancer).	PMID: 26927062
PROTEIN_BS				Protein maintenance requirement is represented by setting a lower bound on the corresponding amino acid degradation reactions.
DM_gd3_hs[g]				Using cell cultures of adult human brains, ganglioside immunocytochemistry showed that GD3 ganglioside was present in all oligodendrocytes and 5-10% of astrocytes, but not in neurons, Schwann cells, or fibroblasts (PMID: 3701884).
DM_gd3_hs[l]				Using cell cultures of adult human brains, ganglioside immunocytochemistry showed that GD3 ganglioside was present in all oligodendrocytes and 5-10% of astrocytes, but not in neurons, Schwann cells, or fibroblasts (PMID: 3701884).
DM_gd3_hs[m]				Using cell cultures of adult human brains, ganglioside immunocytochemistry showed that GD3 ganglioside was present in all oligodendrocytes and 5-10% of astrocytes, but not in neurons, Schwann cells, or fibroblasts (PMID: 3701884).
sink_dgchol[c]				Chenodeoxycholic acid glycine conjugate is an acyl glycine and a bile acid-glycine conugate localised extracellularly in the prostate (http://www.hmdb.ca/metabolites/HMDB00637).
sink_gchola[c]				Glycocholic acid is an acyl glycine and a bile acid-glycine conjugate, localised extracellularly in fibroblasts, liver, and prostate (http://www.hmdb.ca/metabolites/HMDB00138).
sink_glygn2[c]				Astrocytes can store reserve energy as glycogen in order to be able to buffer neuronal hypoglycaemia (reviewed in PMID: 21293295). Neurons cannot store glycogen.
sink_HC02193[c]				Lithocholic acid glycine conjugate is an acyl glycine and a bile acid-glycine conjugate found extracellularly in gallbladder, intestine, kidney, and liver (http://www.hmdb.ca/metabolites/HMDB00698).
sink_HC02196[c]				Glycoursodeoxycholic acid is an acyl glycine and a bile acid-glycine conjugate. It is found extracellularly in gallbladder, intestine, and liver (http://www.hmdb.ca/metabolites/HMDB00708).
sink_hdca[c]				Palmitic acid, or hexadecanoic acid is one of the most common saturated fatty acids found in animals and plants and it is not known to be found in brain tissue (http://www.hmdb.ca/metabolites/HMDB00220). In Wistar rat brains, palmitoleic and palmitic acid percentages were reduced in old, compared to young rats (PMID: 11334555).
DM_hista[c]				Histamine-releasing neurons are located exclusively in the hypothalamus (PMID: 11164999). Histamine is an important modulator of astrocytic functions, such as ion homeostasis, energy metabolism, neurotransmitter clearance, neurotrophic activity, and immune response. Histamine receptors expressed on astrocytic surface are: H1, H2 and H3 (PMID: 27475882).
DM_itp[n]				Inosine triphosphate (ITP) is an intermediate in the purine metabolism pathway (http://www.hmdb.ca/metabolites/HMDB00189). It was found that In general erythrocytes had low levels of activity of ITPase and accumulated ITP (PMID: 487601).
DM_kynate[c]				L-tryptophan is the amino acid precursor of serotonin. In addition to serotonergic neurons, astrocytes are able to synthesise neuroactive metabolites (3-hydroxykynurenine, 3-hydroxyanthranilic, quinolinic acid, kynurenic acid) using the rate-limiting enzyme indoleamine 2,3-dioxygenase and the kynurenine pathway of tryptophan metabolism (PMID: 16942634). Extracellular tryptophan is transported int…
sink_cys_L[c]				Cysteine, a naturally occurring, sulfur-containing amino acid is found in most proteins, despite in small quantities. It is localised in the cytoplasm, mitochondria, and extracellularly in neurons and other tissues (http://www.hmdb.ca/metabolites/HMDB00574). However, L-cysteine was not detected in rat neuron-enriched cultures, but detected in astrocyte-enriched cultures, following rupture and lys…
DM_Lcystin				Cystine is an oxidized dimeric form of cysteine and is present in all tissues (http://www.hmdb.ca/metabolites/HMDB00192). However, after rupture and lysis of rat confluent astrocyte cultures and neuron-enriched cultures, cystine was undetectable (PMID: 10737599).
DM_Lkynr[c]				The amounts of quinolinic acid synthesised from kynurenine were completely degraded by astrocytes, making astrocytes neuroprotective (PMID: 11520905).
sink_trp_L[c]				L-tryptophan is the amino acid precursor of serotonin. In addition to serotonergic neurons, astrocytes are able to synthesise neuroactive metabolites (3-hydroxykynurenine, 3-hydroxyanthranilic, quinolinic acid, kynurenic acid) using the rate-limiting enzyme indoleamine 2,3-dioxygenase and the kynurenine pathway of tryptophan metabolism (PMID: 16942634). The amounts of quinolinic acid synthesised …
sink_HC02191[c]				Lithocholic acid is a bile acid formed from chenodeoxycholate by bacterial action, usually conjugated with glycine or taurine. It is found extracellularly in liver and intestine (http://www.hmdb.ca/metabolites/HMDB00761).
DM_m_em_3gacpail_prot_hs_r_				Heparan sulfate is a heteropolysaccharide that is similar in structure to heparin. It accumulates in individuals with mucopolysaccharidosis (http://www.hmdb.ca/metabolites/HMDB00693). Normally, heparanase is expressed at a low level in the brain. Nevertheless, heparanase null mice produce longer heparan sulfate chains in comparison to wildtype mice, although without accumulation of the polysaccha…
DM_melanin_c_				The substantia nigra of higher mammals shows the accumulation of neuromelanin in dopaminergic neurons of the substantia nigra, especially during aging (PMID: 11724917). Astrocytes accumulate neuromelanin-like granules in their lysosomes, only after exposure to norepinephrine (PMID: 2445927). DM_neuromelanin is not in the model, so it has been replaced by demand reactions for neuromelanin precurso…
DM_mqn10[c]				The higher menaquinones (6-11), were recovered in human samples of liver, heart, and prancreas, but not in any of the other tissues, such as the brain (PMID: 8785182). There is a tissue-specific accumulation of vitamin K throughout the body.
DM_mqn11[c]				The higher menaquinones (6-11), were recovered in human samples of liver, heart, and prancreas, but not in any of the other tissues, such as the brain (PMID: 8785182). There is a tissue-specific accumulation of vitamin K throughout the body.
DM_mqn7[c]				The higher menaquinones (6-11), were recovered in human samples of liver, heart, and prancreas, but not in any of the other tissues, such as the brain (PMID: 8785182). There is a tissue-specific accumulation of vitamin K throughout the body.
DM_mqn8[c]				The higher menaquinones (6-11), were recovered in human samples of liver, heart, and prancreas, but not in any of the other tissues, such as the brain (PMID: 8785182). There is a tissue-specific accumulation of vitamin K throughout the body.
DM_mqn9[c]				The higher menaquinones (6-11), were recovered in human samples of liver, heart, and prancreas, but not in any of the other tissues, such as the brain (PMID: 8785182). There is a tissue-specific accumulation of vitamin K throughout the body.
DM_myelin_hs[c]				Dopaminergic neurons have massive unmyelinated axonal arbours (PMID: 23515615). Astrocytes can support neuronal remyelination (PMID: 23131748).
DM_ncam				Niacinamide (nicotinamide) or vitamin B3 is the precursor of the coenzyme NAD and because most animals are unable to sufficiently synthesise or store it, it must be taken in through the diet, while excess is secreted renally http://www.hmdb.ca/metabolites/HMDB01406).
DM_nrpphr[c]				Noradrenergic neurons in the cerebral cortex are able to co-release norepinephrine and dopamine (PMID: 11673793). Some of the left over extracellular serotonin can be taken up by and sequestered in astrocytes (PMID: 12031859). However, this accumulation in primary cultures of astrocytes is weak, being a diffusion-uptake for dopamine, norepinephrine, and serotonin. (PMID: 2861578).
sink_octdececoa[c]				N/A or replaced by Octadecenoyl Coenzyme A (N-C18:1 Coenzyme A)
sink_c81coa[c]				(2E)-Octenoyl-CoA is the main metabolite produced in medium-chain acyl-CoA dehydrogenase (EC 1.3.99.3, MCAD) deficiency and belongs to the class of chemical entities known as medium-chain 2-enoyl coa (http://www.hmdb.ca/metabolites/HMDB03949). The human brain is capable of utilising fatty acids as substrates for oxidative energy metabolism (PMID: 2899130). The activity of octanoyl-CoA dehydrogena…
DM_pe_hs[c]				Phosphatidylcholine, phosphatidylethanolamine, cholesterol, and sphingomyelin were identified in exosomes derived from astrocytes (PMID: 25498500). In neurons, about 70% of phosphatidylethanolamine has an ether linkage and tends to exist in diacyl, alkylacyl and alkenylacyl forms (http://lipidlibrary.aocs.org/Primer/content.cfm?ItemNumber=39352).
DM_phsph1p[c]				Phytosphingosine-1-P is an intermediate in sphingolipid metabolism pathway and it is the enzymatic oxidation product of 4-hydroxysphinganine. Sphingolipids are essential components of the plasma membrane in all eukaryotic cells (http://www.hmdb.ca/metabolites/HMDB12280). No information was available on the accumulation of phytosphingosine-1-phosphate.
sink_pydx[c]				Pyridoxal is the 4-carboxyaldehyde form of vitamin B6 and it is converted to pyridoxal phosphate, which is a coenzyme required for the synthesis of amino acids, neurotransmitters (serotonin, norepinephrine), sphingolipids, and aminolevulinic acid http://www.hmdb.ca/metabolites/HMDB01545).
sink_pydam[c]				In the brain, only pyridoxal and pyridoxamine phosphate accumulate, while the concentration of their precursors (e.g. pyridoxal) are negligible (Selected Topics from Neurochemistry, Elsevier, 2013). Despite being efficiently taken up into the brain, pyridoxal, pyridoxine, and pyridoxamine are only retained in their phosphorylated forms.
sink_pydxn[c]				In the brain, only pyridoxal and pyridoxamine phosphate accumulate, while the concentration of their precursors (e.g. pyridoxal) are negligible (Selected Topics from Neurochemistry, Elsevier, 2013). Despite being efficiently taken up into the brain, pyridoxal, pyridoxine, and pyridoxamine are only retained in their phosphorylated forms.
sink_retinol[c]				Although vitamin A (retinol) is acquired from the diet, unlike most vitamins, it can also be stored within the body in relatively high levels and in cases of increased demands, vitamin A can be mobilised from these stores. The storage form of retinol is retinyl ester, which is composed of a fatty acyl group esterified to the hydroxyl terminal of retinol (e.g. palmitic acid, oleic acid, stearic ac…
DM_srtn[c]				Some of the left over extracellular serotonin can be taken up by and sequestered in astrocytes (PMID: 12031859). Astrocytes are probably not a major population for removing extracellular serotonin, when present in excess. The accumulation in primary cultures of astrocytes is weak, being a diffusion-uptake for dopamine, norepinephrine, and serotonin. (PMID: 2861578). Serotonin ectopically localise…
DM_sTn_antigen_g_				In cancer cells, an aberrant glycosylation pathway can be activated, leading to the expression of the expression of the onco-foetal sialyl-Tn (sTn) antigen (PMID: 26927062). In control tissues, the Tn antigen is only expressed in the embryonic brain, with the adult tissue being shielded (reviewed in PMID:26270678).
DM_sphs1p[n]				Sphingosine 1-phosphate (S1P) is a phosphorylated sphingolipid metabolite with potent bioactive actions in sphingolipid metabolism, calcium signaling pathway and neuroactive ligand-receptor interaction (PMID: 16219683). Sphingolipids are abundant in neurons and the neuronal S1P accumulation is toxic, as it may lead to ER-stress and increased intracellular calcium (PMID: 27883090). The accumulatio…
sink_HC02220[c]				Found in blood and feces, chenodeoxycholic acid 3-sulfate is produced by enzymes in the microbial flora of the colon. The major phase II metabolism of bile acids is sulfation (PMID: 16949895).
sink_HC02197[c]				Sulfoglycolithocholate is an acyl glycine and a bile acid-glycine conjugate. Enzymes in the microbial flora of the colonic environment produce it and in hepatocytes, primary and secondary bile acids undergo amino acid conjugation, which is why almost all bile acids in the bile duct are found in a glycine conjugated form (PMID:16949895).
sink_HC02198[c]				Taurolithocholic acid 3-sulfate is a sulfated bile acid and under normal circumstances, bile acid sulfation is a minor pathway (http://www.hmdb.ca/metabolites/HMDB02580).
DM_T_antigen_g_				T antigen is an antigen present on human erythrocytes, after coming in contact with certain bacteria (http://medical-dictionary.thefreedictionary.com/T+antigen).
DM_ts3[c]				Tachysterol 3 is a normal human secosterooid metabolite from the class of vitamin D3 photoisomer derivatives, synthesized from 7-Dehydrocholesterol in the epidermis, following ultraviolet irradiation (http://www.hmdb.ca/metabolites/HMDB06560).
sink_tdchola[c]				Taurochenodesoxycholic acid is a bile acid formed in the liver by conjugation of chenodeoxycholate with taurine, usually as the sodium salt (http://www.hmdb.ca/metabolites/HMDB00951). It facilitates the absorption and transport of lipids and sterols in the intestine and liver (The natural steroid world, R. Morfin, 2010).
sink_tchola[c]				A specific active efflux mechanism for taurocholic acid exists in the brain, allowing the efflux from the brain to the blood, across the blood brain barrier (PMID: 9694947).
sink_tdechola[c]				Taurodeoxycholic acid is a bile salt formed in the liver by conjugation of deoxycholate with taurine, usually as the sodium salt (http://www.hmdb.ca/metabolites/HMDB00896). It is localised extracellularly and can be found in bile, intestine, blood, and feces.
sink_HC02192[c]				Lithocholyltaurine is a bile salt formed in the liver from lithocholic acid conjugation with taurine, usually as the sodium salt (http://www.hmdb.ca/metabolites/HMDB00722). It is localised extracellularly in bile, gallbladder, and intestine.
sink_HC02195[c]				Tauroursodeoxycholate (TUDCA) is a taurine-conjugated hydrophilic bile acid. Intravenously administered TUDCA resulted in a significant increase in rat brain ursodeoxycholate from almost undetectable levels to 0.15 ± 0.11 nmol/g (PMID: 11919517).
sink_tmndnc[c]				An intracerebroventricular study showed that timnodonic acid or eicosapentaenoic acid (EPA, 20:5n-3) has low concentration in brain phospholipids, which may be the result of extensive metabolism of EPA by beta-oxidation and by de-esterification from phospholipids (PMID: 21091476 ).
DM_4hrpo				4-Hydroxyproline is a major component of the protein collagen and is a post-translationnally modified amino acid. It is located in the ER and mitochondria of several tissues (http://www.hmdb.ca/metabolites/HMDB00725). 4-hydoxyproline concentration in the rabbit whole brain was determined to be 120 pmol/g (PMID: 3661981). 4-HYP and 3-HYP are mainly found in connective tissue (dura mater, pia mater…
sink_tag_hs[c]				Wild type human α-synuclein, but not the A53T mutant, protected lipid droplets from turnover in primary hippocampal neurons from transgenic mice, treated with high concentrations of lipids. These lipid droplets are composed of a phospholipid monolayer that surrounds stored triglycerides. Wild type synuclein slows but does not stop the rate of lipolysis and eventually all cells metabolise their st…
DM_tym[c]				Tyramine is a monoamine compound derived from the amino acid tyrosine and it can be stored in tyraminergic neurons (http://www.hmdb.ca/metabolites/HMDB00306). In the body, excess tyramine, a trace amine with a half-life of 30s, is broken down by monoamine oxidase to avoid excessive release of noradrenaline, adrenaline, and dopamine. Tyramine beta-hydroxylase converts tyramine into octapamine in t…
sink_HC02194[c]				Tauroursodeoxycholate (TUDCA) is a taurine-conjugated hydrophilic bile acid. Intravenously administered TUDCA resulted in a significant increase in rat brain ursodeoxycholate from almost undetectable levels to 0.15 ± 0.11 nmol/g (PMID: 11919517).
DM_PROTEIN				Protein maintenance requirement is represented by setting a lower bound on the corresponding amino acid degradation reactions.
DM_12dhchol[c]				Bile acid could not be detected in CSF and brain biopsies of patients dying without evidence of liver disease and are normally stored in the gallbladder (PMID: 604189). Bile acids that are conjugated with amino acids, sulfuric acid, and glucuronic acid were not detected in the cytoplasmic fraction of rat brain (PMID: 14617741).
DM_3dhcdchol[c]				Bile acid could not be detected in CSF and brain biopsies of patients dying without evidence of liver disease and are normally stored in the gallbladder (PMID: 604189). Bile acids that are conjugated with amino acids, sulfuric acid, and glucuronic acid were not detected in the cytoplasmic fraction of rat brain (PMID: 14617741).
DM_3dhchol[c]				Bile acid could not be detected in CSF and brain biopsies of patients dying without evidence of liver disease and are normally stored in the gallbladder (PMID: 604189). Bile acids that are conjugated with amino acids, sulfuric acid, and glucuronic acid were not detected in the cytoplasmic fraction of rat brain (PMID: 14617741).
DM_3dhdchol[c]				Bile acid could not be detected in CSF and brain biopsies of patients dying without evidence of liver disease and are normally stored in the gallbladder (PMID: 604189). Bile acids that are conjugated with amino acids, sulfuric acid, and glucuronic acid were not detected in the cytoplasmic fraction of rat brain (PMID: 14617741).
DM_3dhlchol[c]				Bile acid could not be detected in CSF and brain biopsies of patients dying without evidence of liver disease and are normally stored in the gallbladder (PMID: 604189). Bile acids that are conjugated with amino acids, sulfuric acid, and glucuronic acid were not detected in the cytoplasmic fraction of rat brain (PMID: 14617741).
DM_7dhcdchol[c]				Bile acid could not be detected in CSF and brain biopsies of patients dying without evidence of liver disease and are normally stored in the gallbladder (PMID: 604189). Bile acids that are conjugated with amino acids, sulfuric acid, and glucuronic acid were not detected in the cytoplasmic fraction of rat brain (PMID: 14617741).
DM_7dhchol[c]				Bile acid could not be detected in CSF and brain biopsies of patients dying without evidence of liver disease and are normally stored in the gallbladder (PMID: 604189). Bile acids that are conjugated with amino acids, sulfuric acid, and glucuronic acid were not detected in the cytoplasmic fraction of rat brain (PMID: 14617741).
DM_adchac[c]				Bile acid could not be detected in CSF and brain biopsies of patients dying without evidence of liver disease and are normally stored in the gallbladder (PMID: 604189). Bile acids that are conjugated with amino acids, sulfuric acid, and glucuronic acid were not detected in the cytoplasmic fraction of rat brain (PMID: 14617741).
DM_alchac[c]				Bile acid could not be detected in CSF and brain biopsies of patients dying without evidence of liver disease and are normally stored in the gallbladder (PMID: 604189). Bile acids that are conjugated with amino acids, sulfuric acid, and glucuronic acid were not detected in the cytoplasmic fraction of rat brain (PMID: 14617741).
DM_ca24g[c]				Bile acid could not be detected in CSF and brain biopsies of patients dying without evidence of liver disease and are normally stored in the gallbladder (PMID: 604189). Bile acids that are conjugated with amino acids, sulfuric acid, and glucuronic acid were not detected in the cytoplasmic fraction of rat brain (PMID: 14617741).
DM_ca3s[c]				Bile acid could not be detected in CSF and brain biopsies of patients dying without evidence of liver disease and are normally stored in the gallbladder (PMID: 604189). Bile acids that are conjugated with amino acids, sulfuric acid, and glucuronic acid were not detected in the cytoplasmic fraction of rat brain (PMID: 14617741).
DM_cdca24g[c]				Bile acid could not be detected in CSF and brain biopsies of patients dying without evidence of liver disease and are normally stored in the gallbladder (PMID: 604189). Bile acids that are conjugated with amino acids, sulfuric acid, and glucuronic acid were not detected in the cytoplasmic fraction of rat brain (PMID: 14617741).
DM_cdca3g[c]				Bile acid could not be detected in CSF and brain biopsies of patients dying without evidence of liver disease and are normally stored in the gallbladder (PMID: 604189). Bile acids that are conjugated with amino acids, sulfuric acid, and glucuronic acid were not detected in the cytoplasmic fraction of rat brain (PMID: 14617741).
DM_coprost[c]				Bile acid could not be detected in CSF and brain biopsies of patients dying without evidence of liver disease and are normally stored in the gallbladder (PMID: 604189). Bile acids that are conjugated with amino acids, sulfuric acid, and glucuronic acid were not detected in the cytoplasmic fraction of rat brain (PMID: 14617741).
DM_dca24g[c]				Bile acid could not be detected in CSF and brain biopsies of patients dying without evidence of liver disease and are normally stored in the gallbladder (PMID: 604189). Bile acids that are conjugated with amino acids, sulfuric acid, and glucuronic acid were not detected in the cytoplasmic fraction of rat brain (PMID: 14617741).
DM_dca3g[c]				Bile acid could not be detected in CSF and brain biopsies of patients dying without evidence of liver disease and are normally stored in the gallbladder (PMID: 604189). Bile acids that are conjugated with amino acids, sulfuric acid, and glucuronic acid were not detected in the cytoplasmic fraction of rat brain (PMID: 14617741).
DM_dca3s[c]				Bile acid could not be detected in CSF and brain biopsies of patients dying without evidence of liver disease and are normally stored in the gallbladder (PMID: 604189). Bile acids that are conjugated with amino acids, sulfuric acid, and glucuronic acid were not detected in the cytoplasmic fraction of rat brain (PMID: 14617741).
DM_gca3s[c]				Bile acid could not be detected in CSF and brain biopsies of patients dying without evidence of liver disease and are normally stored in the gallbladder (PMID: 604189). Bile acids that are conjugated with amino acids, sulfuric acid, and glucuronic acid were not detected in the cytoplasmic fraction of rat brain (PMID: 14617741).
DM_gcdca3s[c]				Bile acid could not be detected in CSF and brain biopsies of patients dying without evidence of liver disease and are normally stored in the gallbladder (PMID: 604189). Bile acids that are conjugated with amino acids, sulfuric acid, and glucuronic acid were not detected in the cytoplasmic fraction of rat brain (PMID: 14617741).
DM_gdca3s[c]				Bile acid could not be detected in CSF and brain biopsies of patients dying without evidence of liver disease and are normally stored in the gallbladder (PMID: 604189). Bile acids that are conjugated with amino acids, sulfuric acid, and glucuronic acid were not detected in the cytoplasmic fraction of rat brain (PMID: 14617741).
DM_gudca3s[c]				Bile acid could not be detected in CSF and brain biopsies of patients dying without evidence of liver disease and are normally stored in the gallbladder (PMID: 604189). Bile acids that are conjugated with amino acids, sulfuric acid, and glucuronic acid were not detected in the cytoplasmic fraction of rat brain (PMID: 14617741).
DM_hca24g[c]				Bile acid could not be detected in CSF and brain biopsies of patients dying without evidence of liver disease and are normally stored in the gallbladder (PMID: 604189). Bile acids that are conjugated with amino acids, sulfuric acid, and glucuronic acid were not detected in the cytoplasmic fraction of rat brain (PMID: 14617741).
DM_hca6g[c]				Bile acid could not be detected in CSF and brain biopsies of patients dying without evidence of liver disease and are normally stored in the gallbladder (PMID: 604189). Bile acids that are conjugated with amino acids, sulfuric acid, and glucuronic acid were not detected in the cytoplasmic fraction of rat brain (PMID: 14617741).
DM_hdca24g[c]				Bile acid could not be detected in CSF and brain biopsies of patients dying without evidence of liver disease and are normally stored in the gallbladder (PMID: 604189). Bile acids that are conjugated with amino acids, sulfuric acid, and glucuronic acid were not detected in the cytoplasmic fraction of rat brain (PMID: 14617741).
DM_hdca6g[c]				Bile acid could not be detected in CSF and brain biopsies of patients dying without evidence of liver disease and are normally stored in the gallbladder (PMID: 604189). Bile acids that are conjugated with amino acids, sulfuric acid, and glucuronic acid were not detected in the cytoplasmic fraction of rat brain (PMID: 14617741).
DM_hyochol[c]				Bile acid could not be detected in CSF and brain biopsies of patients dying without evidence of liver disease and are normally stored in the gallbladder (PMID: 604189). Bile acids that are conjugated with amino acids, sulfuric acid, and glucuronic acid were not detected in the cytoplasmic fraction of rat brain (PMID: 14617741).
DM_icdchol[c]				Bile acid could not be detected in CSF and brain biopsies of patients dying without evidence of liver disease and are normally stored in the gallbladder (PMID: 604189). Bile acids that are conjugated with amino acids, sulfuric acid, and glucuronic acid were not detected in the cytoplasmic fraction of rat brain (PMID: 14617741).
DM_isochol[c]				Bile acid could not be detected in CSF and brain biopsies of patients dying without evidence of liver disease and are normally stored in the gallbladder (PMID: 604189). Bile acids that are conjugated with amino acids, sulfuric acid, and glucuronic acid were not detected in the cytoplasmic fraction of rat brain (PMID: 14617741).
DM_lca24g[c]				Bile acid could not be detected in CSF and brain biopsies of patients dying without evidence of liver disease and are normally stored in the gallbladder (PMID: 604189). Bile acids that are conjugated with amino acids, sulfuric acid, and glucuronic acid were not detected in the cytoplasmic fraction of rat brain (PMID: 14617741).
DM_lca3g[c]				Bile acid could not be detected in CSF and brain biopsies of patients dying without evidence of liver disease and are normally stored in the gallbladder (PMID: 604189). Bile acids that are conjugated with amino acids, sulfuric acid, and glucuronic acid were not detected in the cytoplasmic fraction of rat brain (PMID: 14617741).
DM_lca3s[c]				Bile acid could not be detected in CSF and brain biopsies of patients dying without evidence of liver disease and are normally stored in the gallbladder (PMID: 604189). Bile acids that are conjugated with amino acids, sulfuric acid, and glucuronic acid were not detected in the cytoplasmic fraction of rat brain (PMID: 14617741).
DM_tca3s[c]				Bile acid could not be detected in CSF and brain biopsies of patients dying without evidence of liver disease and are normally stored in the gallbladder (PMID: 604189). Bile acids that are conjugated with amino acids, sulfuric acid, and glucuronic acid were not detected in the cytoplasmic fraction of rat brain (PMID: 14617741).
DM_tcdca3s[c]				Bile acid could not be detected in CSF and brain biopsies of patients dying without evidence of liver disease and are normally stored in the gallbladder (PMID: 604189). Bile acids that are conjugated with amino acids, sulfuric acid, and glucuronic acid were not detected in the cytoplasmic fraction of rat brain (PMID: 14617741).
DM_tdca3s[c]				Bile acid could not be detected in CSF and brain biopsies of patients dying without evidence of liver disease and are normally stored in the gallbladder (PMID: 604189). Bile acids that are conjugated with amino acids, sulfuric acid, and glucuronic acid were not detected in the cytoplasmic fraction of rat brain (PMID: 14617741).
DM_thyochol[c]				Bile acid could not be detected in CSF and brain biopsies of patients dying without evidence of liver disease and are normally stored in the gallbladder (PMID: 604189). Bile acids that are conjugated with amino acids, sulfuric acid, and glucuronic acid were not detected in the cytoplasmic fraction of rat brain (PMID: 14617741).
DM_tudca3s[c]				Bile acid could not be detected in CSF and brain biopsies of patients dying without evidence of liver disease and are normally stored in the gallbladder (PMID: 604189). Bile acids that are conjugated with amino acids, sulfuric acid, and glucuronic acid were not detected in the cytoplasmic fraction of rat brain (PMID: 14617741).
DM_uchol[c]				Bile acid could not be detected in CSF and brain biopsies of patients dying without evidence of liver disease and are normally stored in the gallbladder (PMID: 604189). Bile acids that are conjugated with amino acids, sulfuric acid, and glucuronic acid were not detected in the cytoplasmic fraction of rat brain (PMID: 14617741).
DM_udca3s[c]				Bile acid could not be detected in CSF and brain biopsies of patients dying without evidence of liver disease and are normally stored in the gallbladder (PMID: 604189). Bile acids that are conjugated with amino acids, sulfuric acid, and glucuronic acid were not detected in the cytoplasmic fraction of rat brain (PMID: 14617741).
sink_zn2[c]				Cultured astrocytes synergistically accumulate iron and zinc (PMID: 20549524). Cytosolic labile zinc accumulates in neurons, following cerebral ischemia, but not in the sham group (PMID: 24643405).
sink_asp_L[c]				Autoradiographic examination showed prominent accumulation of [3H]L-glutamate and [3H]L-aspartate in primary cultures of astrocytes, while the [3H]GABA accumulation was less intense (PMID: 2861578).
sink_glu_L[c]				Glutamate is accumulated into astrocytes, then converted to the non-excitatory amino acid glutamine by glutamine synthetase (PMID: 11788594).
DM_yvite_c_				PMID:7766695. Accumulated normal conditions (more when is given). Levels in plasma decreased with age (promotes neurodegenerative diseases)
sink_xol7ah3[c]				accumulation can happen under disease condition (cerebrotendinous xanthomatosis) (PMID : 762246) ; associated with 7 reactions in recon : 3 transport, 1 sink, 2 synthesis, 1 reversible ; as there is a synthesis pathway I wouldn’t consider the sink
sink_9_cis_retfa[c]				Retinoic acid (RA) is a biologically active derivative of vitamin A. Two isomers of RA, 9-cis-RA (9cRA) and all-trans-RA (atRA) have been identified. atRA is normally present at high levels in the developing spinal cord and at low levels in the forebrain of mouse embryos (Horton and Maden, 1995). 9cRA is present in xenopus embryos (Kraft et al., 1994), but not in mouse embryos (Horton and Maden, …
sink_11_cis_retfa[c]				11-cis-Retinal is coupled to opsins in both rod and cone photoreceptor cells and is photoisomerized to all-trans-retinal by light. (PMC1409735); couldn't find any evidence for it's accumulation/storage in brain; synthesis and degradation reactions in recon 3d
DM_oretn_n_				2 reactions : transport and demand ; no evidence for it’s presence/accumulation in brain
DM_kdn_c_				3 reactions associated with it in recon : 1 transport, 1 synthesis, 1 demand ; either we keep the demand or the metabolite is excluded ; no evidence for it’s presence/accumulation in brain
DM_4abut[c]				4-Acetamidobutanoic acid is GABA, it accumulates in vesicles but gabavessec should be enough for that
DM_hretn_n_				4-Hydroxyretinoic acid is an NADPH-dependent hydroxylation metabolite of retinoic acid in the microsomes. PMID: 26374207 ; production of this compound, they don’t mention accumulation.
sink_thf[c]				5,6,7,8-Tetrahydrofolic acid was the major folate derivative in the liver, kidney, spleen and brain (PMID : 11234913) ; in brain but no evidence for it’s accumulation
sink_xol7aone[c]				7α-Hydroxy-4-cholesten-3-one is an intermediate in the biochemical synthesis of bile acids from cholesterol. Its precursor, 7α-hydroxycholesterol, is produced from cholesterol by hepatic cholesterol 7α-hydroxylase (CYP7A1) (wikipedia) ; liver
DM_adrnl[c]				accumulates in vesicles, the reaction ADRNLPVESSEC represents adrenaline release by vesicles, should be enough
DM_datp_m_				associated to inmunodeficiency (PMID: 272665)
DM_adprbp[c]				associated with 3 reactions in recon 3d: 1 synthesis reaction, 1 transport and 1 demand; Adenosine diphosphate ribose is an ester molecule formed into chains by the enzyme poly ADP ribose polymerase. It binds to and activates the TRPM2 ion channel.[1] - signalling??; we either keep the demand or exclude metabolite
DM_n5m2masn_g_				associated with 3 reactions, transport, consumption and demand; no evidence for it’s presence/accumulation in the brain
DM_mem2emgacpail_prot_hs_r_				associated with 3 reactions, transport, production and demand; couldn't find any information about its presence in brain
	sink_xoldiolone[c]			couldn't find any information about this metabolite and it's presence/accumulation in brain; synthesis reaction in peroxissome, transport reaction
DM_4abut[n]				degrade to succinate, no accumulation
DM_fol				Folic acid is crucial for proper brain function and plays an important role in mental and emotional health. All the B vitamins are water-soluble, meaning the body does not store them; no evidence for it’s accumulation/storage in brain ; associated wtih 12 reactions, 9 transport, 1 demand and two consuming
sink_4abut[l]				GABA is synthesised from glutamagte, why sink ?
sink_7klitchol[c]				liver related
DM_cbl2[m]				necessary for methilnin synthesis. Not accumulative, but essential
DM_mi14p[c]				not found **
DM_sph1p[n]				not found **
DM_5hpet[r]				Our results showed that the levels of arachidonic acid (AA), docosahexaenoic acid (DHA), 5- and 12- eicosatetraenoic acid (HETE) were significantly increased in the CSF of Traumatic Brain Injuries patients. (PMID : 21427623) ; associated with 2 reactions in recon : 1 transport, 1 demand ; either we keep the demand or the metabolite 5HPET[r] is excluded
sink_34dhpac[c]				PMID: 10854571 3,4-Dihydroxyphenylacetaldehyde (DOPAL) is a toxic metabolite formed by the oxidative deamination of dopamine.PMID: 26381411 ; synthesis and degradation pathways known ; accumulated in disease conditions (PD) (PMIDS : 10854571 ; 26574516 ; 25601988)
DM_13_cis_oretn_n_				PMID:1653151. Detected, no accumulation.
sink_avite1[c]				PMID:8857515. It is present in the brain. Accumulation when it is given externally. Its presence leads to lower accumulation of amiloid-beta PMID: 19679659
sink_btn[c]				Presence essential for brain (don’t specified accumulation) PMID: 19727438 Essential. But not accumulated. Biotin homeostasis is crucial for maintaining normal body functions, in particular, in the heart muscle and brain. This could be attributed to an increased vulnerability of the brain to biotin deficiency.
DM_btn[m]				Presence essential for brain (don’t specified accumulation) PMID: 19727438 Essential. But not accumulated. Biotin homeostasis is crucial for maintaining normal body functions, in particular, in the heart muscle and brain. This could be attributed to an increased vulnerability of the brain to biotin deficiency.
DM_btn[n]				Presence essential for brain (don’t specified accumulation) PMID: 19727438 Essential. But not accumulated. Biotin homeostasis is crucial for maintaining normal body functions, in particular, in the heart muscle and brain. This could be attributed to an increased vulnerability of the brain to biotin deficiency.
DM_anth				present in the brain (http://onlinelibrary.wiley.com/doi/10.1111/j.1471-4159.1990.tb04553.x/full), no evidence for it's accumulation; associated with 4 reactions: 1 demand, 1 trasnport, 1 synthesis and 1 reversible
DM_retn[n]				Retinoic Acid exists in several stereoisomeric forms including predominantly all-trans retinoic acid (ATRA). ATRA is a lipophilic molecule, thus it can diffuse easily through the cellular membrane. Current understanding of RA as signaling molecules suggests that ATRA is the main biologically-active form. In human neuroblastoma cells, ATRA induce expression of manganese superoxide dismutase (MnSOD…
DM_1a25dhvitd3[n]				storage in adipose tissue, no evidence for it's accumulation in brain
sink_c226coa[c]				synthesis and degradation reactions in recon 3D; couldn't find any information about its accumulation in brain
sink_lnlncacoa[c]				synthesis and degradation reactions in recon 3D; couldn't find any information about its presence in brain
DM_dopa[c]				why demand of dopamine ? Accumulation of dopamine in vesicles ! DOPAVESSEC should be enough
DM_avite2_c_				α-Tocotrienol possesses unique neuroprotective properties not shared by other natural vitamin E family members, acts as an antioxidante. Tocotrienols are vitamin E derivatives, produced by plants. (PMCID: PMC3065441) ; associated with 2 reactions: transport and demand; no evidence for it's accumulation in brain; we either keep the demand or exclude metabolite
DM_1a2425thvitd2[m]				(PMID:15589699) present in brain. Not information about accumulation.
sink_25hvitd2[c]				1,25(OH)2D has beendetected in the cerebrospinal fluid, and this hormone has been shown to cross the blood-brain barrier (Balabanova et al., 1984; Gascon-Barre and Huet, 1983; Pardridge, Sakiyama, and Coty, 1985), although its uptake is limited (Gascon-Barre and Huet, 1983; Pardridge, Sakiyama, and Coty, 1985). Usually in low levels (Human studies strongly support a correlation between low levels…
sink_band[c]				associated with 2 reactions: sink and degradation; ??
DM_bandmt[c]				associated with 2 reactions: synthesis and demand; ??
DM_13_cis_retn_n_				Because 13-cis-retinoic acid is rapidly metabolized by the body and is not stored in the liver or other organs, it does not accumulate over time (Blaner & Olson, 1994).
DM_ach[c]				can act as a neurotransmitter, released by ACHVESSEC; it can accumulate in brain (PMID: 14954125), but not in normal conditions
sink_doco13ecoa[c]				CoA metabolism associated to neurodegeneration. No info specific for this metabolite. PMID: 25110004
DM_mi1345p[c]				Li+ increases accumulation of inositol 1,4,5-trisphosphate and inositol 1,3,4,5-tetrakisphosphate in cholinergically stimulated brain cortex slices in guinea pig, mouse and rat. The increases require inositol supplementation in mouse and rat but not in guinea pig. (PMID: 1546953) ; The dephosphorylation pathway of D-myo-inositol 1,3,4,5-tetrakisphosphate in rat brain. (PMID : 2827634) ; D-myo-ino…
DM_mi145p[c]				Li+ increases accumulation of inositol 1,4,5-trisphosphate and inositol 1,3,4,5-tetrakisphosphate in cholinergically stimulated brain cortex slices in guinea pig, mouse and rat. The increases require inositol supplementation in mouse and rat but not in guinea pig. (PMID: 1546953) ; D-myo-inositol 1,4,5-trisphosphate-binding proteins in rat brain membranes. (PMID : 7961614) ; associated with 5 rea…
DM_mi134p[c]				myo-Inositol 1,3,4-Trisphosphate Phosphorylation in Liver (PMID: 2584198); no evidence for it’s presence/accumulation in brain
DM_hhxdcal[c]				no accumulation. PMID: 25345524
sink_dhcholestanate[c]				no. is an intermediate in bile acid synthesis
DM_dctp_m_				not association found.accumulation when 8-oxo-dGTP in brain associated to neurodegenerative diseases such as Parkinson (book:Mitochondrial Pathogenesis: From Genes and Apoptosis to Aging and Disease). Accumulation in carcinomas (PMID: 24085278)
DM_akg[c]				PMID:21049004. is degraded. Decreased activity of the mitochondrial 2-oxoglutarate dehydrogenase complex (OGDHC) in brain accompanies neurodegenerative diseases
DM_ethamp_r_				present in brain (book Brain Lipids in Synaptic Function and Neurological Disease, page 66; PMC3535405) ; couldn't find any evidence for it's accumulation/storage in brain
sink_coa[c]				present in brain, no evidence for it's accumulation
DM_galam[c]				present in brain, no evidence for it's accumulation
sink_thcholstoic[c]				Primary bile acid biosynthesis
LDH_D				In the brain, L-Lactate predominates over D-lactate, which is hardly present (Gibbs and Hertz 2008), whereas glycolysis of glucose in astrocytes is considered to be the main source of L-lactate in the brain (Newman et al. 2011).(PMID: 36928470)
PEPCK
PEPCKm
	RE2112C	0	0		In the rat brain, there are two possible sources of bile acids: blood circulation and onsite biosynthesis (PMID: 27063670). Although cholic acid, deoxycholic acid, and chenodeoxycholate were detected in brain cytoplasm, the biosynthesis pathways of these bile acids remains unknown. Therefore, because reaction RE2112C produces oxygen and could potentially compensate for a lack of cerebral oxygen, …	conflict with activeReaction
r2139	0	0		Close all bile acid reactions that use cholate and could potentially compensate for a lack of oxygen (e.g. RE2112C).	move from rxn2constraints
CA24GSc	0	0		Close all bile acid reactions that use cholate and could potentially compensate for a lack of oxygen (e.g. RE2112C).	move from rxn2constraints
ME2				Cytosolic malic enzyme (ME1) is enriched in astrocytes and cytosolic malic enzyme is almost exclusively a glial enzyme, but its gene was expressed in primary cultures of neurons (George J. Siegel, R. W. A., Scott T. Brady, Donald L. Price (2006) Basic neurochemistry: molecular. cellular and medical aspects. 7th edition.Elsevier publication.; PMID: 9603228) There are 2 types of NADP(+)-dependent m…

## Sheet: activeReactions
rxns	Note	Reference
34DHPEAR	Tyrosine metabolism	26317866
34DHPLACOX	Tyrosine metabolism	26317866
34DHPLACOX_NADP_	Tyrosine metabolism	26317866
34HPLtm	Tyrosine metabolism	26317866
TYRDOPO	tyr->levodopa	26317866
3HLYTCL	Aromatic amino acid decarboxylase converts L-dopa to dopamine in neurons.	reviewed in PMID: 18070347
42A12BOOX	Tyrosine metabolism
4ABUTtm	One or more metabolites were identified in murine forebrain or midbrain (Metabolomic data: PMID: 26317866).	8098354
4GLU56DIHDINDt	Tyrosine metabolism, transport
5CYSDOPAt	Tyrosine metabolism, transport
AACOAT	bhb and acac are converted to aacoa, then to accoa in the cytosol and in mitochondria of neurons and glial cells. In the cytoplasm, acetyl-CoA is used for lipid and cholesterol synthesis.	reviewed in PMID: 23921897
ABTArm	One or more metabolites were identified in murine forebrain or midbrain (Metabolomic data: PMID: 26317866). 4-aminobutyrate transaminase activity is higher in the 'free' mitochondria (reviewed in PMID: 938457).	[1] 8098354 [2] 8098354 [3] 16565515
ACHEe	Using 6-OHDA treated DNs from rat SN showed that acetylcholinesterase (AChE) is expressed in DN of the SN (PMID: 681936).	681936
ADK1m	One or more metabolites were identified in murine forebrain or midbrain (Metabolomic data: PMID: 26317866). The active adenylate kinase reaction forms equivalent amounts of ATP and AMP from ADP, thereby preventing any accumulation of ADP. Under steady-state, there is only a small amount of AMP present (George J. Siegel, R. W. A., Scott T. Brady, Donald L. Price (2006) Basic neurochemistry: molecu…	24449343
AGTim	RPKM for at least one associated gene >0.1 for SN, caudate, and putamen. One or more metabolites were identified in murine forebrain or midbrain (Metabolomic data: PMID: 26317866). At least one gene/protein associated to this reaction was found to be overexpressed (positive log2 fold expression) in mouse brainstem, in comparison to other brain regions: log2 fold difference over median abundance (…	[1] GTExPortal [2] 26523646
AKGDm	It was shown that up to 50% of added glutamate or pyruvate is metabolised via transamination to akg and then converted to succinate (reviewed in PMID: 24883315).	[1] 16565515 [2] 22410244
AKGMALtm	One or more metabolites were identified in murine forebrain or midbrain (Metabolomic data: PMID: 26317866). Neurons require an active malate/aspartate shuttle if they use lactate. NADH is transported from the cytosol into the mitochondrial matrix (reviewed in PMID: 23921897). The malate-aspartate shuttle is important in neurons (reviewed in PMID: 24883315).	[1] 24449343; [2] reviewed in PMID: 23921897
ALATA_L	The transaminases of importance for maintenance of glutamate homeostasis in the brain are mainly aspartate aminotransferase (AAT) (EC 2.6.1.1), branched‐chain aminotransferase (BCAT) (EC 2.6.1.42), and alanine aminotransferase (ALAT) (EC 2.6.1.2). (Handbook of Neurochemistry and Molecular Neurobiology, Amino Acids and Peptides in the Nervous System) The activity of ALAT in the brain, being 10–20 …
ALOX5	ALOX5 (5-LOX) is the most important enzyme in leukotriene biosynthesis and after stimulation, it translocated to the nuclear membrane, co-localising with 5-LOX activating protein (FLAP) and cytosolic phospholipase A2 (cPLA2). This results in the activation of ALOX5. Dopaminergic neurons in the ventral midbrain were found to express both FLAP and 5-LOX. However, it is still unclear which functions…	reviewed in PMID: 23800665
AMETt2m	This enzyme requires the expression of only one gene (3 transcripts). One or more metabolites were identified in murine forebrain or midbrain (Metabolomic data: PMID: 26317866).	17412603
AMPDA	Initially, adenosine monophosphate (AMP) is converted to inosine via two different mechanisms (in red). Inosine is further converted to purine base hypoxanthine by purine nucleoside phosphorylase (PNP). Hypoxanthine is then oxidized to form xanthine by xanthine-oxidase (XO). Xanthine is again oxidized by xanthine oxidase to form the final product, uric acid. (PMID: 26316329) All pathways of purin…
APOC_LYS_BTNPm	Metabolites involved in biotin metabolism (lower pathway impact) were found to be affected in aged mouse brains (PMID: 26317866).	26317866
ARGN	main degradation pathway Arginine to ornithine to glutamate semialdehyde to glutamate to alpha ketoglutarate ; enzyme known to be present in brain arginase converts arginine into ornithine and urea. Ornithine δ-aminotransferase transfers the δ-amino group of ornithine to α-ketoglutarate to form glutamate γ-semialdehyde and glutamate. Glutamate γ-semialdehyde is oxidized to form glutamate by gluta…
ARGNm	This enzyme requires the expression of only one gene. One or more metabolites were identified in murine forebrain or midbrain (Metabolomic data: PMID: 26317866).	17412603
ARGSS	enzyme known to be present in the brain Aspartate –arginosuccinate shunt links urea cycle and citric acid cycle
ASPNATm	Metabolites involved in aspartate metabolism (lower pathway impact) were found to be affected in aged mouse brains (PMID: 26317866).	26317866
ASPTA	The malate-aspartate shuttle is the most important pathway for the transfer of reducing equivalents from the cytosol to the mitochondrion. It involves both cytosolic and mitochondrial forms of aspartate aminotransferase and malate dehydrogenase, as well as the mitochondrial aspartate-glutamate carrier (ARALAR).	George J. Siegel, R. W. A., Scott T. Brady, Donald L. Price (2006) Basic neurochemistry: molecular, cellular and medical aspects. 7th edition.Elsevier publication.
ASPTAm	One or more metabolites were identified in murine forebrain or midbrain (Metabolomic data: PMID: 26317866). It was shown that up to 50% of added glutamate or pyruvate is metabolised via transamination to akg and then converted to succinate (reviewed in PMID: 24883315). Akg is constantly produced in the TCA cycle and converted by mitochondrial aspartate aminotransferase (AST) to glutamate. Glutama…	[1] 1003 [2] 8098354 [3] 16565515
ATPM	Reaction added to the active reactions list, because this reaction was constrained according to its activity in neuronal mitochondria (cf. constraints.xlsx)
ATPS4mi	Oxidative phosphorylation	[1] 24449343 [2] 15526345 [3] 22926577 [4] 16565515 [5] 22410244 [6] 19052140
BDHm	This enzyme requires the expression of only one gene product. bhb and acac are converted to aacoa, then to accoa in the cytosol and in mitochondria of neurons and glial cells. The activities of BDH and OXCT enzymes in the adult brain reach 1/3rd to 1/4th the maximal rates attained at the early stages.	[1] 24449343 [2] reviewed in PMID: 23921897 [3] George J. Siegel, R. W. A., Scott T. Brady, Donald L. Price (2006) Basic neurochemistry: molecular, cellular and medical aspects. 7th edition.Elsevier publication.
C160CPT1	Neuronal mitochondria is able to oxidise L-palmitoylcarnitine, although not efficiently. In the presence of palmitoylcarnitine plus either pyruvate, glutamate, or succinate, the respiration rates of brain mitochondria increased significantly (reviewed in PMID: 24883315).	reviewed in PMID: 24883315
C160CPT2	One or more metabolites were identified in murine forebrain or midbrain (Metabolomic data: PMID: 26317866). There is experimental evidence that isolated neuronal mitochondria are able to oxidize palmitoylcarnitine, in the presence of other mitochondrial substrates (PMID: 24883315). Neuronal mitochondria is able to oxidise L-palmitoylcarnitine, although not efficiently. In the presence of palmitoy…	24449343
CATm	In Recon2, CATm is catalysed by catalase in mitochondria (E.C. 1.11.1.6).	[1] 25025041 [2] 24449343
CE1261t	transport reaction
CE2172t	transport reaction
CE5025t	transport reaction
CE5026t	transport reaction
CE5629t	transport reaction
CHSTEROLt	The major cholesterol excretion pathway in the brain involves the hydroxylation of cholesterol into the oxysterol 24-hydroxycholesterol, which can cross the blood brain barrier. Only a subset of neurons express this enzyme and it is mainly found in dendrites and somata, rather than in axons or presynaptic terminals (reviewed in PMID: 25682154). 24-hydroxylase is expressed in a subset of neurons, …
CK	Two different genes (1159 and 548596) give rise to the same protein (P12532): isoenzymes. One or more metabolites were identified in murine forebrain or midbrain (Metabolomic data: PMID: 26317866). Existence of the creatine kinase/phosphocreatine system in the brain. Moreover, phosphocreatine is a short-term energy reserve, linking mitochondrial ATP generation to neuronal ATP hydrolysis. Ubiquito…	[1] 22410244 [2] reviewed in PMID: 23921897
CKc	[1] Existence of the creatine kinase/phosphocreatine system in the brain. Moreover, phosphocreatine is a short-term energy reserve, linking mitochondrial ATP generation to neuronal ATP hydrolysis. [2] In the brain, the concentration of phosphocreatine is higher than that of ATP and creatine phosphokinase is very active.	[1] reviewed in PMID: 23921897 [2] George J. Siegel, R. W. A., Scott T. Brady, Donald L. Price (2006) Basic neurochemistry: molecular, cellular and medical aspects. 7th edition.Elsevier publication.
CO2t	transport reaction
CSm	(EC 2.3.3.1, previously EC 4.1.3.7) citrate synthase (lab mouse: average: 24.3 (range: 21.8 – 29.5) μmol/min/g fresh wt of tissue); lab rat: average: 13.6 (range: 11.1 – 15.9) ). Activity of citrate synthase is greater than the sum of isocitrate dehydrogenase activities, meaning that there is a low flux through the TCA cycle in whole brains of rats and mice. This enzyme requires the expression of…	[1] 1003 [2] 22410244
CSNAT2m	One or more metabolites were identified in murine forebrain or midbrain (Metabolomic data: PMID: 26317866).	[1] 8098354 [2] 24449343
CSNATm	One or more metabolites were identified in murine forebrain or midbrain (Metabolomic data: PMID: 26317866).	[1] 8098354 [2] 24449343
CYOOm2i	At least one gene/protein associated to this reaction was found to be overexpressed (positive log2 fold expression) in mouse brainstem, in comparison to other brain regions: log2 fold difference over median abundance (LFQ intensity)	[1] 24449343 [2] 15526345 [3] 18275612 [4] 22926577 [5] 16565515 [6] 19052140 [7] 26523646
CYOOm3i	E.C. 1.9.3.1 complex IV: accompanied by the extrusion of 4 H+ from the intramitochondrial compartment (Expasy). At least one gene/protein associated to this reaction was found to be overexpressed (positive log2 fold expression) in mouse brainstem, in comparison to other brain regions: log2 fold difference over median abundance (LFQ intensity)	[1] 24449343 [2] 15526345 [3] 22926577 [4] 16565515 [5] 19052140 [6] 26523646 [7] 2555458
CYOR_u10mi	Ubiquinone-10 was detected in hippocampal neurons. Cytochrome b/c1 ratio is 2. complex III, E.C. 1.10.2.2. In the nervous system, mitochondria are a major source of ROS generation, particularly at the level of beta-oxidation (acyl-CoA dehydrogenase, the electron transfer flavoprotein, the electron transfer flavoprotein-ubiquinone oxidoreductase, and complex III). (reviewed in PMID: 23921897). Usi…	[1] 24449343 [2] 15526345 [3] 16565515 [4] 21818119 [5] 2555458
DACT	Tryptophan metabolism
DAGK_hs	Most isozymes of the DGK family (EC 2.7.1.107) are abundantly expressed in the brain. DGKB is the first enzyme that was identified as a neuronal enzyme, predominantly expressed in the caudate-putamen.	reviewed in PMID: 22781745
DCT	Tryptophan metabolism
DHPR	Tryptophan metabolism
DOPA3GLCURt	Tryptophan metabolism
DOPA4GLCURt	Tryptophan metabolism
DOPA4SFt	Tryptophan metabolism
DOPAc	Tryptophan metabolism
DOPACCL	Tryptophan metabolism
DOPACHRMDC	Tryptophan metabolism
DOPAOQCYS	Tryptophan metabolism
DOPAQNISO1	Tryptophan metabolism
DOPASFt	Tryptophan metabolism
DOPASULT	Tryptophan metabolism
DOPASULT4	Tryptophan metabolism
DOPAt4_2_r	DAT
DOPAtu	Transport of Dopamine via Uniport
DOPAVESSEC	Dopamine is either released by neurons into the synaptic cleft or stored in synaptic vesicles. It can also be taken up by astrocytes, which then convert it to norephinephrine and to epinephrine.	reviewed in PMID: 18070347
DURIK1m	This enzyme requires the expression of only one gene.	19052140
ENO	[1] ENO2 is a neuron-specific gene. [2] Enolase activity was measured in adult mouse brain.	[1] reviewed in PMID: 27282387 [2] 14114860
ETF	In the nervous system, mitochondria are a major source of ROS generation, particularly at the level of beta-oxidation (acyl-CoA dehydrogenase, the electron transfer flavoprotein, the electron transfer flavoprotein-ubiquinone oxidoreductase, and complex III). (reviewed in PMID: 23921897).	24449343
FADH2ETC	Oxidative phosphorylation
FAOXC160	Oxidative phosphorylation
FBA	Aldolase activity was measured in adult mouse brain.	14114860
FUMm	One or more metabolites were identified in murine forebrain or midbrain (Metabolomic data: PMID: 26317866). Mitochondrial fumarase activity was measured in rat synaptic and non-synaptic mitochondria (PMID: 938457).	16565515
G3PD2m	Glycerol phosphodehydrogenase activity was measured in adult mouse brain. The glycerol-3-phosate formation reaction is mitochondrial in neurons and cytosolic in astrocytes (reviewed in PMID: 18070347).	[1] 16565515 [2] 14114860
G6PDH2c	This is an NADPH-producing enzyme. Metabolic unit: HMP shunt; If lactate is used as energy substrate by neurons, more glucose can be metabolised via the PPP for the production of NADPH, which is required for the maintenance of the anti-oxidant status (reviewed in PMID: 23921897). One of the most affected metabolic pathways in Parkinson's disease is the pentose phosphate pathway (PPP), as has been…	[1] 24300239 [2] 24300239 [3] reviewed in PMID: 23921897
G6PDH2r	Metabolic unit: HMP shunt; If lactate is used as energy substrate by neurons, more glucose can be metabolised via the PPP for the production of NADPH, which is required for the maintenance of the anti-oxidant status (reviewed in PMID: 23921897). One of the most affected metabolic pathways in Parkinson's disease is the pentose phosphate pathway (PPP), as has been described in human postmortem brai…	[1] PMID: 24300239; [2] reviewed in PMID: 23921897
GAPD	Glyceraldehyde phosphate dehydrogenase activity was measured in adult mouse brain.	14114860
GBA	GBA and GBA1 are synonyms. lysosomal beta-glucosylceramidase. The activities of the main hydrolases (b-glucosidase, non-lysosomal b-glucosyl ceramidase (GBA2), b-galactosidase and b-hexosaminidase) were assessed in human iPSCs and FACS-enriched neurons.	24905578
GBA2e	GBA2 is the non-lysosomal beta-glucosylceramidase; The activities of the main hydrolases (b-glucosidase, non-lysosomal b-glucosyl ceramidase (GBA2), b-galactosidase and b-hexosaminidase) were assessed in human iPSCs and FACS-enriched neurons.	24905578
GBAl	The activities of the main hydrolases (b-glucosidase, non-lysosomal b-glucosyl ceramidase (GBA2), b-galactosidase and b-hexosaminidase) were assessed in human iPSCs and FACS-enriched neurons.	24905578
GHMT2r	glycine to serine, which can then be converted to pyruvate Degradation of Glycine : Pathway #1: hydroxylaton to serine -> pyruvate ; Pyruvate is the entry point for amino acids that contain 3 carbons, alanine, serine and cysteine. (https://www.tamu.edu/faculty/bmiles/lectures/amcat.pdf) Glycine is converted into pyruvate via conversion of glycine to serine by serine hydroxymethyl transferase whic…
GLCt1r	[1] GLUT3 is detected at high concentrations in neurons and is a glucose transporter. [2] GLUT3 is only found on neurons.	[1] reviewed in PMID: 24883315 [2] George J. Siegel, R. W. A., Scott T. Brady, Donald L. Price (2006) Basic neurochemistry: molecular, cellular and medical aspects. 7th edition.Elsevier publication.
GLNtm	One or more metabolites were identified in murine forebrain or midbrains. Glutamine transport was analysed in synaptic and non-synaptic mitochondria (PMID: 10812198).	[1] 26317866 [2] 10812198
GLUCYS	glutamate to glutathione. Glutamate is also part of the peptide glutathione, which additionally consists of one molecule of cysteine and one of glycine (see Chapter by McBean, this volume). Glutathione functions as a major intracellular antioxidant in the brain and is synthesized in both astrocytes and neurons, in the latter preferentially by a supply of the precursor CysGly from astrocytes (Drin…	reviewed in PMID: 15038599
GLUDxm	One or more metabolites were identified in murine forebrain or midbrain (Metabolomic data: PMID: 26317866). Both astroglial and neuronal mitochondria are able to oxidize multiple substrates, including beta-oxidation of fatty acids, pyruvate, lactate, glutamate, and GABA (reviewed in PMID: 24883315). Akg is constantly produced in the TCA cycle and converted by mitochondrial aspartate aminotransfer…	[1] 1003 [2] 8098354 [3] 15526345 [4] 16565515 [5] 22410244
GLUDym	One or more metabolites were identified in murine forebrain or midbrain (Metabolomic data: PMID: 26317866). Akg is constantly produced in the TCA cycle and converted by mitochondrial aspartate aminotransferase (AST) to glutamate. Glutamate biosynthesis occurs mainly via AST. Mitochondrial glutamate dehydrogenase (GLDH) is responsible for glutamate degradation. AST and GLDH function as multienzyme…	[1] 8098354 [2] 15526345 [3] 16565515 [4] 22410244
GLUNm	One or more metabolites were identified in murine forebrain or midbrain (Metabolomic data: PMID: 26317866). At least one gene/protein associated to this reaction was found to be overexpressed (positive log2 fold expression) in mouse striatum, in comparison to other brain regions: log2 fold difference over median abundance (LFQ intensity). Phosphate-activated glutaminase (GLS2) is highly enriched …	[1] 8098354 [2] 16565515 [3] 19052140 [4] 26523646
GLUt2m	One or more metabolites were identified in murine forebrain or midbrain (Metabolomic data: PMID: 26317866). Both neurons and astroglial cells have two glutamate/hydroxyl carriers: GC-1 and GC-2 (reviewed in PMID: 24883315).	[1] 8098354 [2] 24449343 [3] 16565515
GLUVESSEC	Dopamine neurons are able to use glutamate and dopamine as cotransmitters. The majority of DNs in the SN and VTA express VGLUT2, but not VGLUT1 or VGLUT3.	15009640
GLYAMDTRc	enzyme known to be present in brain ; glycine and L ‐arginine are the precursors of creatine synthesis and form guanidinoacetic acid by the action of the enzyme arginine/glycine amidinotransferase (EC 2.1.4.1). Arginine in the brain is also catabolized by arginine:glycine amidinotransferase (AGAT; EC 2.1.4.1; > Figure 5-3), the first enzyme in the biosynthetic pathway leading to creatine. AGAT is…
GLYKm	One or more metabolites were identified in murine forebrain or midbrain (Metabolomic data: PMID: 26317866).	19052140
GND	Metabolic unit: HMP shunt; If lactate is used as energy substrate by neurons, more glucose can be metabolised via the PPP for the production of NADPH, which is required for the maintenance of the anti-oxidant status (reviewed in PMID: 23921897). One of the most affected metabolic pathways in Parkinson's disease is the pentose phosphate pathway (PPP), as has been described in human postmortem brai…	[1] PMID: 24300239; [2] reviewed in PMID: 23921897
GNDc	This is an NADPH-producing enzyme. Metabolic unit: HMP shunt; If lactate is used as energy substrate by neurons, more glucose can be metabolised via the PPP for the production of NADPH, which is required for the maintenance of the anti-oxidant status (reviewed in PMID: 23921897). One of the most affected metabolic pathways in Parkinson's disease is the pentose phosphate pathway (PPP), as has been…	[1] 24300239 [2] 24300239 [3] reviewed in PMID: 23921897
GTHO	In neurons, glutathione reductase regenerates oxidized glutathione to its reduced form, using NADPH as a cofactor.	reviewed in PMID: 24300239
GTHOm	One or more metabolites were identified in murine forebrain or midbrain (Metabolomic data: PMID: 26317866). In neurons, glutathione reductase regenerates oxidized glutathione to its reduced formusing NADPH as a cofactor (reviewed in PMID: 24300239).	[1] 24449343 [2] 9144160
GTHP	Prdx2 is almost exclusively localised in gray matter neurons, making it a potential indicator of neuronal oxidative stress.	25016198
GTHPm	In Recon2, GTHPm reaction is catalysed by glutathione peroxidase in mitochondria. One unit of enzyme activity was defined as the amount required for the oxidation of 1 μmol of NADPH per min. One or more metabolites were identified in murine forebrain or midbrain (Metabolomic data: PMID: 26317866).	[1] 25025041 [2] 24449343 [3] 16565515 [4] 22410244 [5] 9144160
GTPCI	Tetrahydrobiopterin metabolism
H2CO3Dm	At least one gene/protein associated to this reaction was found to be overexpressed (positive log2 fold expression) in mouse brainstem, in comparison to other brain regions: log2 fold difference over median abundance (LFQ intensity)	[1] 19052140 [2] 26523646
H2O2tm	Hydrogen Peroxide Mitochondrial Transport	9144160
H2Ot	H2O Transport via Diffusion
HEX1	Hexokinase activity was measured in adult mouse brain.	14114860
HISD	main degradation pathway Histidine to urocanate to 4-imidazolone-5-propionate to N-formimidoyl-L-glutamate to glutamate to alpha ketoglutarate. Histidine is deaminated by histidine ammonia lyase which forms urocanate. Urocanate hydratase adds water to form 4-Imidazolone-5-propionate which is hydrolyzed by imidazalone propionase to form M-formiminoglutamate. Glutamate formiminotransferase transfer…
HISDC	L ‐Histidine was found to be converted to histamine in the cat brain in vitro (White, 1959) and in vivo (White, 1960). The enzymatic activity specific for this conversion in biological tissues (Schayer et al., 1959; Hakanson, 1967a) was found in developing tissues (Burkhalter, 1962; Hakanson, 1967a, b) and stomach (Aures et al., 1968). In the brain, the apparent K m was 4 10 –4 M, whereas the fre…
HMR_0653	Phosphatidylethanolamine (PE) is sequentially methylated to phosphatidylcholine (PC), with the first reaction being catalysed by phosphatidylethanolamine‐N‐methyltransferase (PEMT1; EC: 2.1.1.17). PEMT1 converts PE to its mono-methyl derivative, using S‐adenosylmethionine as the methyl donor. PEMT activity has been determined in membranes from rat and bovine brains, with the highest activities pr…	Handbook of Neurochemistry and Molecular Neurobiology
HMR_0795	Sphingomyelin can mainly be found in the outer leaflet of plasma membranes and its hydrolysis by sphingomyelinase is the main pathway for the production of ceramide, which is used for signalling . In neural cells, most of the de novo synthesis of sphingomyelin is takes place in non-Golgi compartments, such as the plasma membrane.	reviewed in PMID: 16843432
HMR_1735	The major cholesterol excretion pathway in the brain involves the hydroxylation of cholesterol into the oxysterol 24-hydroxycholesterol, which can cross the blood brain barrier. Only a subset of neurons express this enzyme and it is mainly found in dendrites and somata, rather than in axons or presynaptic terminals. Here, we include this reaction in the synaptic model, because the synaptic model …	reviewed in PMID: 25682154
HMR_6728	Occurs at least in DN and astrocytes
HMR_6874	Occurs at least in DN and astrocytes
Htmi	UCP2 and UCP4 and BMCP1 are associated with this reaction in Recon2.	[1] 24449343 [2] 15634780
ICDHxm	(EC 1.1.1.41) isocitrate dehydrogenase NAD+ -linked (lab mouse: average: 3.2 (range: 2.5 – 4) μmol/min/g fresh wt of tissue); lab rat: average: 0.8 (range: 0.5 – 1)). In the brain, there is a mitochondrial NAD-linked and a cytoplasmic NADP-linked isocitrate dehydrogenase enzyme (George J. Siegel, R. W. A., Scott T. Brady, Donald L. Price (2006) Basic neurochemistry: molecular, cellular and medica…	[1] 1003 [2] 24449343 [3] 16565515 [4] 9144160
ICDHy	In the brain, there is a mitochondrial NAD-linked and a cytoplasmic NADP-linked isocitrate dehydrogenase enzyme.	George J. Siegel, R. W. A., Scott T. Brady, Donald L. Price (2006) Basic neurochemistry: molecular, cellular and medical aspects. 7th edition.Elsevier publication.
ICDHyrm	(EC 1.1.1.42) isocitrate dehydrogenase NADP+ -linked (lab mouse: average: 1.8 (range: 1.7 – 1.8) μmol/min/g fresh wt of tissue); lab rat: average: 1.1 (range: 0.9 – 1.3))	[1] 1003 [2] 16565515 [3] 9144160
ILETA	branched chain amino acids, enzyme BCAT1 ; The transaminases of importance for maintenance of glutamate homeostasis in the brain are mainly aspartate aminotransferase (AAT) (EC 2.6.1.1), branched‐chain aminotransferase (BCAT) (EC 2.6.1.42), and alanine aminotransferase (ALAT) (EC 2.6.1.2). (Handbook of Neurochemistry and Molecular Neurobiology, Amino Acids and Peptides in the Nervous System) Glut…
L_LACt2r	Lactate is taken up by neurons via MCT2, which is consistent with lactate metabolism in neurons.	[1] reviewed in PMID: 16212146 [2] George J. Siegel, R. W. A., Scott T. Brady, Donald L. Price (2006) Basic neurochemistry: molecular, cellular and medical aspects. 7th edition.Elsevier publication.
L_LACtcm	One or more metabolites were identified in murine forebrain or midbrain (Metabolomic data: PMID: 26317866). Neuronal mitochondria might be able to directly take up cytosolic lactate (reviewed in PMID: 23921897) .	[1] 26317866 [2] reviewed in PMID: 23921897
LACROX	Tyrosine metabolism
LDH_L	One or more metabolites were identified in murine forebrain or midbrain (Metabolomic data: PMID: 26317866). In neurons, the predominant isoenzyme is LDH-H4 (LDH-1). E.C. 1.1.1.27. Due to the lack of expression of AGC1/aralar in astrocytes, gycolysis is compartmentalised in astrocytes and lactate is exported extracellularly and oxidised to CO2 and water in neurons (reviewed in PMID: 24883315). Lac…	[1] 18275612 [2] 16565515 [3] 22410244 [4] 7007577
LDH_Lm	One or more metabolites were identified in murine forebrain or midbrain (Metabolomic data: PMID: 26317866). In neurons, the predominant isoenzyme is LDH-H4 (LDH-1). E.C. 1.1.1.27. Both astroglial and neuronal mitochondria are able to oxidize multiple substrates, includnig beta-oxidation of fatty acids, pyruvate, lactate, glutamate, and GABA (reviewed in PMID: 24883315). In neurons, lactate is con…	[1] 18275612 [2] 16565515 [3] 22410244 [4] 7007577
LEUTA	Leucine is taken up from the BBB into astrocytes, where it is then oxidised to form alpha-ketoisocaproate (4mop). 4mop is transferred to neurons, where it is converted back to leucine.	reviewed in PMID: 18070347
LGTHL	Knocking down alpha-synuclein in animal models caused an increase in glyoxalase-I expression.	reviewed in PMID: 24300239
LNSTLSr	In dopaminergic neurons exposed to MPP+, lanosterol synthase gets redistributed from the endoplasmic reticulum to mitochondria.	21818119
LYSOXp	Lysine degradation pathway via PA in the brain, fisrt reaction lysine to 2-keto-6-aminocaproate (https://www.researchgate.net/figure/23786453_fig1_Figure-1-Pathway-of-presumed-brain-lysine-metabolism-CoA-coenzyme-A-Solid-bar-site; https://www.researchgate.net/figure/6727046_fig1_FIGURE-1-Lysine-degradation-pathway-via-saccharopine-in-liver-and-via-PA-in-the-brain) corresponding reaction in Recon …
MDH	The malate-aspartate shuttle is the most important pathway for the transfer of reducing equivalents from the cytosol to the mitochondrion. It involves both cytosolic and mitochondrial forms of aspartate aminotransferase and malate dehydrogenase, as well as the mitochondrial aspartate-glutamate carrier (ARALAR).	George J. Siegel, R. W. A., Scott T. Brady, Donald L. Price (2006) Basic neurochemistry: molecular, cellular and medical aspects. 7th edition.Elsevier publication.
MDHm	One or more metabolites were identified in murine forebrain or midbrain (Metabolomic data: PMID: 26317866). The malate-aspartate shuttle is the most important pathway for the transfer of reducing equivalents from the cytosol to the mitochondrion (George J. Siegel, R. W. A., Scott T. Brady, Donald L. Price (2006) Basic neurochemistry: molecular, cellular and medical aspects. 7th edition.Elsevier p…	[1] 16565515 [2] 22410244
ME2m	One or more metabolites were identified in murine forebrain or midbrain (Metabolomic data: PMID: 26317866). At least one gene/protein associated to this reaction was found to be overexpressed (positive log2 fold expression) in mouse striatum, in comparison to other brain regions: log2 fold difference over median abundance (LFQ intensity). Mitochondrial malic enzyme is highly enriched in neuronal …	[1] 24449343 [2] 16565515 [3] 26523646
METAT	main degradation pathway The essential amino acid, L ‐methionine, is transported into the brain where it is converted into L ‐Hcys in a three‐step pathway via S‐adenosylmethionine and S‐adenosylhomocysteine as intermediate. L ‐Hcys levels are normally low, as it can be recycled back to methionine, but its concentration is known to increase in various pathological states (see > Sect. 8.4). The bra…
MTHFD2m	This enzyme requires the expression of only one gene.	17412603
NADH2_u10mi	In Recon2, NADH2_u10m is catalysed by NADH dehydrogenase in mitochondria (E.C. 1.6.99.3). Rotenone inhibited complex I, succinate was used to measure complex II activity, antimycin inhibited complex III and TMPD was used to measure complex IV respiration. Proteomic data confirmed for many subunits (O00217, O43181, O43674, O43678, O75251, O75306, O75438 etc) of this large enzymatic protein. Ubiqui…	[1] 25016198 [2] 24449343 [3] 22926577 [4] 16565515 [5] 22410244 [6] 9144160 [7] 21818119 [8]26523646
NADPQNOXR	Tyrosine metabolism
NADQNOXR	Tyrosine metabolism
NTD2	main degradation pathway The pyrimidine nucleotides are converted to their respective nucleosides by the action of 5 ́-Nucleotidase. Ribose is removed from uridine by the enzyme Uridine Phosphorylase to release the free base uracil. The enzyme Dihydrouracil Dehydrogenase reduces the uracil to dihydrouracil, which is then acted upon by the enzyme Dihydropyrimidinase to form ureidopropionate (http:…
NTD4	CMP and UMP (pyrimidines) are degraded to their respective bases in a series of reactions similar to the degradation of purines. Specifically, these are dephosphorylation, deaminase and phosphorylation reactions, the latter resulting in cleavage of a glycosidic bond. Excess of purines and pyrimidines originating from ingested nucleotides or from routine turnover of cellular nucleic acids are cata…
NTD7	Initially, adenosine monophosphate (AMP) is converted to inosine via two different mechanisms (in red). Inosine is further converted to purine base hypoxanthine by purine nucleoside phosphorylase (PNP). Hypoxanthine is then oxidized to form xanthine by xanthine-oxidase (XO). Xanthine is again oxidized by xanthine oxidase to form the final product, uric acid. (PMID: 26316329) All pathways of purin…
NTD9	main degradation pathway Guanine monophosphate (GMP) is converted to guanosine by nucleotidase. Guanosine is further converted to purine base and guanine by purine nucleoside phosphorylase (PNP). Guanine is deaminated to form xanthine by guanine deaminase. Xanthine is again oxidized by xanthine oxidase to form the final product, uric acid. (PMID: 26316329) GMP catabolism is similar to AMP. GMP is…
O2t	O2 Transport (Diffusion)
OCOAT1m	The activities of BDH and OXCT enzymes in the adult brain reach 1/3rd to 1/4th the maximal rates attained at the early stages (George J. Siegel, R. W. A., Scott T. Brady, Donald L. Price (2006) Basic neurochemistry: molecular, cellular and medical aspects. 7th edition.Elsevier publication.).	[1] 16565515 [2] 22410244
P45011A1m	RPKM for at least one associated gene >0.1 for SN, caudate, and putamen. One or more metabolites were identified in murine forebrain or midbrain (Metabolomic data: PMID: 26317866). Neurons express P450SCC, P450C17, HSD3B, and P450AROM, while producing pregnenolone, DHEA, androstenedione, and estrogen (PMID: 10433246). However, neurons do not express HSD17B nor produce testosterone.	[1] GTExPortal [2] 10433246
P45027A11m	EC 1.14.13.15 – also known as cholestanetriol 26-monooxygenase or CYP27A1 or sterol 27-hydroxylase; Strong reactivity was shown in the soma and proximal dendrites of neurons.	[1] 12810827 [2] 15148325
P45027A12m	EC 1.14.13.15 – also known as cholestanetriol 26-monooxygenase or CYP27A1 or sterol 27-hydroxylase; Strong reactivity was shown in the soma and proximal dendrites of neurons.	[1] 12810827 [2] 15148326
P45027A13m	EC 1.14.13.15 – also known as cholestanetriol 26-monooxygenase or CYP27A1 or sterol 27-hydroxylase; Strong reactivity was shown in the soma and proximal dendrites of neurons.	[1] 12810827 [2] 15148327
P45027A14m	EC 1.14.13.15 – also known as cholestanetriol 26-monooxygenase or CYP27A1 or sterol 27-hydroxylase; Strong reactivity was shown in the soma and proximal dendrites of neurons.	[1] 12810827 [2] 15148328
P45027A15m	EC 1.14.13.15 – also known as cholestanetriol 26-monooxygenase or CYP27A1 or sterol 27-hydroxylase; Strong reactivity was shown in the soma and proximal dendrites of neurons.	[1] 12810827 [2] 15148329
P45027A16m	EC 1.14.13.15 – also known as cholestanetriol 26-monooxygenase or CYP27A1 or sterol 27-hydroxylase; Strong reactivity was shown in the soma and proximal dendrites of neurons.	[1] 12810827 [2] 15148330
P45027A1m	EC 1.14.13.15 – also known as cholestanetriol 26-monooxygenase or CYP27A1 or sterol 27-hydroxylase; Strong reactivity was shown in the soma and proximal dendrites of neurons. Metabolites involved in steroid biosynthesis (lower pathway impact) were found to be affected in aged mouse brains (PMID: 26317866).	[1] 12810827 [2] 15148325
PCHOLP_hs	Phospholipase D acts on the choline/phosphate bond of PC to form choline and phosphatidic acid.	Handbook of Neurochemistry and Molecular Neurobiology
PDHm	Both astroglial and neuronal mitochondria are able to oxidize multiple substrates, includnig beta-oxidation of fatty acids, pyruvate, lactate, glutamate, and GABA. Both astrocytes and neurons in culture express all PDHC components. However, in astrocytes PDHC activity is kept strongly inhibited through phosphorylation. Neuronal PDHC operates at a close to maximal capacity, as its alpha-subunit is…	[1] 16565515 [2] 22410244 [3] 9144160
PEFLIPm	pe_hs was detected during the enzymatic assay for PEMT. At least one gene/protein associated to this reaction was found to be underexpressed (negative log2 fold expression) in mouse brainstem, in comparison to other brain regions: log2 fold difference over median abundance (LFQ intensity).	[1] 16565515 [2] 509240 [3] 26523646
PETOHMm_hs	EC 2.1.1.17; pe_hs and pchol_hs were detected during the enzymatic assay for PEMT. One or more metabolites were identified in murine forebrain or midbrain (Metabolomic data: PMID: 26317866).	509240
PFK	[1] This reaction was used in a kinetic-metabolic model of PD. [2] Phosphofructokinase activity was measured in adult mouse brain.	[1] 23935941 [2] 14114860
PGI	Phosphoglucoisomerase activity was measured in adult mouse brain.	14114860
PGK	Phosphoglycerate kinase activity was measured in adult mouse brains. Even under oxidative conditions and unlike phosphoglycerate kinase, pyruvate kinase is unable to maintain equilibrium.	14114860
PGL	Metabolic unit: HMP shunt; If lactate is used as energy substrate by neurons, more glucose can be metabolised via the PPP for the production of NADPH, which is required for the maintenance of the anti-oxidant status (reviewed in PMID: 23921897). One of the most affected metabolic pathways in Parkinson's disease is the pentose phosphate pathway (PPP), as has been described in human postmortem brai…	[1] PMID: 24300239; [2] reviewed in PMID: 23921897
PGM	Phosphoglycerate mutase activity was measured in adult mouse brain.	14114860
PHETHPTOX2	main degradation pathway liver ?, hydroxylation of phenylalanine by phenylalanine hydroxylase (PAH) to tyrosine to hydroxyphenylpyruvate to homogentisate to maleylacetoacetate to fumarylacetoacetate to fumarate and acetoacetate. Acetoacetate can go to acetyl coa. Phenylalanine can also be a substrate for tyrosine hydroxylase (TH), which transforms it to tyrosine and then DOPA. The degradation of …
PIK4	When phosphatidylinositol (PI) is linked to a glucosamine, it becomes a constituent of the membrane, anchoring several membrane-bound proteins (reviewed in PMID: 1431896). Upon successive phosphorylation in primary cultures of rat embryonic forebrain neurons, PI is first converted into phosphatidylinositol 4-phosphate (pail4p_hs), then into phosphatidylinositol 4,5-bisphosphate (pail45p_hs). Simi…
PLA2_2	Phospholipase A2 acts on the bond between the fatty acid and the hydroxyl group of PC to form a fatty acid (e.g. arachidonic acid or docosahexaenoic acid) and lysophosphatidylcholine.	Handbook of Neurochemistry and Molecular Neurobiology
PPM	Metabolic unit: HMP shunt; If lactate is used as energy substrate by neurons, more glucose can be metabolised via the PPP for the production of NADPH, which is required for the maintenance of the anti-oxidant status (reviewed in PMID: 23921897). One of the most affected metabolic pathways in Parkinson's disease is the pentose phosphate pathway (PPP), as has been described in human postmortem brai…	[1] PMID: 24300239; [2] reviewed in PMID: 23921897
PROD2	main degradation pathway Enzyme known to be present in brain PRODH catalyzes the first step in the degradation of the amino-acid proline. Expressed in brain (PMID: 18769474 ) proline to pyrroline-5-carboxylate to glutamate semialdehyde to alpha ketoglutarate Proline is oxidized by proline oxidase to form pyrroline 5-carboxylate which spontaneously hydrolyzes to from glutamate γ-semialdehyde. Glut…
PSDm_hs	[1] pe_hs was detected during the enzymatic assay for PEMT [2] RNAi depletion of phosphatidylserine decarboxylase in dopaminergic neurons expressing α-syn accelerates neurodegeneration in Caenorhabditis elegans. Localised on the inner mitochondrial membrane, phosphatidylserine decarboxylase (PSD) degrades phosphatidylserine (PS) to phosphatidylethanolamine (PE) (reviewed in PMID: 24992464). In th…	[1] 509240 [2] 25201965
PTHPS	6-Pyruvoyltetrahydropterin Synthase
PYK	Although in the brain, the reaction catalyzed by pyruvate kinase is not a major control point in glycolysis, PYK is expressed in neurons and in astrocytes. Pyruvate kinase activity was measured in adult mouse brain.	14114860
r0022	Glutathione reductase is a central enzyme of cellular antioxidant defense, and reduces oxidised glutathione disulfide (GSSG) to the sulfhydryl form GSH, which is an important cellular antioxidant. One or more metabolites were identified in murine forebrain or midbrain (Metabolomic data: PMID: 26317866).	[1] 24449343 [2] 9144160
r0060	main degradation pathway Serine to pyruvate, it is a glucogenic amino acid ; enzyme known to be present in brain Pyruvate is the entry point for amino acids that contain 3 carbons, alanine, serine and cysteine. (https://www.tamu.edu/faculty/bmiles/lectures/amcat.pdf) Serine dehyratase is an enzyme that requires a pyridoxal phosphate cofactor. This enzyme catalyzes the β-elimination of the hydroxy…
r0081	One or more metabolites were identified in murine forebrain or midbrain (Metabolomic data: PMID: 26317866). It was shown that up to 50% of added glutamate or pyruvate is metabolised via transamination to akg and then converted to succinate (reviewed in PMID: 24883315).	[1] 1003 [2] 8098354
r0083	(EC 1.1.1.42) isocitrate dehydrogenase NADP+ -linked (lab mouse: average: 1.8 (range: 1.7 – 1.8) μmol/min/g fresh wt of tissue); lab rat: average: 1.1 (range: 0.9 – 1.3))	[1] 1003 [2] 24449343 [3] 16565515 [4] 22410244
r0145	A major pathway of degradation of arginine in nervous tissue is the reaction catalyzed by the three isoforms of NOS (EC 1.14.13.39; > arginine to citruline). Constitutive neuronal isoform, NOS‐1, is widespread in the PNS and is established as furnishing NO as a neurotransmitter, e.g., the transmitter released from nonadrenergic, noncholinergic myenteric plexus neurons in the gastrointestinal trac…
r0321	RPKM for at least one associated gene >0.1 for SN, caudate, and putamen. One or more metabolites were identified in murine forebrain or midbrain (Metabolomic data: PMID: 26317866). bhb and acac are converted to aacoa, then to accoa in the cytosol and in mitochondria of neurons and glial cells (reviewed in PMID: 23921897).	[1] GTExPortal [2] reviewed in PMID: 23921897
r0399	After taking up phenylalanine from the extracellular milieu, neurons catabolise it to form tyrosine.	reviewed in PMID: 18070347
r0408	Metabolic unit: HMP shunt; If lactate is used as energy substrate by neurons, more glucose can be metabolised via the PPP for the production of NADPH, which is required for the maintenance of the anti-oxidant status (reviewed in PMID: 23921897). One of the most affected metabolic pathways in Parkinson's disease is the pentose phosphate pathway (PPP), as has been described in human postmortem brai…	[1] PMID: 24300239; [2] reviewed in PMID: 23921897
r0409	Metabolic unit: HMP shunt; If lactate is used as energy substrate by neurons, more glucose can be metabolised via the PPP for the production of NADPH, which is required for the maintenance of the anti-oxidant status (reviewed in PMID: 23921897). One of the most affected metabolic pathways in Parkinson's disease is the pentose phosphate pathway (PPP), as has been described in human postmortem brai…	[1] PMID: 24300239; [2] reviewed in PMID: 23921897
r0423	(EC 1.1.1.42) isocitrate dehydrogenase NADP+ -linked (lab mouse: average: 1.8 (range: 1.7 – 1.8) μmol/min/g fresh wt of tissue); lab rat: average: 1.1 (range: 0.9 – 1.3))	[1] 1003 [2] 24449343 [3] 16565515
r0425	(EC 1.1.1.42) isocitrate dehydrogenase NADP+ -linked (lab mouse: average: 1.8 (range: 1.7 – 1.8) μmol/min/g fresh wt of tissue); lab rat: average: 1.1 (range: 0.9 – 1.3))	[1] 1003 [2] 24449343 [3] 16565515
r2535m	Transport of L-Homoserine, Mitochondrial	26317866
r2539	L-2-aminoadipate(1-) or L2aadp (but not L-allysine) was detected in mouse forebrain and midbrain tissues.	26317866
RBK	Metabolic unit: HMP shunt; If lactate is used as energy substrate by neurons, more glucose can be metabolised via the PPP for the production of NADPH, which is required for the maintenance of the anti-oxidant status (reviewed in PMID: 23921897). One of the most affected metabolic pathways in Parkinson's disease is the pentose phosphate pathway (PPP), as has been described in human postmortem brai…	[1] PMID: 24300239; [2] reviewed in PMID: 23921897
RBK_D	Metabolic unit: HMP shunt; If lactate is used as energy substrate by neurons, more glucose can be metabolised via the PPP for the production of NADPH, which is required for the maintenance of the anti-oxidant status (reviewed in PMID: 23921897). One of the most affected metabolic pathways in Parkinson's disease is the pentose phosphate pathway (PPP), as has been described in human postmortem brai…	[1] PMID: 24300239; [2] reviewed in PMID: 23921897
RE0124C	Metabolic unit: HMP shunt; If lactate is used as energy substrate by neurons, more glucose can be metabolised via the PPP for the production of NADPH, which is required for the maintenance of the anti-oxidant status (reviewed in PMID: 23921897). One of the most affected metabolic pathways in Parkinson's disease is the pentose phosphate pathway (PPP), as has been described in human postmortem brai…	[1] PMID: 24300239; [2] reviewed in PMID: 23921897
RE1530M	This enzyme requires the expression of only one gene.	19052140
RE1804M	EC 1.14.13.15 – also known as cholestanetriol 26-monooxygenase or CYP27A1 or sterol 27-hydroxylase; Strong reactivity was shown in the soma and proximal dendrites of neurons.	[1] 12810827 [2] 15148325
RE1807M	EC 1.14.13.15 – also known as cholestanetriol 26-monooxygenase or CYP27A1 or sterol 27-hydroxylase; Strong reactivity was shown in the soma and proximal dendrites of neurons.	[1] 12810827 [2] 15148326
RE1826M	EC 1.14.13.15 – also known as cholestanetriol 26-monooxygenase or CYP27A1 or sterol 27-hydroxylase; Strong reactivity was shown in the soma and proximal dendrites of neurons.	[1] 12810827 [2] 15148326
RE1827M	EC 1.14.13.15 – also known as cholestanetriol 26-monooxygenase or CYP27A1 or sterol 27-hydroxylase; Strong reactivity was shown in the soma and proximal dendrites of neurons.	[1] 12810827 [2] 15148330
RE1828M	EC 1.14.13.15 – also known as cholestanetriol 26-monooxygenase or CYP27A1 or sterol 27-hydroxylase; Strong reactivity was shown in the soma and proximal dendrites of neurons.	[1] 12810827 [2] 15148330
RE1829M	EC 1.14.13.15 – also known as cholestanetriol 26-monooxygenase or CYP27A1 or sterol 27-hydroxylase; Strong reactivity was shown in the soma and proximal dendrites of neurons.	[1] 12810827 [2] 15148331
RE1830M	EC 1.14.13.15 – also known as cholestanetriol 26-monooxygenase or CYP27A1 or sterol 27-hydroxylase; Strong reactivity was shown in the soma and proximal dendrites of neurons.	[1] 12810827 [2] 15148332
RE1916C	Tyrosine metabolism
RE1917C	Tyrosine metabolism
RE1918C	Tyrosine metabolism
RE1919C	Tyrosine metabolism
RE1921C	Tyrosine metabolism
RE2130C	Tyrosine metabolism
RE2221M	EC 1.14.13.15 – also known as cholestanetriol 26-monooxygenase or CYP27A1 or sterol 27-hydroxylase; Strong reactivity was shown in the soma and proximal dendrites of neurons.	[1] 12810827 [2] 15148333
RE2296C	Tyrosine metabolism
RE2526C	Tyrosine metabolism
RE2625M	EC 1.14.13.15 – also known as cholestanetriol 26-monooxygenase or CYP27A1 or sterol 27-hydroxylase; Strong reactivity was shown in the soma and proximal dendrites of neurons.	[1] 12810827 [2] 15148326
RE2626M	EC 1.14.13.15 – also known as cholestanetriol 26-monooxygenase or CYP27A1 or sterol 27-hydroxylase; Strong reactivity was shown in the soma and proximal dendrites of neurons.	[1] 12810827 [2] 15148327
RE2632M	EC 1.14.13.15 – also known as cholestanetriol 26-monooxygenase or CYP27A1 or sterol 27-hydroxylase; Strong reactivity was shown in the soma and proximal dendrites of neurons.	[1] 12810827 [2] 15148328
RE3095C	Tyrosine metabolism
RE3198C	Tyrosine metabolism
RE3201C	Tyrosine metabolism
RE3251M	EC 1.14.13.15 – also known as cholestanetriol 26-monooxygenase or CYP27A1 or sterol 27-hydroxylase; Strong reactivity was shown in the soma and proximal dendrites of neurons.	[1] 12810827 [2] 15148325
RE3267M	pe_hs was detected during the enzymatic assay for PEMT. One or more metabolites were identified in murine forebrain or midbrain (Metabolomic data: PMID: 26317866).	509240
RE3511M	EC 2.1.1.17; C04308 and pchol_hs were detected during the enzymatic assay for PEMT. One or more metabolites were identified in murine forebrain or midbrain (Metabolomic data: PMID: 26317866).	509240
RPE	Metabolic unit: HMP shunt; If lactate is used as energy substrate by neurons, more glucose can be metabolised via the PPP for the production of NADPH, which is required for the maintenance of the anti-oxidant status (reviewed in PMID: 23921897). One of the most affected metabolic pathways in Parkinson's disease is the pentose phosphate pathway (PPP), as has been described in human postmortem brai…	[1] PMID: 24300239; [2] reviewed in PMID: 23921897
RPEc	Metabolic unit: HMP shunt; If lactate is used as energy substrate by neurons, more glucose can be metabolised via the PPP for the production of NADPH, which is required for the maintenance of the anti-oxidant status (reviewed in PMID: 23921897). One of the most affected metabolic pathways in Parkinson's disease is the pentose phosphate pathway (PPP), as has been described in human postmortem brai…	[1] PMID: 24300239; [2] reviewed in PMID: 23921897
RPI	Metabolic unit: HMP shunt; If lactate is used as energy substrate by neurons, more glucose can be metabolised via the PPP for the production of NADPH, which is required for the maintenance of the anti-oxidant status (reviewed in PMID: 23921897). One of the most affected metabolic pathways in Parkinson's disease is the pentose phosphate pathway (PPP), as has been described in human postmortem brai…	[1] PMID: 24300239; [2] reviewed in PMID: 23921897
SARDHm	RPKM for at least one associated gene >0.1 for SN, caudate, and putamen. One or more metabolites were identified in murine forebrain or midbrain (Metabolomic data: PMID: 26317866). At least one gene/protein associated to this reaction was found to be overexpressed (positive log2 fold expression) in mouse brainstem, in comparison to other brain regions: log2 fold difference over median abundance (…	[1] GTExPortal [2] 26523646
SMS	Ceramide and PC can also be converted to sphingomyelin by sphingomyelin synthetase.	Handbook of Neurochemistry and Molecular Neurobiology
SPODMm	This enzyme requires the expression of only one gene. Neuronal mitochondria have very high activities of superoxide dismutase, a matrix-enzyme that rapidly converts superoxide to hydrogen peroxide (reviewed in PMID: 24883315).	[1] 25025041 [2] 15526345 [3] 22410244
SPR	Sepiapterin Reductase
STS1	Microsomal steroid sulfatase (STS: EC 3.1.6.2) catalyses the conversion of DHEAS to DHEA. In temporal lobe biopsies, strong DHEAS desuphating activity and mRNA expression were found. Immunohistochemistry showed STS in adult cortical neurons. DHEAS and other 3b-hydroxysteroids can be converted via neuronal STS activity.	reviewed in Handbook of Neurochemistry and Molecular Neurobiology: Neural Lipids, Volume 14, Lajtha et al., 2009
SUCD1m	One or more metabolites were identified in murine forebrain or midbrain (Metabolomic data: PMID: 26317866). Neuronal mitochondrial succinate dehydrogenase is usually strongly inhibited by endogenous oaa (reviewed in PMID: 24883315).	[1] 16565515 [2] 22410244 [3] 9144160
SUCOASm	It was shown that up to 50% of added glutamate or pyruvate is metabolised via transamination to akg and then converted to succinate (reviewed in PMID: 24883315).	[1] 24449343 [2] 22410244
TALA	Metabolic unit: HMP shunt; If lactate is used as energy substrate by neurons, more glucose can be metabolised via the PPP for the production of NADPH, which is required for the maintenance of the anti-oxidant status (reviewed in PMID: 23921897). One of the most affected metabolic pathways in Parkinson's disease is the pentose phosphate pathway (PPP), as has been described in human postmortem brai…	[1] PMID: 24300239; [2] reviewed in PMID: 23921897
THBPT4ACAMDASE	Tetrahydrobiopterin metabolism	10727395
THD1m	This enzyme requires the expression of only one gene product. Using human substantia nigra tissues, immunoblotting revealed complex I contamination by the 110kDa pyridine dinucleotide transhydrogenase	[1] 16565515 [2] 9144160 [3] 2154550
THRD_L	main degradation pathway Threonine is both glucogenic and ketogenic. There are a couple of routes for the degradation of threonine. The major route is threonine to alpha ketobutyrate. Threonine is converted into acetyl CoA and glycine. Glycine is then converted into serine by serine hydroxymethyl transferase, and serine is then converted into pyruvate by serine dehydratase. (https://www.tamu.edu/…
TKT1	Metabolic unit: HMP shunt; If lactate is used as energy substrate by neurons, more glucose can be metabolised via the PPP for the production of NADPH, which is required for the maintenance of the anti-oxidant status (reviewed in PMID: 23921897). One of the most affected metabolic pathways in Parkinson's disease is the pentose phosphate pathway (PPP), as has been described in human postmortem brai…	[1] PMID: 24300239; [2] reviewed in PMID: 23921897
TKT2	Metabolic unit: HMP shunt; If lactate is used as energy substrate by neurons, more glucose can be metabolised via the PPP for the production of NADPH, which is required for the maintenance of the anti-oxidant status (reviewed in PMID: 23921897). One of the most affected metabolic pathways in Parkinson's disease is the pentose phosphate pathway (PPP), as has been described in human postmortem brai…	[1] PMID: 24300239; [2] reviewed in PMID: 23921897
TMDK1m	This enzyme requires the expression of only one gene. One or more metabolites were identified in murine forebrain or midbrain (Metabolomic data: PMID: 26317866).	19052140
TYR3MO2	Tyrosine hydroxylase converts tyrosine to L-dopa in neurons. the conversion of tyrosine to cathecolamines it is a major route of tyrosine metabolism in brain and other specialized tissues. (https://books.google.lu/books?id=0FTTBwAAQBAJ&pg=PA588&lpg=PA588&dq=proline+degradation+brain&source=bl&ots=86suZGQiha&sig=gBNwWj92ZIkKTwC2TF6c2ESZC7U&hl=en&sa=X&sqi=2&ved=0ahUKEwjmjZuDnvDTAhUI7hoKHQzsDj4Q6AEI…	reviewed in PMID: 18070347
TYRCBOX	Tyrosine metabolism
TYRDHINDOX	Tyrosine metabolism
TYRTA	main degradation pathway Tyrosine to hydroxyphenylpyruvate to homogentisate to maleylacetoacetate to fumarylacetoacetate to fumarate and acetoacetate. Acetoacetate can go to acetyl coa. Tyrosine aminotransferase deaminates tyrosine to form p-hydroxyphenylpyruvate. p-hydroxyphenylpyruvate dioxygenase catalyzes the formation of homogentisate. Homogentisate 1,2-dioxygenase catalyzes the formation of…
UDPG3DOPA	Tyrosine metabolism
UDPG4DOPA	Tyrosine metabolism
VALTA	branched chain amino acids, enzyme BCAT1 ; The transaminases of importance for maintenance of glutamate homeostasis in the brain are mainly aspartate aminotransferase (AAT) (EC 2.6.1.1), branched‐chain aminotransferase (BCAT) (EC 2.6.1.42), and alanine aminotransferase (ALAT) (EC 2.6.1.2). (Handbook of Neurochemistry and Molecular Neurobiology, Amino Acids and Peptides in the Nervous System) Glut…
RE2112C	In the rat brain, there are two possible sources of bile acids: blood circulation and onsite biosynthesis (PMID: 27063670). Although cholic acid, deoxycholic acid, and chenodeoxycholate were detected in brain cytoplasm, the biosynthesis pathways of these bile acids remains unknown. Therefore, because reaction RE2112C produces oxygen and could potentially compensate for a lack of cerebral oxygen, …
SUCOAS1m	TCA
HOXG	Heme oxygenase 2 is constitutive and highly concentrated in neurons	PMID: 10051662
4MOPt2im	open for 4mop, but evidence is needed
OIVD1m	open for 4mop, but evidence is needed; genes not active in the list
DM_clpn_hs[c]	Active in iDopaNeuro Models
HMR_9726	Folate metabolism
r1382	Folate metabolism
MTHFR3	Active in DN, PMC3924248
ACONTm	Active in DN, PMC3182850
ASPGLUm	One or more metabolites were identified in murine forebrain or midbrain [Metabolomic data: PMID: 26317866]. Neurons require an active malate/aspartate shuttle if they use lactate [reviewed in PMID: 23921897]. NADH is transported from the cytosol into the mitochondrial matrix. The malate-aspartate shuttle is important in neurons [reviewed in PMID: 24883315]., [1]post-mortem human [adult][2]human […
CLS_hs	Present mainly in the inner mitochondrial membrane, the phospholipid cardiolipin regulates the stability of the mitochondrial membrane protein complexes (PMID:28337125). As part of the mitochondria, cardiolipin reaches the lysosome during macroautophagy (reviewed in PMID: 19014978). It is then degraded to form the negatively charged bis(monoacylglycero)phosphate (BMP) on internal membranes.
r1109	Active in TCA, no reference
DOPAOQNOX	Active in DN, no reference
C09642te	Diffusion Through Uniport Oct2 into Extracellular Space, PMID: 17460754
GLYt2r	Glycine Reversible Transport via Proton Symport, no reference
r0426	Active in TCA, no reference
METS	Active in DN, no reference
ABUTt4_2_r	Active in iDopaNeuro Models
ALAt4	Active in iDopaNeuro Models
r1518	Active in iDopaNeuro Models
CAt7r	Active in iDopaNeuro Models
CHOLtu	Active in iDopaNeuro Models
CREATt4_2_r	Active in iDopaNeuro Models
ASPDt6	Active in iDopaNeuro Models
HISTAtu	Active in iDopaNeuro Models
HMR_9613	Active in iDopaNeuro Models
HMR_9614	Active in iDopaNeuro Models
KCC2t	Active in iDopaNeuro Models
ALAt2r	Active in iDopaNeuro Models
ARGtD	Active in iDopaNeuro Models
ASCBt4	Active in iDopaNeuro Models
ASNt4	Active in iDopaNeuro Models
ASPt6	Active in iDopaNeuro Models
DOPACHRMISO	Active in iDopaNeuro Models
HOMt4	Active in iDopaNeuro Models
METt4	Active in iDopaNeuro Models
PROt2r	Active in iDopaNeuro Models
SERt4	Active in iDopaNeuro Models
THRt4	Active in iDopaNeuro Models
r2471	Active in iDopaNeuro Models
PROt4	Active in iDopaNeuro Models
ORNtiDF	Active in iDopaNeuro Models
SRTNtu	Active in iDopaNeuro Models
SELMETHte	Active in iDopaNeuro Models
ABUTt2r	Active in iDopaNeuro Models
GLYt4	Active in iDopaNeuro Models
ASCBSVCTtc	Active in iDopaNeuro Models
GLNt4	Active in iDopaNeuro Models
LEUt4	Active in iDopaNeuro Models
LYStiDF	Active in iDopaNeuro Models
PHEt4	Active in iDopaNeuro Models
r1492	Active in iDopaNeuro Models
TAUPAT1c	Active in iDopaNeuro Models
FE2DMT1	Active in iDopaNeuro Models
H2OGLYAQPt	Active in iDopaNeuro Models
GLB1	https://www.nature.com/articles/s41598-020-67091-6
FPGS	Folylpolyglutamate Synthetase	In the brain, the mitochondrial folates exhibited longer polyglutamate chains, I think it contributes to the degradation of glutamate but in a small rate (iDopa)
FPGS2	Folylpolyglutamate Synthetase	In the brain, the mitochondrial folates exhibited longer polyglutamate chains, I think it contributes to the degradation of glutamate but in a small rate (iDopa)
FPGS3	Folylpolyglutamate Synthetase	In the brain, the mitochondrial folates exhibited longer polyglutamate chains, I think it contributes to the degradation of glutamate but in a small rate (iDopa)
FPGS7	Folylpolyglutamate Synthetase	In the brain, the mitochondrial folates exhibited longer polyglutamate chains, I think it contributes to the degradation of glutamate but in a small rate (iDopa)
FPGS8	Folylpolyglutamate Synthetase	In the brain, the mitochondrial folates exhibited longer polyglutamate chains, I think it contributes to the degradation of glutamate but in a small rate (iDopa)
FPGS9	Folylpolyglutamate Synthetase	In the brain, the mitochondrial folates exhibited longer polyglutamate chains, I think it contributes to the degradation of glutamate but in a small rate (iDopa)
FPGS4	Folylpolyglutamate Synthetase	In the brain, the mitochondrial folates exhibited longer polyglutamate chains, I think it contributes to the degradation of glutamate but in a small rate (iDopa)
FPGS5	Folylpolyglutamate Synthetase	In the brain, the mitochondrial folates exhibited longer polyglutamate chains, I think it contributes to the degradation of glutamate but in a small rate (iDopa)
FPGS6	Folylpolyglutamate Synthetase	In the brain, the mitochondrial folates exhibited longer polyglutamate chains, I think it contributes to the degradation of glutamate but in a small rate (iDopa)
HMR_0769	modelling for gluside_hs transport
HMR_0770	modelling

## Sheet: rxns2constrain
rxns	lb	ub	constraintDescription	Other1	Other2	manually check	O1	O2
EX_xol24oh[e]	0	8.50393e-05	24(S)-hydroxycholesterol crosses the BBB from the CNS at a rate of up to 6-7 mg/day (reviewed in PMID: 23119149).
EX_xol27oh[e]	-6.54148e-05	0	27-hydroxycholesterol is taken up into the brain at a rate of 5mg/day (reviewed in PMID: 23119149).
NADH2_u10mi	0	1.48	Enzyme activity in synaptic 60-day-old female rat brain mitochondria (PMID: 8575340). Complex I activity was found to be reduced (18 - 35%) in human postmortem substantia nigra tissues of PD patients, compared to control (PMID: 2154550).			1.42 * 0.82=1.164(PMID: 2154550); 1.8054*0.82= 1.48 (PMID: 9582300)	1.164
CYOOm3i	0	5.6817	Enzyme activity in the light synaptosomal fraction of 16-week-old rat hippocampal mitochondria (PMID: 2554073).		[0, 18.3726]?	rat brain syn mito: 34.2 nmol/min/mg protein = 34.2 * 60* 0.177*1.25*0.001 = 0.454005 umol/h/gDW (PMID: 8575340); light synaptosomal fraction of 16-week-old rat hippocampal mitochondria: Cytochrome oxidase 1.225 + 0.159 = 1.384 umol/min/mg = 1.389 * 60*1.25* 0.177 = 18.3726 umol/h/gDW, heavy 16 weeks: 0.399+0.029 = 0.428 *60*0.177*1.25 = 5.6817umol/h/gDW (rat mito homogenate PMID: 2554073)
CYOOm2i	0	5.6817	Enzyme activity in the light synaptosomal fraction of 16-week-old rat hippocampal mitochondria (PMID: 2554073).		[0, 18.3726]?	rat brain syn mito: 34.2 nmol/min/mg protein = 34.2 * 60* 0.177*1.25*0.001 = 0.454005 umol/h/gDW (PMID: 8575340); light synaptosomal fraction of 16-week-old rat hippocampal mitochondria: Cytochrome oxidase 1.225 + 0.159 = 1.384 umol/min/mg = 1.389 * 60*1.25* 0.177 = 18.3726 umol/h/gDW, heavy 16 weeks: 0.399+0.029 = 0.428 *60*0.177*1.25 = 5.6817umol/h/gDW (rat mito homogenate PMID: 2554073)
CYOR_u10mi	0	13.36	Succinate cytochrome c reductase activity (Complex III) was measured in control and idiopathic postmortem human substantia nigra tissues (PMID: 2154550).		17.4538	human SNpc Succinate cytochrome c reductase (Complexes II & III) activity in PD: 12.71 nmol /min/ mg protein = 12.71*60*127.5*0.177*0.001=17.21 umol/h/gDW (PMID: 2154550, Substantia nigra protein concentration in PD (mg/g wetweight) = 109.7 +-17.8 (91.9 - 127.5)) = 17.21 ; if use protein fraction 99mg protein=1 gWW, so 0.01271*60*99*0.177=13.36 umol/h/gDW; rat brain non-synaptic ComplexII&III: 20…
SUCD1m	0	13.36	change ReactionFormula_new = 'q10[m] + succ[m] <=> q10h2[m] + fum[m]'???			human SNpc Succinate cytochrome c reductase (Complexes II & III) activity in control
	r0142	0	2.72138	Enzyme activity in synaptic 60-day-old female rat brain mitochondria (PMID: 8575340).		?
GLUDxm	0	12.9166	Enzyme activity in synaptic rat forebrain mitochondria (PMID: 938457). Irreversible			mean+SD, 973 * 60* 0.177*1.25*0.001 = 12.9165 umol/h/gDW (PMID: 938457)
GLUDym	0	10.3279	Enzyme activity in synaptic rat forebrain mitochondria (PMID: 938457). Irreversible			mean+SD, 778 * 60* 0.177*1.25*0.001 = 10.3279 umol/h/gDW (PMID: 938457)
LDH_Lm	-0.5841	0.5841	Minimum and maximum velocities obtained from the experimental literature. For details of references and values, please refer to Supplementary material (Constraints).			mean+SD, 44 * 60* 0.177*1.25*0.001 = 0.5841 umol/h/gDW, Enzyme activity in synaptic rat forebrain mitochondria (PMID: 938457);
BDHm	-0.0588082	0.0588082	Enzyme activity in synaptic rat striatum mitochondria (PMID: 6707635).			mean+SD, 4.43 nmol/min/mg protein = 4.43 * 60* 0.177*1.25*0.001 = 0.05880825 umol/h/gDW (PMID: 938457)
FUMm	-3.2922	3.2922	Enzyme activity in synaptic rat striatum mitochondria (PMID: 6707635).			mean+SD, 248 nmol/min/mg protein = 248 * 60* 0.177*1.25*0.001 = 3.2922 umol/h/gDW (PMID: 938457)
ICDHyrm	-0.399577	0.399577	Enzyme activity in synaptic rat striatum mitochondria (PMID: 6707635).			mean+SD, 30.1 nmol/min/mg protein = 30.1 * 60* 0.177*1.25*0.001 = 0.3995775 umol/h/gDW (PMID: 938457)
ICDHxm	0.001	0.602685	Enzyme activity in synaptic rat striatum mitochondria (PMID: 6707635).			mean+SD, 45.4 nmol/min/mg protein = 45.4 * 60* 0.177*1.25*0.001 = 0.602685 umol/h/gDW
MDHm	-78.88	78.88	Enzyme activity in synaptic rat striatum mitochondria (PMID: 6707635).	Force activity		mean+SD, 5942 nmol/min/mg protein = 5942 * 60* 0.177*1.25*0.001 = 78.88005 umol/h/gDW
CK	-4.32765	4.32765	Enzyme activity in synaptic rat striatum mitochondria (PMID: 6707635). Creatine kinase catalyses the reversible transfer of phosphoryl groups from phosphocreatine to ADP to regenerate ATP (PMID: 7808454).			mean+SD, 326 nmol/min/mg protein = 326 * 60* 0.177*1.25*0.001 = 4.32765 umol/h/gDW
HEX1	0	292.05	Enzyme activity in synaptic rat striatum mitochondria (PMID: 6707635). Mitochondrially-bound hexokinase; Minimum and maximum velocities obtained from the experimental literature. For details of references and values, please refer to Supplementary material (Constraints). Glycolytic enzyme activities (Vmax) were measured by fluorometry in adult mouse homogenates (PMID: 14114860).			rat brain syn mito: 295 nmol/min/mg protein = 295 * 60* 0.177*1.25*0.001 = 3.9161 umol/h/gDW; mouse brain: 27.5 umol/min/g = 292.05 umol/h/gDW (brain homogenate, PMID: 11404227)
PDHm	0.001	6.6906	[1] Minimum and maximum velocities obtained from the experimental literature. For details of references and values, please refer to Supplementary material (Constraints). [2] Enzyme activity in synaptic rat striatum mitochondria (PMID: 6707635).		Joyee has measured active flux through both PDHm and PCm	rat brain syn mito: 15.1 nmol/min/mg protein = 15.1 * 60* 0.177*1.25*0.001 = 0.2 umol/h/gDW (PMID: 6707635); human neuron isotope labelling flux determination (mixed mito): 0.63 umol/min/g umol/h/gDW (PMID: 11404227); too small will influence PYRt2m and CSm	6.6906
r0081	0	1000	In energized neuronal mitochondria, AST, ALT, and GLUDH operate irreversibly with a net loss of glutamate (reviewed in PMID: 24883315).			Force activity
PSDm_hs	1.8	1000	Localised on the inner mitochondrial membrane, phosphatidylserine decarboxylase (PSD) degrades phosphatidylserine (PS) to phosphatidylethanolamine (PE) (reviewed in PMID: 24992464). In the brain, PS can also be converted to lysophosphatidylserine by a calcium-independent phospholipase, although this is quantitatively a minor pathway.			turnover sheet: 2.382-2.382*0.25=1.79
LYSOXp	1.095	1000	Lysine degradation pathway via PA in the brain, fisrt reaction lysine to 2-keto-6-aminocaproate (https://www.researchgate.net/figure/23786453_fig1_Figure-1-Pathway-of-presumed-brain-lysine-metabolism-CoA-coenzyme-A-Solid-bar-site; https://www.researchgate.net/figure/6727046_fig1_FIGURE-1-Lysine-degradation-pathway-via-saccharopine-in-liver-and-via-PA-in-the-brain) corresponding reaction in Recon …			turnover sheet: 1.462-1.462*0.25=1.0965
PHETHPTOX2	0.57825	1000	main degradation pathway liver ?, hydroxylation of phenylalanine by phenylalanine hydroxylase (PAH) to tyrosine to hydroxyphenylpyruvate to homogentisate to maleylacetoacetate to fumarylacetoacetate to fumarate and acetoacetate. Acetoacetate can go to acetyl coa. Phenylalanine can also be a substrate for tyrosine hydroxylase (TH), which transforms it to tyrosine and then DOPA. The degradation of …			turnover sheet: 0.771-0.771*0.25=0.57825
THRD_L	0.885	1000	main degradation pathway Threonine is both glucogenic and ketogenic. There are a couple of routes for the degradation of threonine. The major route is threonine to alpha ketobutyrate. Threonine is converted into acetyl CoA and glycine. Glycine is then converted into serine by serine hydroxymethyl transferase, and serine is then converted into pyruvate by serine dehydratase. (https://www.tamu.edu/…			turnover sheet: 1.175-1.175*0.25=0.88125
PROD2	0.9675	1000	main degradation pathway Enzyme known to be present in brain PRODH catalyzes the first step in the degradation of the amino-acid proline. Expressed in brain (PMID: 18769474 ) proline to pyrroline-5-carboxylate to glutamate semialdehyde to alpha ketoglutarate Proline is oxidized by proline oxidase to form pyrroline 5-carboxylate which spontaneously hydrolyzes to from glutamate γ-semialdehyde. Glut…			turnover sheet: 1.293-1.293*0.25=0.96975
PROD2m	0.9675	1000	main degradation pathway Enzyme known to be present in brain PRODH catalyzes the first step in the degradation of the amino-acid proline. Expressed in brain (PMID: 18769474 ) proline to pyrroline-5-carboxylate to glutamate semialdehyde to alpha ketoglutarate Proline is oxidized by proline oxidase to form pyrroline 5-carboxylate which spontaneously hydrolyzes to from glutamate γ-semialdehyde. Glut…			turnover sheet: 1.293-1.293*0.25=0.96975
	NTD9	0.312	1000	main degradation pathway Guanine monophosphate (GMP) is converted to guanosine by nucleotidase. Guanosine is further converted to purine base and guanine by purine nucleoside phosphorylase (PNP). Guanine is deaminated to form xanthine by guanine deaminase. Xanthine is again oxidized by xanthine oxidase to form the final product, uric acid. (PMID: 26316329) GMP catabolism is similar to AMP. GMP is…	RNA	turnover sheet: 0.417-0.417*0.25=0.312
	NTD2	0.2415	1000	main degradation pathway The pyrimidine nucleotides are converted to their respective nucleosides by the action of 5 ́-Nucleotidase. Ribose is removed from uridine by the enzyme Uridine Phosphorylase to release the free base uracil. The enzyme Dihydrouracil Dehydrogenase reduces the uracil to dihydrouracil, which is then acted upon by the enzyme Dihydropyrimidinase to form ureidopropionate (http:…	RNA	turnover sheet: 0.322-0.322*0.25=0.2415
	NTD4	0.48675	1000	CMP and UMP (pyrimidines) are degraded to their respective bases in a series of reactions similar to the degradation of purines. Specifically, these are dephosphorylation, deaminase and phosphorylation reactions, the latter resulting in cleavage of a glycosidic bond. Excess of purines and pyrimidines originating from ingested nucleotides or from routine turnover of cellular nucleic acids are cata…	RNA	turnover sheet: 0.649-0.649*0.25=0.48675
	CSND	0.0171	1000		DNA: csn[c] degradation	New-turnover sheet: 0.0228-0.0228*0.25=0.0171
	HMR_9797	0.021	1000		DNA: ade[c] degradation	New-turnover sheet: 0.028-0.028*0.25=0.021
	GUAD	0.0135	1000		DNA: gua[c] degradation	New-turnover sheet: 0.018-0.018*0.25=0.0135
	r0330	-1000	-0.0225		DNA: thym[c] degradation	New-turnover sheet: 0.03-0.03*0.25=0.0225
ALATA_L	1.1475	1000	main degradation pathways!? Enzyme known to be present in the brain Pyruvate is the entry point for amino acids that contain 3 carbons, alanine, serine and cysteine. (https://www.tamu.edu/faculty/bmiles/lectures/amcat.pdf) Alanine transaminase reversibly transfers the amino group from alanine to α-ketoglutarate to form pyruvate and glutamate. Note that enzyme requires a pyridoxal phosphate cofact…			turnover sheet: 1.531-1.531*0.25=1.14825
CHSTEROLt	0	1000	The major cholesterol excretion pathway in the brain involves the hydroxylation of cholesterol into the oxysterol 24-hydroxycholesterol, which can cross the blood brain barrier. Only a subset of neurons express this enzyme and it is mainly found in dendrites and somata, rather than in axons or presynaptic terminals (reviewed in PMID: 25682154). 24-hydroxylase is expressed in a subset of neurons, …			transport rxns
HMR_1735	0.038625	1000	The major cholesterol excretion pathway in the brain involves the hydroxylation of cholesterol into the oxysterol 24-hydroxycholesterol, which can cross the blood brain barrier. Only a subset of neurons express this enzyme and it is mainly found in dendrites and somata, rather than in axons or presynaptic terminals (reviewed in PMID: 25682154). 24-hydroxylase is expressed in a subset of neurons, …			turnover sheet: 0.052-0.052*0.25=0.039
PIK4	4.125	1000	When phosphatidylinositol (PI) is linked to a glucosamine, it becomes a constituent of the membrane, anchoring several membrane-bound proteins (reviewed in PMID: 1431896). Upon successive phosphorylation in primary cultures of rat embryonic forebrain neurons, PI is first converted into phosphatidylinositol 4-phosphate (pail4p_hs), then into phosphatidylinositol 4,5-bisphosphate (pail45p_hs). Simi…			turnover sheet: 5.490-5.490*0.25=4.1175
HMR_0653	2.025	1000	Phosphatidylethanolamine (PE) is sequentially methylated to phosphatidylcholine (PC), with the first reaction being catalysed by phosphatidylethanolamine‐N‐methyltransferase (PEMT1; EC: 2.1.1.17). PEMT1 converts PE to its mono-methyl derivative, using S‐adenosylmethionine as the methyl donor (Handbook of Neurochemistry and Molecular Neurobiology). PEMT activity has been determined in membranes fr…			turnover sheet: 2.708-2.708*0.25=2.031
HMR_0795	0.0071025	1000	Sphingomyelin can mainly be found in the outer leaflet of plasma membranes and its hydrolysis by sphingomyelinase is the main pathway for the production of ceramide, which is used for signalling (reviewed in PMID: 16843432). In neural cells, most of the de novo synthesis of sphingomyelin is takes place in non-Golgi compartments, such as the plasma membrane.			turnover sheet: 0.00947-0.00947*0.25=0.0071025
ENO	-658.44	658.44	Minimum and maximum velocities obtained from the experimental literature. For details of references and values, please refer to Supplementary material (Constraints). Glycolytic enzyme activities (Vmax) were measured by fluorometry in adult mouse homogenates (PMID: 14114860).			Vmax: 62 μmol/min/g adult mouse brain homogenates = 62*60*0.177= 658.44 umol/h/gDW (PMID: 14114860)
FBA	-128.502	128.502	Minimum and maximum velocities obtained from the experimental literature. For details of references and values, please refer to Supplementary material (Constraints). Glycolytic enzyme activities (Vmax) were measured by fluorometry in adult mouse homogenates (PMID: 14114860).			Vmax: 12.1 μmol/min/g adult mouse brain homogenates = 12.1*60*0.177= 128.502 umol/h/gDW (PMID: 14114860)
G3PD2m	0	40.356	Minimum and maximum velocities obtained from the experimental literature. For details of references and values, please refer to Supplementary material (Constraints). Glycolytic enzyme activities (Vmax) were measured by fluorometry in adult mouse homogenates (PMID: 14114860).			Vmax: 3.8 μmol/min/g adult mouse brain homogenates = 3.8*60*0.177= 40.356 umol/h/gDW (PMID: 14114860)
r0205	0	40.356	Minimum and maximum velocities obtained from the experimental literature. For details of references and values, please refer to Supplementary material (Constraints). Glycolytic enzyme activities (Vmax) were measured by fluorometry in adult mouse homogenates (PMID: 14114860).			Vmax: 3.8 μmol/min/g adult mouse brain homogenates = 3.8*60*0.177= 40.356 umol/h/gDW (PMID: 14114860)
GAPD	-1000	1000	Minimum and maximum velocities obtained from the experimental literature. For details of references and values, please refer to Supplementary material (Constraints). Glycolytic enzyme activities (Vmax) were measured by fluorometry in adult mouse homogenates (PMID: 14114860).			Vmax: 131 μmol/min/g adult mouse brain homogenates = 131*60*0.177= 1391.22 umol/h/gDW (PMID: 14114860)
GBA	0	73.5966	Minimum and maximum velocities obtained from the experimental literature. For details of references and values, please refer to Supplementary material (Constraints).			0.07μmol /min/ mgProtein = 0.07*60*99*0.177=73.5966 umol/h/gDW (PMID: 24905578)
GBA2e	0	73.5966	Minimum and maximum velocities obtained from the experimental literature. For details of references and values, please refer to Supplementary material (Constraints).			0.07μmol /min/ mgProtein = 0.07*60*99*0.177=73.5966 umol/h/gDW (PMID: 24905578)
GBAl	0	157.707	Minimum and maximum velocities obtained from the experimental literature. For details of references and values, please refer to Supplementary material (Constraints).		easy to be removed from createTissueSpecific function; add more ex rxns	0.15μmol /min/ mgProtein = 0.15*60*99*0.177=157.707 umol/h/gDW (PMID: 24905578)
LDH_L	-1000	1000	Minimum and maximum velocities obtained from the experimental literature. For details of references and values, please refer to Supplementary material (Constraints). Glycolytic enzyme activities (Vmax) were measured by fluorometry in adult mouse homogenates (PMID: 14114860).			Vmax: 140 μmol/min/g adult mouse brain homogenates = 140*60*0.177= 1486.8 umol/h/gDW (PMID: 14114860)
NMNATn	0	1000	Minimum and maximum velocities obtained from the experimental literature. For details of references and values, please refer to Supplementary material (Constraints).			Vmax = 9.9 umol/min/ug protein(NMN as a substrate) = 9.9*60*0.177*99*1000 (PMID: 19403820)
PFK	0	383.382	Minimum and maximum velocities obtained from the experimental literature. For details of references and values, please refer to Supplementary material (Constraints). Glycolytic enzyme activities (Vmax) were measured by fluorometry in adult mouse homogenates (PMID: 14114860).			Vmax: 36.1 μmol/min/g adult mouse brain homogenates = 36.1*60*0.177= 383.382 umol/h/gDW (PMID: 14114860)
PGI	-1000	1000	Minimum and maximum velocities obtained from the experimental literature. For details of references and values, please refer to Supplementary material (Constraints). Glycolytic enzyme activities (Vmax) were measured by fluorometry in adult mouse homogenates (PMID: 14114860).			Vmax: 230 μmol/min/g adult mouse brain homogenates = 230*60*0.177= 2442.6 umol/h/gDW (PMID: 14114860)
PGK	-1000	1000	Minimum and maximum velocities obtained from the experimental literature. For details of references and values, please refer to Supplementary material (Constraints). Glycolytic enzyme activities (Vmax) were measured by fluorometry in adult mouse homogenates (PMID: 14114860).			Vmax: 1140 μmol/min/g adult mouse brain homogenates = 1140*60*0.177= 12106.8 umol/h/gDW (PMID: 14114860)
PGM	-1000	1000	Minimum and maximum velocities obtained from the experimental literature. For details of references and values, please refer to Supplementary material (Constraints). Glycolytic enzyme activities (Vmax) were measured by fluorometry in adult mouse homogenates (PMID: 14114860).			Vmax: 218 μmol/min/g adult mouse brain homogenates = 218*60*0.177= 2315.16 umol/h/gDW (PMID: 14114860)
PYK	0	1000	Minimum and maximum velocities obtained from the experimental literature. For details of references and values, please refer to Supplementary material (Constraints). Glycolytic enzyme activities (Vmax) were measured by fluorometry in adult mouse homogenates (PMID: 14114860).			Vmax: 165 μmol/min/g adult mouse brain homogenates = 165*60*0.177= 1752.3 umol/h/gDW (PMID: 14114860)
	sink_vitd3[c]	0	1000	present in all neuronal models (PMID: 21102456). The unit has been converted from umol/g wet brain/min to umol/gDW/hr by multiplying by 60x0.177, considering that the grey matter has a water content of 82.3% (PMID: 5865382).		PMID: 21102456: no reference and specific data
ASPTA	-10.5138	10.5138	Synaptosomal AAT activity in fractions from rat brain cortex (PMID: 10812208)			Synaptosol AAT activity in rat brain cortex: 792 nmol/min/mg mito = 792 * 60* 0.177*1.25*0.001= 10.5138 umol/h/gDW (PMID: 10812208)
ASPTAm	-9.05355	9.05355	SM2 mito fraction (60-80% synaptic mitochondria) AAT activity from rat brain cortex (PMID: 10812208). Irreversible.			SM2 (60-80% synaptic mito) AAT activity from rat brain cortex: 682 nmol/min/mg mito = 682 * 60* 0.177*1.25*0.001= 9.05355 umol/h/gDW (PMID: 10812208)
ME2m	0	0.432765	The activitiy of the mitochondrial malic enzyme can account for up to 75% of human and rat brain activity (PMID: 10733013). The high activity of this enzyme is consistent with pyruvate recycling in synaptic terminals. At physiological concentrations of malate, ME2m activity in heavy synaptic mitochondrial fractions (SM2) from rat cortex.			8 weeks male rat- SM2 synaptic heavy mito: 32.6 nmol/min/mg protein = 32.6*60*1.25*0.177*0.001 = 0.432765 umol/h/gDW, light mito SM1: 22.4 nmol/min/mg protein = 22.4*60*1.25*0.177*0.001 = 0.2974umol/h/gDW (PMID: 10733013)
DOPAVESSEC	0.0002	1000	In PD, the human striatal dopamine concentration is about 4nmol/gWW, compared to 19 nmol/gWW in controls (Reviewed in book: The Structure and Function of Nervous Tissue: Structure IV and Physiology IV by Geoffrey Bourne (Chapter 9)). This represents an average of a 4-fold decrease in dopamine concentration. Therefore, we make the assumption that dopamine release rate ('DOPAVESSEC') would also be …
ATPM	10.62	600	The lower bound on ATPM represents the residual energy consumption rate of the human grey matter, which was estimated to be 10 μmol ATP/g/min (PMID: 11598490) or 106.2 umol/gDW/hr. Assuming that the human SNpc is estimated to contain 382 000 DNs per hemisphere and that the dorsal striatum (putamen + caudate) has a volume of 6280mm3, then a single neuron would occupy 0.0003% of the striatal volume…			Individual human SNc dopamine neurons give rise to ten times the number of synapses and ten times greater total length than rat neurons, in a human SNc dopamine axon (17 levels of branching and about 4.14 m total length), is 9.36 × 1010 ATP molecules per HZ ActionPropagation, which is an order of magnitude greater than the energetic cost for the axon of a rat SNc dopamine neuron (PMID: 23515615),…
CSm	0.001	111.266	Enzyme activity in synaptic rat striatum mitochondria (PMID: 6707635). The upper bound was calculated based on the enzyme activity of the mitochondrial matrix enzyme citrate synthase in the substantia nigra of control and PD patients (PMID: 2154550).			rat brain syn mito: 735 nmol/min/mg protein = 735 * 60* 0.177*1.25*0.001 = 9.757125 umol/h/gDW (PMID: 6707635); human brain mixed mito: 10477 nM/min/gWW = 111.26574*5=556.3287 umol/h/gDW (PMID: 2154550, same in control and PD)
AKGDm	0.001	10.62		Force activity		rat brain for 2-Oxoglutarate Dehydrogenase activity, around 1umol/min/gFW=1*60*0.177=10.62umol/h/gDW (Fig2B, PMID: 35215295)
PYRt2m	0.001	1000		Force activity		Force activity
DM_clpn_hs[c]	0.001	1000	Present mainly in the inner mitochondrial membrane, the phospholipid cardiolipin regulates the stability of the mitochondrial membrane protein complexes (PMID:28337125). As part of the mitochondria, cardiolipin reaches the lysosome during macroautophagy (reviewed in PMID: 19014978). It is then degraded to form the negatively charged bis(monoacylglycero)phosphate (BMP) on internal membranes.				0.00064875	1000
EX_dopa[e]	0.0002	1000	Dopamine is either released by neurons into the synaptic cleft or stored in synaptic vesicles. It can also be taken up by astrocytes, which then convert it to norephinephrine and to epinephrine.			Dopamine release
EX_co2[e]	0.704249	22.84	CO2 release rate from neurons; constraint used in PMID: 18070347. The cerebral respiratory quotient (CO2/O2) is between 0.91 and 1 (reviewed in PMID: 18070347).			[3.7609*0.91, 22.84*1] (reviewed in PMID: 18070347)
EX_atp[e]	0	1000	ATP is coreleased with other neurotransmitters, as was shown in cultured rat hippocampal neurons. Light microscopy was used to identify the vesicular nucleotide transporter VNUT (SLC17A9) (PMID: 21810784). After the release of ATP from astrocytes and neurons, it is subsequently degraded to adenosine (PMID: 22421436). ATP is also a potent signalling molecule in the CNS and in the extracellular env…			PMID: 26500494
EX_adn[e]	-1000	1000	ATP is coreleased with other neurotransmitters, as was shown in cultured rat hippocampal neurons. Light microscopy was used to identify the vesicular nucleotide transporter VNUT (SLC17A9) (PMID: 21810784). After the release of ATP from astrocytes and neurons, it is subsequently degraded to adenosine (PMID: 22421436). ATP is also a potent signalling molecule in the CNS and in the extracellular env…			?
EX_glc_D[e]	-3.69	0	The CMR02/CMRglc ratio in the normal resting human brain was estimated to be 5.5 (reviewed in PMID: 18070347). CMRO2 = 5.5*CMRglc or 20 for neurons (PMID: 16407855). PET scans were done on 12 never-medicated early stage PD patients and on 12 age-matched controls in awake humans to obtain cerebral metabolic rates of oxygen and glucose in the substantia nigra and putamen (PMID: 18575458). Glutamine…			lower bound=Putamen (synaptic) metabolic rate = 34.8 umol/min/100g = 3.69 umol/h/gDW, SN (non-synaptic) metabolic rate= 21.1 = 2.24 umol/h/gDW (PMID: 18575458); upper bound should set to 0? or Vmin putamen control=24.8=24.8*60*0.01*0.177=2.634 umol/h/gDW?(PMID: 18575458). (The partitioned glucose uptake is ~26% by all neurons and ~74% by glia.) Large difference from iDopa model	[-3.69, -0.6838]
EX_o2[e]	-22.84	0	The CMR02/CMRglc ratio in the normal resting human brain was estimated to be 5.5 (reviewed in PMID: 18070347). CMRO2 = 5.5*CMRglc or 20 for neurons (PMID: 16407855). PET scans were done on 12 never-medicated early stage PD patients and on 12 age-matched controls in awake humans to obtain cerebral metabolic rates of oxygen and glucose in the substantia nigra and putamen (PMID: 18575458). The upper…			lower bound=Putamen (synaptic) metabolic rate = 215 umol/min/100g = 22.833 umol/h/gDW, SN (non-synaptic) metabolic rate= 238 = 25.256 umol/h/gDW (PMID: 18575458); upper bound should set to 0? or Vmin putamen control=135=135*60*0.01*0.177=14.337 umol/h/gDW?(PMID: 18575458). (The partitioned glucose uptake is ~26% by all neurons and ~74% by glia.) Large difference from iDopa model	[-22.84, -3.7609]
EX_lac_L[e]	-6.48	0.83898	Exchange reaction added based on its predicted presence in mouse brain, forebrain, midbrain, striatum and CSF. Fluxes calculated based on CSF maximal concentration and CSF flow (PMID: 23459938; PMID: 26317866; PMID: 23874783; HMDB). Also present in all neuronal models (PMID: 21102456). The unit has been converted from umol/g wet brain/min to umol/gDW/hr by multiplying by 60x0.177, considering tha…			6.48? PMID: 21102456: cerebral metabolic rate (CMR) [-0.0058, 0.079] umol/g wet brain/min -> [-0.061596, 0.83898]	-6.48	0.83898
EX_4mop[e]	-1000	1000	4mop is transferred from astrocytes to neurons (reviewed in PMID: 18070347).			PMID: 18070347 [-1000, 0]	-1000	0
EX_cit[e]	0.254	0.693	Exchange reaction added based on its predicted presence in mouse brain, forebrain, midbrain, striatum and CSF. Fluxes calculated based on CSF maximal concentration and CSF flow (PMID: 23459938; PMID: 26317866; PMID: 23874783; HMDB). Neurons require astrocyte-derived metabolites for the replenishment of their TCA cycle and neurotransmitter biosynthesis. There is a net export of citrate, akg , and …	corrected by iDopa		[-1000, 0], no excrete	0.254	0.693
EX_akg[e]	0.1022	0.272	Neurons require astrocyte-derived metabolites for the replenishment of their TCA cycle and neurotransmitter biosynthesis. There is a net export of citrate, akg , and oaa from astrocytic TCA cycle.	corrected by iDopa		PMID: 18070347, no constriaints data? (TCA flux no influnece on ICDHxm with [-x,x])	0.1022	0.272
EX_oaa[e]	0	1000	Neurons require astrocyte-derived metabolites for the replenishment of their TCA cycle and neurotransmitter biosynthesis. There is a net export of citrate, akg , and oaa from astrocytic TCA cycle.	iDopaNeuroCT		PMID: 18070347, no constriaints data?	-1000	0
EX_cgly[e]	-1000	0	Reduced glutathione is converted to cgly in astrocytes, which is then used as the cysteine supply for neurons (reviewed in PMID: 18070347).			PMID: 18070347, no constriaints data?	-1	0
EX_h2o2[e]	0	1000	present in all neuronal models (PMID: 21102456). The unit has been converted from umol/g wet brain/min to umol/gDW/hr by multiplying by 60x0.177, considering that the grey matter has a water content of 82.3% (PMID: 5865382).			PMID: 21102456: no constraints for h2o2 [0,1000]
EX_o2s[e]	0	1000	present in all neuronal models (PMID: 21102456). The unit has been converted from umol/g wet brain/min to umol/gDW/hr by multiplying by 60x0.177, considering that the grey matter has a water content of 82.3% (PMID: 5865382).	no constrains in iDopa, so keep it		PMID: 21102456: no reference and specific data
EX_ac[e]	0	1000	present in all neuronal models (PMID: 21102456). The unit has been converted from umol/g wet brain/min to umol/gDW/hr by multiplying by 60x0.177, considering that the grey matter has a water content of 82.3% (PMID: 5865382).	same as iDopa		PMID: 21102456: cerebral metabolic rate (CMR) [-0.0013, 1000] umol/g wet brain/min -> [-0.013806, 1000]
EX_acac[e]	-1000	1000	present in all neuronal models (PMID: 21102456). The unit has been converted from umol/g wet brain/min to umol/gDW/hr by multiplying by 60x0.177, considering that the grey matter has a water content of 82.3% (PMID: 5865382).	corrected by iDopa and energy rescue		PMID: 21102456: cerebral metabolic rate (CMR) [-0.012, -0.0015] umol/g wet brain/min -> [-0.12744, -0.01593]; When lacks a sufficient energy source, ketones, such as acetoacetate and d-β-hydroxybutyrate, can serve as the primary alternative fuels (PMID: 32709961)
EX_acald[e]	0	1000	present in all neuronal models (PMID: 21102456). The unit has been converted from umol/g wet brain/min to umol/gDW/hr by multiplying by 60x0.177, considering that the grey matter has a water content of 82.3% (PMID: 5865382).	corrected by iDopa		PMID: 21102456: cerebral metabolic rate (CMR) [-0.0014, 1000] umol/g wet brain/min -> [-0.014868, 1000]
EX_asn_L[e]	0.4867	1000	present in all neuronal models (PMID: 21102456). The unit has been converted from umol/g wet brain/min to umol/gDW/hr by multiplying by 60x0.177, considering that the grey matter has a water content of 82.3% (PMID: 5865382).	corrected by iDopa	new ub: 125%SYN	PMID: 21102456: cerebral metabolic rate (CMR) [-0.0009, 0.0037] umol/g wet brain/min -> [-0.009558, 0.039294]	0.4867	2.393
EX_bhb[e]	0.0539	1000	present in all neuronal models (PMID: 21102456). The unit has been converted from umol/g wet brain/min to umol/gDW/hr by multiplying by 60x0.177, considering that the grey matter has a water content of 82.3% (PMID: 5865382).	corrected by iDopa		PMID: 21102456: cerebral metabolic rate (CMR) [-0.016, -0.001] umol/g wet brain/min -> [-0.16992, -0.01062]	0.0539	0.1405
EX_orn[e]	25.3657	1000	present in all neuronal models (PMID: 21102456). The unit has been converted from umol/g wet brain/min to umol/gDW/hr by multiplying by 60x0.177, considering that the grey matter has a water content of 82.3% (PMID: 5865382).	corrected by iDopa	new ub: 125%SYN	PMID: 21102456: cerebral metabolic rate (CMR) [-0.0048, 0.0041] umol/g wet brain/min -> [-0.050976, 0.043542];	25.3657	40.2962
EX_pro_L[e]	0.9614	1000	present in all neuronal models (PMID: 21102456). The unit has been converted from umol/g wet brain/min to umol/gDW/hr by multiplying by 60x0.177, considering that the grey matter has a water content of 82.3% (PMID: 5865382).	corrected by iDopa		PMID: 21102456: cerebral metabolic rate (CMR) [-0.0079, 0.0066] umol/g wet brain/min -> [-0.050976, 0.043542]	0.9614	1.7283
EX_ser_L[e]	2.79	1000	present in all neuronal models (PMID: 21102456). The unit has been converted from umol/g wet brain/min to umol/gDW/hr by multiplying by 60x0.177, considering that the grey matter has a water content of 82.3% (PMID: 5865382).	corrected by iDopa		PMID: 21102456: cerebral metabolic rate (CMR) [-0.011, 0.0016] umol/g wet brain/min -> [-0.11682, 0.016992]	2.79	3.856
EX_mal_L[e]	0.0542	1000	iDopaNeuroCT			iDopaNeuroCT	0.0542	0.1541
EX_ala_L[e]	8.6953	1000	iDopaNeuroCT			iDopaNeuroCT	8.6953	11.9247
EX_glyc_R[e]	0.2876	1000	iDopaNeuroCT			iDopaNeuroCT	0.2876	0.393
EX_glyclt[e]	0.1079	1000	iDopaNeuroCT			iDopaNeuroCT	0.1079	0.146
EX_3hpp[e]	0.0236	1000	iDopaNeuroCT			iDopaNeuroCT	0.0236	0.0634
EX_Nacasp[e]	0.322	1000	iDopaNeuroCT			iDopaNeuroCT	0.322	0.6033
EX_2hb[e]	0.0327	1000	iDopaNeuroCT			iDopaNeuroCT	0.0327	0.0674
EX_3hivac[e]	0.9225	1000	iDopaNeuroCT			iDopaNeuroCT	0.9225	2.1672
EX_fum[e]	0.0655	1000	iDopaNeuroCT			iDopaNeuroCT	0.0655	0.1591
EX_ura[e]	0.007	1000	iDopaNeuroCT			iDopaNeuroCT	0.007	0.0166
EX_actyr[e]	0.00018	1000	iDopaNeuroCT			iDopaNeuroCT	0.00018	0.00563
EX_taur[e]	0.0023	1000	iDopaNeuroCT		Taurine concentration in the striatum is high and high-affinity taurine uptake has been demonstrated in striatal synaptosomes. Taurine is localised intraneuronally and has been suggested to modulate dopaminergic transmission (PMID: 3434428). The pathways of taurine biosynthesis is supposedly incomplete in astrocytes and neurons (PMID: 21778230). Taurine accumulated in astrocytes can be released u…	iDopaNeuroCT	0.0023	0.0196
EX_succ[e]	0.1537	1000	iDopaNeuroCT			iDopaNeuroCT	0.1537	0.2404
EX_h[e]	-1000	1000	present in all neuronal models (PMID: 21102456). The unit has been converted from umol/g wet brain/min to umol/gDW/hr by multiplying by 60x0.177, considering that the grey matter has a water content of 82.3% (PMID: 5865382).	same as iDopa		PMID: 21102456: no constraints for h [-1000,1000]	-1000	1000
EX_ala_B[e]	-0.1663	0.3325	present in all neuronal models (PMID: 21102456). The unit has been converted from umol/g wet brain/min to umol/gDW/hr by multiplying by 60x0.177, considering that the grey matter has a water content of 82.3% (PMID: 5865382).	corrected by iDopa		crosses blood brain barrier PMID: 9627342, PMID: 7047684 [-1000,1000]	-0.1663	0.3325
EX_pyr[e]	-0.7331	0.4497	present in all neuronal models (PMID: 21102456). The unit has been converted from umol/g wet brain/min to umol/gDW/hr by multiplying by 60x0.177, considering that the grey matter has a water content of 82.3% (PMID: 5865382).	corrected by iDopa		PMID: 21102456: cerebral metabolic rate (CMR) [-0.0058, 0.007] umol/g wet brain/min -> [-0.061596, 0.07434]	-0.7331	0.4497
EX_3aib[e]	-1000	1000	present in all neuronal models (PMID: 21102456). The unit has been converted from umol/g wet brain/min to umol/gDW/hr by multiplying by 60x0.177, considering that the grey matter has a water content of 82.3% (PMID: 5865382).	no constrains in iDopa, so keep it		?2-aminoisobutarate (the same?) in rats 0.00023 umol/min/g tissue PMID: 4144556;	-0.0024426	1000
EX_4abut[e]	-0.00026682	0.0308	present in all neuronal models (PMID: 21102456). The unit has been converted from umol/g wet brain/min to umol/gDW/hr by multiplying by 60x0.177, considering that the grey matter has a water content of 82.3% (PMID: 5865382).	corrected by iDopa		PMID: 21102456: cerebral metabolic rate (CMR) [-0.0018,0] umol/g wet brain/min -> [-0.019116, 0]	-0.00026682	0.0308
EX_glu_L[e]	-3.8654	1000	present in all neuronal models (PMID: 21102456). The unit has been converted from umol/g wet brain/min to umol/gDW/hr by multiplying by 60x0.177, considering that the grey matter has a water content of 82.3% (PMID: 5865382).	corrected by iDopa		PMID: 21102456: cerebral metabolic rate (CMR) [-0.0044, 0.0047] umol/g wet brain/min -> [-0.046728, 0.049914]	-3.8654	1000
EX_h2o[e]	-1000	1000	present in all neuronal models (PMID: 21102456). The unit has been converted from umol/g wet brain/min to umol/gDW/hr by multiplying by 60x0.177, considering that the grey matter has a water content of 82.3% (PMID: 5865382).	same as iDopa		PMID: 21102456: no constraints for h2o	-1000	1000
EX_hco3[e]	-1000	1000	present in all neuronal models (PMID: 21102456). The unit has been converted from umol/g wet brain/min to umol/gDW/hr by multiplying by 60x0.177, considering that the grey matter has a water content of 82.3% (PMID: 5865382).	keep it		PMID: 21102456: no constraints for hco3	-1000	1000
EX_cys_L[e]	-1.6574	-0.5718	present in all neuronal models (PMID: 21102456). The unit has been converted from umol/g wet brain/min to umol/gDW/hr by multiplying by 60x0.177, considering that the grey matter has a water content of 82.3% (PMID: 5865382).	corrected by iDopa		PMID: 21102456: cerebral metabolic rate (CMR) [-0.0086, 0.0033] umol/g wet brain/min -> [-0.091332, 0.035046]	-1.6574	-0.5718
EX_fe2[e]	-0.115962	1000	present in all neuronal models (PMID: 21102456). The unit has been converted from umol/g wet brain/min to umol/gDW/hr by multiplying by 60x0.177, considering that the grey matter has a water content of 82.3% (PMID: 5865382).	corrected by iDopa		crosses blood brain barrier through transferrin-mediated enocytosis [-1000,1000] (PMID: 3306281)	-0.115962	1000
EX_asp_L[e]	-1000	1000	Exchange reaction added based on its predicted presence in mouse brain, forebrain, midbrain, striatum and CSF. Fluxes calculated based on CSF maximal concentration and CSF flow (PMID: 23459938; PMID: 26317866; PMID: 23874783; HMDB). The influx of L-leucine, L-lysine, L-aspartic acid, and glycine is faster into astrocytes than neurons. L-leucine is the fastest penetrating amino acid.			flux >-4, so -4 or -1000 is the same [-1000, 0]	-4	1000
EX_k[e]	-1000	1000	present in all neuronal models (PMID: 21102456). The unit has been converted from umol/g wet brain/min to umol/gDW/hr by multiplying by 60x0.177, considering that the grey matter has a water content of 82.3% (PMID: 5865382).	no constrains in iDopa, so keep it		PMID: 21102456: no constraints for K	-1000	1000
EX_na1[e]	-1000	1000	present in all neuronal models (PMID: 21102456). The unit has been converted from umol/g wet brain/min to umol/gDW/hr by multiplying by 60x0.177, considering that the grey matter has a water content of 82.3% (PMID: 5865382).	no constrains in iDopa, so keep it		PMID: 21102456: no constraints for na1	-1000	1000
EX_nh4[e]	-1000	1000	present in all neuronal models (PMID: 21102456). The unit has been converted from umol/g wet brain/min to umol/gDW/hr by multiplying by 60x0.177, considering that the grey matter has a water content of 82.3% (PMID: 5865382).	same as iDopa		??PMID: 21102456: brain cannot excret nh4?	-1000	1000
EX_pe_hs[e]	-1000	1000	present in all neuronal models (PMID: 21102456). The unit has been converted from umol/g wet brain/min to umol/gDW/hr by multiplying by 60x0.177, considering that the grey matter has a water content of 82.3% (PMID: 5865382).	no constrains in iDopa, so keep it		PMID: 21102456: cerebral metabolic rate (CMR) [-0.00005, 1000] umol/g wet brain/min -> [-0.000531, 1000];	-0.000531	1000
EX_ps_hs[e]	-1000	1000	present in all neuronal models (PMID: 21102456). The unit has been converted from umol/g wet brain/min to umol/gDW/hr by multiplying by 60x0.177, considering that the grey matter has a water content of 82.3% (PMID: 5865382).	no constrains in iDopa, so keep it		PMID: 21102456: uptake rate and turnover rates of lipids in brain is very low, so set to arbitrary low uptake rates PMID: 11478380 [-0.000531, 1000]	-0.000531	1000
EX_pi[e]	-144.37	1000	present in all neuronal models (PMID: 21102456). The unit has been converted from umol/g wet brain/min to umol/gDW/hr by multiplying by 60x0.177, considering that the grey matter has a water content of 82.3% (PMID: 5865382).	corrected by iDopa		PMID: 21102456: no constraints for pi	-144.37	1000
EX_ppa[e]	-1000	1000	present in all neuronal models (PMID: 21102456). The unit has been converted from umol/g wet brain/min to umol/gDW/hr by multiplying by 60x0.177, considering that the grey matter has a water content of 82.3% (PMID: 5865382).	no constrains in iDopa, so keep it		PMID: 21102456: no constraints for ppa	-1000	1000
EX_sarcs[e]	-0.056286	0.091332	present in all neuronal models (PMID: 21102456). The unit has been converted from umol/g wet brain/min to umol/gDW/hr by multiplying by 60x0.177, considering that the grey matter has a water content of 82.3% (PMID: 5865382).	no constrains in iDopa, so keep it		PMID: 21102456: set same bound as glycine	-0.056286	0.091332
EX_so4[e]	-31.7483	1000	present in all neuronal models (PMID: 21102456). The unit has been converted from umol/g wet brain/min to umol/gDW/hr by multiplying by 60x0.177, considering that the grey matter has a water content of 82.3% (PMID: 5865382).	corrected by iDopa		PMID: 21102456: no constraints for so4 [-1000,1000]	-31.7483	1000
EX_thymd[e]	-0.1166	1000	present in all neuronal models (PMID: 21102456). The unit has been converted from umol/g wet brain/min to umol/gDW/hr by multiplying by 60x0.177, considering that the grey matter has a water content of 82.3% (PMID: 5865382).	corrected by iDopa		crosses blood brain barrier PMID: 9627342, PMID: 7047684 [-1000,1000]	-0.1166	1000
EX_gln_L[e]	-60.5564	-3.9021	present in all neuronal models (PMID: 21102456). The unit has been converted from umol/g wet brain/min to umol/gDW/hr by multiplying by 60x0.177, considering that the grey matter has a water content of 82.3% (PMID: 5865382).; Extracellular metabolite of ACSF and was used in a kinetic-metabolic model. Glutamate is converted to glutamine in astrocytes, then released into the synaptic cleft. Glutami…	corrected by iDopa		PMID: 21102456: cerebral metabolic rate (CMR) [-0.013, 0.025] umol/g wet brain/min -> [-0.13806, 0.2655]	-60.5564	-3.9021
EX_gly[e]	-25.6539	-14.4957	present in all neuronal models (PMID: 21102456). The unit has been converted from umol/g wet brain/min to umol/gDW/hr by multiplying by 60x0.177, considering that the grey matter has a water content of 82.3% (PMID: 5865382).; The influx of L-leucine, L-lysine, L-aspartic acid, and glycine is faster into astrocytes than neurons. L-leucine is the fastest penetrating amino acid.	corrected by iDopa		PMID: 21102456: cerebral metabolic rate (CMR) [-0.0053, 0.0086] umol/g wet brain/min -> [-0.056286, 0.091332]	-25.6539	-14.4957
EX_arg_L[e]	-6.0387	-1.8685	present in all neuronal models (PMID: 21102456). The unit has been converted from umol/g wet brain/min to umol/gDW/hr by multiplying by 60x0.177, considering that the grey matter has a water content of 82.3% (PMID: 5865382).	corrected by iDopa		PMID: 21102456: cerebral metabolic rate (CMR) [-0.004, 0] umol/g wet brain/min -> [-0.04248, 0]	-6.0387	-1.8685
EX_val_L[e]	-11.7187	-2.6654	present in all neuronal models (PMID: 21102456). The unit has been converted from umol/g wet brain/min to umol/gDW/hr by multiplying by 60x0.177, considering that the grey matter has a water content of 82.3% (PMID: 5865382).	corrected by iDopa		essentialAA - PMID: 21102456: cerebral metabolic rate (CMR) [-0.011, 0.005] umol/g wet brain/min -> [-0.11682, 0.0531]	-11.7187	-2.6654
EX_leu_L[e]	-18.3233	-8.3021	present in all neuronal models (PMID: 21102456). The unit has been converted from umol/g wet brain/min to umol/gDW/hr by multiplying by 60x0.177, considering that the grey matter has a water content of 82.3% (PMID: 5865382).; The influx of L-leucine, L-lysine, L-aspartic acid, and glycine is faster into astrocytes than neurons. L-leucine is the fastest penetrating amino acid. Leucine is secreted …	corrected by iDopa		essentialAA - PMID: 21102456: cerebral metabolic rate (CMR) [-0.0062, 0.0011] umol/g wet brain/min -> [-0.065844, 0.011682]. The lower bound has been relaxed to -3 according to relaxedFBA to allow the model to become feasible	-18.3233	-8.3021
EX_ile_L[e]	-19.49	-8.4975	present in all neuronal models (PMID: 21102456). The unit has been converted from umol/g wet brain/min to umol/gDW/hr by multiplying by 60x0.177, considering that the grey matter has a water content of 82.3% (PMID: 5865382).	corrected by iDopa		essentialAA - PMID: 21102456: cerebral metabolic rate (CMR) [-0.0041, -0.0004] umol/g wet brain/min -> [-0.043542, 0.004248]	-19.49	-8.4975
EX_lys_L[e]	-100	0	Blood-brain barrier uptake rate of lysine; constraint used for neurons in PMID: 18070347. The influx of L-leucine, L-lysine, L-aspartic acid, and glycine is faster into astrocytes than neurons. L-leucine is the fastest penetrating amino acid.	corrected by iDopa		essentialAA - PMID: 18070347: uptake rate -0.0103 umol/min/g -> [-0.109386, 0] umol/h/gDW	-100	0
EX_phe_L[e]	-47.55	0	Blood-brain barrier uptake rate of phenylalanine; constraint used for neurons in PMID: 18070347.	corrected by iDopa		essentialAA - PMID: 18070347: uptake rate -0.0132 umol/min/g -> [-0.140184, 0] umol/h/gDW	-47.55	0
EX_trp_L[e]	-0.8357	0	Blood-brain barrier uptake rate of tryptophan; constraint used for neurons in PMID: 18070347.	corrected by iDopa		essentialAA - PMID: 18070347: uptake rate -0.0082 umol/min/g -> [-0.087084, 0] umol/h/gDW	-0.8357	0
EX_tyr_L[e]	-5.54	1000	Blood-brain barrier uptake rate of tyrosine; constraint used for neurons in PMID: 18070347.			PMID: 18070347: uptake rate -0.0041 umol/min/g -> [-0.043542, 0] umol/h/gDW	-5.54	1000
EX_his_L[e]	-27.0504	0	iDopaNeuroCT			essentialAA	-27.0504	0
EX_met_L[e]	-1.8909	0	iDopaNeuroCT			essentialAA	-1.8909	0
EX_thr_L[e]	-96.4399	0	iDopaNeuroCT			essentialAA	-96.4399	0
EX_gal[e]	-1000	1000	iDopaNeuroCT			Galactose can be uptaken by the cells (and metabolism of galactose should be preserved for simulations of media change from glucose to galactose)	-1000	1000
EX_etha[e]	-0.565	-0.3543	iDopaNeuroCT			iDopaNeuroCT	-0.565	-0.3543
EX_octa[e]	-0.0354	0.0354	iDopaNeuroCT			iDopaNeuroCT	-0.0354	0.0354
EX_Lkynr[e]	-0.0009	0.0078	iDopaNeuroCT			iDopaNeuroCT	-0.0009	0.0078
EX_ptrc[e]	-0.1268	1.6468	iDopaNeuroCT			iDopaNeuroCT	-0.1268	1.6468
EX_acile_L[e]	-0.009446	0.00199	iDopaNeuroCT			iDopaNeuroCT	-0.009446	0.00199
EX_acleu_L[e]	-0.0076157	0.001852	iDopaNeuroCT			iDopaNeuroCT	-0.0076157	0.001852
EX_acglu[e]	-0.2708	-0.18228	iDopaNeuroCT			iDopaNeuroCT	-0.2708	-0.18228
EX_gthrd[e]	-0.2518	1000	iDopaNeuroCT			iDopaNeuroCT	-0.2518	1000
EX_Lcystin[e]	-7.7283	1000	iDopaNeuroCT			iDopaNeuroCT	-7.7283	1000
EX_no[e]	-1000	1000	In neurons, there is a high level of oxidative stress due to the high level of OXPHOS and NO signaling from astrocytes.			? no reference for this contraints, so open it to -1000, 1000
EX_cholate[e]	-0.873	0.873	Due to the difficulty in obtaining uptake rates for bile acids in the human brain, Vmax of this bile acid was obtained from the maximal uptake of the bile acid into rat hepatocytes, where its uptake is known to occur rapidly (PMID: 7059363). The values were converted from nmoles/min/mgProtein to umol/gDW/hr using the following equation Vmax*2*60*0.177*0.55, assuming that the grey matter has a wat…			Vmax*2*60*0.177*0.55????; 0.83 nmol/min/mg protein = 0.83*60*99*0.177*0.001=0.873 umol/h/gDW(PMID: 7059363)	-9.69606	9.69606
EX_dchac[e]	-4.206	4.206	Due to the difficulty in obtaining uptake rates for bile acids in the human brain, Vmax of this bile acid was obtained from the maximal uptake of the bile acid into rat hepatocytes, where its uptake is known to occur rapidly (PMID: 7059363). The values were converted from nmoles/min/mgProtein to umol/gDW/hr using the following equation Vmax*2*60*0.177*0.55, assuming that the grey matter has a wat…			Vmax*2*60*0.177*0.55????; 4 nmol/min/mg protein = 4*60*99*0.177*0.001=4.206 umol/h/gDW(PMID: 7059363)	-46.728	46.728
EX_C02528[e]	-4.574	4.574	Due to the difficulty in obtaining uptake rates for bile acids in the human brain, Vmax of this bile acid was obtained from the maximal uptake of the bile acid into rat hepatocytes, where its uptake is known to occur rapidly (PMID: 7059363). The values were converted from nmoles/min/mgProtein to umol/gDW/hr using the following equation Vmax*2*60*0.177*0.55, assuming that the grey matter has a wat…			Vmax*2*60*0.177*0.55????; 4.35 nmol/min/mg protein = 4.35*60*99*0.177*0.001=4.574 umol/h/gDW(PMID: 7059363)	-50.8167	50.8167
EX_ach[e]	-1000	1000	the rxn ACHEe will be removed due to flux inconsistent			modelling reason
EX_fol[e]	-1000	1000	modelling
EX_glyc[e]	-1000	1000	for cardiolipin
EX_srtn[e]	-1000	1000	When 5-HTT of serotonergic neurons is compromised, then dopaminergic neuronal dopamine transporter allows the uptake of serotonin (PMID: 12031859).
EX_chsterol[e]	-1000	0	The flux of cholesterol across the CNS is about 12 mg/day (reviewed in PMID: 23119149). Secreted by oligodendrocytes and taken up by neurons.			All the evidences demonstrate that adult neurons have a lower capacity to compensate for a cholesterol deficit by de novo synthesis in comparison to astrocytes (PMID: 25682154).
EX_gluside_hs[e]	-0.001	1000	modelling purpose
EX_Lpipecol[e]	0	1000

## Sheet: mediaData
rxns	mediumMaxUptake
EX_adn[e]	-1000
EX_glc_D[e]	-3.69
EX_o2[e]	-22.84
EX_lac_L[e]	-6.48
EX_4mop[e]	-1000
EX_cgly[e]	-1000
EX_h[e]	-1000
EX_ala_B[e]	-0.1663
EX_pyr[e]	-0.7331
EX_3aib[e]	-1000
EX_4abut[e]	-0.00026682
EX_glu_L[e]	-3.8654
EX_h2o[e]	-1000
EX_hco3[e]	-1000
EX_cys_L[e]	-1.6574
EX_fe2[e]	-0.115962
EX_asp_L[e]	-1000
EX_k[e]	-1000
EX_na1[e]	-1000
EX_nh4[e]	-1000
EX_pe_hs[e]	-1000
EX_ps_hs[e]	-1000
EX_pi[e]	-144.37
EX_ppa[e]	-1000
EX_sarcs[e]	-0.056286
EX_so4[e]	-31.7483
EX_thymd[e]	-0.1166
EX_gln_L[e]	-60.5564
EX_gly[e]	-25.6539
EX_arg_L[e]	-6.0387
EX_val_L[e]	-11.7187
EX_leu_L[e]	-18.3233
EX_ile_L[e]	-19.49
EX_lys_L[e]	-100
EX_phe_L[e]	-47.55
EX_trp_L[e]	-1000
EX_tyr_L[e]	-5.54
EX_his_L[e]	-27.0504
EX_met_L[e]	-1.8909
EX_thr_L[e]	-96.4399
EX_gal[e]	-1000
EX_etha[e]	-0.565
EX_octa[e]	-0.0354
EX_Lkynr[e]	-0.0009
EX_ptrc[e]	-0.1268
EX_acile_L[e]	-0.009446
EX_acleu_L[e]	-0.0076157
EX_acglu[e]	-0.2708
EX_gthrd[e]	-0.2518
EX_Lcystin[e]	-7.7283
EX_no[e]	-1000
EX_cholate[e]	-0.873
EX_dchac[e]	-4.206
EX_C02528[e]	-4.574
EX_ach[e]	-1000
EX_fol[e]	-1000
EX_glyc[e]	-1000
EX_srtn[e]	-1000
EX_chsterol[e]	-1000
EX_gluside_hs[e]	-0.001

## Sheet: essentialAA
rxns
EX_his_L[e]
EX_ile_L[e]
EX_leu_L[e]
EX_lys_L[e]
EX_met_L[e]
EX_phe_L[e]
EX_thr_L[e]
EX_trp_L[e]
EX_val_L[e]

## Sheet: coupledRxns
couplingConstraintID	coupledRxnsList	c	d	csence
Phosphatidylcholine	PCHOLP_hs, PLA2_2, SMS	1, 1, 1	2.025	G
Adenosine Monophosphate	AMPDA, NTD7	1, 1	0.2265	G
Glutamate	ASPTA, ILETA, LEUTA, VALTA, ALATA_L, GLUCYS, GLUDxm, GLUDym	-1, -1, -1, -1, -1, 1, 1, 1	1.2225	G
Aspartate	ARGSS, ASPTA	1, 1	1.1925	G
Serine	GHMT2r, r0060	1, 1	0.8625	G
Arginine	GLYAMDTRc, ARGN, r0145	1, 1, 1	0.7245	G
Tyrosine	HMR_6728, HMR_6874, TYR3MO2, TYRTA	1, 1, 1, 1	0.55875	G
Histidine	HISDC, HISD	1, 1	1.095	G
Leucine + Isoleucine	LEUTA, ILETA	1, 1	1.305	G
Valine + Methionine	VALTA, METAT	1, 1	0.705	G
Glycine	GTHS, GHMT2r	1, -1	0.7725	G

## Sheet: rxns2add
rxns	rxnNames	rxnFormulas	subSystem	lowerBound	upperBound	objectiveCoef	geneRule	notes
acleua	N-Acetyl-leucine acylase	acleu_L[c] + h2o[c] -> ac[c] + leu_L[c]	Valine, leucine, and isoleucine metabolism				95.1	https://journals.plos.org/plosone/article?id=10.1371/journal.pone.0229585 https://www.ncbi.nlm.nih.gov/gene/?term=95#gene-expression
acthra	Acetyl-Threonine acylase	acthr_L[c] + h2o[c] -> ac[c] + thr_L[c]	Glycine, serine, alanine, and threonine metabolism				95.1	https://www.ncbi.nlm.nih.gov/gene/?term=95#gene-expression
acileua	N-Acetyl-isoleucine acylase	acile_L[c] + h2o[c] -> ac[c] + ile_L[c]	Valine, leucine, and isoleucine metabolism				95.1	https://www.ncbi.nlm.nih.gov/gene/?term=95#gene-expression
acglua	N-Acetyl-glutamate acylase	acglu[c] + h2o[c] -> ac[c] + glu_L[c]	Glutamate metabolism				95.1	https://www.ncbi.nlm.nih.gov/gene/?term=95#gene-expression
CE1554tm	N-Acetyl-Alanine transport	CE1554[c] <=> CE1554[m]	Alanine metabolism
RE2031M	Amino-Acid N-Acetyltransferase	accoa[m] + ala_L[m] <=> CE1554[m] + coa[m] + h[m]	Alanine and aspartate metabolism
RE2642C	N-Acyl-Aliphatic-L-Amino Acid Amidohydrolase	CE1554[c] + h2o[c] <=> ac[c] + ala_L[c]	Alanine and aspartate metabolism
CE1554t	Transport of Acetyl-Alanine	CE1554[c] <=> CE1554[e]	Transport, extracellular
EX_CE1554[e]	Exchange of Acetyl-Alanine	CE1554[e] <=>	Exchange/demand reaction
CYSTS_H2S	Cystathionine Beta-Synthase (sulfide-forming)	cys_L[c] + hcys_L[c] <=> cyst_L[c] + HC00250[c]	Methionine and cysteine metabolism
DHBOX	3,4-dihydroxybenzaldehyde oxidase	quinonemethide[c] + h2o2[c] -> 3,4-dihydroxybenzaldehyde[c] + methanimine[c]	Miscellaneous
NORCON	Norsalsolinol consendation	3,4-dihydroxybenzaldehyde[c] + fald[c] + dopa[c] -> CE2172[c]	Miscellaneous
Q-METHRED	Quinonemethide reductase	CE5276[c] + fe2[c] -> quinonemethide[c]	Miscellaneous
DM_ps_hs[c]	Phosphatidylserine demand	ps_hs[c] <=>	Glycerophospholipid metabolism	0	1000
DM_clpn_hs[c]	Demand of cardiolipin	clpn_hs[c] ->	Exchange/demand reaction	0	1000

## Sheet: summaryinfo
Summary information for the bibliomics data used in the synaptic PD model:
Sheetname	Description
activeGenes	active genes
inactiveGenes	inactive genes
activeReactions	active reactions
rxns2remove	inactive reactions
rxns2add	new reactions to be added
coupledRxns	coupled reactions representing potential degradation pathways for the same biomass precursor
essentialAA	essential amino acids
mediaData	uptake reactions indicating specific metabolites from the system
rxns2constraints	context-specific constraints
