# Supplementary material for: Constraint-based modeling of bioenergetic differences between synaptic and non-synaptic components of dopaminergic neurons in Parkinson’s disease
Source: Front Comput Neurosci. 2025 Jun 5;19:1594330. doi: 10.3389/fncom.2025.1594330 (PMC12176876; doi:10.3389/fncom.2025.1594330)
Supplement: Supplementary file 2 [file Data_Sheet_1.zip › SupplementaryFile3.xlsx]

## Sheet: activeGenes
genes	ProteinNames	Notes
18	4-aminobutyrate aminotransferase	Double fluorescence in situ hybridization for VMAT2 and ABAT indicated strong co-labeling in 701/738 DN of the SN and VTA (PMID: 24843012).
19		Transporter/dopamine metabolism curation
38	Acetyl-CoA acetyltransferase	Acetoacetyl-CoA-thiolase is present in brain tissues in sufficient amounts to allow the conversion of ketone bodies into acetyl-CoA, which is then fed into the TCA cycle (George J. Siegel, R. W. A., Scott T. Brady, Donald L. Price (2006) Basic neurochemistry: molecular, cellular and medical aspects. 7th edition.Elsevier publication.)
39	Acetyl-CoA acetyltransferase	Acetoacetyl-CoA-thiolase is present in brain tissues in sufficient amounts to allow the conversion of ketone bodies into acetyl-CoA, which is then fed into the TCA cycle (George J. Siegel, R. W. A., Scott T. Brady, Donald L. Price (2006) Basic neurochemistry: molecular, cellular and medical aspects. 7th edition.Elsevier publication.)
43		Using 6-OHDA treated DNs from rat SN showed that acetylcholinesterase (AChE) is expressed in DN of the SN (PMID: 681936).
217	Aldehyde dehydrogenase
219	Aldehyde dehydrogenase X
223	4-trimethylaminobutyraldehyde dehydrogenase (TMABADH) (EC 1.2.1.47) (Aldehyde dehydrogenase E3 isozyme) (Aldehyde dehydrogenase family 9 member A1) (EC 1.2.1.3) (Gamma-aminobutyraldehyde dehydrogenase) (EC 1.2.1.19) (R-aminobutyraldehyde dehydrogenase)
224	Fatty aldehyde dehydrogenase (EC 1.2.1.3) (Aldehyde dehydrogenase 10) (Aldehyde dehydrogenase family 3 member A2) (Microsomal aldehyde dehydrogenase)
226		Immunoblotting analysis using 20μg protein lysate from NPCs and from 21-days differentiated neurons (PMID: 27282387).
240		ALOX5 (5-LOX) is the most important enzyme in leukotriene biosynthesis and after stimulation, it translocated to the nuclear membrane, co-localising with 5-LOX activating protein (FLAP) and cytosolic phospholipase A2 (cPLA2). This results in the activation of ALOX5 (reviewed in PMID: 23800665). Dopaminergic neurons in the ventral midbrain were found to express both FLAP and 5-LOX. However, it is …
241		ALOX5 (5-LOX) is the most important enzyme in leukotriene biosynthesis and after stimulation, it translocated to the nuclear membrane, co-localising with 5-LOX activating protein (FLAP) and cytosolic phospholipase A2 (cPLA2). This results in the activation of ALOX5 (reviewed in PMID: 23800665). Dopaminergic neurons in the ventral midbrain were found to express both FLAP and 5-LOX. However, it is …
292	ADP/ATP translocase 2 (ADP	Real-time PCR and microarray analysis of microdissected mesostriatal dopaminergic neurons of adult mice (PMID: 15888489).
366		obtained through findGenesFromRxns; Transporter/dopamine metabolism curation
384		obtained through findGenesFromRxns
412		Microsomal steroid sulfatase (STS: EC 3.1.6.2) catalyses the conversion of DHEAS to DHEA. In temporal lobe biopsies, strong DHEAS desuphating activity and mRNA expression were found. Immunohistochemistry showed STS in adult cortical neurons (reviewed in Handbook of Neurochemistry and Molecular Neurobiology: Neural Lipids, Volume 14, Lajtha et al., 2009)
498	ATP synthase subunit alpha	Immunoblot orthogonal validation of protein expression in aged mice (PMID: 24827396).
501	Alpha-aminoadipic semialdehyde dehydrogenase (Alpha-AASA dehydrogenase) (EC 1.2.1.31) (Aldehyde dehydrogenase family 7 member A1) (EC 1.2.1.3) (Antiquitin-1) (Betaine aldehyde dehydrogenase) (EC 1.2.1.8) (Delta1-piperideine-6-carboxylate dehydrogenase) (P6c dehydrogenase)
539	ATP synthase subunit O
586		4mop is converted back to leucine in neurons (reviewed in PMID: 18070347).
622	D-beta-hydroxybutyrate dehydrogenase	Enzyme content was measured in synaptic and non-synaptic mitochondria.
840		Real-time PCR and microarray analysis of microdissected mesostriatal dopaminergic neurons of adult mice (PMID: 15888489).
847	Catalase (EC 1.11.1.6)
1160		Enzyme content was measured in synaptic and non-synaptic mitochondria.
1327	Cytochrome c oxidase subunit 4 isoform 1	Enzyme content was measured in synaptic and non-synaptic mitochondria.
1329	Cytochrome c oxidase subunit 5B	Enzyme content was measured in synaptic and non-synaptic mitochondria.
1337		Enzyme content was measured in synaptic and non-synaptic mitochondria.
1339		Enzyme content was measured in synaptic and non-synaptic mitochondria.
1340	Cytochrome c oxidase subunit 6B1 (Cytochrome c oxidase subunit VIb isoform 1) (COX VIb-1)	Enzyme content was measured in synaptic and non-synaptic mitochondria.
1345	Cytochrome c oxidase subunit 6C (Cytochrome c oxidase polypeptide VIc)	Enzyme content was measured in synaptic and non-synaptic mitochondria.
1346		Enzyme content was measured in synaptic and non-synaptic mitochondria.
1347		Enzyme content was measured in synaptic and non-synaptic mitochondria.
1349	Cytochrome c oxidase subunit 7B, mitochondrial (Cytochrome c oxidase polypeptide VIIb)	Enzyme content was measured in synaptic and non-synaptic mitochondria.
1350	Cytochrome c oxidase subunit 7C	Enzyme content was measured in synaptic and non-synaptic mitochondria.
1351	Cytochrome c oxidase subunit 8A, mitochondrial (Cytochrome c oxidase polypeptide VIII-liver/heart) (Cytochrome c oxidase subunit 8-2)	Enzyme content was measured in synaptic and non-synaptic mitochondria.
1384	Carnitine O-acetyltransferase (Carnitine acetylase) (EC 2.3.1.7) (Carnitine acetyltransferase) (CAT) (CrAT)
1468	Mitochondrial dicarboxylate carrier (Solute carrier family 25 member 10)
1537	Cytochrome c1	Enzyme content was measured in synaptic and non-synaptic mitochondria.
1583
1588		Using RT-PCR and the quantification of the production of neurosteroids, it was found that highly purified neurons from neonatal rat cerebral cortex express P450SCC, P450C17, HSD3B, and P450AROM, while producing pregnenolone, DHEA, androstenedione, and estrogen (PMID: 10433246). However, neurons do not express HSD17B nor produce testosterone.
1593		obtained through findGenesFromRxns
1607		Most isozymes of the DGK family (EC 2.7.1.107) are abundantly expressed in the brain. DGKB is the first enzyme that was identified as a neuronal enzyme, predominantly expressed in the caudate-putamen (reviewed in PMID: 22781745).
1630
1644		Aromatic amino acid decarboxylase converts L-dopa to dopamine in neurons (reviewed in PMID: 18070347).
1717		HMGCR and DHCR7 are highly expressed in cortical, cholinergic, and hippocampal neurons (reviewed in PMID: 23119149).
1737	Dihydrolipoyllysine-residue acetyltransferase component of pyruvate dehydrogenase complex	Enzyme content was measured in synaptic and non-synaptic mitochondria.
1738	Dihydrolipoyl dehydrogenase	Enzyme content was measured in synaptic and non-synaptic mitochondria. It was shown that up to 50% of added glutamate or pyruvate is metabolised via transamination to akg and then converted to succinate (reviewed in PMID: 24883315).
1757		obtained through findGenesFromRxns
2023		Immunoblotting analysis using 20μg protein lysate from NPCs and from 21-days differentiated neurons (PMID: 27282387).
2026		ENO2 is a neuron-specific gene (PMID: 27282387). Immunoblotting analysis using 20μg protein lysate from NPCs and from 21-days differentiated neurons (PMID: 27282387).
2052		Microsomal epoxide hydrolase staining was detected in neurons of the striatum and substantia nigra (PMID: 19540314).
2074		The activities of the main hydrolases (b-glucosidase, non-lysosomal b-glucosyl ceramidase (GBA2), b-galactosidase and b-hexosaminidase) were assessed in human iPSCs and FACS-enriched neurons (PMID: 24905578).
2108	Electron transfer flavoprotein subunit alpha	In the nervous system, mitochondria are a major source of ROS generation, particularly at the level of beta-oxidation (acyl-CoA dehydrogenase, the electron transfer flavoprotein, the electron transfer flavoprotein-ubiquinone oxidoreductase, and complex III). (reviewed in PMID: 23921897).
2109	Electron transfer flavoprotein subunit beta (Beta-ETF)	In the nervous system, mitochondria are a major source of ROS generation, particularly at the level of beta-oxidation (acyl-CoA dehydrogenase, the electron transfer flavoprotein, the electron transfer flavoprotein-ubiquinone oxidoreductase, and complex III). (reviewed in PMID: 23921897).
2110	Electron transfer flavoprotein-ubiquinone oxidoreductase	In the nervous system, mitochondria are a major source of ROS generation, particularly at the level of beta-oxidation (acyl-CoA dehydrogenase, the electron transfer flavoprotein, the electron transfer flavoprotein-ubiquinone oxidoreductase, and complex III). (reviewed in PMID: 23921897).
2222		Despite conditional gene inactivation of FDFT1 in neurons, a normal phenotype and function could be observed (reviewed in PMID: 23119149).
2246		Real-time PCR and microarray analysis of microdissected mesostriatal dopaminergic neurons of adult mice (PMID: 15888489).
2261		Real-time PCR and microarray analysis of microdissected mesostriatal dopaminergic neurons of adult mice (PMID: 15888489).
2271	Fumarate hydratase	Enzyme content was measured in synaptic and non-synaptic mitochondria.
2539
2597		Immunoblotting analysis using 20μg protein lysate from NPCs and from 21-days differentiated neurons (PMID: 27282387).
2629		The activities of the main hydrolases (b-glucosidase, non-lysosomal b-glucosyl ceramidase (GBA2), b-galactosidase and b-hexosaminidase) were assessed in human iPSCs and FACS-enriched neurons (PMID: 24905578).
2645		Enzyme content was measured in synaptic and non-synaptic mitochondria.
2646		Enzyme content was measured in synaptic and non-synaptic mitochondria.
2720		The activities of the main hydrolases (b-glucosidase, non-lysosomal b-glucosyl ceramidase (GBA2), b-galactosidase and b-hexosaminidase) were assessed in human iPSCs and FACS-enriched neurons (PMID: 24905578).
2739		Knocking down alpha-synuclein in animal models caused an increase in glyoxalase-I expression (reviewed in PMID: 24300239)
2744	Glutaminase kidney isoform	Enzyme content was measured in synaptic and non-synaptic mitochondria.
2746	Glutamate dehydrogenase 1	Enzyme content was measured in synaptic and non-synaptic mitochondria. Both astroglial and neuronal mitochondria are able to oxidize multiple substrates, includnig beta-oxidation of fatty acids, pyruvate, lactate, glutamate, and GABA (reviewed in PMID: 24883315).
2747		Enzyme content was measured in synaptic and non-synaptic mitochondria. Both astroglial and neuronal mitochondria are able to oxidize multiple substrates, includnig beta-oxidation of fatty acids, pyruvate, lactate, glutamate, and GABA (reviewed in PMID: 24883315).
2806	Aspartate aminotransferase	Enzyme content was measured in synaptic and non-synaptic mitochondria.
2820	Glycerol-3-phosphate dehydrogenase
2821		obtained through findGenesFromRxns
2876	Glutathione peroxidase 1 (GPx-1) (GSHPx-1) (EC 1.11.1.9) (Cellular glutathione peroxidase)
2879	Phospholipid hydroperoxide glutathione peroxidase
2932		GSK3B is involved in dopaminergic neuronal apoptosis upon its activation by MPTP (PMID: 17517424)
2936	Glutathione reductase
3098		Enzyme content was measured in synaptic and non-synaptic mitochondria. Immunoblotting analysis using 20μg protein lysate from NPCs and from 21-days differentiated neurons (PMID: 27282387).
3099		Enzyme content was measured in synaptic and non-synaptic mitochondria. Immunoblotting analysis using 20μg protein lysate from NPCs and from 21-days differentiated neurons (PMID: 27282387). However, there was only a very faint line, almost non-detectable.
3101		Enzyme content was measured in synaptic and non-synaptic mitochondria.
3156		HMGCR and DHCR7 are highly expressed in cortical, cholinergic, and hippocampal neurons (reviewed in PMID: 23119149).
3170		After 65 days of differentiation, 15 to 20% of cells were TH+ and coexpressed FOXA2, NURR1, GIRK2, and VMAT2, which are markers of midbrain dopaminergic neurons (PMID: 24905578).
3417	Isocitrate dehydrogenase [NADP] cytoplasmic (IDH) (EC 1.1.1.42) (Cytosolic NADP-isocitrate dehydrogenase) (IDP) (NADP(+)-specific ICDH) (Oxalosuccinate decarboxylase)
3418	Isocitrate dehydrogenase [NADP]	Enzyme content was measured in synaptic and non-synaptic mitochondria. Immunoblotting analysis using 20μg protein lysate from NPCs and from 21-days differentiated neurons (PMID: 27282387).
3419	Isocitrate dehydrogenase [NAD] subunit alpha	Enzyme content was measured in synaptic and non-synaptic mitochondria.
3420	Isocitrate dehydrogenase [NAD] subunit beta	Enzyme content was measured in synaptic and non-synaptic mitochondria.
3421	Isocitrate dehydrogenase [NAD] subunit gamma	Enzyme content was measured in synaptic and non-synaptic mitochondria.
3479		Real-time PCR and microarray analysis of microdissected mesostriatal dopaminergic neurons of adult mice (PMID: 15888489).
3763		After 65 days of differentiation, 15 to 20% of cells were TH+ and coexpressed FOXA2, NURR1, GIRK2, and VMAT2, which are markers of midbrain dopaminergic neurons (PMID: 24905578).
3767		Transporter/dopamine metabolism curation
3939	L-lactate dehydrogenase A chain (LDH-A) (EC 1.1.1.27) (Cell proliferation-inducing gene 19 protein) (LDH muscle subunit) (LDH-M) (Renal carcinoma antigen NY-REN-59)	Immunoblotting analysis using 20μg protein lysate from NPCs and from 21-days differentiated neurons (PMID: 27282387). However, there was only a very faint line, almost non-detectable.
3945	L-lactate dehydrogenase B chain (LDH-B) (EC 1.1.1.27) (LDH heart subunit) (LDH-H) (Renal carcinoma antigen NY-REN-46)	Real-time PCR and microarray analysis of microdissected mesostriatal dopaminergic neurons of adult mice (PMID: 15888489).
4047		In dopaminergic neurons exposed to MPP+, lanosterol synthase gets redistributed from the endoplasmic reticulum to mitochondria (PMID: 21818119).
4128		Enzyme content was measured in synaptic and non-synaptic mitochondria. MAOA is localised on the mitochondrial outer membrane in dopaminergic neurons, as well as their axon terminals (PMID: 12379239).
4129		Enzyme content was measured in synaptic and non-synaptic mitochondria.
4190	Malate dehydrogenase	Enzyme content was measured in synaptic and non-synaptic mitochondria.
4191	Malate dehydrogenase	Enzyme content was measured in synaptic and non-synaptic mitochondria.
4199		Cytosolic malic enzyme (ME1) is enriched in astrocytes and cytosolic malic enzyme is almost exclusively a glial enzyme, but its gene was expressed in primary cultures of neurons (George J. Siegel, R. W. A., Scott T. Brady, Donald L. Price (2006) Basic neurochemistry: molecular, cellular and medical aspects. 7th edition.Elsevier publication.; PMID: 9603228)
4200	NAD-dependent malic enzyme
4512		Enzyme content was measured in synaptic and non-synaptic mitochondria. Immunoblot orthogonal validation of protein expression in aged mice (PMID: 24827396).
4513	Cytochrome c oxidase subunit 2 (Cytochrome c oxidase polypeptide II)	Enzyme content was measured in synaptic and non-synaptic mitochondria.
4514		Enzyme content was measured in synaptic and non-synaptic mitochondria.
4519		Enzyme content was measured in synaptic and non-synaptic mitochondria.
4535	NADH-ubiquinone oxidoreductase chain 1 (EC 1.6.5.3) (NADH dehydrogenase subunit 1). Rotenone binds to the MT-ND1 gene product (33 kDa) of complex I (PMID: 2154550).
4536
4537
4538
4539
4540
4541
4694	NADH dehydrogenase [ubiquinone] 1 alpha subcomplex subunit 1 (Complex I-MWFE) (CI-MWFE) (NADH-ubiquinone oxidoreductase MWFE subunit)
4695	NADH dehydrogenase [ubiquinone] 1 alpha subcomplex subunit 2 (Complex I-B8) (CI-B8) (NADH-ubiquinone oxidoreductase B8 subunit)
4696
4697	Cytochrome c oxidase subunit NDUFA4 (Complex I-MLRQ) (CI-MLRQ) (NADH-ubiquinone oxidoreductase MLRQ subunit)
4698	NADH dehydrogenase [ubiquinone] 1 alpha subcomplex subunit 5 (Complex I subunit B13) (Complex I-13kD-B) (CI-13kD-B) (NADH-ubiquinone oxidoreductase 13 kDa-B subunit)
4700	NADH dehydrogenase [ubiquinone] 1 alpha subcomplex subunit 6 (Complex I-B14) (CI-B14) (LYR motif-containing protein 6) (NADH-ubiquinone oxidoreductase B14 subunit)
4701	NADH dehydrogenase [ubiquinone] 1 alpha subcomplex subunit 7 (Complex I-B14.5a) (CI-B14.5a) (NADH-ubiquinone oxidoreductase subunit B14.5a)
4702	NADH dehydrogenase [ubiquinone] 1 alpha subcomplex subunit 8 (Complex I-19kD) (CI-19kD) (Complex I-PGIV) (CI-PGIV) (NADH-ubiquinone oxidoreductase 19 kDa subunit)
4704	NADH dehydrogenase [ubiquinone] 1 alpha subcomplex subunit 9
4705	NADH dehydrogenase [ubiquinone] 1 alpha subcomplex subunit 10
4706	Acyl carrier protein
4707	NADH dehydrogenase [ubiquinone] 1 beta subcomplex subunit 1 (Complex I-MNLL) (CI-MNLL) (NADH-ubiquinone oxidoreductase MNLL subunit)
4708	NADH dehydrogenase [ubiquinone] 1 beta subcomplex subunit 2, mitochondrial (Complex I-AGGG) (CI-AGGG) (NADH-ubiquinone oxidoreductase AGGG subunit)
4709	NADH dehydrogenase [ubiquinone] 1 beta subcomplex subunit 3 (Complex I-B12) (CI-B12) (NADH-ubiquinone oxidoreductase B12 subunit)
4710	NADH dehydrogenase [ubiquinone] 1 beta subcomplex subunit 4 (Complex I-B15) (CI-B15) (NADH-ubiquinone oxidoreductase B15 subunit)
4711	NADH dehydrogenase [ubiquinone] 1 beta subcomplex subunit 5
4712	NADH dehydrogenase [ubiquinone] 1 beta subcomplex subunit 6 (Complex I-B17) (CI-B17) (NADH-ubiquinone oxidoreductase B17 subunit)
4713	NADH dehydrogenase [ubiquinone] 1 beta subcomplex subunit 7 (Cell adhesion protein SQM1) (Complex I-B18) (CI-B18) (NADH-ubiquinone oxidoreductase B18 subunit)
4714	NADH dehydrogenase [ubiquinone] 1 beta subcomplex subunit 8	Immunoblot orthogonal validation of protein expression in aged mice (PMID: 24827396).
4715	NADH dehydrogenase [ubiquinone] 1 beta subcomplex subunit 9 (Complex I-B22) (CI-B22) (LYR motif-containing protein 3) (NADH-ubiquinone oxidoreductase B22 subunit)
4716	NADH dehydrogenase [ubiquinone] 1 beta subcomplex subunit 10 (Complex I-PDSW) (CI-PDSW) (NADH-ubiquinone oxidoreductase PDSW subunit)
4717	NADH dehydrogenase [ubiquinone] 1 subunit C1, mitochondrial (Complex I-KFYI) (CI-KFYI) (NADH-ubiquinone oxidoreductase KFYI subunit)
4718	NADH dehydrogenase [ubiquinone] 1 subunit C2 (Complex I-B14.5b) (CI-B14.5b) (Human lung cancer oncogene 1 protein) (HLC-1) (NADH-ubiquinone oxidoreductase subunit B14.5b)
4719	NADH-ubiquinone oxidoreductase 75 kDa subunit
4720	NADH dehydrogenase [ubiquinone] iron-sulfur protein 2
4722	NADH dehydrogenase [ubiquinone] iron-sulfur protein 3
4723	NADH dehydrogenase [ubiquinone] flavoprotein 1
4724	NADH dehydrogenase [ubiquinone] iron-sulfur protein 4
4725	NADH dehydrogenase [ubiquinone] iron-sulfur protein 5 (Complex I-15 kDa) (CI-15 kDa) (NADH-ubiquinone oxidoreductase 15 kDa subunit)
4726	NADH dehydrogenase [ubiquinone] iron-sulfur protein 6
4728	NADH dehydrogenase [ubiquinone] iron-sulfur protein 8
4729	NADH dehydrogenase [ubiquinone] flavoprotein 2
4731
4891		Transporter/dopamine metabolism curation
4929		After 65 days of differentiation, 15 to 20% of cells were TH+ and coexpressed FOXA2, NURR1, GIRK2, and VMAT2, which are markers of midbrain dopaminergic neurons (PMID: 24905578).
4942	Ornithine aminotransferase
5053		After taking up phenylalanine from the extracellular milieu, neurons catabolise it to form tyrosine (reviewed in PMID: 18070347).
5106		The genes for malic enzyme and PEPCK were identified in rat brain primary cultures of astrocytes, neurons, and synaptosomes (reviewed in PMID: 10733013).
5160	Pyruvate dehydrogenase E1 component subunit alpha	Enzyme content was measured in synaptic and non-synaptic mitochondria.
5162	Pyruvate dehydrogenase E1 component subunit beta	Enzyme content was measured in synaptic and non-synaptic mitochondria.
5209		expressed, but then degraded by proteasome. Immunoblotting analysis using 20μg protein lysate from NPCs and from 21-days differentiated neurons (PMID: 27282387).
5211		obtained through findGenesFromRxns
5214		Immunoblotting analysis using 20μg protein lysate from NPCs and from 21-days differentiated neurons (PMID: 27282387).
5315		Immunoblotting analysis using 20μg protein lysate from NPCs and from 21-days differentiated neurons (PMID: 27282387).
5337		obtained through findGenesFromRxns
5527		Real-time PCR and microarray analysis of microdissected mesostriatal dopaminergic neurons of adult mice (PMID: 15888489).
5947		Transporter/dopamine metabolism curation
6342		obtained through findGenesFromRxns
6389	Succinate dehydrogenase [ubiquinone] flavoprotein subunit	Enzyme content was measured in synaptic and non-synaptic mitochondria.
6390	Succinate dehydrogenase [ubiquinone] iron-sulfur subunit	Enzyme content was measured in synaptic and non-synaptic mitochondria.
6391	Succinate dehydrogenase cytochrome b560 subunit	Enzyme content was measured in synaptic and non-synaptic mitochondria.
6392		Enzyme content was measured in synaptic and non-synaptic mitochondria.
6505		Transporter/dopamine metabolism curation
6511		A significant fraction of glutamate is rapidly transported by SLC1A6, located in the membranes of spines and dendrites (reviewed in PMID: 24883315).
6515		GLUT3 is detected at high concentrations in neurons (reviewed in PMID: 24883315)
6529		GABA is taken up from the extracellular environment through GABA transporters mGAT1 (SLC6A1) and mGAT4 (SLC6A11), which are expressed on midbrain dopaminergic neurons (PMID: 24843012).
6531		Transporter/dopamine metabolism curation
6535		Transporter/dopamine metabolism curation
6538		GABA is taken up from the extracellular environment through GABA transporters mGAT1 (SLC6A1) and mGAT4 (SLC6A11), which are expressed on midbrain dopaminergic neurons (PMID: 24843012).
6546		Transporter/dopamine metabolism curation
6566		MCT1 and MCT2 are found on all brain cells, proving the importance of monocarboxylic acids as substrates since an early age (George J. Siegel, R. W. A., Scott T. Brady, Donald L. Price (2006) Basic neurochemistry: molecular, cellular and medical aspects. 7th edition.Elsevier publication.).
6571		Double fluorescence in situ hybridization for VMAT2 and ABAT indicated strong co-labeling in 701/738 DN of the SN and VTA (PMID: 24843012).
6581		Transporter/dopamine metabolism curation
6582		Transporter/dopamine metabolism curation
6648	Superoxide dismutase [Mn]	Immunoblot orthogonal validation of protein expression in aged mice (PMID: 24827396).
6818		Transporter/dopamine metabolism curation
6821
6833		Transporter/dopamine metabolism curation
6853		Synaptically mature neurons show punctuate staining of synapsin 1 (SYN1) (PMID: 24905578).
6888		obtained through findGenesFromRxns
7054
7084		obtained through findGenesFromRxns
7351
7381	Cytochrome b-c1 complex subunit 7 (Complex III subunit 7) (Complex III subunit VII) (QP-C) (Ubiquinol-cytochrome c reductase complex 14 kDa protein)	Enzyme content was measured in synaptic and non-synaptic mitochondria.
7384	Cytochrome b-c1 complex subunit 1	Enzyme content was measured in synaptic and non-synaptic mitochondria.
7385	Cytochrome b-c1 complex subunit 2	Enzyme content was measured in synaptic and non-synaptic mitochondria. Immunoblot orthogonal validation of protein expression in aged mice (PMID: 24827396).
7386	Cytochrome b-c1 complex subunit Rieske	Enzyme content was measured in synaptic and non-synaptic mitochondria.
7388	Cytochrome b-c1 complex subunit 6	Enzyme content was measured in synaptic and non-synaptic mitochondria.
7991
8050	Pyruvate dehydrogenase protein X component	Enzyme content was measured in synaptic and non-synaptic mitochondria. It was shown that up to 50% of added glutamate or pyruvate is metabolised via transamination to akg and then converted to succinate (reviewed in PMID: 24883315).
8402	Mitochondrial 2-oxoglutarate/malate carrier protein (OGCP) (Solute carrier family 25 member 11)	Neurons require an active malate/aspartate shuttle if they use lactate (reviewed in PMID: 23921897). NADH is transported from the cytosol into the mitochondrial matrix. The malate-aspartate shuttle is important in neurons (reviewed in PMID: 24883315).
8604	Calcium-binding mitochondrial carrier protein Aralar1 (Mitochondrial aspartate glutamate carrier 1) (Solute carrier family 25 member 12)	AGC1 or ARALAR is mainly neuronal (reviewed in PMID: 24883315). Astroglial mitochondria have low or no expression of the aspartate/glutamate carrier. This carrier is metabolically important for the malate/aspartate shuttle.
8659	Delta-1-pyrroline-5-carboxylate dehydrogenase
8802	Succinyl-CoA ligase [ADP/GDP-forming] subunit alpha	It was shown that up to 50% of added glutamate or pyruvate is metabolised via transamination to akg and then converted to succinate (reviewed in PMID: 24883315).
8803	Succinyl-CoA ligase [ADP-forming] subunit beta	Immunoblotting analysis using 20μg protein lysate from NPCs and from 21-days differentiated neurons (PMID: 27282387). It was shown that up to 50% of added glutamate or pyruvate is metabolised via transamination to akg and then converted to succinate (reviewed in PMID: 24883315).
8878		Immunoblot orthogonal validation of protein expression in aged mice (PMID: 24827396).
9016
9167	Cytochrome c oxidase subunit 7A-related protein	Enzyme content was measured in synaptic and non-synaptic mitochondria.
9194		Lactate is taken up by neurons via MCT2. reviewed in PMID: 16212146; MCT1 and MCT2 are found on all brain cells, proving the importance of monocarboxylic acids as substrates since an early age (George J. Siegel, R. W. A., Scott T. Brady, Donald L. Price (2006) Basic neurochemistry: molecular, cellular and medical aspects. 7th edition.Elsevier publication.). MCT2 is primarily localised on neurons.
9377	Cytochrome c oxidase subunit 5A	Enzyme content was measured in synaptic and non-synaptic mitochondria.
9481	Mitochondrial uncoupling protein 4 (UCP 4) (Solute carrier family 25 member 27)
9588		Transporter/dopamine metabolism curation
10059		Immunoblot orthogonal validation of protein expression in aged mice (PMID: 24827396).
10060		Transporter/dopamine metabolism curation
10135
10400
10449	3-ketoacyl-CoA thiolase	This enzyme is the terminal enzyme of the beta-oxidation pathway, but it has low activity (0.7% of that of rat heart mitochondria reviewed in PMID: 23921897)
10476	ATP synthase subunit d	Immunoblot orthogonal validation of protein expression in aged mice (PMID: 24827396).
10797		obtained through findGenesFromRxns
10858		CYP46 enzyme (24-hydroxylase) is expressed in a subset of neurons but not in astrocytes (reviewed in PMID: 23065638).
10873	NADP-dependent malic enzyme
10935	Thioredoxin-dependent peroxide reductase
10975		Enzyme content was measured in synaptic and non-synaptic mitochondria.
11332	Cytosolic acyl coenzyme A thioester hydrolase (EC 3.1.2.2) (Acyl-CoA thioesterase 7) (Brain acyl-CoA hydrolase) (BACH) (CTE-IIa) (CTE-II) (Long chain acyl-CoA thioester hydrolase)	As opposed to the low mitochondrial activity of 3-ketoacyl-CoA thiolase, neurons have a very high activity of the cytoplasmic ACOT7. This enzyme allows acyl-CoA concentrations within neurons to remain low (reviewed in PMID: 23921897)
22934		obtained through findGenesFromRxns
23530	NAD(P) transhydrogenase
23761		RNAi depletion of phosphatidylserine decarboxylase in dopaminergic neurons expressing α-syn accelerates neurodegeneration in Caenorhabditis elegans (PMID: 25201965).
25796		obtained through findGenesFromRxns
27089	Cytochrome b-c1 complex subunit 8 (Complex III subunit 8) (Complex III subunit VIII) (Ubiquinol-cytochrome c reductase complex 9.5 kDa protein) (Ubiquinol-cytochrome c reductase complex ubiquinone-binding protein QP-C)	Enzyme content was measured in synaptic and non-synaptic mitochondria.
27165	Glutaminase liver isoform, mitochondrial (GLS) (EC 3.5.1.2) (L-glutaminase) (L-glutamine amidohydrolase)	Phosphate-activated glutaminase (GLS2) is highly enriched in neuronal mitochondria (George J. Siegel, R. W. A., Scott T. Brady, Donald L. Price (2006) Basic neurochemistry: molecular, cellular and medical aspects. 7th edition.Elsevier publication.).
29796	Cytochrome b-c1 complex subunit 9 (Complex III subunit 9) (Complex III subunit X) (Cytochrome c1 non-heme 7 kDa protein) (Ubiquinol-cytochrome c reductase complex 7.2 kDa protein)	Enzyme content was measured in synaptic and non-synaptic mitochondria.
51079	NADH dehydrogenase [ubiquinone] 1 alpha subcomplex subunit 13 (Cell death regulatory protein GRIM-19) (Complex I-B16.6) (CI-B16.6) (Gene associated with retinoic and interferon-induced mortality 19 protein) (GRIM-19) (Gene associated with retinoic and IFN-induced mortality 19 protein) (NADH-ubiquinone oxidoreductase B16.6 subunit)
51552		Real-time PCR and microarray analysis of microdissected mesostriatal dopaminergic neurons of adult mice (PMID: 15888489).
54539	NADH dehydrogenase [ubiquinone] 1 beta subcomplex subunit 11
54550		Quantitative proteomics reveals an increase of NECAB2 in diseased neurons (PMID: 24905578).
55669		Immunoblot orthogonal validation of protein expression in aged mice (PMID: 24827396).
55967	NADH dehydrogenase [ubiquinone] 1 alpha subcomplex subunit 12 (13 kDa differentiation-associated protein) (Complex I-B17.2) (CI-B17.2) (CIB17.2) (NADH-ubiquinone oxidoreductase subunit B17.2)
56267	Kynurenine--oxoglutarate transaminase 3 (EC 2.6.1.7) (Cysteine-S-conjugate beta-lyase 2) (EC 4.4.1.13) (Kynurenine aminotransferase III) (KATIII) (Kynurenine--glyoxylate transaminase) (EC 2.6.1.63) (Kynurenine--oxoglutarate transaminase III)
57194		obtained through findGenesFromRxns
57704		The activities of the main hydrolases (b-glucosidase, non-lysosomal b-glucosyl ceramidase (GBA2), b-galactosidase and b-hexosaminidase) were assessed in human iPSCs and FACS-enriched neurons (PMID: 24905578).
64080		obtained through findGenesFromRxns
64802
79751	Mitochondrial glutamate carrier 1 (GC-1) (Glutamate/H(+) symporter 1) (Solute carrier family 25 member 22)	Both neurons and astroglial cells have two glutamate/hydroxyl carriers: GC-1 and GC-2 (reviewed in PMID: 24883315).
80025	Pantothenate kinase 2, mitochondrial (hPanK2) (EC 2.7.1.33) (Pantothenic acid kinase 2)
80210		Enzyme content was measured in synaptic and non-synaptic mitochondria.
81539		Transporter/dopamine metabolism curation
83733	Mitochondrial glutamate carrier 2 (GC-2) (Glutamate/H(+) symporter 2) (Solute carrier family 25 member 18)	Both neurons and astroglial cells have two glutamate/hydroxyl carriers: GC-1 and GC-2 (reviewed in PMID: 24883315).
84701		Enzyme content was measured in synaptic and non-synaptic mitochondria.
84889		Transporter/dopamine metabolism curation
115827		Real-time PCR and microarray analysis of microdissected mesostriatal dopaminergic neurons of adult mice (PMID: 15888489).
125965		Enzyme content was measured in synaptic and non-synaptic mitochondria.
126129		CPT1C is a brain-specific isoenzyme of carnitine palmitoyltransferase 1 and it was shown to have low activity (reviewed in PMID: 23921897). CPT1c was detected in the ER of neurons.
126328	NADH dehydrogenase [ubiquinone] 1 alpha subcomplex subunit 11 (Complex I-B14.7) (CI-B14.7) (NADH-ubiquinone oxidoreductase subunit B14.7)
130752		Enzyme content was measured in synaptic and non-synaptic mitochondria.
170712		Enzyme content was measured in synaptic and non-synaptic mitochondria.
206358		Transporter/dopamine metabolism curation
341947		Enzyme content was measured in synaptic and non-synaptic mitochondria.
349565
374291	NADH dehydrogenase [ubiquinone] iron-sulfur protein 7
548596	Creatine kinase U-type
100133941		Real-time PCR and microarray analysis of microdissected mesostriatal dopaminergic neurons of adult mice (PMID: 15888489).
37		Unique asynaptic gene.
230		Unique asynaptic gene.
549		Unique asynaptic gene.
1200		Unique asynaptic gene.
1786		Unique asynaptic gene.
2098		Unique asynaptic gene.
2517		Unique asynaptic gene.
2519		Unique asynaptic gene.
3158		Unique asynaptic gene.
3163		Unique asynaptic gene.
4249		Unique asynaptic gene.
5290		Unique asynaptic gene.
5837		Unique asynaptic gene.
7363		Unique asynaptic gene.
7364		Unique asynaptic gene.
7365		Unique asynaptic gene.
7366		Unique asynaptic gene.
7367		Unique asynaptic gene.
9152		Unique asynaptic gene.
10026		Unique asynaptic gene.
10402		Unique asynaptic gene.
10720		Unique asynaptic gene.
10728		Unique asynaptic gene.
10846		Unique asynaptic gene.
10999		Unique asynaptic gene.
11041		Unique asynaptic gene.
11112		Unique asynaptic gene.
26229		Unique asynaptic gene.
51727		Unique asynaptic gene.
54490		Unique asynaptic gene.
55163		Unique asynaptic gene.
60559		Unique asynaptic gene.
84890		Unique asynaptic gene.
124583		Unique asynaptic gene.
1431	Citrate synthase	Enzyme content was measured in synaptic and non-synaptic mitochondria. Immunoblotting analysis using 20μg protein lysate from NPCs and from 21-days differentiated neurons (PMID: 27282387).
4842		Neuronal nitric oxide synthase (NOS1) is expressed in catecholaminergic neurons of human substantia nigra pars compacta.
2729		Glutamate cysteine ligase specific activity is 9x greater in astrocytes compared to neurons. It is the rate-limiting enzyme of glutathione synthesis.
2730		Glutamate cysteine ligase specific activity is 9x greater in astrocytes compared to neurons. It is the rate-limiting enzyme of glutathione synthesis.
56301		When serine is released from astrocytes or available in plasma, neurons take it up through the sodium-dependent ASC1 transporter
9791		When serine is taken up by neurons, it is used for the production of phosphatidylserine (PS), catalysed by PSS1 or PSS2 reactions
81490		When serine is taken up by neurons, it is used for the production of phosphatidylserine (PS), catalysed by PSS1 or PSS2 reactions
23761		Localised on the inner mitochondrial membrane, phosphatidylserine decarboxylase (PSD) degrades phosphatidylserine (PS) to phosphatidylethanolamine (PE).
10400		Phosphatidylethanolamine (PE) is sequentially methylated to phosphatidylcholine (PC), with the first reaction being catalysed by phosphatidylethanolamine‐N‐methyltransferase (PEMT1; EC: 2.1.1.17). PEMT1 converts PE to its mono-methyl derivative, using S‐adenosylmethionine as the methyl donor (Handbook of Neurochemistry and Molecular Neurobiology). PEMT activity has been determined in membranes fr…
259230		Ceramide and PC can also be converted to sphingomyelin by sphingomyelin synthetase (Handbook of Neurochemistry and Molecular Neurobiology).
55902		The metabolic production of acetyl coenzyme A (acetyl-CoA) is linked to histone acetylation and gene regulation, and it has been shown that in a neuronal cell culture model, acetyl-CoA synthetase 2 (ACSS2) directly regulates histone acetylation in neurons and spatial memory in mammals.
3163		Heme oxygenase 2 is constitutive and highly concentrated in neurons (PMID: 10051662)

## Sheet: inactiveGenes
genes	Notes	References
3028	Using RT-PCR and the quantification of the production of neurosteroids, it was found that highly purified neurons from neonatal rat cerebral cortex do not express HSD17B nor produce testosterone.	PMID: 10433246
3292	Using RT-PCR and the quantification of the production of neurosteroids, it was found that highly purified neurons from neonatal rat cerebral cortex do not express HSD17B nor produce testosterone.	PMID: 10433246
3293	Using RT-PCR and the quantification of the production of neurosteroids, it was found that highly purified neurons from neonatal rat cerebral cortex do not express HSD17B nor produce testosterone.	PMID: 10433246
3294	Using RT-PCR and the quantification of the production of neurosteroids, it was found that highly purified neurons from neonatal rat cerebral cortex do not express HSD17B nor produce testosterone.	PMID: 10433246
3295	Using RT-PCR and the quantification of the production of neurosteroids, it was found that highly purified neurons from neonatal rat cerebral cortex do not express HSD17B nor produce testosterone.	PMID: 10433246
7923	Using RT-PCR and the quantification of the production of neurosteroids, it was found that highly purified neurons from neonatal rat cerebral cortex do not express HSD17B nor produce testosterone.	PMID: 10433246
8630	Using RT-PCR and the quantification of the production of neurosteroids, it was found that highly purified neurons from neonatal rat cerebral cortex do not express HSD17B nor produce testosterone.	PMID: 10433246
51144	Using RT-PCR and the quantification of the production of neurosteroids, it was found that highly purified neurons from neonatal rat cerebral cortex do not express HSD17B nor produce testosterone.	PMID: 10433246
51170	Using RT-PCR and the quantification of the production of neurosteroids, it was found that highly purified neurons from neonatal rat cerebral cortex do not express HSD17B nor produce testosterone.	PMID: 10433246
51171	Using RT-PCR and the quantification of the production of neurosteroids, it was found that highly purified neurons from neonatal rat cerebral cortex do not express HSD17B nor produce testosterone.	PMID: 10433246
51478	Using RT-PCR and the quantification of the production of neurosteroids, it was found that highly purified neurons from neonatal rat cerebral cortex do not express HSD17B nor produce testosterone.	PMID: 10433246
345275	Using RT-PCR and the quantification of the production of neurosteroids, it was found that highly purified neurons from neonatal rat cerebral cortex do not express HSD17B nor produce testosterone.	PMID: 10433246
2180	Tissues were obtained from decapitated C57Bl/6J male mice. In order to qualitatively detect RNA expression, reverse transcription polymerase chain reaction (RT-PCR) was performed, after isolation of tissue-specific RNAs. These enzymes seem to either have no or very low relative expression and tissue distribution in whole brains.	PMID: 25760036
6296	Tissues were obtained from decapitated C57Bl/6J male mice. In order to qualitatively detect RNA expression, reverse transcription polymerase chain reaction (RT-PCR) was performed, after isolation of tissue-specific RNAs. These enzymes seem to either have no or very low relative expression and tissue distribution in whole brains.	PMID: 25760036
10005	Tissues were obtained from decapitated C57Bl/6J male mice. In order to qualitatively detect RNA expression, reverse transcription polymerase chain reaction (RT-PCR) was performed, after isolation of tissue-specific RNAs. These enzymes seem to either have no or very low relative expression and tissue distribution in whole brains.	PMID: 25760036
10965	Tissues were obtained from decapitated C57Bl/6J male mice. In order to qualitatively detect RNA expression, reverse transcription polymerase chain reaction (RT-PCR) was performed, after isolation of tissue-specific RNAs. These enzymes seem to either have no or very low relative expression and tissue distribution in whole brains.	PMID: 25760036
10998	Tissues were obtained from decapitated C57Bl/6J male mice. In order to qualitatively detect RNA expression, reverse transcription polymerase chain reaction (RT-PCR) was performed, after isolation of tissue-specific RNAs. These enzymes seem to either have no or very low relative expression and tissue distribution in whole brains.	PMID: 25760036
11001	Tissues were obtained from decapitated C57Bl/6J male mice. In order to qualitatively detect RNA expression, reverse transcription polymerase chain reaction (RT-PCR) was performed, after isolation of tissue-specific RNAs. These enzymes seem to either have no or very low relative expression and tissue distribution in whole brains.	PMID: 25760036
23597	Tissues were obtained from decapitated C57Bl/6J male mice. In order to qualitatively detect RNA expression, reverse transcription polymerase chain reaction (RT-PCR) was performed, after isolation of tissue-specific RNAs. These enzymes seem to either have no or very low relative expression and tissue distribution in whole brains.	PMID: 25760036
26027	Tissues were obtained from decapitated C57Bl/6J male mice. In order to qualitatively detect RNA expression, reverse transcription polymerase chain reaction (RT-PCR) was performed, after isolation of tissue-specific RNAs. These enzymes seem to either have no or very low relative expression and tissue distribution in whole brains.	PMID: 25760036
28965	Tissues were obtained from decapitated C57Bl/6J male mice. In order to qualitatively detect RNA expression, reverse transcription polymerase chain reaction (RT-PCR) was performed, after isolation of tissue-specific RNAs. These enzymes seem to either have no or very low relative expression and tissue distribution in whole brains.	PMID: 25760036
51703	Tissues were obtained from decapitated C57Bl/6J male mice. In order to qualitatively detect RNA expression, reverse transcription polymerase chain reaction (RT-PCR) was performed, after isolation of tissue-specific RNAs. These enzymes seem to either have no or very low relative expression and tissue distribution in whole brains.	PMID: 25760036
54988	Tissues were obtained from decapitated C57Bl/6J male mice. In order to qualitatively detect RNA expression, reverse transcription polymerase chain reaction (RT-PCR) was performed, after isolation of tissue-specific RNAs. These enzymes seem to either have no or very low relative expression and tissue distribution in whole brains.	PMID: 25760036
55856	Tissues were obtained from decapitated C57Bl/6J male mice. In order to qualitatively detect RNA expression, reverse transcription polymerase chain reaction (RT-PCR) was performed, after isolation of tissue-specific RNAs. These enzymes seem to either have no or very low relative expression and tissue distribution in whole brains.	PMID: 25760036
65985	Tissues were obtained from decapitated C57Bl/6J male mice. In order to qualitatively detect RNA expression, reverse transcription polymerase chain reaction (RT-PCR) was performed, after isolation of tissue-specific RNAs. These enzymes seem to either have no or very low relative expression and tissue distribution in whole brains.	PMID: 25760036
79611	Tissues were obtained from decapitated C57Bl/6J male mice. In order to qualitatively detect RNA expression, reverse transcription polymerase chain reaction (RT-PCR) was performed, after isolation of tissue-specific RNAs. These enzymes seem to either have no or very low relative expression and tissue distribution in whole brains.	PMID: 25760036
80221	Tissues were obtained from decapitated C57Bl/6J male mice. In order to qualitatively detect RNA expression, reverse transcription polymerase chain reaction (RT-PCR) was performed, after isolation of tissue-specific RNAs. These enzymes seem to either have no or very low relative expression and tissue distribution in whole brains.	PMID: 25760036
84532	Tissues were obtained from decapitated C57Bl/6J male mice. In order to qualitatively detect RNA expression, reverse transcription polymerase chain reaction (RT-PCR) was performed, after isolation of tissue-specific RNAs. These enzymes seem to either have no or very low relative expression and tissue distribution in whole brains.	PMID: 25760036
116285	Tissues were obtained from decapitated C57Bl/6J male mice. In order to qualitatively detect RNA expression, reverse transcription polymerase chain reaction (RT-PCR) was performed, after isolation of tissue-specific RNAs. These enzymes seem to either have no or very low relative expression and tissue distribution in whole brains.	PMID: 25760036
117145	Tissues were obtained from decapitated C57Bl/6J male mice. In order to qualitatively detect RNA expression, reverse transcription polymerase chain reaction (RT-PCR) was performed, after isolation of tissue-specific RNAs. These enzymes seem to either have no or very low relative expression and tissue distribution in whole brains.	PMID: 25760036
122970	Tissues were obtained from decapitated C57Bl/6J male mice. In order to qualitatively detect RNA expression, reverse transcription polymerase chain reaction (RT-PCR) was performed, after isolation of tissue-specific RNAs. These enzymes seem to either have no or very low relative expression and tissue distribution in whole brains.	PMID: 25760036
123876	Tissues were obtained from decapitated C57Bl/6J male mice. In order to qualitatively detect RNA expression, reverse transcription polymerase chain reaction (RT-PCR) was performed, after isolation of tissue-specific RNAs. These enzymes seem to either have no or very low relative expression and tissue distribution in whole brains.	PMID: 25760036
197322	Tissues were obtained from decapitated C57Bl/6J male mice. In order to qualitatively detect RNA expression, reverse transcription polymerase chain reaction (RT-PCR) was performed, after isolation of tissue-specific RNAs. These enzymes seem to either have no or very low relative expression and tissue distribution in whole brains.	PMID: 25760036
284486	Tissues were obtained from decapitated C57Bl/6J male mice. In order to qualitatively detect RNA expression, reverse transcription polymerase chain reaction (RT-PCR) was performed, after isolation of tissue-specific RNAs. These enzymes seem to either have no or very low relative expression and tissue distribution in whole brains.	PMID: 25760036
341392	Tissues were obtained from decapitated C57Bl/6J male mice. In order to qualitatively detect RNA expression, reverse transcription polymerase chain reaction (RT-PCR) was performed, after isolation of tissue-specific RNAs. These enzymes seem to either have no or very low relative expression and tissue distribution in whole brains.	PMID: 25760036
348158	Tissues were obtained from decapitated C57Bl/6J male mice. In order to qualitatively detect RNA expression, reverse transcription polymerase chain reaction (RT-PCR) was performed, after isolation of tissue-specific RNAs. These enzymes seem to either have no or very low relative expression and tissue distribution in whole brains.	PMID: 25760036
376497	Tissues were obtained from decapitated C57Bl/6J male mice. In order to qualitatively detect RNA expression, reverse transcription polymerase chain reaction (RT-PCR) was performed, after isolation of tissue-specific RNAs. These enzymes seem to either have no or very low relative expression and tissue distribution in whole brains.	PMID: 25760036
641371	Tissues were obtained from decapitated C57Bl/6J male mice. In order to qualitatively detect RNA expression, reverse transcription polymerase chain reaction (RT-PCR) was performed, after isolation of tissue-specific RNAs. These enzymes seem to either have no or very low relative expression and tissue distribution in whole brains.	PMID: 25760036
2819	The glycerol-3-phosate formation reaction is mitochondrial in neurons and cytosolic in astrocytes.	reviewed in PMID: 18070347
2632	Metabolic unit: glycogen synthesis, cytosol. In astrocytes, glucose is used for synthesis of glycogen; glycolysis; lactic acid production. The brain tissue contains 3 to 12 μmol glycogen/gWW, which is exclusively stored in astrocytes.	reviewed in PMID: 16212146 and PMID: 23921897
5834	Glycogen phosphorylase is exclusively localised in astrocytes and the ependymal cells of the CNS (PMID: 9298844).
6518	GLUT5 is primarily localised on microglia.	George J. Siegel, R. W. A., Scott T. Brady, Donald L. Price (2006) Basic neurochemistry: molecular, cellular and medical aspects. 7th edition.Elsevier publication.
2670	Glial fibrillary acidic protein (GFAP) is a non-metabolic protein, which is not expressed in neurons.	PMID: 15888489
1586	Fresh human temporal lobe biopsies showed that P450C17 (CYP17A1) and SULT2 are not expressed at the mRNA level and no activity was detected.	reviewed in Handbook of Neurochemistry and Molecular Neurobiology: Neural Lipids, Volume 14, Lajtha et al., 2009
10165	During the first weeks of life, both isoforms of AGC1 (citrin and aralar) are detected in the human brain. However, after maturation, only aralar can be detected. Aralar and citrin are electrogenic and unidirectional. Using the mitochondrial electrochemical gradient, they transport a protonated glutamate into the mitochondria, in exchange for an aspartate anion.	reviewed in PMID: 24883315
57030	DNs express VGLUT2, but not VGLUT1 or VGLUT3	PMID: 15009640
246213	DNs express VGLUT2, but not VGLUT1 or VGLUT3	PMID: 15009640
2571	DNs are negative for GAD65 and GAD67. This reaction requires either 2572 or 2571, but both are inactive in DNs.	PMID: 15009640
2572	DNs are negative for GAD65 and GAD67. This reaction requires either 2572 or 2571, but both are inactive in DNs.	PMID: 15009640
26227	3-phoshphoglycerate dehydrogenase is only active in astrocytes and not in neurons.	reviewed in PMID: 18070347
7299	[1] RPKM <0.1 for SN, caudate, and putamen [2] tyrosinase was not detected in human SN ( immunohistochemistry and Western blot analysis)	[1] GTExPortal [2] PMID : 17982878
134526	[1] RPKM <0.1 for SN, caudate, and putamen [2] ACOT12: 0% relative tissue distribution in C57Bl/6J male mice whole brains. Tissues were obtained from decapitated C57Bl/6J male mice. In order to qualitatively detect RNA expression, reverse transcription polymerase chain reaction (RT-PCR) was performed, after isolation of tissue-specific RNAs. These enzymes seem to either have no or very low relati…	[1] GTExPortal; [2] PMID: 25760036
5091	[1] pyruvate carboxylase is a glia-specific enzyme and neurons lack this enzyme [2] pyruvate carboxylase is exclusively an astrocytic enzyme. Nevertheless, this enzyme is unlikely to be of quantitative importance. [3] This enzyme requires the expression of only one gene product (human proteomic data). In human neurons in vivo, the flux through pyruvate carboxylase is 0 (PMID: 11404227).	[1] PMID: 11746399 [2] reviewed in PMID: 24883315 [3] 24449343
277	Inactive based on its absence in the brain (Human Protein Atlas) and its absence in all input gene lists of this study.	PMID: 25613900
278	Inactive based on its absence in the brain (Human Protein Atlas) and its absence in all input gene lists of this study.	PMID: 25613900
9426	Inactive based on its absence in the brain (Human Protein Atlas) and its absence in all input gene lists of this study.	PMID: 25613900
54575	Inactive based on its absence in the brain (Human Protein Atlas) and its absence in all input gene lists of this study.	PMID: 25613900
54577	Inactive based on its absence in the brain (Human Protein Atlas) and its absence in all input gene lists of this study.	PMID: 25613900
54579	Inactive based on its absence in the brain (Human Protein Atlas) and its absence in all input gene lists of this study.	PMID: 25613900
54657	Inactive based on its absence in the brain (Human Protein Atlas) and its absence in all input gene lists of this study.	PMID: 25613900
64711	Inactive based on its absence in the brain (Human Protein Atlas) and its absence in all input gene lists of this study.	PMID: 25613900
91227	Inactive based on its absence in the brain (Human Protein Atlas) and its absence in all input gene lists of this study.	PMID: 25613900
94033	Inactive based on its absence in the brain (Human Protein Atlas) and its absence in all input gene lists of this study.	PMID: 25613900
114770	Inactive based on its absence in the brain (Human Protein Atlas) and its absence in all input gene lists of this study.	PMID: 25613900
116085	Inactive based on its absence in the brain (Human Protein Atlas) and its absence in all input gene lists of this study.	PMID: 25613900
116179	Inactive based on its absence in the brain (Human Protein Atlas) and its absence in all input gene lists of this study.	PMID: 25613900
124975	Inactive based on its absence in the brain (Human Protein Atlas) and its absence in all input gene lists of this study.	PMID: 25613900
125206	Inactive based on its absence in the brain (Human Protein Atlas) and its absence in all input gene lists of this study.	PMID: 25613900
133688	Inactive based on its absence in the brain (Human Protein Atlas) and its absence in all input gene lists of this study.	PMID: 25613900
153201	Inactive based on its absence in the brain (Human Protein Atlas) and its absence in all input gene lists of this study.	PMID: 25613900
155184	Inactive based on its absence in the brain (Human Protein Atlas) and its absence in all input gene lists of this study.	PMID: 25613900
158835	Inactive based on its absence in the brain (Human Protein Atlas) and its absence in all input gene lists of this study.	PMID: 25613900
203611	Inactive based on its absence in the brain (Human Protein Atlas) and its absence in all input gene lists of this study.	PMID: 25613900
253175	Inactive based on its absence in the brain (Human Protein Atlas) and its absence in all input gene lists of this study.	PMID: 25613900
266740	Inactive based on its absence in the brain (Human Protein Atlas) and its absence in all input gene lists of this study.	PMID: 25613900
338599	Inactive based on its absence in the brain (Human Protein Atlas) and its absence in all input gene lists of this study.	PMID: 25613900
339221	Inactive based on its absence in the brain (Human Protein Atlas) and its absence in all input gene lists of this study.	PMID: 25613900
348932	Inactive based on its absence in the brain (Human Protein Atlas) and its absence in all input gene lists of this study.	PMID: 25613900
360203	Inactive based on its absence in the brain (Human Protein Atlas) and its absence in all input gene lists of this study.	PMID: 25613900
389015	Inactive based on its absence in the brain (Human Protein Atlas) and its absence in all input gene lists of this study.	PMID: 25613900
441282	Inactive based on its absence in the brain (Human Protein Atlas) and its absence in all input gene lists of this study.	PMID: 25613900
646486	Inactive based on its absence in the brain (Human Protein Atlas) and its absence in all input gene lists of this study.	PMID: 25613900
653598	Inactive based on its absence in the brain (Human Protein Atlas) and its absence in all input gene lists of this study.	PMID: 25613900
728441	Inactive based on its absence in the brain (Human Protein Atlas) and its absence in all input gene lists of this study.	PMID: 25613900
100137049	Inactive based on its absence in the brain (Human Protein Atlas) and its absence in all input gene lists of this study.	PMID: 25613900
100526794	Inactive based on its absence in the brain (Human Protein Atlas) and its absence in all input gene lists of this study.	PMID: 25613900
100529261	Inactive based on its absence in the brain (Human Protein Atlas) and its absence in all input gene lists of this study.	PMID: 25613900
102724197	Inactive based on its absence in the brain (Human Protein Atlas) and its absence in all input gene lists of this study.	PMID: 25613900
53	Unique synaptic gene.	PMID: 24708184; PMID: 19638972
645	Unique synaptic gene.	PMID: 24708184; PMID: 19638972
1152	Unique synaptic gene.	PMID: 24708184; PMID: 19638972
1743	Unique synaptic gene.	PMID: 24708184; PMID: 19638972
2147	Unique synaptic gene.	PMID: 24708184; PMID: 19638972
2531	Unique synaptic gene.	PMID: 24708184; PMID: 19638972
2805	Unique synaptic gene.	PMID: 24708184; PMID: 19638972
4967	Unique synaptic gene.	PMID: 24708184; PMID: 19638972
5048	Unique synaptic gene.	PMID: 24708184; PMID: 19638972
5049	Unique synaptic gene.	PMID: 24708184; PMID: 19638972
5050	Unique synaptic gene.	PMID: 24708184; PMID: 19638972
5223	Unique synaptic gene.	PMID: 24708184; PMID: 19638972
5226	Unique synaptic gene.	PMID: 24708184; PMID: 19638972
5243	Unique synaptic gene.	PMID: 24708184; PMID: 19638972
5264	Unique synaptic gene.	PMID: 24708184; PMID: 19638972
5305	Unique synaptic gene.	PMID: 24708184; PMID: 19638972
9563	Unique synaptic gene.	PMID: 24708184; PMID: 19638972
10195	Unique synaptic gene.	PMID: 24708184; PMID: 19638972
10606	Unique synaptic gene.	PMID: 24708184; PMID: 19638972
10768	Unique synaptic gene.	PMID: 24708184; PMID: 19638972
25828	Unique synaptic gene.	PMID: 24708184; PMID: 19638972
29785	Unique synaptic gene.	PMID: 24708184; PMID: 19638972
51660	Unique synaptic gene.	PMID: 24708184; PMID: 19638972
51809	Unique synaptic gene.	PMID: 24708184; PMID: 19638972
55512	Unique synaptic gene.	PMID: 24708184; PMID: 19638972
56994	Unique synaptic gene.	PMID: 24708184; PMID: 19638972
57084	Unique synaptic gene.	PMID: 24708184; PMID: 19638972
79087	Unique synaptic gene.	PMID: 24708184; PMID: 19638972
5409	Dopamine can be converted to norepinephrine or to epinephrine in catecholaminergic neurons and in astrocytes.	reviewed in PMID: 18070347
1621	Dopamine can be converted to norepinephrine or to epinephrine in catecholaminergic neurons and in astrocytes.	reviewed in PMID: 18070347
26002	Dopamine can be converted to norepinephrine or to epinephrine in catecholaminergic neurons and in astrocytes.	reviewed in PMID: 18070347
2752	Using ultrastructural immunocytochemistry, glutamine synthetase distribution was determined in rat brains, with reaction products exclusively located in astrocytes	PMID: 31966
51557	Using ultrastructural immunocytochemistry, glutamine synthetase distribution was determined in rat brains, with reaction products exclusively located in astrocytes	PMID: 31966
57468	Nigral dopaminergic neurons don't express KCC2, which is a neuron-specific K+Cl- cotransporter, responsible for creating an inward chloride gradient by extruding intracellular chloride.	reviewed in PMID: 17499115
4843	Inducible nitric oxide synthase (NOS2) is only expressed in glial cells in the SN of human control and PD patients.	PMID: 8737406
26227	Unlike astrocytes, neurons are unable to convert glucose to serine, as they do not express the rate-limiting enzyme 3-phosphoglycerate dehydrogenase	reviewed in PMID: 24992464
55808		The sialytransferase ST6GalNAc1 gene is expressed in many types of epithelial cancers (e.g. colon, gastric, breast, lung, oesophageal, prostate, and endometrial cancer).

## Sheet: activeReactions
rxns	notes	species	method	tissue	references
2HBt2	MCT1 and MCT2 are found on all brain cells, proving the importance of monocarboxylic acids as substrates since an early age. However, MCT1 is not found on all astrocytes in vivo. MCT2 is primarily found on neurons.				George J. Siegel, R. W. A., Scott T. Brady, Donald L. Price (2006) Basic neurochemistry: molecular, cellular and medical aspects. 7th edition.Elsevier publication.
34DHPEAR	Tyrosine metabolism
34DHPLACOX	Tyrosine metabolism
34DHPLACOX_NADP_	Tyrosine metabolism
34HPLtm		mouse	metabolomic data (LC/MS Neg or LC/MS Pos or GC/MS)	forebrain and midbrain tissues	26317866
3HLYTCL	Aromatic amino acid decarboxylase converts L-dopa to dopamine in neurons.				reviewed in PMID: 18070347
42A12BOOX	Tyrosine metabolism
4ABUTtm	One or more metabolites were identified in murine forebrain or midbrain (Metabolomic data: PMID: 26317866).	post-mortem human (adult)	4abut concentration determined fluorometrically	Putamen (ST)	8098354
4GLU56DIHDINDt	transport reaction
5CYSDOPAt	transport reaction
5HOXINDACTOXm	One or more metabolites were identified in murine forebrain or midbrain (Metabolomic data: PMID: 26317866).	[1] post-mortem human (adult) [2] human [3] human [4] human	[1] 5hoxindoa concentration determined by HPLC using electrochemical detection [2] proteomic data [3] proteomic data [4] proteomic data	[1] Putamen (ST) [2] SN [3] isolated mitochondria-enriched fractions of SN [4] SN	[1] 8098354 [2] 24449343 [3] 16565515 [4] 22410244
AACOAT	bhb and acac are converted to aacoa, then to accoa in the cytosol and in mitochondria of neurons and glial cells. In the cytoplasm, acetyl-CoA is used for lipid and cholesterol synthesis.				reviewed in PMID: 23921897
ABTArm	One or more metabolites were identified in murine forebrain or midbrain (Metabolomic data: PMID: 26317866). 4-aminobutyrate transaminase activity is higher in the 'free' mitochondria (reviewed in PMID: 938457).	[1] post-mortem human (adult) [2] post-mortem human (adult) [3] human	[1] 4abut concentration determined fluorometrically [2] glu_L concentration determined fluorometrically [3] proteomic data	[1] Putamen (ST) [2] Putamen (ST) [3] isolated mitochondria-enriched fractions of SN	[1] 8098354 [2] 8098354 [3] 16565515
ACACt2	MCT1 and MCT2 are found on all brain cells, proving the importance of monocarboxylic acids as substrates since an early age. However, MCT1 is not found on all astrocytes in vivo. MCT2 is primarily found on neurons.				George J. Siegel, R. W. A., Scott T. Brady, Donald L. Price (2006) Basic neurochemistry: molecular, cellular and medical aspects. 7th edition.Elsevier publication.
ACGLUtm		mouse	metabolomic data (LC/MS Neg or LC/MS Pos or GC/MS)	forebrain and midbrain tissues	26317866
ACHEe	Using 6-OHDA treated DNs from rat SN showed that acetylcholinesterase (AChE) is expressed in DN of the SN (PMID: 681936).	rat	selective destruction using 6-OHDA and its effect on AChE	SN and caudate-putamen	681936
ADK1m	One or more metabolites were identified in murine forebrain or midbrain (Metabolomic data: PMID: 26317866). The active adenylate kinase reaction forms equivalent amounts of ATP and AMP from ADP, thereby preventing any accumulation of ADP. Under steady-state, there is only a small amount of AMP present (George J. Siegel, R. W. A., Scott T. Brady, Donald L. Price (2006) Basic neurochemistry: molecu…	human	proteomic data	SN	24449343
AGTim	RPKM for at least one associated gene >0.1 for SN, caudate, and putamen. One or more metabolites were identified in murine forebrain or midbrain (Metabolomic data: PMID: 26317866). At least one gene/protein associated to this reaction was found to be overexpressed (positive log2 fold expression) in mouse brainstem, in comparison to other brain regions: log2 fold difference over median abundance (…	[1] human [2] mouse	[1] RNA-seq [2] MS-based proteomics	[1] putamen;SN;caudate [2] brainstem	[1] GTExPortal [2] 26523646
AKGDm	It was shown that up to 50% of added glutamate or pyruvate is metabolised via transamination to akg and then converted to succinate (reviewed in PMID: 24883315).	[1] human [2] human	[1] proteomic data [2] proteomic data	[1] isolated mitochondria-enriched fractions of SN [2] SN	[1] 16565515 [2] 22410244
AKGMALtm	One or more metabolites were identified in murine forebrain or midbrain (Metabolomic data: PMID: 26317866). Neurons require an active malate/aspartate shuttle if they use lactate. NADH is transported from the cytosol into the mitochondrial matrix (reviewed in PMID: 23921897). The malate-aspartate shuttle is important in neurons (reviewed in PMID: 24883315).	human	[1] proteomic data; [2] active malate/aspartate shuttle is required in neurons	SN	[1] 24449343; [2] reviewed in PMID: 23921897
ALATA_L	The transaminases of importance for maintenance of glutamate homeostasis in the brain are mainly aspartate aminotransferase (AAT) (EC 2.6.1.1), branched‐chain aminotransferase (BCAT) (EC 2.6.1.42), and alanine aminotransferase (ALAT) (EC 2.6.1.2). (Handbook of Neurochemistry and Molecular Neurobiology, Amino Acids and Peptides in the Nervous System) The activity of ALAT in the brain, being 10–20 …
ALOX5	ALOX5 (5-LOX) is the most important enzyme in leukotriene biosynthesis and after stimulation, it translocated to the nuclear membrane, co-localising with 5-LOX activating protein (FLAP) and cytosolic phospholipase A2 (cPLA2). This results in the activation of ALOX5. Dopaminergic neurons in the ventral midbrain were found to express both FLAP and 5-LOX. However, it is still unclear which functions…				reviewed in PMID: 23800665
AMETt2m	This enzyme requires the expression of only one gene (3 transcripts). One or more metabolites were identified in murine forebrain or midbrain (Metabolomic data: PMID: 26317866).	human	gene expression data	DNs of SNc	17412603
AMPDA	Initially, adenosine monophosphate (AMP) is converted to inosine via two different mechanisms (in red). Inosine is further converted to purine base hypoxanthine by purine nucleoside phosphorylase (PNP). Hypoxanthine is then oxidized to form xanthine by xanthine-oxidase (XO). Xanthine is again oxidized by xanthine oxidase to form the final product, uric acid. (PMID: 26316329) All pathways of purin…
APOC_LYS_BTNPm	Metabolites involved in biotin metabolism (lower pathway impact) were found to be affected in aged mouse brains (PMID: 26317866).	mouse	metabolomic data (LC/MS Neg or LC/MS Pos or GC/MS)	forebrain and midbrain tissues	26317866
ARGN	main degradation pathway Arginine to ornithine to glutamate semialdehyde to glutamate to alpha ketoglutarate ; enzyme known to be present in brain arginase converts arginine into ornithine and urea. Ornithine δ-aminotransferase transfers the δ-amino group of ornithine to α-ketoglutarate to form glutamate γ-semialdehyde and glutamate. Glutamate γ-semialdehyde is oxidized to form glutamate by gluta…
ARGNm	This enzyme requires the expression of only one gene. One or more metabolites were identified in murine forebrain or midbrain (Metabolomic data: PMID: 26317866).	human	gene expression data	DNs of SNc	17412603
ARGSS	enzyme known to be present in the brain Aspartate –arginosuccinate shunt links urea cycle and citric acid cycle
ASPGLUmi	One or more metabolites were identified in murine forebrain or midbrain (Metabolomic data: PMID: 26317866). Neurons require an active malate/aspartate shuttle if they use lactate (reviewed in PMID: 23921897). NADH is transported from the cytosol into the mitochondrial matrix. The malate-aspartate shuttle is important in neurons (reviewed in PMID: 24883315).	[1] post-mortem human (adult) [2] human [3] human	[1] glu_L concentration determined fluorometrically [2] proteomic data [3] proteomic data [4] active malate/aspartate shuttle is required in neurons	[1] Putamen (ST) [2] SN [3] isolated mitochondria-enriched fractions of SN	[1] 8098354 [2] 24449343 [3] 16565515 [4] reviewed in PMID: 23921897
ASPNATm	Metabolites involved in aspartate metabolism (lower pathway impact) were found to be affected in aged mouse brains (PMID: 26317866).	mouse	metabolomic data (LC/MS Neg or LC/MS Pos or GC/MS)	forebrain and midbrain tissues	26317866
ASPTA	The malate-aspartate shuttle is the most important pathway for the transfer of reducing equivalents from the cytosol to the mitochondrion. It involves both cytosolic and mitochondrial forms of aspartate aminotransferase and malate dehydrogenase, as well as the mitochondrial aspartate-glutamate carrier (ARALAR).				George J. Siegel, R. W. A., Scott T. Brady, Donald L. Price (2006) Basic neurochemistry: molecular, cellular and medical aspects. 7th edition.Elsevier publication.
ASPTA	Glutamate is an unbranched five‐carbon a‐amino acid having a variety of functions in general metabolism in addition to being the key neurotransmitter of excitatory signaling in the brain. On top of this, glutamate is excitotoxic and it is essential to keep the extracellular concentration below a critical concentration in the low micromolar range (Danbolt, 2001; Schousboe and Waagepetersen, 2004).…
ASPTA	The malate-aspartate shuttle is the most important pathway for the transfer of reducing equivalents from the cytosol to the mitochondrion. It involves both cytosolic and mitochondrial forms of aspartate aminotransferase and malate dehydrogenase, as well as the mitochondrial aspartate-glutamate carrier (ARALAR).				George J. Siegel, R. W. A., Scott T. Brady, Donald L. Price (2006) Basic neurochemistry: molecular, cellular and medical aspects. 7th edition.Elsevier publication.
ASPTA	main degradation pathways!? Aspartate and asparagines are both degraded into oxaloacetate. Asparagine is hydrolyzed into aspartate and ammonia by asparaginase. Aspartate is converted into oxaloacetate by aspartate amino transferase which is a PLP enzyme that transfers an amino group from aspartate to α−ketoglutarate to form glutamate and oxaloacetate. (https://www.tamu.edu/faculty/bmiles/lectures…
ASPTAm	One or more metabolites were identified in murine forebrain or midbrain (Metabolomic data: PMID: 26317866). It was shown that up to 50% of added glutamate or pyruvate is metabolised via transamination to akg and then converted to succinate (reviewed in PMID: 24883315). Akg is constantly produced in the TCA cycle and converted by mitochondrial aspartate aminotransferase (AST) to glutamate. Glutama…	[1] mouse, rat [2] post-mortem human (adult) [3] human	[1] enzyme assay [2] glu_L concentration determined fluorometrically [3] proteomic data	[1] whole brain [2] Putamen (ST) [3] isolated mitochondria-enriched fractions of SN	[1] 1003 [2] 8098354 [3] 16565515
ATPM	Reaction added to the active reactions list, because this reaction was constrained according to its activity in neuronal mitochondria (cf. constraints.xlsx)
ATPS4mi		[1] human [2] human [3] human [4] human [5] human [6] human	[1] proteomic data [2] protein fingerprinting [3] proteomic data [4] proteomic data [5] proteomic data [6] gene expression data	[1] SN [2] SN [3] SN [4] isolated mitochondria-enriched fractions of SN [5] SN [6] DNs of SNc	[1] 24449343 [2] 15526345 [3] 22926577 [4] 16565515 [5] 22410244 [6] 19052140
BDHm	This enzyme requires the expression of only one gene product. bhb and acac are converted to aacoa, then to accoa in the cytosol and in mitochondria of neurons and glial cells. The activities of BDH and OXCT enzymes in the adult brain reach 1/3rd to 1/4th the maximal rates attained at the early stages.	human	proteomic data	SN	[1] 24449343 [2] reviewed in PMID: 23921897 [3] George J. Siegel, R. W. A., Scott T. Brady, Donald L. Price (2006) Basic neurochemistry: molecular, cellular and medical aspects. 7th edition.Elsevier publication.
C02712tm		mouse	metabolomic data (LC/MS Neg or LC/MS Pos or GC/MS)	forebrain and midbrain tissues	26317866
C160CPT1	Neuronal mitochondria is able to oxidise L-palmitoylcarnitine, although not efficiently. In the presence of palmitoylcarnitine plus either pyruvate, glutamate, or succinate, the respiration rates of brain mitochondria increased significantly (reviewed in PMID: 24883315).				reviewed in PMID: 24883315
C160CPT2	One or more metabolites were identified in murine forebrain or midbrain (Metabolomic data: PMID: 26317866). There is experimental evidence that isolated neuronal mitochondria are able to oxidize palmitoylcarnitine, in the presence of other mitochondrial substrates (PMID: 24883315). Neuronal mitochondria is able to oxidise L-palmitoylcarnitine, although not efficiently. In the presence of palmitoy…	human	proteomic data	SN	24449343
CATm	In Recon2, CATm is catalysed by catalase in mitochondria (E.C. 1.11.1.6).	[1] mouse [2] human	[1] biochemical assay [2] proteomic data	[1] DN of SN and ST [2] SN	[1] 25025041 [2] 24449343
CE1261t	transport reactions
CE2172t	transport reactions
CE5025t	transport reactions
CE5026t	transport reactions
CE5629t	transport reactions
CHSTEROLt	Neurons express the ABC transporter ABCA1 and mediate cellular sterol efflux at the plasma membranes in neurons and astrocytes, but the expression of this transporter is much higher in neurons				reviewed in PMID: 25682154
CHSTEROLt	The major cholesterol excretion pathway in the brain involves the hydroxylation of cholesterol into the oxysterol 24-hydroxycholesterol, which can cross the blood brain barrier. Only a subset of neurons express this enzyme and it is mainly found in dendrites and somata, rather than in axons or presynaptic terminals (reviewed in PMID: 25682154). 24-hydroxylase is expressed in a subset of neurons, …
CK	Two different genes (1159 and 548596) give rise to the same protein (P12532): isoenzymes. One or more metabolites were identified in murine forebrain or midbrain (Metabolomic data: PMID: 26317866). Existence of the creatine kinase/phosphocreatine system in the brain. Moreover, phosphocreatine is a short-term energy reserve, linking mitochondrial ATP generation to neuronal ATP hydrolysis. Ubiquito…	[1] human	[1] proteomic data	[1] SN [2] brain/neurons	[1] 22410244 [2] reviewed in PMID: 23921897
CO2t	CO2 Transporter via Diffusion
CSm	(EC 2.3.3.1, previously EC 4.1.3.7) citrate synthase (lab mouse: average: 24.3 (range: 21.8 – 29.5) μmol/min/g fresh wt of tissue); lab rat: average: 13.6 (range: 11.1 – 15.9) ). Activity of citrate synthase is greater than the sum of isocitrate dehydrogenase activities, meaning that there is a low flux through the TCA cycle in whole brains of rats and mice. This enzyme requires the expression of…	[1] mouse, rat [2] human	[1] enzyme assay [2] proteomic data	[1] whole brain [2] SN	[1] 1003 [2] 22410244
CSNAT2m	One or more metabolites were identified in murine forebrain or midbrain (Metabolomic data: PMID: 26317866).	[1] post-mortem human (adult) [2] human	[1] enzyme assay using radiometric methods [2] proteomic data	[1] Putamen (ST) [2] SN	[1] 8098354 [2] 24449343
CSNATm	One or more metabolites were identified in murine forebrain or midbrain (Metabolomic data: PMID: 26317866).	[1] post-mortem human (adult) [2] human	[1] enzyme assay using radiometric methods [2] proteomic data	[1] Putamen (ST) [2] SN	[1] 8098354 [2] 24449343
CYOOm2i	At least one gene/protein associated to this reaction was found to be overexpressed (positive log2 fold expression) in mouse brainstem, in comparison to other brain regions: log2 fold difference over median abundance (LFQ intensity)	[1] human [2] human [3] human [4] human [5] human [6] human [7] mouse	[1] proteomic data [2] protein fingerprinting [3] comparative proteome study [4] proteomic data [5] proteomic data [6] gene expression data [7] MS-based proteomics	[1] SN [2] SN [3] SN [4] SN [5] isolated mitochondria-enriched fractions of SN [6] DNs of SNc [7] brainstem	[1] 24449343 [2] 15526345 [3] 18275612 [4] 22926577 [5] 16565515 [6] 19052140 [7] 26523646
CYOOm3i	E.C. 1.9.3.1 complex IV: accompanied by the extrusion of 4 H+ from the intramitochondrial compartment (Expasy). At least one gene/protein associated to this reaction was found to be overexpressed (positive log2 fold expression) in mouse brainstem, in comparison to other brain regions: log2 fold difference over median abundance (LFQ intensity)	[1] human [2] human [3] human [4] human [5] human [6] mouse [7] calf	[1] proteomic data [2] protein fingerprinting [3] proteomic data [4] proteomic data [5] gene expression data [6] MS-based proteomics [7] protein immunoreactivity	[1] SN [2] SN [3] SN [4] isolated mitochondria-enriched fractions of SN [5] DNs of SNc [6] brainstem [7] synaptic and asynaptic populations isolated from cerebral cortex and caudate nucleus	[1] 24449343 [2] 15526345 [3] 22926577 [4] 16565515 [5] 19052140 [6] 26523646 [7] 2555458
CYOR_u10mi	Ubiquinone-10 was detected in hippocampal neurons. Cytochrome b/c1 ratio is 2. complex III, E.C. 1.10.2.2. In the nervous system, mitochondria are a major source of ROS generation, particularly at the level of beta-oxidation (acyl-CoA dehydrogenase, the electron transfer flavoprotein, the electron transfer flavoprotein-ubiquinone oxidoreductase, and complex III). (reviewed in PMID: 23921897). Usi…	[1] human [2] human [3] human [4] mouse [5] calf	[1] proteomic data [2] protein fingerprinting [3] proteomic data [4] LC-MS (q10 detection) [5] antibody [6] histochemistry	[1] SN [2] SN [3] isolated mitochondria-enriched fractions of SN [4] hippocampal neurons [5] cerebral cortex and caudate nuclei	[1] 24449343 [2] 15526345 [3] 16565515 [4] 21818119 [5] 2555458
DACT	Tryptophan metabolism
DAGK_hs	Most isozymes of the DGK family (EC 2.7.1.107) are abundantly expressed in the brain. DGKB is the first enzyme that was identified as a neuronal enzyme, predominantly expressed in the caudate-putamen.				reviewed in PMID: 22781745
DCT	Dopachrome Tautomerase
DHPR	Tetrahydrobiopterin metabolism
DOPA3GLCURt	transport reactions
DOPA4GLCURt	transport reactions
DOPA4SFt	transport reactions
DOPAc	Formation of Dopamine
DOPACCL	Dopamine O-Quinone Cyclization
DOPACHRMDC	Tyrosine metabolism
DOPAOQCYS	Tyrosine metabolism
DOPAQNISO1	Tyrosine metabolism
DOPASFt	Tyrosine metabolism
DOPASULT	Tyrosine metabolism
DOPASULT4	Tyrosine metabolism
DOPAt4_2_r	transport reactions
DOPAtu	Transport of Dopamine via Uniport
DURIK1m	This enzyme requires the expression of only one gene.	human	gene expression data	DNs of SNc	19052140
ENO	[1] ENO2 is a neuron-specific gene. [2] Enolase activity was measured in adult mouse brain.	[2] mouse	[2] enzyme assays	[2] brain	[1] reviewed in PMID: 27282387 [2] 14114860
ETF	In the nervous system, mitochondria are a major source of ROS generation, particularly at the level of beta-oxidation (acyl-CoA dehydrogenase, the electron transfer flavoprotein, the electron transfer flavoprotein-ubiquinone oxidoreductase, and complex III). (reviewed in PMID: 23921897).	human	proteomic data	SN	24449343
FADH2ETC	Ubiquinone-10 was detected in hippocampal neurons. In the nervous system, mitochondria are a major source of ROS generation, particularly at the level of beta-oxidation (acyl-CoA dehydrogenase, the electron transfer flavoprotein, the electron transfer flavoprotein-ubiquinone oxidoreductase, and complex III). (reviewed in PMID: 23921897).	[1] human [2] human [3] mouse	[1] proteomic data [2] proteomic data [3] LC-MS (q10 detection) [4] beta-oxidation in the nervous system (review)	[1] SN [2] isolated mitochondria-enriched fractions of SN [3] hippocampal neurons	[1] 24449343 [2] 16565515 [3] 21818119 [4] reviewed in PMID: 23921897
FADtm		mouse	metabolomic data (LC/MS Neg or LC/MS Pos or GC/MS)	forebrain and midbrain tissues	26317866
FAOXC160	There is experimental evidence that isolated neuronal mitochondria are able to oxidize palmitoylcarnitine, in the presence of other mitochondrial substrates (PMID: 24883315).	human	proteomic data	SN	24449343
FBA	Aldolase activity was measured in adult mouse brain.	mouse	enzyme assays	brain	14114860
FUMm	One or more metabolites were identified in murine forebrain or midbrain (Metabolomic data: PMID: 26317866). Mitochondrial fumarase activity was measured in rat synaptic and non-synaptic mitochondria (PMID: 938457).	human	proteomic data	isolated mitochondria-enriched fractions of SN	16565515
G3PD2m	Glycerol phosphodehydrogenase activity was measured in adult mouse brain. The glycerol-3-phosate formation reaction is mitochondrial in neurons and cytosolic in astrocytes (reviewed in PMID: 18070347).	[1] human [2] mouse	[1] proteomic data [2] enzyme assays	[1] isolated mitochondria-enriched fractions of SN [2] brain	[1] 16565515 [2] 14114860
G6PDH2c	This is an NADPH-producing enzyme. Metabolic unit: HMP shunt; If lactate is used as energy substrate by neurons, more glucose can be metabolised via the PPP for the production of NADPH, which is required for the maintenance of the anti-oxidant status (reviewed in PMID: 23921897). One of the most affected metabolic pathways in Parkinson's disease is the pentose phosphate pathway (PPP), as has been…	human	ELISA assay	flash-frozen post-mortem putamen	[1] 24300239 [2] 24300239 [3] reviewed in PMID: 23921897
G6PDH2r	Metabolic unit: HMP shunt; If lactate is used as energy substrate by neurons, more glucose can be metabolised via the PPP for the production of NADPH, which is required for the maintenance of the anti-oxidant status (reviewed in PMID: 23921897). One of the most affected metabolic pathways in Parkinson's disease is the pentose phosphate pathway (PPP), as has been described in human postmortem brai…				[1] PMID: 24300239; [2] reviewed in PMID: 23921897
GAPD	Glyceraldehyde phosphate dehydrogenase activity was measured in adult mouse brain.	mouse	enzyme assays	brain	14114860
GBA	GBA and GBA1 are synonyms. lysosomal beta-glucosylceramidase. The activities of the main hydrolases (b-glucosidase, non-lysosomal b-glucosyl ceramidase (GBA2), b-galactosidase and b-hexosaminidase) were assessed in human iPSCs and FACS-enriched neurons.	human	RT-PCR and immunoblotting	iPSCs from controls and subjects with PD having GBA1 mutation; FACS-enriched DA neurons	24905578
GBA2e	GBA2 is the non-lysosomal beta-glucosylceramidase; The activities of the main hydrolases (b-glucosidase, non-lysosomal b-glucosyl ceramidase (GBA2), b-galactosidase and b-hexosaminidase) were assessed in human iPSCs and FACS-enriched neurons.	human	RT-PCR and immunoblotting	iPSCs from controls and subjects with PD having GBA1 mutation; FACS-enriched DA neurons	24905578
GBAl	The activities of the main hydrolases (b-glucosidase, non-lysosomal b-glucosyl ceramidase (GBA2), b-galactosidase and b-hexosaminidase) were assessed in human iPSCs and FACS-enriched neurons.	human	RT-PCR and immunoblotting	iPSCs and FACS-enriched DA neurons	24905578
GHMT2r	glycine to serine, which can then be converted to pyruvate Degradation of Glycine : Pathway #1: hydroxylaton to serine -> pyruvate ; Pyruvate is the entry point for amino acids that contain 3 carbons, alanine, serine and cysteine. (https://www.tamu.edu/faculty/bmiles/lectures/amcat.pdf) Glycine is converted into pyruvate via conversion of glycine to serine by serine hydroxymethyl transferase whic…
GHMT2r	This pathway of L ‐serine utilization is a major source of one‐carbon groups, SHMTs catalyze the formation of glycine from serine, thereby generating 5,10‐methylenetetrahydrofolate (5,10‐MTHF). L ‐Serine is likely to be the most important precursor for the synthesis of glycine in the CNS and this occurs through the mSHMT (Shank and Aprison, 1970; Daly et al., 1976). (Handbook of Neurochemistry an…
GLCt1r	[1] GLUT3 is detected at high concentrations in neurons and is a glucose transporter. [2] GLUT3 is only found on neurons.				[1] reviewed in PMID: 24883315 [2] George J. Siegel, R. W. A., Scott T. Brady, Donald L. Price (2006) Basic neurochemistry: molecular, cellular and medical aspects. 7th edition.Elsevier publication.
GLNtm	One or more metabolites were identified in murine forebrain or midbrains. Glutamine transport was analysed in synaptic and non-synaptic mitochondria (PMID: 10812198).	mouse	metabolomic data (LC/MS Neg or LC/MS Pos or GC/MS)	forebrain and midbrain tissues	[1] 26317866 [2] 10812198
GLUCYS	Glutamate cysteine ligase specific activity is 9x greater in astrocytes compared to neurons. It is the rate-limiting enzyme of glutathione synthesis.				reviewed in PMID: 15038599
GLUCYS	glutamate to glutathione. Glutamate is also part of the peptide glutathione, which additionally consists of one molecule of cysteine and one of glycine (see Chapter by McBean, this volume). Glutathione functions as a major intracellular antioxidant in the brain and is synthesized in both astrocytes and neurons, in the latter preferentially by a supply of the precursor CysGly from astrocytes (Drin…
GLUDxm	One or more metabolites were identified in murine forebrain or midbrain (Metabolomic data: PMID: 26317866). Both astroglial and neuronal mitochondria are able to oxidize multiple substrates, including beta-oxidation of fatty acids, pyruvate, lactate, glutamate, and GABA (reviewed in PMID: 24883315). Akg is constantly produced in the TCA cycle and converted by mitochondrial aspartate aminotransfer…	[1] mouse, rat [2] post-mortem human (adult) [3] human [4] human [5] human	[1] enzyme assay [2] glu_L concentration determined fluorometrically [3] protein fingerprinting [4] proteomic data [5] proteomic data
GLUDxm	One or more metabolites were identified in murine forebrain or midbrain (Metabolomic data: PMID: 26317866). Both astroglial and neuronal mitochondria are able to oxidize multiple substrates, including beta-oxidation of fatty acids, pyruvate, lactate, glutamate, and GABA (reviewed in PMID: 24883315). Akg is constantly produced in the TCA cycle and converted by mitochondrial aspartate aminotransfer…	[1] mouse, rat [2] post-mortem human (adult) [3] human [4] human [5] human	[1] enzyme assay [2] glu_L concentration determined fluorometrically [3] protein fingerprinting [4] proteomic data [5] proteomic data	[1] whole brain [2] Putamen (ST) [3] SN [4] isolated mitochondria-enriched fractions of SN [5] SN	[1] 1003 [2] 8098354 [3] 15526345 [4] 16565515 [5] 22410244
GLUDym	One or more metabolites were identified in murine forebrain or midbrain (Metabolomic data: PMID: 26317866). Akg is constantly produced in the TCA cycle and converted by mitochondrial aspartate aminotransferase (AST) to glutamate. Glutamate biosynthesis occurs mainly via AST. Mitochondrial glutamate dehydrogenase (GLDH) is responsible for glutamate degradation. AST and GLDH function as multienzyme…	[1] post-mortem human (adult) [2] human [3] human [4] human
GLUDym	One or more metabolites were identified in murine forebrain or midbrain (Metabolomic data: PMID: 26317866). Akg is constantly produced in the TCA cycle and converted by mitochondrial aspartate aminotransferase (AST) to glutamate. Glutamate biosynthesis occurs mainly via AST. Mitochondrial glutamate dehydrogenase (GLDH) is responsible for glutamate degradation. AST and GLDH function as multienzyme…	[1] post-mortem human (adult) [2] human [3] human [4] human	[1] glu_L concentration determined fluorometrically [2] protein fingerprinting [3] proteomic data [4] proteomic data	[1] Putamen (ST) [2] SN [3] isolated mitochondria-enriched fractions of SN [4] SN	[1] 8098354 [2] 15526345 [3] 16565515 [4] 22410244
GLUNm	One or more metabolites were identified in murine forebrain or midbrain (Metabolomic data: PMID: 26317866). At least one gene/protein associated to this reaction was found to be overexpressed (positive log2 fold expression) in mouse striatum, in comparison to other brain regions: log2 fold difference over median abundance (LFQ intensity). Phosphate-activated glutaminase (GLS2) is highly enriched …	[1] post-mortem human (adult) [2] human [3] human [4] mouse	[1] glu_L concentration determined fluorometrically [2] proteomic data [3] gene expression data [4] MS-based proteomics	[1] Putamen (ST) [2] isolated mitochondria-enriched fractions of SN [3] DNs of SNc [4] striatum	[1] 8098354 [2] 16565515 [3] 19052140 [4] 26523646
GLUt2m	One or more metabolites were identified in murine forebrain or midbrain (Metabolomic data: PMID: 26317866). Both neurons and astroglial cells have two glutamate/hydroxyl carriers: GC-1 and GC-2 (reviewed in PMID: 24883315).	[1] post-mortem human (adult) [2] human [3] human	[1] glu_L concentration determined fluorometrically [2] proteomic data [3] proteomic data	[1] Putamen (ST) [2] SN [3] isolated mitochondria-enriched fractions of SN	[1] 8098354 [2] 24449343 [3] 16565515
GLUt6	A significant fraction of glutamate is rapidly transported by SLC1A6, located in the membranes of spines and dendrites (reviewed in PMID: 24883315). Moreover, high levels of EAAT4 protein were detected (at mRNA level) in dopaminergic neurons of the basal ganglia (PMID: 18770868).	rat	in situ hydridization and RT-PCR; immunoreactivity	basal ganglia dopaminergic neurons	18770868
GLYAMDTRc	enzyme known to be present in brain ; glycine and L ‐arginine are the precursors of creatine synthesis and form guanidinoacetic acid by the action of the enzyme arginine/glycine amidinotransferase (EC 2.1.4.1). Arginine in the brain is also catabolized by arginine:glycine amidinotransferase (AGAT; EC 2.1.4.1; > Figure 5-3), the first enzyme in the biosynthetic pathway leading to creatine. AGAT is…
GLYKm	One or more metabolites were identified in murine forebrain or midbrain (Metabolomic data: PMID: 26317866).	human	gene expression data	DNs of SNc	19052140
GND	Metabolic unit: HMP shunt; If lactate is used as energy substrate by neurons, more glucose can be metabolised via the PPP for the production of NADPH, which is required for the maintenance of the anti-oxidant status (reviewed in PMID: 23921897). One of the most affected metabolic pathways in Parkinson's disease is the pentose phosphate pathway (PPP), as has been described in human postmortem brai…				[1] PMID: 24300239; [2] reviewed in PMID: 23921897
GTHO	In neurons, glutathione reductase regenerates oxidized glutathione to its reduced form, using NADPH as a cofactor.				reviewed in PMID: 24300239
GTHOm	One or more metabolites were identified in murine forebrain or midbrain (Metabolomic data: PMID: 26317866). In neurons, glutathione reductase regenerates oxidized glutathione to its reduced formusing NADPH as a cofactor (reviewed in PMID: 24300239).	[1] human [2] male Sprague-Dawley rats	[1] proteomic data [2] metabolic unit	[1] SN [2] mitochondria isolated from whole brain (less the cerebellum)	[1] 24449343 [2] 9144160
GTHP	Prdx2 is almost exclusively localised in gray matter neurons, making it a potential indicator of neuronal oxidative stress.				25016198
GTHPm	In Recon2, GTHPm reaction is catalysed by glutathione peroxidase in mitochondria. One unit of enzyme activity was defined as the amount required for the oxidation of 1 μmol of NADPH per min. One or more metabolites were identified in murine forebrain or midbrain (Metabolomic data: PMID: 26317866).	[1] mouse [2] human [3] human [4] human [5] male Sprague–Dawley rats	[1] biochemical assay [2] proteomic data [3] proteomic data [4] proteomic data [5] metabolic unit	[1] DN of SN and ST [2] SN [3] isolated mitochondria-enriched fractions of SN [4] SN [5] mitochondria isolated from whole brain (less the cerebellum)	[1] 25025041 [2] 24449343 [3] 16565515 [4] 22410244 [5] 9144160
GTHS	At least in cell cultures glycine incorporation from the culture medium into glutathione appears to be significant (Dringen et al., 1998). (Handbook of Neurochemistry and Molecular Neurobiology, Amino Acids and Peptides in the Nervous System)
GTPCI	GTP Cyclohydrolase I
H2CO3Dm	At least one gene/protein associated to this reaction was found to be overexpressed (positive log2 fold expression) in mouse brainstem, in comparison to other brain regions: log2 fold difference over median abundance (LFQ intensity)	[1] human [2] mouse	[1] gene expression data [2] MS-based proteomics	[1] DNs of SNc [2] brainstem	[1] 19052140 [2] 26523646
H2O2tm		male Sprague–Dawley rats	Electron transport was measured based on the reduction of the dye (3-[4,5-dimethylthiozol-2-yl]-2,5-diphenyltetrazolium bromide; MTT).	mitochondria isolated from whole brain (less the cerebellum)	9144160
H2Ot	H2O Transport via Diffusion
HEX1	Hexokinase activity was measured in adult mouse brain.	mouse	enzyme assays	brain	14114860
HISD	main degradation pathway Histidine to urocanate to 4-imidazolone-5-propionate to N-formimidoyl-L-glutamate to glutamate to alpha ketoglutarate. Histidine is deaminated by histidine ammonia lyase which forms urocanate. Urocanate hydratase adds water to form 4-Imidazolone-5-propionate which is hydrolyzed by imidazalone propionase to form M-formiminoglutamate. Glutamate formiminotransferase transfer…
HISDC	L ‐Histidine was found to be converted to histamine in the cat brain in vitro (White, 1959) and in vivo (White, 1960). The enzymatic activity specific for this conversion in biological tissues (Schayer et al., 1959; Hakanson, 1967a) was found in developing tissues (Burkhalter, 1962; Hakanson, 1967a, b) and stomach (Aures et al., 1968). In the brain, the apparent K m was 4 10 –4 M, whereas the fre…
HMR_0653	Phosphatidylethanolamine (PE) is sequentially methylated to phosphatidylcholine (PC), with the first reaction being catalysed by phosphatidylethanolamine‐N‐methyltransferase (PEMT1; EC: 2.1.1.17). PEMT1 converts PE to its mono-methyl derivative, using S‐adenosylmethionine as the methyl donor. PEMT activity has been determined in membranes from rat and bovine brains, with the highest activities pr…				Handbook of Neurochemistry and Molecular Neurobiology
HMR_0653	Phosphatidylethanolamine (PE) is sequentially methylated to phosphatidylcholine (PC), with the first reaction being catalysed by phosphatidylethanolamine‐N‐methyltransferase (PEMT1; EC: 2.1.1.17). PEMT1 converts PE to its mono-methyl derivative, using S‐adenosylmethionine as the methyl donor (Handbook of Neurochemistry and Molecular Neurobiology). PEMT activity has been determined in membranes fr…
HMR_0795	Sphingomyelin can mainly be found in the outer leaflet of plasma membranes and its hydrolysis by sphingomyelinase is the main pathway for the production of ceramide, which is used for signalling . In neural cells, most of the de novo synthesis of sphingomyelin is takes place in non-Golgi compartments, such as the plasma membrane.				reviewed in PMID: 16843432
HMR_0795	Sphingomyelin can mainly be found in the outer leaflet of plasma membranes and its hydrolysis by sphingomyelinase is the main pathway for the production of ceramide, which is used for signalling (reviewed in PMID: 16843432). In neural cells, most of the de novo synthesis of sphingomyelin is takes place in non-Golgi compartments, such as the plasma membrane.
HMR_1735	The major cholesterol excretion pathway in the brain involves the hydroxylation of cholesterol into the oxysterol 24-hydroxycholesterol, which can cross the blood brain barrier. Only a subset of neurons express this enzyme and it is mainly found in dendrites and somata, rather than in axons or presynaptic terminals.				reviewed in PMID: 25682154
HMR_1735	The major cholesterol excretion pathway in the brain involves the hydroxylation of cholesterol into the oxysterol 24-hydroxycholesterol, which can cross the blood brain barrier. Only a subset of neurons express this enzyme and it is mainly found in dendrites and somata, rather than in axons or presynaptic terminals (reviewed in PMID: 25682154). 24-hydroxylase is expressed in a subset of neurons, …
HMR_6728	Occurs at least in DN and astrocytes
HMR_6874	Occurs at least in DN and astrocytes
Htmi	UCP2 and UCP4 and BMCP1 are associated with this reaction in Recon2.	[1] human [2] transgenic (K/O and UCP2-overexpressing) mice and their wild-type littermates	[1] proteomic data [2] genetic manipulation of uncoupling protein-2 (UCP2): overexpression and deletion	[1] SN [2] SN - VTA	[1] 24449343 [2] 15634780
ICDHxm	(EC 1.1.1.41) isocitrate dehydrogenase NAD+ -linked (lab mouse: average: 3.2 (range: 2.5 – 4) μmol/min/g fresh wt of tissue); lab rat: average: 0.8 (range: 0.5 – 1)). In the brain, there is a mitochondrial NAD-linked and a cytoplasmic NADP-linked isocitrate dehydrogenase enzyme (George J. Siegel, R. W. A., Scott T. Brady, Donald L. Price (2006) Basic neurochemistry: molecular, cellular and medica…	[1] mouse, rat [2] human [3] human [4] male Sprague-Dawley rats	[1] enzyme assay [2] proteomic data [3] proteomic data [4] metabolic unit	[1] whole brain [2] SN [3] isolated mitochondria-enriched fractions of SN [4] mitochondria isolated from whole brain (less the cerebellum)	[1] 1003 [2] 24449343 [3] 16565515 [4] 9144160
ICDHy	In the brain, there is a mitochondrial NAD-linked and a cytoplasmic NADP-linked isocitrate dehydrogenase enzyme.				George J. Siegel, R. W. A., Scott T. Brady, Donald L. Price (2006) Basic neurochemistry: molecular, cellular and medical aspects. 7th edition.Elsevier publication.
ICDHyrm	(EC 1.1.1.42) isocitrate dehydrogenase NADP+ -linked (lab mouse: average: 1.8 (range: 1.7 – 1.8) μmol/min/g fresh wt of tissue); lab rat: average: 1.1 (range: 0.9 – 1.3))	[1] mouse, rat [2] human [3] male Spraguue-Dawley rats	[1] enzyme assay [2] proteomic data [3] metabolic unit	[1] whole brain [2] isolated mitochondria-enriched fractions of SN [3] mitochondria isolated from whole brain (less the cerebellum)	[1] 1003 [2] 16565515 [3] 9144160
ILETA	branched chain amino acids, enzyme BCAT1 ; The transaminases of importance for maintenance of glutamate homeostasis in the brain are mainly aspartate aminotransferase (AAT) (EC 2.6.1.1), branched‐chain aminotransferase (BCAT) (EC 2.6.1.42), and alanine aminotransferase (ALAT) (EC 2.6.1.2). (Handbook of Neurochemistry and Molecular Neurobiology, Amino Acids and Peptides in the Nervous System) Glut…
ILETA	main degradation pathway Isoleucine to alpha keto-beta-methylvalerate Both isoleucine and valine are metabolized to succinate via methylmalonyl‐CoA, catalyzed by propionyl‐CoA carboxylase, and subsequent rearrangement to succinyl‐CoA, catalyzed by the vitamin B 12 ‐dependent enzyme methylmalonyl‐CoA mutase. The other product of isoleucine metabolism is acetoacetate. Neurologic consequences are ob…
L_LACt2r	Lactate is taken up by neurons via MCT2, which is consistent with lactate metabolism in neurons.				[1] reviewed in PMID: 16212146 [2] George J. Siegel, R. W. A., Scott T. Brady, Donald L. Price (2006) Basic neurochemistry: molecular, cellular and medical aspects. 7th edition.Elsevier publication.
L_LACtcm	One or more metabolites were identified in murine forebrain or midbrain (Metabolomic data: PMID: 26317866). Neuronal mitochondria might be able to directly take up cytosolic lactate (reviewed in PMID: 23921897) .	mouse	[1] metabolomic data (LC/MS Neg or LC/MS Pos or GC/MS) [2] possible transport of cytosolic lactate via diffusion	forebrain and midbrain tissues	[1] 26317866 [2] reviewed in PMID: 23921897
LACROX	Tyrosine metabolism
LDH_L	One or more metabolites were identified in murine forebrain or midbrain (Metabolomic data: PMID: 26317866). In neurons, the predominant isoenzyme is LDH-H4 (LDH-1). E.C. 1.1.1.27. Due to the lack of expression of AGC1/aralar in astrocytes, gycolysis is compartmentalised in astrocytes and lactate is exported extracellularly and oxidised to CO2 and water in neurons (reviewed in PMID: 24883315). Lac…	[1] human [2] human [3] human [4] chick embryos (day 8)	[1] comparative proteome study [2] proteomic data [3] proteomic data [4] LDH enzyme activity and polyacrylamide disc electrophoresis	[1] SN [2] isolated mitochondria-enriched fractions of SN [3] SN [4] primary cultures of brain neurons	[1] 18275612 [2] 16565515 [3] 22410244 [4] 7007577
LDH_Lm	One or more metabolites were identified in murine forebrain or midbrain (Metabolomic data: PMID: 26317866). In neurons, the predominant isoenzyme is LDH-H4 (LDH-1). E.C. 1.1.1.27. Both astroglial and neuronal mitochondria are able to oxidize multiple substrates, includnig beta-oxidation of fatty acids, pyruvate, lactate, glutamate, and GABA (reviewed in PMID: 24883315). In neurons, lactate is con…	[1] human [2] human [3] human [4] chick embryos (day 8)	[1] comparative proteome study [2] proteomic data [3] proteomic data [4] LDH enzyme activity and polyacrylamide disc electrophoresis	[1] SN [2] isolated mitochondria-enriched fractions of SN [3] SN [4] primary cultures of brain neurons	[1] 18275612 [2] 16565515 [3] 22410244 [4] 7007577
LEUTA	Leucine is taken up from the BBB into astrocytes, where it is then oxidised to form alpha-ketoisocaproate (4mop). 4mop is transferred to neurons, where it is converted back to leucine.				reviewed in PMID: 18070347
LEUTA	branched chain amino acids, enzyme BCAT1 ; The transaminases of importance for maintenance of glutamate homeostasis in the brain are mainly aspartate aminotransferase (AAT) (EC 2.6.1.1), branched‐chain aminotransferase (BCAT) (EC 2.6.1.42), and alanine aminotransferase (ALAT) (EC 2.6.1.2). (Handbook of Neurochemistry and Molecular Neurobiology, Amino Acids and Peptides in the Nervous System) Glut…
LEUTA	Leucine is taken up from the BBB into astrocytes, where it is then oxidised to form alpha-ketoisocaproate (4mop). 4mop is transferred to neurons, where it is converted back to leucine.				reviewed in PMID: 18070347
LEUTA	main degradation pathway Leucine to alpha ketoosokaproate First leucine is transaminated by branched amino acid aminotransferase to form α-ketoisocaproate which is then oxidatively decarboxylated to form isovaleryl CoA by the branched chain α-ketoacid dehydrogenase complex we just discussed. In the next step isovaleryl CoA is dehydrogenated to form β-methylcrotonyl CoA. The enzyme that catalyzes …
LGTHL	Knocking down alpha-synuclein in animal models caused an increase in glyoxalase-I expression.				reviewed in PMID: 24300239
LNSTLSr	In dopaminergic neurons exposed to MPP+, lanosterol synthase gets redistributed from the endoplasmic reticulum to mitochondria.				21818119
LYSOXp	Lysine degradation pathway via PA in the brain, fisrt reaction lysine to 2-keto-6-aminocaproate (https://www.researchgate.net/figure/23786453_fig1_Figure-1-Pathway-of-presumed-brain-lysine-metabolism-CoA-coenzyme-A-Solid-bar-site; https://www.researchgate.net/figure/6727046_fig1_FIGURE-1-Lysine-degradation-pathway-via-saccharopine-in-liver-and-via-PA-in-the-brain) corresponding reaction in Recon …
MDH	The malate-aspartate shuttle is the most important pathway for the transfer of reducing equivalents from the cytosol to the mitochondrion. It involves both cytosolic and mitochondrial forms of aspartate aminotransferase and malate dehydrogenase, as well as the mitochondrial aspartate-glutamate carrier (ARALAR).				George J. Siegel, R. W. A., Scott T. Brady, Donald L. Price (2006) Basic neurochemistry: molecular, cellular and medical aspects. 7th edition.Elsevier publication.
MDHm	One or more metabolites were identified in murine forebrain or midbrain (Metabolomic data: PMID: 26317866). The malate-aspartate shuttle is the most important pathway for the transfer of reducing equivalents from the cytosol to the mitochondrion (George J. Siegel, R. W. A., Scott T. Brady, Donald L. Price (2006) Basic neurochemistry: molecular, cellular and medical aspects. 7th edition.Elsevier p…	[1] human [2] human	[1] proteomic data [2] proteomic data	[1] isolated mitochondria-enriched fractions of SN [2] SN	[1] 16565515 [2] 22410244
ME2m	One or more metabolites were identified in murine forebrain or midbrain (Metabolomic data: PMID: 26317866). At least one gene/protein associated to this reaction was found to be overexpressed (positive log2 fold expression) in mouse striatum, in comparison to other brain regions: log2 fold difference over median abundance (LFQ intensity). Mitochondrial malic enzyme is highly enriched in neuronal …	[1] human [2] human [3] mouse	[1] proteomic data [2] proteomic data [3] MS-based proteomics	[1] SN [2] isolated mitochondria-enriched fractions of SN [3] striatum	[1] 24449343 [2] 16565515 [3] 26523646
METAT	main degradation pathway The essential amino acid, L ‐methionine, is transported into the brain where it is converted into L ‐Hcys in a three‐step pathway via S‐adenosylmethionine and S‐adenosylhomocysteine as intermediate. L ‐Hcys levels are normally low, as it can be recycled back to methionine, but its concentration is known to increase in various pathological states (see > Sect. 8.4). The bra…
MTHFD2m	This enzyme requires the expression of only one gene.	human	gene expression data	DNs of SNc	17412603
NADH2_u10mi	In Recon2, NADH2_u10m is catalysed by NADH dehydrogenase in mitochondria (E.C. 1.6.99.3). Rotenone inhibited complex I, succinate was used to measure complex II activity, antimycin inhibited complex III and TMPD was used to measure complex IV respiration. Proteomic data confirmed for many subunits (O00217, O43181, O43674, O43678, O75251, O75306, O75438 etc) of this large enzymatic protein. Ubiqui…	[1] mouse [2] human [3] human [4] human [5] human [6] male Sprague–Dawley rats [7] mouse [8] mouse	[1] biochemical assay [2] proteomic data [3] proteomic data [4] proteomic data [5] proteomic data [6] metabolic unit [7] LC-MS (q10 detection) [8] MS-based proteomics	[1] VM/SN, striatum, cortex [2] SN [3] SN [4] isolated mitochondria-enriched fractions of SN [5] SN [6] mitochondria isolated from whole brain (less the cerebellum) [7] hippocampal neurons [8] brainstem	[1] 25016198 [2] 24449343 [3] 22926577 [4] 16565515 [5] 22410244 [6] 9144160 [7] 21818119 [8]26523646
NADPQNOXR	Tyrosine metabolism
NADQNOXR	Tyrosine metabolism
NMNS	The inhibition of NAMPT did not affect the axonal protection of NMNAT1.	mouse	enzymatic activity assay (inhibition of NAMPT enzyme)	sciatic nerve	19403820
NOS1	Neuronal nitric oxide synthase (NOS1) is expressed in catecholaminergic neurons of human substantia nigra pars compacta.	human	immunohistochemistry and enzyme assay (NADPH-diaphorase histochemistry)	SN	8737406
NTD2	main degradation pathway The pyrimidine nucleotides are converted to their respective nucleosides by the action of 5 ́-Nucleotidase. Ribose is removed from uridine by the enzyme Uridine Phosphorylase to release the free base uracil. The enzyme Dihydrouracil Dehydrogenase reduces the uracil to dihydrouracil, which is then acted upon by the enzyme Dihydropyrimidinase to form ureidopropionate (http:…
NTD4	CMP and UMP (pyrimidines) are degraded to their respective bases in a series of reactions similar to the degradation of purines. Specifically, these are dephosphorylation, deaminase and phosphorylation reactions, the latter resulting in cleavage of a glycosidic bond. Excess of purines and pyrimidines originating from ingested nucleotides or from routine turnover of cellular nucleic acids are cata…
NTD7	Initially, adenosine monophosphate (AMP) is converted to inosine via two different mechanisms (in red). Inosine is further converted to purine base hypoxanthine by purine nucleoside phosphorylase (PNP). Hypoxanthine is then oxidized to form xanthine by xanthine-oxidase (XO). Xanthine is again oxidized by xanthine oxidase to form the final product, uric acid. (PMID: 26316329) All pathways of purin…
NTD9	main degradation pathway Guanine monophosphate (GMP) is converted to guanosine by nucleotidase. Guanosine is further converted to purine base and guanine by purine nucleoside phosphorylase (PNP). Guanine is deaminated to form xanthine by guanine deaminase. Xanthine is again oxidized by xanthine oxidase to form the final product, uric acid. (PMID: 26316329) GMP catabolism is similar to AMP. GMP is…
O2t	O2 Transport (Diffusion)
OCOAT1m	The activities of BDH and OXCT enzymes in the adult brain reach 1/3rd to 1/4th the maximal rates attained at the early stages (George J. Siegel, R. W. A., Scott T. Brady, Donald L. Price (2006) Basic neurochemistry: molecular, cellular and medical aspects. 7th edition.Elsevier publication.).	[1] human [2] human	[1] proteomic data [2] proteomic data	[1] isolated mitochondria-enriched fractions of SN [2] SN	[1] 16565515 [2] 22410244
P45011A1m	RPKM for at least one associated gene >0.1 for SN, caudate, and putamen. One or more metabolites were identified in murine forebrain or midbrain (Metabolomic data: PMID: 26317866). Neurons express P450SCC, P450C17, HSD3B, and P450AROM, while producing pregnenolone, DHEA, androstenedione, and estrogen (PMID: 10433246). However, neurons do not express HSD17B nor produce testosterone.	[1] human [2] neonatal rat	[1] RNA-seq [2] RT-PCR	[1] putamen;SN;caudate [2] cerebral cortex purified neurons	[1] GTExPortal [2] 10433246
P45027A11m	EC 1.14.13.15 – also known as cholestanetriol 26-monooxygenase or CYP27A1 or sterol 27-hydroxylase; Strong reactivity was shown in the soma and proximal dendrites of neurons.	[1] Mouse; [2] post-mortem human	[1] electrophoresis and Northern blot analysis [2] Immunocytochemical studies	[1] whole brain [2] frontal cortex neurons	[1] 12810827 [2] 15148325
P45027A12m	EC 1.14.13.15 – also known as cholestanetriol 26-monooxygenase or CYP27A1 or sterol 27-hydroxylase; Strong reactivity was shown in the soma and proximal dendrites of neurons.	[1] Mouse; [2] post-mortem human	[1] electrophoresis and Northern blot analysis [2] Immunocytochemical studies	[1] whole brain [2] frontal cortex neurons	[1] 12810827 [2] 15148326
P45027A13m	EC 1.14.13.15 – also known as cholestanetriol 26-monooxygenase or CYP27A1 or sterol 27-hydroxylase; Strong reactivity was shown in the soma and proximal dendrites of neurons.	[1] Mouse; [2] post-mortem human	[1] electrophoresis and Northern blot analysis [2] Immunocytochemical studies	[1] whole brain [2] frontal cortex neurons	[1] 12810827 [2] 15148327
P45027A14m	EC 1.14.13.15 – also known as cholestanetriol 26-monooxygenase or CYP27A1 or sterol 27-hydroxylase; Strong reactivity was shown in the soma and proximal dendrites of neurons.	[1] Mouse; [2] post-mortem human	[1] electrophoresis and Northern blot analysis [2] Immunocytochemical studies	[1] whole brain [2] frontal cortex neurons	[1] 12810827 [2] 15148328
P45027A15m	EC 1.14.13.15 – also known as cholestanetriol 26-monooxygenase or CYP27A1 or sterol 27-hydroxylase; Strong reactivity was shown in the soma and proximal dendrites of neurons.	[1] Mouse; [2] post-mortem human	[1] electrophoresis and Northern blot analysis [2] Immunocytochemical studies	[1] whole brain [2] frontal cortex neurons	[1] 12810827 [2] 15148329
P45027A16m	EC 1.14.13.15 – also known as cholestanetriol 26-monooxygenase or CYP27A1 or sterol 27-hydroxylase; Strong reactivity was shown in the soma and proximal dendrites of neurons.	[1] Mouse; [2] post-mortem human	[1] electrophoresis and Northern blot analysis [2] Immunocytochemical studies	[1] whole brain [2] frontal cortex neurons	[1] 12810827 [2] 15148330
P45027A1m	EC 1.14.13.15 – also known as cholestanetriol 26-monooxygenase or CYP27A1 or sterol 27-hydroxylase; Strong reactivity was shown in the soma and proximal dendrites of neurons. Metabolites involved in steroid biosynthesis (lower pathway impact) were found to be affected in aged mouse brains (PMID: 26317866).	[1] Mouse; [2] post-mortem human	[1] electrophoresis and Northern blot analysis [2] Immunocytochemical studies	[1] whole brain [2] frontal cortex neurons	[1] 12810827 [2] 15148325
P45046A1r	CYP46 enzyme is expressed in a subset of neurons but not in astrocytes. This enzyme converts cholesterol to 24-hydroxycholesterol.				reviewed in PMID: 23065638
PCFLOPm	pchol_hs was detected during the enzymatic assay for PEMT	calf	silica gel TLC plates with internal standards (pe_hs, C01241, C04308, pchol_hs)	caudate nucleus	509240
PCHOLP_hs	Phospholipase D acts on the choline/phosphate bond of PC to form choline and phosphatidic acid.				Handbook of Neurochemistry and Molecular Neurobiology
PCHOLP_hs	Phospholipase D acts on the choline/phosphate bond of PC to form choline and phosphatidic acid (Handbook of Neurochemistry and Molecular Neurobiology).
PCHOLPm_hs	pchol_hs was detected during the enzymatic assay for PEMT	calf	silica gel TLC plates with internal standards (pe_hs, C01241, C04308, pchol_hs)	caudate nucleus	509240
PDHm	Both astroglial and neuronal mitochondria are able to oxidize multiple substrates, includnig beta-oxidation of fatty acids, pyruvate, lactate, glutamate, and GABA. Both astrocytes and neurons in culture express all PDHC components. However, in astrocytes PDHC activity is kept strongly inhibited through phosphorylation. Neuronal PDHC operates at a close to maximal capacity, as its alpha-subunit is…	[1] human [2] human [3] male Sprague-Dawley rats	[1] proteomic data [2] proteomic data [3] metabolic unit	[1] isolated mitochondria-enriched fractions of SN [2] SN [3] mitochondria isolated from whole brain (less the cerebellum)	[1] 16565515 [2] 22410244 [3] 9144160
PE_HStm	pe_hs was detected during the enzymatic assay for PEMT	calf	silica gel TLC plates with internal standards (pe_hs, C01241, C04308, pchol_hs)	caudate nucleus	509240
PEFLIPm	pe_hs was detected during the enzymatic assay for PEMT. At least one gene/protein associated to this reaction was found to be underexpressed (negative log2 fold expression) in mouse brainstem, in comparison to other brain regions: log2 fold difference over median abundance (LFQ intensity).	[1] human [2] calf [3] mouse	[1] proteomic data [2] silica gel TLC plates with internal standards (pe_hs, C01241, C04308, pchol_hs) [3] MS-based proteomics	[1] isolated mitochondria-enriched fractions of SN [2] caudate nucleus [3] brainstem	[1] 16565515 [2] 509240 [3] 26523646
PETOHMm_hs	EC 2.1.1.17; pe_hs and pchol_hs were detected during the enzymatic assay for PEMT. One or more metabolites were identified in murine forebrain or midbrain (Metabolomic data: PMID: 26317866).	calf	biochemical assay; silica gel TLC plates with internal standards (pe_hs, C01241, C04308, pchol_hs)	caudate nucleus	509240
PFK	[1] This reaction was used in a kinetic-metabolic model of PD. [2] Phosphofructokinase activity was measured in adult mouse brain.	[1] mouse [2] mouse	[1] arrest of cellular metabolism (alcohol extractor), followed by LCSMS autosampling [2] enzyme assays	[1] brain slices [2] brain	[1] 23935941 [2] 14114860
PGI	Phosphoglucoisomerase activity was measured in adult mouse brain.	mouse	enzyme assays	brain	14114860
PGK	Phosphoglycerate kinase activity was measured in adult mouse brains. Even under oxidative conditions and unlike phosphoglycerate kinase, pyruvate kinase is unable to maintain equilibrium.	mouse	enzyme assays	brain	14114860
PGL	Metabolic unit: HMP shunt; If lactate is used as energy substrate by neurons, more glucose can be metabolised via the PPP for the production of NADPH, which is required for the maintenance of the anti-oxidant status (reviewed in PMID: 23921897). One of the most affected metabolic pathways in Parkinson's disease is the pentose phosphate pathway (PPP), as has been described in human postmortem brai…				[1] PMID: 24300239; [2] reviewed in PMID: 23921897
PGLc	Metabolic unit: HMP shunt; If lactate is used as energy substrate by neurons, more glucose can be metabolised via the PPP for the production of NADPH, which is required for the maintenance of the anti-oxidant status (reviewed in PMID: 23921897). One of the most affected metabolic pathways in Parkinson's disease is the pentose phosphate pathway (PPP), as has been described in human postmortem brai…				[1] PMID: 24300239; [2] reviewed in PMID: 23921897
PGM	Phosphoglycerate mutase activity was measured in adult mouse brain.	mouse	enzyme assays	brain	14114860
PHETHPTOX2	Phenylalanine metabolism
PHETHPTOX2	main degradation pathway liver ?, hydroxylation of phenylalanine by phenylalanine hydroxylase (PAH) to tyrosine to hydroxyphenylpyruvate to homogentisate to maleylacetoacetate to fumarylacetoacetate to fumarate and acetoacetate. Acetoacetate can go to acetyl coa. Phenylalanine can also be a substrate for tyrosine hydroxylase (TH), which transforms it to tyrosine and then DOPA. The degradation of …
PIK4	When phosphatidylinositol (PI) is linked to a glucosamine, it becomes a constituent of the membrane, anchoring several membrane-bound proteins (reviewed in PMID: 1431896). Upon successive phosphorylation in primary cultures of rat embryonic forebrain neurons, PI is first converted into phosphatidylinositol 4-phosphate (pail4p_hs), then into phosphatidylinositol 4,5-bisphosphate (pail45p_hs). Simi…
PLA2_2	Phospholipase A2 acts on the bond between the fatty acid and the hydroxyl group of PC to form a fatty acid (e.g. arachidonic acid or docosahexaenoic acid) and lysophosphatidylcholine.				Handbook of Neurochemistry and Molecular Neurobiology
PLA2_2	Phospholipase A2 acts on the bond between the fatty acid and the hydroxyl group of PC to form a fatty acid (e.g. arachidonic acid or docosahexaenoic acid) and lysophosphatidylcholine (Handbook of Neurochemistry and Molecular Neurobiology).
PNTKm	EC 2.7.1.33; rate-limiting step. This enzyme requires the expression of only one gene. One or more metabolites were identified in murine forebrain or midbrain (Metabolomic data: PMID: 26317866). At least one gene/protein associated to this reaction was found to be underexpressed (negative log2 fold expression) in mouse brainstem, in comparison to other brain regions: log2 fold difference over med…	[1] pantothenate kinase-associated neurodegeneration mouse model [2] human brains [3] human [4] mouse [5] mouse	[1] histological, histochemical and immunohistochemical analyses on PANK2 k/o mice [2] Human brain extraction, Western blot analysis, immunohistochemistry [3] gene expression data [4] LC/MS Pos [4] MS-based proteomics	[1] sliced brain tissues [2] human post-mortem brain extracts [3] DNs of Snc [4] forebrain and midbrain [5] brainstem	[1] 24316510 [2] 15659606 [3] 17412603 [4] 26317866 [5] 26523646
PPM	Metabolic unit: HMP shunt; If lactate is used as energy substrate by neurons, more glucose can be metabolised via the PPP for the production of NADPH, which is required for the maintenance of the anti-oxidant status (reviewed in PMID: 23921897). One of the most affected metabolic pathways in Parkinson's disease is the pentose phosphate pathway (PPP), as has been described in human postmortem brai…				[1] PMID: 24300239; [2] reviewed in PMID: 23921897
PROD2	main degradation pathway Enzyme known to be present in brain PRODH catalyzes the first step in the degradation of the amino-acid proline. Expressed in brain (PMID: 18769474 ) proline to pyrroline-5-carboxylate to glutamate semialdehyde to alpha ketoglutarate Proline is oxidized by proline oxidase to form pyrroline 5-carboxylate which spontaneously hydrolyzes to from glutamate γ-semialdehyde. Glut…
PROSTGE2t2m		mouse	metabolomic data (LC/MS Neg or LC/MS Pos or GC/MS)	forebrain and midbrain tissues	26317866
PRPNCOAHYDm	The beta-alanine metabolism pathway was found to be significantly disturbed in aged mouse forebrain and midbrain tissues (higher pathway impact) (PMID: 26317866).	[1] human [2] human	[1] proteomic data [2] proteomic data	[1] SN [2] isolated mitochondria-enriched fractions of SN	[1] 24449343 [2] 16565515
PSDm_hs	[1] pe_hs was detected during the enzymatic assay for PEMT [2] RNAi depletion of phosphatidylserine decarboxylase in dopaminergic neurons expressing α-syn accelerates neurodegeneration in Caenorhabditis elegans.	[1] calf [2] Caenorhabditis elegans	[1] silica gel TLC plates with internal standards (pe_hs, C01241, C04308, pchol_hs) [2] RNAi depletion	[1] caudate nucleus [2] dopaminergic neurons	[1] 509240 [2] 25201965
PSDm_hs	Localised on the inner mitochondrial membrane, phosphatidylserine decarboxylase (PSD) degrades phosphatidylserine (PS) to phosphatidylethanolamine (PE).				reviewed in PMID: 24992464
PSDm_hs	Localised on the inner mitochondrial membrane, phosphatidylserine decarboxylase (PSD) degrades phosphatidylserine (PS) to phosphatidylethanolamine (PE) (reviewed in PMID: 24992464). In the brain, PS can also be converted to lysophosphatidylserine by a calcium-independent phospholipase, although this is quantitatively a minor pathway.
PSSA1_hs	When serine is taken up by neurons, it is used for the production of phosphatidylserine (PS), catalysed by PSS1 or PSS2 reactions				reviewed in PMID: 24992464
PSSA2_hs	When serine is taken up by neurons, it is used for the production of phosphatidylserine (PS), catalysed by PSS1 or PSS2 reactions				reviewed in PMID: 24992464
PTHPS	Tetrahydrobiopterin metabolism
PYK	Although in the brain, the reaction catalyzed by pyruvate kinase is not a major control point in glycolysis, PYK is expressed in neurons and in astrocytes. Pyruvate kinase activity was measured in adult mouse brain.				14114860
r0022	Glutathione reductase is a central enzyme of cellular antioxidant defense, and reduces oxidised glutathione disulfide (GSSG) to the sulfhydryl form GSH, which is an important cellular antioxidant. One or more metabolites were identified in murine forebrain or midbrain (Metabolomic data: PMID: 26317866).	[1] human [2] male Sprague-Dawley rats	[1] proteomic data [2] metabolic unit	[1] SN [2] mitochondria isolated from from whole brain (less cerebellum)	[1] 24449343 [2] 9144160
r0060	main degradation pathway Serine to pyruvate, it is a glucogenic amino acid ; enzyme known to be present in brain Pyruvate is the entry point for amino acids that contain 3 carbons, alanine, serine and cysteine. (https://www.tamu.edu/faculty/bmiles/lectures/amcat.pdf) Serine dehyratase is an enzyme that requires a pyridoxal phosphate cofactor. This enzyme catalyzes the β-elimination of the hydroxy…
r0081	One or more metabolites were identified in murine forebrain or midbrain (Metabolomic data: PMID: 26317866). It was shown that up to 50% of added glutamate or pyruvate is metabolised via transamination to akg and then converted to succinate (reviewed in PMID: 24883315).	[1] mouse, rat [2] post-mortem human (adult)	[1] enzyme assay [2] glu_L concentration determined fluorometrically	[1] whole brain [2] Putamen (ST)	[1] 1003 [2] 8098354
r0083	(EC 1.1.1.42) isocitrate dehydrogenase NADP+ -linked (lab mouse: average: 1.8 (range: 1.7 – 1.8) μmol/min/g fresh wt of tissue); lab rat: average: 1.1 (range: 0.9 – 1.3))	[1] mouse, rat [2] human [3] human [4] human	[1] enzyme assay [2] proteomic data [3] proteomic data [4] proteomic data	[1] whole brain [2] SN [3] isolated mitochondria-enriched fractions of SN [4] SN	[1] 1003 [2] 24449343 [3] 16565515 [4] 22410244
r0142	Reaction added to the active reactions list, because this reaction was constrained according to its activity in neuronal mitochondria (cf. constraints.xlsx)
r0145	A major pathway of degradation of arginine in nervous tissue is the reaction catalyzed by the three isoforms of NOS (EC 1.14.13.39; > arginine to citruline). Constitutive neuronal isoform, NOS‐1, is widespread in the PNS and is established as furnishing NO as a neurotransmitter, e.g., the transmitter released from nonadrenergic, noncholinergic myenteric plexus neurons in the gastrointestinal trac…
r0321	RPKM for at least one associated gene >0.1 for SN, caudate, and putamen. One or more metabolites were identified in murine forebrain or midbrain (Metabolomic data: PMID: 26317866). bhb and acac are converted to aacoa, then to accoa in the cytosol and in mitochondria of neurons and glial cells (reviewed in PMID: 23921897).	human	RNA-seq	putamen;SN;caudate	[1] GTExPortal [2] reviewed in PMID: 23921897
r0399	After taking up phenylalanine from the extracellular milieu, neurons catabolise it to form tyrosine.				reviewed in PMID: 18070347
r0407	Metabolic unit: HMP shunt; If lactate is used as energy substrate by neurons, more glucose can be metabolised via the PPP for the production of NADPH, which is required for the maintenance of the anti-oxidant status (reviewed in PMID: 23921897). One of the most affected metabolic pathways in Parkinson's disease is the pentose phosphate pathway (PPP), as has been described in human postmortem brai…				[1] PMID: 24300239; [2] reviewed in PMID: 23921897
r0408	Metabolic unit: HMP shunt; If lactate is used as energy substrate by neurons, more glucose can be metabolised via the PPP for the production of NADPH, which is required for the maintenance of the anti-oxidant status (reviewed in PMID: 23921897). One of the most affected metabolic pathways in Parkinson's disease is the pentose phosphate pathway (PPP), as has been described in human postmortem brai…				[1] PMID: 24300239; [2] reviewed in PMID: 23921897
r0409	Metabolic unit: HMP shunt; If lactate is used as energy substrate by neurons, more glucose can be metabolised via the PPP for the production of NADPH, which is required for the maintenance of the anti-oxidant status (reviewed in PMID: 23921897). One of the most affected metabolic pathways in Parkinson's disease is the pentose phosphate pathway (PPP), as has been described in human postmortem brai…				[1] PMID: 24300239; [2] reviewed in PMID: 23921897
r0423	(EC 1.1.1.42) isocitrate dehydrogenase NADP+ -linked (lab mouse: average: 1.8 (range: 1.7 – 1.8) μmol/min/g fresh wt of tissue); lab rat: average: 1.1 (range: 0.9 – 1.3))	[1] mouse, rat [2] human [3] human	[1] enzyme assay [2] proteomic data [3] proteomic data	[1] whole brain [2] SN [3] isolated mitochondria-enriched fractions of SN	[1] 1003 [2] 24449343 [3] 16565515
r0425	(EC 1.1.1.42) isocitrate dehydrogenase NADP+ -linked (lab mouse: average: 1.8 (range: 1.7 – 1.8) μmol/min/g fresh wt of tissue); lab rat: average: 1.1 (range: 0.9 – 1.3))	[1] mouse, rat [2] human [3] human	[1] enzyme assay [2] proteomic data [3] proteomic data	[1] whole brain [2] SN [3] isolated mitochondria-enriched fractions of SN	[1] 1003 [2] 24449343 [3] 16565515
r0464	One or more metabolites were identified in murine forebrain or midbrain (Metabolomic data: PMID: 26317866). However, midbrain dopaminergic neurons are not able to synthesise 4abut de novo, as they lack the enzymes GAD65 and GAD67 (PMID: 24843012). In fact, GABA is taken up from the extracellular environment through GABA transporters mGAT1 (SLC6A1) and mGAT4 (SLC6A11), which are expressed on mouse…	[1] post-mortem human (adult) [2] human [3] human [4] human	[1] 4abut concentration determined fluorometrically [2] proteomic data [3] proteomic data [4] proteomic data	[1] Putamen (ST) [2] SN [3] isolated mitochondria-enriched fractions of SN [4] sN	[1] 8098354 [2] 24449343 [3] 16565515 [4] 22410244
r0549	One or more metabolites were identified in murine forebrain or midbrain (Metabolomic data: PMID: 26317866). However, midbrain dopaminergic neurons are not able to synthesise 4abut de novo, as they lack the enzymes GAD65 and GAD67 (PMID: 24843012). In fact, GABA is taken up from the extracellular environment through GABA transporters mGAT1 (SLC6A1) and mGAT4 (SLC6A11), which are expressed on midbr…	[1] post-mortem human (adult) [2] human [3] human [4] human	[1] 4abut concentration determined fluorometrically [2] proteomic data [3] proteomic data [4] proteomic data	[1] Putamen (ST) [2] SN [3] isolated mitochondria-enriched fractions of SN [4] SN	[1] 8098354 [2] 24449343 [3] 16565515 [4] 22410244
r0754		post-mortem human (adult)	homoval concentration determined by HPLC using electrochemical detection	Putamen (ST)	8098354
r0755		post-mortem human (adult)	homoval concentration determined by HPLC using electrochemical detection	Putamen (ST)	8098354
r2535m		mouse	metabolomic data (LC/MS Neg or LC/MS Pos or GC/MS)	forebrain and midbrain tissues	26317866
r2539	L-2-aminoadipate(1-) or L2aadp (but not L-allysine) was detected in mouse forebrain and midbrain tissues.	mouse	metabolomic data (LC/MS Neg or LC/MS Pos or GC/MS)	forebrain and midbrain tissues	26317866
RBK	Metabolic unit: HMP shunt; If lactate is used as energy substrate by neurons, more glucose can be metabolised via the PPP for the production of NADPH, which is required for the maintenance of the anti-oxidant status (reviewed in PMID: 23921897). One of the most affected metabolic pathways in Parkinson's disease is the pentose phosphate pathway (PPP), as has been described in human postmortem brai…				[1] PMID: 24300239; [2] reviewed in PMID: 23921897
RBK_D	Metabolic unit: HMP shunt; If lactate is used as energy substrate by neurons, more glucose can be metabolised via the PPP for the production of NADPH, which is required for the maintenance of the anti-oxidant status (reviewed in PMID: 23921897). One of the most affected metabolic pathways in Parkinson's disease is the pentose phosphate pathway (PPP), as has been described in human postmortem brai…				[1] PMID: 24300239; [2] reviewed in PMID: 23921897
RE0066M	EC 2.1.1.17; pe_hs, C04308, and C01241 were detected during the enzymatic assay for PEMT. One or more metabolites were identified in murine forebrain or midbrain (Metabolomic data: PMID: 26317866).	calf	biochemical assay; silica gel TLC plates with internal standards (pe_hs, C01241, C04308, pchol_hs)	caudate nucleus	509240
RE0124C	Metabolic unit: HMP shunt; If lactate is used as energy substrate by neurons, more glucose can be metabolised via the PPP for the production of NADPH, which is required for the maintenance of the anti-oxidant status (reviewed in PMID: 23921897). One of the most affected metabolic pathways in Parkinson's disease is the pentose phosphate pathway (PPP), as has been described in human postmortem brai…				[1] PMID: 24300239; [2] reviewed in PMID: 23921897
RE1530M	This enzyme requires the expression of only one gene.	human	gene expression data	DNs of SNc	19052140
RE1804M	EC 1.14.13.15 – also known as cholestanetriol 26-monooxygenase or CYP27A1 or sterol 27-hydroxylase; Strong reactivity was shown in the soma and proximal dendrites of neurons.	[1] Mouse; [2] post-mortem human	[1] electrophoresis and Northern blot analysis [2] Immunocytochemical studies	[1] whole brain [2] frontal cortex neurons	[1] 12810827 [2] 15148325
RE1807M	EC 1.14.13.15 – also known as cholestanetriol 26-monooxygenase or CYP27A1 or sterol 27-hydroxylase; Strong reactivity was shown in the soma and proximal dendrites of neurons.	[1] Mouse; [2] post-mortem human	[1] electrophoresis and Northern blot analysis [2] Immunocytochemical studies	[1] whole brain [2] frontal cortex neurons	[1] 12810827 [2] 15148326
RE1826M	EC 1.14.13.15 – also known as cholestanetriol 26-monooxygenase or CYP27A1 or sterol 27-hydroxylase; Strong reactivity was shown in the soma and proximal dendrites of neurons.	[1] Mouse; [2] post-mortem human	[1] electrophoresis and Northern blot analysis [2] Immunocytochemical studies	[1] whole brain [2] frontal cortex neurons	[1] 12810827 [2] 15148326
RE1827M	EC 1.14.13.15 – also known as cholestanetriol 26-monooxygenase or CYP27A1 or sterol 27-hydroxylase; Strong reactivity was shown in the soma and proximal dendrites of neurons.	[1] Mouse; [2] post-mortem human	[1] electrophoresis and Northern blot analysis [2] Immunocytochemical studies	[1] whole brain [2] frontal cortex neurons	[1] 12810827 [2] 15148330
RE1828M	EC 1.14.13.15 – also known as cholestanetriol 26-monooxygenase or CYP27A1 or sterol 27-hydroxylase; Strong reactivity was shown in the soma and proximal dendrites of neurons.	[1] Mouse; [2] post-mortem human	[1] electrophoresis and Northern blot analysis [2] Immunocytochemical studies	[1] whole brain [2] frontal cortex neurons	[1] 12810827 [2] 15148330
RE1829M	EC 1.14.13.15 – also known as cholestanetriol 26-monooxygenase or CYP27A1 or sterol 27-hydroxylase; Strong reactivity was shown in the soma and proximal dendrites of neurons.	[1] Mouse; [2] post-mortem human	[1] electrophoresis and Northern blot analysis [2] Immunocytochemical studies	[1] whole brain [2] frontal cortex neurons	[1] 12810827 [2] 15148331
RE1830M	EC 1.14.13.15 – also known as cholestanetriol 26-monooxygenase or CYP27A1 or sterol 27-hydroxylase; Strong reactivity was shown in the soma and proximal dendrites of neurons.	[1] Mouse; [2] post-mortem human	[1] electrophoresis and Northern blot analysis [2] Immunocytochemical studies	[1] whole brain [2] frontal cortex neurons	[1] 12810827 [2] 15148332
RE1836M	This enzyme requires the expression of only one gene. In brain mitochondria, cholesterol makes up about 16% of total lipids and because it is not synthesised in mitochondria, it has to be imported. The sterol carrier protein-2 (SCP2) or the non-specific lipid transfer protein was shown to target cholesterol to mitochondria, thanks to its 20 amino acid mitochondrial targeting sequence (reviewed in…	human	gene expression data	DNs of SNc	17412603
RE1916C	Tyrosine metabolism
RE1917C	Tyrosine metabolism
RE1918C	Tyrosine metabolism
RE1919C	Tyrosine metabolism
RE1921C	Tyrosine metabolism
RE2130C	Tyrosine metabolism
RE2221M	EC 1.14.13.15 – also known as cholestanetriol 26-monooxygenase or CYP27A1 or sterol 27-hydroxylase; Strong reactivity was shown in the soma and proximal dendrites of neurons.	[1] Mouse; [2] post-mortem human	[1] electrophoresis and Northern blot analysis [2] Immunocytochemical studies	[1] whole brain [2] frontal cortex neurons	[1] 12810827 [2] 15148333
RE2296C	Tyrosine metabolism
RE2526C	Tyrosine metabolism
RE2625M	EC 1.14.13.15 – also known as cholestanetriol 26-monooxygenase or CYP27A1 or sterol 27-hydroxylase; Strong reactivity was shown in the soma and proximal dendrites of neurons.	[1] Mouse; [2] post-mortem human	[1] electrophoresis and Northern blot analysis [2] Immunocytochemical studies	[1] whole brain [2] frontal cortex neurons	[1] 12810827 [2] 15148326
RE2626M	EC 1.14.13.15 – also known as cholestanetriol 26-monooxygenase or CYP27A1 or sterol 27-hydroxylase; Strong reactivity was shown in the soma and proximal dendrites of neurons.	[1] Mouse; [2] post-mortem human	[1] electrophoresis and Northern blot analysis [2] Immunocytochemical studies	[1] whole brain [2] frontal cortex neurons	[1] 12810827 [2] 15148327
RE2632M	EC 1.14.13.15 – also known as cholestanetriol 26-monooxygenase or CYP27A1 or sterol 27-hydroxylase; Strong reactivity was shown in the soma and proximal dendrites of neurons.	[1] Mouse; [2] post-mortem human	[1] electrophoresis and Northern blot analysis [2] Immunocytochemical studies	[1] whole brain [2] frontal cortex neurons	[1] 12810827 [2] 15148328
RE3095C	Tyrosine metabolism
RE3198C	Tyrosine metabolism
RE3201C	Tyrosine metabolism
RE3251M	EC 1.14.13.15 – also known as cholestanetriol 26-monooxygenase or CYP27A1 or sterol 27-hydroxylase; Strong reactivity was shown in the soma and proximal dendrites of neurons.	[1] Mouse; [2] post-mortem human	[1] electrophoresis and Northern blot analysis [2] Immunocytochemical studies	[1] whole brain [2] frontal cortex neurons	[1] 12810827 [2] 15148325
RE3267M	pe_hs was detected during the enzymatic assay for PEMT. One or more metabolites were identified in murine forebrain or midbrain (Metabolomic data: PMID: 26317866).	calf	silica gel TLC plates with internal standards (pe_hs, C01241, C04308, pchol_hs)	caudate nucleus	509240
RE3511M	EC 2.1.1.17; C04308 and pchol_hs were detected during the enzymatic assay for PEMT. One or more metabolites were identified in murine forebrain or midbrain (Metabolomic data: PMID: 26317866).	calf	biochemical assay; silica gel TLC plates with internal standards (pe_hs, C01241, C04308, pchol_hs)	caudate nucleus	509240
RPE	Metabolic unit: HMP shunt; If lactate is used as energy substrate by neurons, more glucose can be metabolised via the PPP for the production of NADPH, which is required for the maintenance of the anti-oxidant status (reviewed in PMID: 23921897). One of the most affected metabolic pathways in Parkinson's disease is the pentose phosphate pathway (PPP), as has been described in human postmortem brai…				[1] PMID: 24300239; [2] reviewed in PMID: 23921897
RPEc	Metabolic unit: HMP shunt; If lactate is used as energy substrate by neurons, more glucose can be metabolised via the PPP for the production of NADPH, which is required for the maintenance of the anti-oxidant status (reviewed in PMID: 23921897). One of the most affected metabolic pathways in Parkinson's disease is the pentose phosphate pathway (PPP), as has been described in human postmortem brai…				[1] PMID: 24300239; [2] reviewed in PMID: 23921897
RPI	Metabolic unit: HMP shunt; If lactate is used as energy substrate by neurons, more glucose can be metabolised via the PPP for the production of NADPH, which is required for the maintenance of the anti-oxidant status (reviewed in PMID: 23921897). One of the most affected metabolic pathways in Parkinson's disease is the pentose phosphate pathway (PPP), as has been described in human postmortem brai…				[1] PMID: 24300239; [2] reviewed in PMID: 23921897
SARDHm	RPKM for at least one associated gene >0.1 for SN, caudate, and putamen. One or more metabolites were identified in murine forebrain or midbrain (Metabolomic data: PMID: 26317866). At least one gene/protein associated to this reaction was found to be overexpressed (positive log2 fold expression) in mouse brainstem, in comparison to other brain regions: log2 fold difference over median abundance (…	[1] human [2] mouse	[1] RNA-seq [2] MS-based proteomics	[1] putamen;SN;caudate [2] brainstem	[1] GTExPortal [2] 26523646
SMS	Ceramide and PC can also be converted to sphingomyelin by sphingomyelin synthetase.				Handbook of Neurochemistry and Molecular Neurobiology
SMS	Ceramide and PC can also be converted to sphingomyelin by sphingomyelin synthetase (Handbook of Neurochemistry and Molecular Neurobiology).
SPODMm	This enzyme requires the expression of only one gene. Neuronal mitochondria have very high activities of superoxide dismutase, a matrix-enzyme that rapidly converts superoxide to hydrogen peroxide (reviewed in PMID: 24883315).	[1] mouse [2] human [3] human	[1] biochemical assay [2] protein fingerprinting [3] proteomic data	[1] DN of SN and ST [2] SN [3] SN	[1] 25025041 [2] 15526345 [3] 22410244
SPR	Sepiapterin Reductase
STS1	Microsomal steroid sulfatase (STS: EC 3.1.6.2) catalyses the conversion of DHEAS to DHEA. In temporal lobe biopsies, strong DHEAS desuphating activity and mRNA expression were found. Immunohistochemistry showed STS in adult cortical neurons. DHEAS and other 3b-hydroxysteroids can be converted via neuronal STS activity.				reviewed in Handbook of Neurochemistry and Molecular Neurobiology: Neural Lipids, Volume 14, Lajtha et al., 2009
SUCD1m	One or more metabolites were identified in murine forebrain or midbrain (Metabolomic data: PMID: 26317866). Neuronal mitochondrial succinate dehydrogenase is usually strongly inhibited by endogenous oaa (reviewed in PMID: 24883315).	[1] human [2] human [3] male Sprague–Dawley rats	[1] proteomic data [2] proteomic data [3] metabolic unit	[1] isolated mitochondria-enriched fractions of SN [2] SN [3] mitochondria isolated from whole brain (less the cerebellum)	[1] 16565515 [2] 22410244 [3] 9144160
SUCOASm	It was shown that up to 50% of added glutamate or pyruvate is metabolised via transamination to akg and then converted to succinate (reviewed in PMID: 24883315).	[1] human [2] human	[1] proteomic data [2] proteomic data	[1] SN [2] SN	[1] 24449343 [2] 22410244
TALA	Metabolic unit: HMP shunt; If lactate is used as energy substrate by neurons, more glucose can be metabolised via the PPP for the production of NADPH, which is required for the maintenance of the anti-oxidant status (reviewed in PMID: 23921897). One of the most affected metabolic pathways in Parkinson's disease is the pentose phosphate pathway (PPP), as has been described in human postmortem brai…				[1] PMID: 24300239; [2] reviewed in PMID: 23921897
THBPT4ACAMDASE	Tetrahydrobiopterin metabolism
THD1m	This enzyme requires the expression of only one gene product. Using human substantia nigra tissues, immunoblotting revealed complex I contamination by the 110kDa pyridine dinucleotide transhydrogenase	[1] human [2] male Sprague–Dawley rats [3] human	[1] proteomic data [2] metabolic unit [3] enzyme activity assay & immunoblotting	[1] isolated mitochondria-enriched fractions of SN [2] mitochondria isolated from whole brain (less the cerebellum) [3] SN	[1] 16565515 [2] 9144160 [3] 2154550
THRD_L	main degradation pathway Threonine is both glucogenic and ketogenic. There are a couple of routes for the degradation of threonine. The major route is threonine to alpha ketobutyrate. Threonine is converted into acetyl CoA and glycine. Glycine is then converted into serine by serine hydroxymethyl transferase, and serine is then converted into pyruvate by serine dehydratase. (https://www.tamu.edu/…
TKT1	Metabolic unit: HMP shunt; If lactate is used as energy substrate by neurons, more glucose can be metabolised via the PPP for the production of NADPH, which is required for the maintenance of the anti-oxidant status (reviewed in PMID: 23921897). One of the most affected metabolic pathways in Parkinson's disease is the pentose phosphate pathway (PPP), as has been described in human postmortem brai…				[1] PMID: 24300239; [2] reviewed in PMID: 23921897
TKT2	Metabolic unit: HMP shunt; If lactate is used as energy substrate by neurons, more glucose can be metabolised via the PPP for the production of NADPH, which is required for the maintenance of the anti-oxidant status (reviewed in PMID: 23921897). One of the most affected metabolic pathways in Parkinson's disease is the pentose phosphate pathway (PPP), as has been described in human postmortem brai…				[1] PMID: 24300239; [2] reviewed in PMID: 23921897
TMDK1m	This enzyme requires the expression of only one gene. One or more metabolites were identified in murine forebrain or midbrain (Metabolomic data: PMID: 26317866).	human	gene expression data	DNs of SNc	19052140
TYR3MO2	Tyrosine hydroxylase converts tyrosine to L-dopa in neurons.				reviewed in PMID: 18070347
TYR3MO2	the conversion of tyrosine to cathecolamines it is a major route of tyrosine metabolism in brain and other specialized tissues. (https://books.google.lu/books?id=0FTTBwAAQBAJ&pg=PA588&lpg=PA588&dq=proline+degradation+brain&source=bl&ots=86suZGQiha&sig=gBNwWj92ZIkKTwC2TF6c2ESZC7U&hl=en&sa=X&sqi=2&ved=0ahUKEwjmjZuDnvDTAhUI7hoKHQzsDj4Q6AEIPTAE#v=onepage&q&f=false p211) TH (E.C. 1.14.16.2) catalyzes …
TYRCBOX	Tyrosine metabolism
TYRDHINDOX	Tyrosine metabolism
TYRTA	main degradation pathway Tyrosine to hydroxyphenylpyruvate to homogentisate to maleylacetoacetate to fumarylacetoacetate to fumarate and acetoacetate. Acetoacetate can go to acetyl coa. Tyrosine aminotransferase deaminates tyrosine to form p-hydroxyphenylpyruvate. p-hydroxyphenylpyruvate dioxygenase catalyzes the formation of homogentisate. Homogentisate 1,2-dioxygenase catalyzes the formation of…
UDPG3DOPA	Tyrosine metabolism
UDPG4DOPA	Tyrosine metabolism
VALTA	branched chain amino acids, enzyme BCAT1 ; The transaminases of importance for maintenance of glutamate homeostasis in the brain are mainly aspartate aminotransferase (AAT) (EC 2.6.1.1), branched‐chain aminotransferase (BCAT) (EC 2.6.1.42), and alanine aminotransferase (ALAT) (EC 2.6.1.2). (Handbook of Neurochemistry and Molecular Neurobiology, Amino Acids and Peptides in the Nervous System) Glut…
VITD2Hm	EC 1.14.13.15 – also known as cholestanetriol 26-monooxygenase or CYP27A1 or sterol 27-hydroxylase; Strong reactivity was shown in the soma and proximal dendrites of neurons.	[1] Mouse; [2] post-mortem human	[1] electrophoresis and Northern blot analysis [2] Immunocytochemical studies	[1] whole brain [2] frontal cortex neurons	[1] 12810827 [2] 15148325
VITD3Hm	EC 1.14.13.15 – also known as cholestanetriol 26-monooxygenase or CYP27A1 or sterol 27-hydroxylase; Strong reactivity was shown in the soma and proximal dendrites of neurons.	[1] Mouse; [2] post-mortem human	[1] electrophoresis and Northern blot analysis [2] Immunocytochemical studies	[1] whole brain [2] frontal cortex neurons	[1] 12810827 [2] 15148325
RE2112C	In the rat brain, there are two possible sources of bile acids: blood circulation and onsite biosynthesis (PMID: 27063670). Although cholic acid, deoxycholic acid, and chenodeoxycholate were detected in brain cytoplasm, the biosynthesis pathways of these bile acids remains unknown. Therefore, because reaction RE2112C produces oxygen and could potentially compensate for a lack of cerebral oxygen, …
HOXG	Heme oxygenase 2 is constitutive and highly concentrated in neurons				PMID: 10051662
DM_clpn_hs[c]	Active in TCA, no reference
MTHFR3	Active in DN, PMC3924248
ACONTm	Active in DN, PMC3182850
ASPGLUm	One or more metabolites were identified in murine forebrain or midbrain [Metabolomic data: PMID: 26317866]. Neurons require an active malate/aspartate shuttle if they use lactate [reviewed in PMID: 23921897]. NADH is transported from the cytosol into the mitochondrial matrix. The malate-aspartate shuttle is important in neurons [reviewed in PMID: 24883315]., [1]post-mortem human [adult][2]human […
CLS_hs	Present mainly in the inner mitochondrial membrane, the phospholipid cardiolipin regulates the stability of the mitochondrial membrane protein complexes (PMID:28337125). As part of the mitochondria, cardiolipin reaches the lysosome during macroautophagy (reviewed in PMID: 19014978). It is then degraded to form the negatively charged bis(monoacylglycero)phosphate (BMP) on internal membranes.
r1109	Active in TCA, no reference
DOPAOQNOX	Active in DN, no reference
C09642te	Diffusion Through Uniport Oct2 into Extracellular Space, PMID: 17460754
GLYt2r	Active in DN
r0426	Active in TCA
METS	Active in DN
ABUTt4_2_r	Active in DN
ALAt4	Active in DN
r1518	Active in DN
CAt7r	Active in DN
CHOLtu	Active in DN
CREATt4_2_r	Active in DN
ASPDt6	Active in DN
HISTAtu	Active in DN
HMR_9613	Active in DN
HMR_9614	Active in DN
KCC2t	Active in DN
ALAt2r	Active in DN
ARGtD	Active in DN
ASCBt4	Active in DN
ASNt4	Active in DN
ASPt6	Active in DN
HOMt4	Active in DN
METt4	Active in DN
PROt2r	Active in DN
SERt4	Active in DN
THRt4	Active in DN
r2471	Active in DN
PROt4	Active in DN
ORNtiDF	Active in DN
SRTNtu	Active in DN
SELMETHte	Active in DN
ABUTt2r	Active in DN
GLYt4	Active in DN
ASCBSVCTtc	Active in DN
GLNt4	Active in DN
LEUt4	Active in DN
LYStiDF	Active in DN
PHEt4	Active in DN
r1492	Active in DN
TAUPAT1c	Active in DN
FE2DMT1	Active in DN
H2OGLYAQPt	Active in DN
GLB1	Active in DN
FPGS	In the brain, the mitochondrial folates exhibited longer polyglutamate chains, I think it contributes to the degradation of glutamate but in a small rate (iDopa)
FPGS2	In the brain, the mitochondrial folates exhibited longer polyglutamate chains, I think it contributes to the degradation of glutamate but in a small rate (iDopa)
FPGS3	In the brain, the mitochondrial folates exhibited longer polyglutamate chains, I think it contributes to the degradation of glutamate but in a small rate (iDopa)
FPGS7	In the brain, the mitochondrial folates exhibited longer polyglutamate chains, I think it contributes to the degradation of glutamate but in a small rate (iDopa)
FPGS8	In the brain, the mitochondrial folates exhibited longer polyglutamate chains, I think it contributes to the degradation of glutamate but in a small rate (iDopa)
FPGS9	In the brain, the mitochondrial folates exhibited longer polyglutamate chains, I think it contributes to the degradation of glutamate but in a small rate (iDopa)
FPGS4	In the brain, the mitochondrial folates exhibited longer polyglutamate chains, I think it contributes to the degradation of glutamate but in a small rate (iDopa)
FPGS5	In the brain, the mitochondrial folates exhibited longer polyglutamate chains, I think it contributes to the degradation of glutamate but in a small rate (iDopa)
FPGS6	In the brain, the mitochondrial folates exhibited longer polyglutamate chains, I think it contributes to the degradation of glutamate but in a small rate (iDopa)

## Sheet: rxns2remove
rxns	description	rxn formula	notes	references
34DHPHAMT	3,4-Dihydroxyphenylacetate:amet O-methyltransferase	34dhpha[c] + amet[c] -> h[c] + ahcys[c] + homoval[c]	COMT, astrocytes
ADNt5le	adenosine transport (1:2 Na/Adn cotransport)	2 na1[e] + adn[e] -> 2 na1[c] + adn[c]
ADRNLPVESSEC	Adrenaline secretion via secretory vesicle (ATP driven)	h2o[c] + atp[c] + adrnl[c] -> h[c] + adp[c] + pi[c] + adrnl[e]	adrenergic neurons
ASP1DC			DNs are negative for GAD65 and GAD67. This reaction requires 2571, which is inactive in DNs.	PMID: 15009640
biomass_reaction			Recon3 biomass reactions are omitted from the models
biomass_maintenance			Recon3 biomass reactions are omitted from the models
biomass_maintenance_noTrTr			Recon3 biomass reactions are omitted from the models
C3STKR2r			Using RT-PCR and the quantification of the production of neurosteroids, it was found that highly purified neurons from neonatal rat cerebral cortex do not express HSD17B nor produce testosterone.	PMID: 10433246
CYSTALArBATtc	transport of L-Cystine into the cell in exchange for L-Alanine by b0,+AT transporter at the apical surfaces of the membranes of small intestine and renal cells.	ala_L[c] + Lcystin[e] -> ala_L[e] + Lcystin[c]
CYSTLEUrBATtc	transport of L-Cystine into the cell in exchange for L-Leucine by b0,+AT transporter at the apical surfaces of the membranes of small intestine and renal cells.	Lcystin[e] + leu_L[c] -> Lcystin[c] + leu_L[e]
CYTDt2r	cytidine transport in via proton symport, reversible	h[e] + cytd[e] <=> h[c] + cytd[c]
CYTDt4	cytidine transport in via sodium symport	na1[e] + cytd[e] -> na1[c] + cytd[c]
CYTDt5le	cytidine transport (1:2 Na/cytd cotransport)	2 na1[e] + cytd[e] -> 2 na1[c] + cytd[c]
DESAT18_10			The brain has a limited capacity for fatty acid synthesis. For example arachidonic acid (C20:4, w6), docosahexaenoic acid (C22:6, w3), eicosapentaenoic acid (C20:5, w3), linoleic acid (C18:2, w6), and a-linolenic acid (C18:3, w3) cannot be synthesised and must hence be taken up from the extracellular environment.	reviewed in Neural Metabolism In Vivo, Springer, Choi et al., 2012
DESAT18_6			The brain has a limited capacity for fatty acid synthesis. For example arachidonic acid (C20:4, w6), docosahexaenoic acid (C22:6, w3), eicosapentaenoic acid (C20:5, w3), linoleic acid (C18:2, w6), and a-linolenic acid (C18:3, w3) cannot be synthesised and must hence be taken up from the extracellular environment.	reviewed in Neural Metabolism In Vivo, Springer, Choi et al., 2012
DESAT18_7			The brain has a limited capacity for fatty acid synthesis. For example arachidonic acid (C20:4, w6), docosahexaenoic acid (C22:6, w3), eicosapentaenoic acid (C20:5, w3), linoleic acid (C18:2, w6), and a-linolenic acid (C18:3, w3) cannot be synthesised and must hence be taken up from the extracellular environment.	reviewed in Neural Metabolism In Vivo, Springer, Choi et al., 2012
DESAT18_8			The brain has a limited capacity for fatty acid synthesis. For example arachidonic acid (C20:4, w6), docosahexaenoic acid (C22:6, w3), eicosapentaenoic acid (C20:5, w3), linoleic acid (C18:2, w6), and a-linolenic acid (C18:3, w3) cannot be synthesised and must hence be taken up from the extracellular environment.	reviewed in Neural Metabolism In Vivo, Springer, Choi et al., 2012
DESAT18_9			The brain has a limited capacity for fatty acid synthesis. For example arachidonic acid (C20:4, w6), docosahexaenoic acid (C22:6, w3), eicosapentaenoic acid (C20:5, w3), linoleic acid (C18:2, w6), and a-linolenic acid (C18:3, w3) cannot be synthesised and must hence be taken up from the extracellular environment.	reviewed in Neural Metabolism In Vivo, Springer, Choi et al., 2012
DESAT20_1			The brain has a limited capacity for fatty acid synthesis. For example arachidonic acid (C20:4, w6), docosahexaenoic acid (C22:6, w3), eicosapentaenoic acid (C20:5, w3), linoleic acid (C18:2, w6), and a-linolenic acid (C18:3, w3) cannot be synthesised and must hence be taken up from the extracellular environment.	reviewed in Neural Metabolism In Vivo, Springer, Choi et al., 2012
DESAT20_2			The brain has a limited capacity for fatty acid synthesis. For example arachidonic acid (C20:4, w6), docosahexaenoic acid (C22:6, w3), eicosapentaenoic acid (C20:5, w3), linoleic acid (C18:2, w6), and a-linolenic acid (C18:3, w3) cannot be synthesised and must hence be taken up from the extracellular environment.	reviewed in Neural Metabolism In Vivo, Springer, Choi et al., 2012
DESAT22_2p			The brain has a limited capacity for fatty acid synthesis. For example arachidonic acid (C20:4, w6), docosahexaenoic acid (C22:6, w3), eicosapentaenoic acid (C20:5, w3), linoleic acid (C18:2, w6), and a-linolenic acid (C18:3, w3) cannot be synthesised and must hence be taken up from the extracellular environment.	reviewed in Neural Metabolism In Vivo, Springer, Choi et al., 2012
DHEASULT			Fresh human temporal lobe biopsies showed that P450C17 (CYP17A1) and SULT2 are not expressed at the mRNA level and no activity was detected. SULT2 converts DHEA to DHEAS.	reviewed in Handbook of Neurochemistry and Molecular Neurobiology: Neural Lipids, Volume 14, Lajtha et al., 2009
DOPACHRMISO			[1] RPKM <0.1 for SN, caudate, and putamen [2] tyrosinase was not detected in human SN ( immunohistochemistry and Western blot analysis)	[1] GTExPortal [2] PMID : 17982878
EX_adrnl[e]	Adrenaline exchange	adrnl[e] <=>	adrenergic neurons
EX_glygn2[e]			Glycogen is almost exclusively localised in astrocytes (PMID: 17965648).
EX_glygn4[e]			Glycogen is almost exclusively localised in astrocytes (PMID: 17965648).
EX_glygn5[e]			Glycogen is almost exclusively localised in astrocytes (PMID: 17965648).
EX_lac_D[e]			The L-lactate is the optical isomer produced during human metabolism. D-lactate is a by-product of bacterial metabolism.
EX_nrpphr[e]	Norepinephrine exchange	nrpphr[e] <=>	noradrenergic neurons
FBP26			Phosphofructokinase B3 (PFKB3) is a rate-limiting enzyme of glycolysis. Despite being translated in neurons, it is ubiquitylated, then degraded by the proteasome, as opposed to astrocytes.	reviewed in PMID: 24300239 and in PMID: 23921897
G3PD1			The glycerol-3-phosate formation reaction is mitochondrial in neurons and cytosolic in astrocytes.	reviewed in PMID: 18070347
GCC2am			Glycine cleavage, which is located mitochondrially, is exclusively active in astrocytes.	reviewed in PMID: 18070347
GCC2bim			Glycine cleavage, which is located mitochondrially, is exclusively active in astrocytes.	reviewed in PMID: 18070347
GCC2cm			Glycine cleavage, which is located mitochondrially, is exclusively active in astrocytes.	reviewed in PMID: 18070347
GCCam			Glycine cleavage, which is located mitochondrially, is exclusively active in astrocytes.	reviewed in PMID: 18070347
GCCbim			Glycine cleavage, which is located mitochondrially, is exclusively active in astrocytes.	reviewed in PMID: 18070347
GCCcm			Glycine cleavage, which is located mitochondrially, is exclusively active in astrocytes.	reviewed in PMID: 18070347
GGNG			Metabolic unit: glycogen synthesis, cytosol. In astrocytes, glucose is used for synthesis of glycogen; glycolysis; lactic acid production. The brain tissue contains 3 to 12 μmol glycogen/gWW, which is exclusively stored in astrocytes.	reviewed in PMID: 16212146 and PMID: 23921897
GLBRAN			Metabolic unit: glycogen synthesis, cytosol. In astrocytes, glucose is used for synthesis of glycogen; glycolysis; lactic acid production. The brain tissue contains 3 to 12 μmol glycogen/gWW, which is exclusively stored in astrocytes.	reviewed in PMID: 16212146 and PMID: 23921897
GLGNS1			Metabolic unit: glycogen synthesis, cytosol. In astrocytes, glucose is used for synthesis of glycogen; glycolysis; lactic acid production. The brain tissue contains 3 to 12 μmol glycogen/gWW, which is exclusively stored in astrocytes. Although neurons have the ability to synthesise glycogen, this synthesis is inhibited, as its activation leads to apoptosis.	reviewed in PMID: 16212146 and PMID: 23921897 and reviewed in PMID: 17965648
GLNS			[1] Brain glutamine synthesis only takes place in astrocytes, making them indispensable for the metabolism of ammonia and the neurotransmitters, glutamic acid and γ-aminobutyric acid.[2] In astrocytes, glutamate is converted to glutamine by ATP-dependent glutamine synthase. .	[1] PMID : 31966 [2] reviewed in PMID: 24883315
GLPASE1			Glycogen phosphorylase is exclusively localised in astrocytes and the ependymal cells of the CNS (PMID: 9298844).
GLUDC			DNs are negative for GAD65 and GAD67. This reaction requires either 2572 or 2571, but both are inactive in DNs.	PMID: 15009640
GSNt2r	guanosine transport in via proton symport reversible	h[e] + gsn[e] <=> h[c] + gsn[c]
GSNt5le	guanosine transport in via sodium (1:2) symport	2 na1[e] + gsn[e] -> 2 na1[c] + gsn[c]
HMR_1500			Using RT-PCR and the quantification of the production of neurosteroids, it was found that highly purified neurons from neonatal rat cerebral cortex do not express HSD17B nor produce testosterone.	PMID: 10433246
HMR_1509			Using RT-PCR and the quantification of the production of neurosteroids, it was found that highly purified neurons from neonatal rat cerebral cortex do not express HSD17B nor produce testosterone.	PMID: 10433246
HMR_1547			Using RT-PCR and the quantification of the production of neurosteroids, it was found that highly purified neurons from neonatal rat cerebral cortex do not express HSD17B nor produce testosterone.	PMID: 10433246
HMR_1552			Using RT-PCR and the quantification of the production of neurosteroids, it was found that highly purified neurons from neonatal rat cerebral cortex do not express HSD17B nor produce testosterone.	PMID: 10433246
HMR_1630			RPKM <0.1 for SN and putamen	GTExPortal
HMR_1644			Using RT-PCR and the quantification of the production of neurosteroids, it was found that highly purified neurons from neonatal rat cerebral cortex do not express HSD17B nor produce testosterone.	PMID: 10433246
HMR_1706			Using RT-PCR and the quantification of the production of neurosteroids, it was found that highly purified neurons from neonatal rat cerebral cortex do not express HSD17B nor produce testosterone.	PMID: 10433246
HMR_1708			Using RT-PCR and the quantification of the production of neurosteroids, it was found that highly purified neurons from neonatal rat cerebral cortex do not express HSD17B nor produce testosterone.	PMID: 10433246
HMR_1934			Fresh human temporal lobe biopsies showed that P450C17 (CYP17A1) and SULT2 are not expressed at the mRNA level and no activity was detected.	reviewed in Handbook of Neurochemistry and Molecular Neurobiology: Neural Lipids, Volume 14, Lajtha et al., 2009
HMR_1948			Fresh human temporal lobe biopsies showed that P450C17 (CYP17A1) and SULT2 are not expressed at the mRNA level and no activity was detected.	reviewed in Handbook of Neurochemistry and Molecular Neurobiology: Neural Lipids, Volume 14, Lajtha et al., 2009
HMR_1962			Fresh human temporal lobe biopsies showed that P450C17 (CYP17A1) and SULT2 are not expressed at the mRNA level and no activity was detected.	reviewed in Handbook of Neurochemistry and Molecular Neurobiology: Neural Lipids, Volume 14, Lajtha et al., 2009
HMR_1982			Fresh human temporal lobe biopsies showed that P450C17 (CYP17A1) and SULT2 are not expressed at the mRNA level and no activity was detected.	reviewed in Handbook of Neurochemistry and Molecular Neurobiology: Neural Lipids, Volume 14, Lajtha et al., 2009
HMR_1992			Fresh human temporal lobe biopsies showed that P450C17 (CYP17A1) and SULT2 are not expressed at the mRNA level and no activity was detected.	reviewed in Handbook of Neurochemistry and Molecular Neurobiology: Neural Lipids, Volume 14, Lajtha et al., 2009
HMR_2217			Using RT-PCR and the quantification of the production of neurosteroids, it was found that highly purified neurons from neonatal rat cerebral cortex do not express HSD17B nor produce testosterone.	PMID: 10433246
HMR_2260			Using RT-PCR and the quantification of the production of neurosteroids, it was found that highly purified neurons from neonatal rat cerebral cortex do not express HSD17B nor produce testosterone.	PMID: 10433246
HMR_2264			Using RT-PCR and the quantification of the production of neurosteroids, it was found that highly purified neurons from neonatal rat cerebral cortex do not express HSD17B nor produce testosterone.	PMID: 10433246
HMR_2268			Using RT-PCR and the quantification of the production of neurosteroids, it was found that highly purified neurons from neonatal rat cerebral cortex do not express HSD17B nor produce testosterone.	PMID: 10433246
HMR_2334			Using RT-PCR and the quantification of the production of neurosteroids, it was found that highly purified neurons from neonatal rat cerebral cortex do not express HSD17B nor produce testosterone.	PMID: 10433246
HMR_2343			Using RT-PCR and the quantification of the production of neurosteroids, it was found that highly purified neurons from neonatal rat cerebral cortex do not express HSD17B nor produce testosterone.	PMID: 10433246
HMR_2348			Using RT-PCR and the quantification of the production of neurosteroids, it was found that highly purified neurons from neonatal rat cerebral cortex do not express HSD17B nor produce testosterone.	PMID: 10433246
HMR_2354			Using RT-PCR and the quantification of the production of neurosteroids, it was found that highly purified neurons from neonatal rat cerebral cortex do not express HSD17B nor produce testosterone.	PMID: 10433246
HMR_2362			Using RT-PCR and the quantification of the production of neurosteroids, it was found that highly purified neurons from neonatal rat cerebral cortex do not express HSD17B nor produce testosterone.	PMID: 10433246
HMR_2434			Using RT-PCR and the quantification of the production of neurosteroids, it was found that highly purified neurons from neonatal rat cerebral cortex do not express HSD17B nor produce testosterone.	PMID: 10433246
HMR_2533			Using RT-PCR and the quantification of the production of neurosteroids, it was found that highly purified neurons from neonatal rat cerebral cortex do not express HSD17B nor produce testosterone.	PMID: 10433246
HMR_2541			Using RT-PCR and the quantification of the production of neurosteroids, it was found that highly purified neurons from neonatal rat cerebral cortex do not express HSD17B nor produce testosterone.	PMID: 10433246
HMR_6359	HMR_6359	2 na1[e] + dgsn[e] -> 2 na1[c] + dgsn[c]
HMR_6362	HMR_6362	2 na1[e] + duri[e] -> 2 na1[c] + duri[c]
HMR_6363	HMR_6363	2 na1[e] + dad_2[e] -> 2 na1[c] + dad_2[c]
HMR_6364	HMR_6364	2 na1[e] + dcyt[e] -> 2 na1[c] + dcyt[c]
HMR_6365	HMR_6365	2 na1[e] + din[e] -> 2 na1[c] + din[c]
HSD17B1			Using RT-PCR and the quantification of the production of neurosteroids, it was found that highly purified neurons from neonatal rat cerebral cortex do not express HSD17B nor produce testosterone.	PMID: 10433246
HSD17B2r			Using RT-PCR and the quantification of the production of neurosteroids, it was found that highly purified neurons from neonatal rat cerebral cortex do not express HSD17B nor produce testosterone.	PMID: 10433246
HSD17B3r			Using RT-PCR and the quantification of the production of neurosteroids, it was found that highly purified neurons from neonatal rat cerebral cortex do not express HSD17B nor produce testosterone.	PMID: 10433246
HSD17B42x			Using RT-PCR and the quantification of the production of neurosteroids, it was found that highly purified neurons from neonatal rat cerebral cortex do not express HSD17B nor produce testosterone.	PMID: 10433246
HSD17B4x			Using RT-PCR and the quantification of the production of neurosteroids, it was found that highly purified neurons from neonatal rat cerebral cortex do not express HSD17B nor produce testosterone.	PMID: 10433246
HSD17B7r			Using RT-PCR and the quantification of the production of neurosteroids, it was found that highly purified neurons from neonatal rat cerebral cortex do not express HSD17B nor produce testosterone.	PMID: 10433246
HSD17B8r			Using RT-PCR and the quantification of the production of neurosteroids, it was found that highly purified neurons from neonatal rat cerebral cortex do not express HSD17B nor produce testosterone.	PMID: 10433246
HSD17B9r			Using RT-PCR and the quantification of the production of neurosteroids, it was found that highly purified neurons from neonatal rat cerebral cortex do not express HSD17B nor produce testosterone.	PMID: 10433246
INSt2	inosine transport in via proton symport, reversible	h[e] + ins[e] <=> h[c] + ins[c]
INSt5le	inosine transport in via sodium (1:2) symport	2 na1[e] + ins[e] -> 2 na1[c] + ins[c]
NRPPHRVESSEC	Noradrenaline secretion via secretory vesicle (ATP driven)	h2o[c] + atp[c] + nrpphr[c] -> h[c] + adp[c] + pi[c] + nrpphr[e]	noradrenergic neurons
ORNALArBATtc	transport of L-Ornithine into the cell in exchange for L-Alanine by b0,+AT transporter at the apical surfaces of the membranes of small intestine and renal cells.	ala_L[c] + orn[e] -> orn[c] + ala_L[e]
ORNLEUrBATtc	transport of L-Ornithine into the cell in exchange for L-Leucine by b0,+AT transporter at the apical surfaces of the membranes of small intestine and renal cells.	orn[e] + leu_L[c] -> orn[c] + leu_L[e]
P45017A2r			Fresh human temporal lobe biopsies showed that P450C17 (CYP17A1) and SULT2 are not expressed at the mRNA level and no activity was detected.	reviewed in Handbook of Neurochemistry and Molecular Neurobiology: Neural Lipids, Volume 14, Lajtha et al., 2009
P45017A3r			Fresh human temporal lobe biopsies showed that P450C17 (CYP17A1) and SULT2 are not expressed at the mRNA level and no activity was detected.	reviewed in Handbook of Neurochemistry and Molecular Neurobiology: Neural Lipids, Volume 14, Lajtha et al., 2009
P45017A4r			Fresh human temporal lobe biopsies showed that P450C17 (CYP17A1) and SULT2 are not expressed at the mRNA level and no activity was detected.	reviewed in Handbook of Neurochemistry and Molecular Neurobiology: Neural Lipids, Volume 14, Lajtha et al., 2009
P45019A1r			Fresh human temporal lobe biopsies showed that P450C17 (CYP17A1) and SULT2 are not expressed at the mRNA level and no activity was detected.	reviewed in Handbook of Neurochemistry and Molecular Neurobiology: Neural Lipids, Volume 14, Lajtha et al., 2009
PCm			[1] pyruvate carboxylase is a glia-specific enzyme and neurons lack this enzyme [2] pyruvate carboxylase is exclusively an astrocytic enzyme. Nevertheless, this enzyme is unlikely to be of quantitative importance. [3] This enzyme requires the expression of only one gene product (human proteomic data). In human neurons in vivo, the flux through pyruvate carboxylase is 0 (PMID: 11404227).	[1] PMID: 11746399 [2] reviewed in PMID: 24883315 [3] 24449343
PFK26			Phosphofructokinase B3 (PFKB3) is a rate-limiting enzyme of glycolysis. Despite being translated in neurons, it is ubiquitylated, then degraded by the proteasome, as opposed to astrocytes.	reviewed in PMID: 24300239 and in PMID: 23921897
PGCD			3-phoshphoglycerate dehydrogenase is only active in astrocytes and not in neurons.	reviewed in PMID: 18070347
r0062			[1] RPKM <0.1 for SN, caudate, and putamen [2] ACOT12: 0% relative tissue distribution in C57Bl/6J male mice whole brains	[1] GTExPortal; [2] PMID: 25760036
r0817	Amino Acid-Polyamine-Organocation (APC) TCDB:2.A.3.3.2	citr_L[c] <=> citr_L[e]
r0947			RPKM <0.1 for SN, and putamen; in Recon2, this reaction is associated with only one gene (SLC25A2)	GTExPortal
r1043	Concentrative Nucleoside Transporter (CNT) TCDB:2.A.41.2.3	na1[e] + dad_2[e] -> na1[c] + dad_2[c]
r1044	Concentrative Nucleoside Transporter (CNT) TCDB:2.A.41.2.3	na1[e] + dcyt[e] -> na1[c] + dcyt[c]
r1135			Using RT-PCR and the quantification of the production of neurosteroids, it was found that highly purified neurons from neonatal rat cerebral cortex do not express HSD17B nor produce testosterone.	PMID: 10433246
r2447	Concentrative Nucleoside Transporter (CNT) TCDB:2.A.41.2.3	na1[e] + duri[e] -> na1[c] + duri[c]
RE1096R			Fresh human temporal lobe biopsies showed that P450C17 (CYP17A1) and SULT2 are not expressed at the mRNA level and no activity was detected.	reviewed in Handbook of Neurochemistry and Molecular Neurobiology: Neural Lipids, Volume 14, Lajtha et al., 2009
RE1099C			Fresh human temporal lobe biopsies showed that P450C17 (CYP17A1) and SULT2 are not expressed at the mRNA level and no activity was detected.	reviewed in Handbook of Neurochemistry and Molecular Neurobiology: Neural Lipids, Volume 14, Lajtha et al., 2009
RE1134R			Fresh human temporal lobe biopsies showed that P450C17 (CYP17A1) and SULT2 are not expressed at the mRNA level and no activity was detected.	reviewed in Handbook of Neurochemistry and Molecular Neurobiology: Neural Lipids, Volume 14, Lajtha et al., 2009
RE1135C			Fresh human temporal lobe biopsies showed that P450C17 (CYP17A1) and SULT2 are not expressed at the mRNA level and no activity was detected.	reviewed in Handbook of Neurochemistry and Molecular Neurobiology: Neural Lipids, Volume 14, Lajtha et al., 2009
RE2122C	RE2122	amet[c] + 34dhphe[c] -> h[c] + ahcys[c] + CE2176[c]	COMT, astrocytes
RE2768R			Fresh human temporal lobe biopsies showed that P450C17 (CYP17A1) and SULT2 are not expressed at the mRNA level and no activity was detected.	reviewed in Handbook of Neurochemistry and Molecular Neurobiology: Neural Lipids, Volume 14, Lajtha et al., 2009
RE2782C			Fresh human temporal lobe biopsies showed that P450C17 (CYP17A1) and SULT2 are not expressed at the mRNA level and no activity was detected.	reviewed in Handbook of Neurochemistry and Molecular Neurobiology: Neural Lipids, Volume 14, Lajtha et al., 2009
RE3111M			RPKM <0.1 for SN, caudate, and putamen	GTExPortal
RE3233G			[1] RPKM <0.1 for SN, caudate, and putamen [2] tyrosinase was not detected in human SN ( immunohistochemistry and Western blot analysis)	[1] GTExPortal [2] PMID : 17982878
RE3233L			[1] RPKM <0.1 for SN, caudate, and putamen [2] tyrosinase was not detected in human SN ( immunohistochemistry and Western blot analysis)	[1] GTExPortal [2] PMID : 17982878
RE3338C			Using RT-PCR and the quantification of the production of neurosteroids, it was found that highly purified neurons from neonatal rat cerebral cortex do not express HSD17B nor produce testosterone.	PMID: 10433246
RE3340C			Using RT-PCR and the quantification of the production of neurosteroids, it was found that highly purified neurons from neonatal rat cerebral cortex do not express HSD17B nor produce testosterone.	PMID: 10433246
RE3448C			Using RT-PCR and the quantification of the production of neurosteroids, it was found that highly purified neurons from neonatal rat cerebral cortex do not express HSD17B nor produce testosterone.	PMID: 10433246
RE3564C			Using RT-PCR and the quantification of the production of neurosteroids, it was found that highly purified neurons from neonatal rat cerebral cortex do not express HSD17B nor produce testosterone.	PMID: 10433246
RE3627C			Using RT-PCR and the quantification of the production of neurosteroids, it was found that highly purified neurons from neonatal rat cerebral cortex do not express HSD17B nor produce testosterone.	PMID: 10433246
T4HCINNOX			[1] RPKM <0.1 for SN, caudate, and putamen [2] tyrosinase was not detected in human SN ( immunohistochemistry and Western blot analysis)	[1] GTExPortal [2] PMID : 17982878
THMDt2r	thymidine transport in via proton symport reversible	h[e] + thymd[e] <=> h[c] + thymd[c]
THMDt4	thymidine transport in via sodium symport	na1[e] + thymd[e] -> na1[c] + thymd[c]
THMDt5le	thymidine transport (1:2 Na/Thymd cotransport)	2 na1[e] + thymd[e] -> 2 na1[c] + thymd[c]
TYRDOPO			[1] RPKM <0.1 for SN, caudate, and putamen [2] tyrosinase was not detected in human SN ( immunohistochemistry and Western blot analysis)	[1] GTExPortal [2] PMID : 17982878
TYRDOPO3			[1] RPKM <0.1 for SN, caudate, and putamen [2] tyrosinase was not detected in human SN ( immunohistochemistry and Western blot analysis)	[1] GTExPortal [2] PMID : 17982878
URIt2r	uridine transport in via proton symport reversible	h[e] + uri[e] <=> h[c] + uri[c]
URIt5le	uridine transport in via sodium symport (1:2)	2 na1[e] + uri[e] -> 2 na1[c] + uri[c]
GNDc			Unique synaptic reaction according to the unique synaptic genes and the GPR.	PMID: 24708184; PMID: 19638972
GLUVESSEC			Unique synaptic reaction according to the unique synaptic genes and the GPR.	PMID: 24708184; PMID: 19638972
CKc			Unique synaptic reaction according to the unique synaptic genes and the GPR.	PMID: 24708184; PMID: 19638972
HMR_biomass_Renalcancer			Recon3 biomass reactions are omitted from the models
DM_HMR_biomass_renalcancer			Recon3 biomass reactions are omitted from the models
biomass_components			Recon3 biomass reactions are omitted from the models
DOPABMO			Dopamine can be converted to norepinephrine or to epinephrine in catecholaminergic neurons and in astrocytes.	reviewed in PMID: 18070347
NORANMT			Dopamine can be converted to norepinephrine or to epinephrine in catecholaminergic neurons and in astrocytes.	reviewed in PMID: 18070347
KCCt			Nigral dopaminergic neurons don't express KCC2, which is a neuron-specific K+Cl- cotransporter, responsible for creating an inward chloride gradient by extruding intracellular chloride.	reviewed in PMID: 17499115
PGCD			Unlike astrocytes, neurons are unable to convert glucose to serine, as they do not express the rate-limiting enzyme 3-phosphoglycerate dehydrogenase	reviewed in PMID: 24992464
12HTACRhr			Xenobiotics metabolism
12HTACRtu			Xenobiotics metabolism
12HTACRtep			Xenobiotics metabolism
1331TAALThr			Xenobiotics metabolism
1331TACRhr			Xenobiotics metabolism
1331TACRteb			Xenobiotics metabolism
1331TACRtev			Xenobiotics metabolism
13DMThr			Xenobiotics metabolism
13DMTtu			Xenobiotics metabolism
13DMTtep			Xenobiotics metabolism
14HMDZALThr			Xenobiotics metabolism
14HMDZhr			Xenobiotics metabolism
14MDZtev			Xenobiotics metabolism
1513DTALThr			Xenobiotics metabolism
1513DTACRhr			Xenobiotics metabolism
1513TACRtu			Xenobiotics metabolism
1513TACRtep			Xenobiotics metabolism
1531TACRhr			Xenobiotics metabolism
1531TACRteb			Xenobiotics metabolism
1531TACRtev			Xenobiotics metabolism
1531TALThr			Xenobiotics metabolism
15DMThr			Xenobiotics metabolism
15DMTtu			Xenobiotics metabolism
15DMTtep			Xenobiotics metabolism
1HIBUPGLUC_Sthv			Xenobiotics metabolism
1HIBUP_SGLUhep			Xenobiotics metabolism
1HIBUP_Sthv			Xenobiotics metabolism
1HMDGLUChr			Xenobiotics metabolism
1HMDZGLUChc			Xenobiotics metabolism
1OHMDZhr			Xenobiotics metabolism
1OHMDZtep			Xenobiotics metabolism
2HATVLAChc			Xenobiotics metabolism
2HATVACIDGLUChr			Xenobiotics metabolism
2HATVACIDGLUCteb			Xenobiotics metabolism
2HATVACIDOXDhc			Xenobiotics metabolism
2HATVACIDhc			Xenobiotics metabolism
2HATVACIDteb			Xenobiotics metabolism
2HATVACIDtep			Xenobiotics metabolism
2HATVACIDthc			Xenobiotics metabolism
2HATVLACGLUChr			Xenobiotics metabolism
2HATVLACGLUCteb			Xenobiotics metabolism
2HATVLACOXDhc			Xenobiotics metabolism
2HATVLACteb			Xenobiotics metabolism
2HATVLACtep			Xenobiotics metabolism
2HATVLACthc			Xenobiotics metabolism
2HIBUPGLUC_Sthv			Xenobiotics metabolism
2HIBUP_Rthv			Xenobiotics metabolism
2HIBUP_SGLUhep			Xenobiotics metabolism
2HIBUP_Sthv			Xenobiotics metabolism
31DMThr			Xenobiotics metabolism
31DMTtu			Xenobiotics metabolism
31DMTtep			Xenobiotics metabolism
35DHPVShc			Xenobiotics metabolism
35DHPVStep			Xenobiotics metabolism
35DHPVSthc			Xenobiotics metabolism
35DSMVhep			Xenobiotics metabolism
35DSMVteb			Xenobiotics metabolism
3HIBUPGLUC_Sthv			Xenobiotics metabolism
3HIBUP_Rthv			Xenobiotics metabolism
3HIBUP_SGLUhep			Xenobiotics metabolism
3HIBUP_Sthv			Xenobiotics metabolism
3HLVSTAChep			Xenobiotics metabolism
3HLVSTACtbc			Xenobiotics metabolism
3HPVSTETCOAhcm			Xenobiotics metabolism
3HPVSTETCOAhcx			Xenobiotics metabolism
3HPVSTETteb			Xenobiotics metabolism
3HPVSTETtev			Xenobiotics metabolism
3HPVShc			Xenobiotics metabolism
3HPVSteb			Xenobiotics metabolism
3HPVStep			Xenobiotics metabolism
3HPVSthc			Xenobiotics metabolism
3HSMVACIDhep			Xenobiotics metabolism
3HSMVACIDteb			Xenobiotics metabolism
3HSMVhep			Xenobiotics metabolism
3ISPVShc			Xenobiotics metabolism
3ISPVSteb			Xenobiotics metabolism
3ISPVStep			Xenobiotics metabolism
3ISPVSthc			Xenobiotics metabolism
3MEACMPhc			Xenobiotics metabolism
3OHACMPhr			Xenobiotics metabolism
3OHACMPtev			Xenobiotics metabolism
4BHGLZABCt			Xenobiotics metabolism
4BHGLZhr			Xenobiotics metabolism
4BHGLZtev			Xenobiotics metabolism
4HATVACIDOXDhc			Xenobiotics metabolism
4HATVACIDhc			Xenobiotics metabolism
4HATVACIDteb			Xenobiotics metabolism
4HATVACIDtep			Xenobiotics metabolism
4HATVACIDthc			Xenobiotics metabolism
4HATVLACOXDhc			Xenobiotics metabolism
4HATVLAChc			Xenobiotics metabolism
4HATVLACteb			Xenobiotics metabolism
4HATVLACtep			Xenobiotics metabolism
4HATVLACthc			Xenobiotics metabolism
4HMDGLUCtev			Xenobiotics metabolism
4HMDZGLUChr			Xenobiotics metabolism
4OHMDZhr			Xenobiotics metabolism
4OHMDZtev			Xenobiotics metabolism
56DHPVShc			Xenobiotics metabolism
56DHPVSteb			Xenobiotics metabolism
56DHPVStev			Xenobiotics metabolism
56EPPVShc			Xenobiotics metabolism
56EPPVSteb			Xenobiotics metabolism
56EPPVStev			Xenobiotics metabolism
5OHFVSGLUhc			Xenobiotics metabolism
5OHFVSGLUtev			Xenobiotics metabolism
5OHFVShc			Xenobiotics metabolism
5OHFVSteb			Xenobiotics metabolism
6AHGLZABCt			Xenobiotics metabolism
6AHGLZhr			Xenobiotics metabolism
6AHGLZtev			Xenobiotics metabolism
6BHGLZABCt			Xenobiotics metabolism
6BHGLZGLCABCt			Xenobiotics metabolism
6BHGLZGLChr			Xenobiotics metabolism
6BHGLZGLCtev			Xenobiotics metabolism
6BHGLZhr			Xenobiotics metabolism
6BHGLZtev			Xenobiotics metabolism
6CSMVACIDhep			Xenobiotics metabolism
6CSMVACIDteb			Xenobiotics metabolism
6CSMVhep			Xenobiotics metabolism
6EPSteb			Xenobiotics metabolism
6EPVStep			Xenobiotics metabolism
6EPVShc			Xenobiotics metabolism
6EPVSthc			Xenobiotics metabolism
6HLVSTAChep			Xenobiotics metabolism
6HLVSTthep			Xenobiotics metabolism
6HMSMVACIDhep			Xenobiotics metabolism
6HMSMVACIDteb			Xenobiotics metabolism
6HMSMVhep			Xenobiotics metabolism
6HSMVACIDhep			Xenobiotics metabolism
6HSMVACIDteb			Xenobiotics metabolism
6HSMVhep			Xenobiotics metabolism
6MELACAChep			Xenobiotics metabolism
6MELVACtbc			Xenobiotics metabolism
6MELVSTthep			Xenobiotics metabolism
6MSMVhep			Xenobiotics metabolism
6OHFVSGLUhc			Xenobiotics metabolism
6OHFVSGLUtev			Xenobiotics metabolism
6OHFVShc			Xenobiotics metabolism
6OHFVSteb			Xenobiotics metabolism
7AHGLZABCt			Xenobiotics metabolism
7AHGLZhr			Xenobiotics metabolism
7AHGLZtev			Xenobiotics metabolism
7BHGLZABCt			Xenobiotics metabolism
7BHGLZGLCABCt			Xenobiotics metabolism
7BHGLZGLChr			Xenobiotics metabolism
7BHGLZGLCtev			Xenobiotics metabolism
7BHGLZhr			Xenobiotics metabolism
7BHGLZtev			Xenobiotics metabolism
7HPVShc			Xenobiotics metabolism
7HPVSteb			Xenobiotics metabolism
7HPVStev			Xenobiotics metabolism
ALLOP2tu			Xenobiotics metabolism
ACMPtu			Xenobiotics metabolism
ACMPGLUChr			Xenobiotics metabolism
ACMPGLUTdt			Xenobiotics metabolism
ACMPGLUTtep			Xenobiotics metabolism
ACMPGLUTthc			Xenobiotics metabolism
ACMPGLUtep			Xenobiotics metabolism
ACMPGLUthc			Xenobiotics metabolism
ACMPShc			Xenobiotics metabolism
ACMPdt			Xenobiotics metabolism
ACMPthc			Xenobiotics metabolism
ALLOP1tu			Xenobiotics metabolism
ALLOPOXDhep			Xenobiotics metabolism
ALLOPtepvb			Xenobiotics metabolism
AM19CSALThr			Xenobiotics metabolism
AM19CShr			Xenobiotics metabolism
AM19CSteb			Xenobiotics metabolism
AM1A4NCShc			Xenobiotics metabolism
AM1A4NCSteb			Xenobiotics metabolism
AM1ACCShr			Xenobiotics metabolism
AM1ACCStev			Xenobiotics metabolism
AM1ACShr			Xenobiotics metabolism
AM1ACSteb			Xenobiotics metabolism
AM1ACStep			Xenobiotics metabolism
AM1ALCShr			Xenobiotics metabolism
AM1ALCSteb			Xenobiotics metabolism
AM1ALCStep			Xenobiotics metabolism
AM1C4N9CShc			Xenobiotics metabolism
AM1C4N9CSteb			Xenobiotics metabolism
AM1C9CShr			Xenobiotics metabolism
AM1C9CSteb			Xenobiotics metabolism
AM1C9CStev			Xenobiotics metabolism
AM1CCShr			Xenobiotics metabolism
AM1CCSteb			Xenobiotics metabolism
AM1CCStev			Xenobiotics metabolism
AM1CGLChr			Xenobiotics metabolism
AM1CGLCteb			Xenobiotics metabolism
AM1CSAhr			Xenobiotics metabolism
AM1CSAtep			Xenobiotics metabolism
AM4N9CShc			Xenobiotics metabolism
AM4N9CShr			Xenobiotics metabolism
AM4N9CStev			Xenobiotics metabolism
AM4NC9CSteb			Xenobiotics metabolism
AM4NCShr			Xenobiotics metabolism
AM4NCSteb			Xenobiotics metabolism
AM4NCStep			Xenobiotics metabolism
AM9CSAhr			Xenobiotics metabolism
AM9CSAteb			Xenobiotics metabolism
AM9CSAtep			Xenobiotics metabolism
ATVACIDMCTtu			Xenobiotics metabolism
ATVACIDOATPtu			Xenobiotics metabolism
ATVACIDhc			Xenobiotics metabolism
ATVACIDhr			Xenobiotics metabolism
ATVACIDtdu			Xenobiotics metabolism
ATVACIDtu			Xenobiotics metabolism
ATVACYLGLUChc			Xenobiotics metabolism
ATVETHGLUChc			Xenobiotics metabolism
ATVLACGLCURhc			Xenobiotics metabolism
ATVLACThc			Xenobiotics metabolism
ATVLACh2r			Xenobiotics metabolism
ATVLAChc			Xenobiotics metabolism
ATVLAChr			Xenobiotics metabolism
ATVLACtdhc			Xenobiotics metabolism
ATVLACtu			Xenobiotics metabolism
Am19CStev			Xenobiotics metabolism
Am1CSAteb			Xenobiotics metabolism
CARBIBUP_SGLUthv			Xenobiotics metabolism
CARIBUP_Rthv			Xenobiotics metabolism
CARIBUP_SGLUhep			Xenobiotics metabolism
CARIBUP_Sthv			Xenobiotics metabolism
CRGLZABCt			Xenobiotics metabolism
CRGLZhr			Xenobiotics metabolism
CRGLZtev			Xenobiotics metabolism
CRVS1M24hc			Xenobiotics metabolism
CRVS1tev			Xenobiotics metabolism
CRVS23M24hc			Xenobiotics metabolism
CRVSATPthc			Xenobiotics metabolism
CRVSATPtu			Xenobiotics metabolism
CRVSM1SPhc			Xenobiotics metabolism
CRVSM1hc			Xenobiotics metabolism
CRVSM1hr			Xenobiotics metabolism
CRVSM1teb			Xenobiotics metabolism
CRVSM22hc			Xenobiotics metabolism
CRVSM23hc			Xenobiotics metabolism
CRVSM23hr			Xenobiotics metabolism
CRVSM23teb			Xenobiotics metabolism
CRVSM23tev			Xenobiotics metabolism
CRVSM24teb			Xenobiotics metabolism
CRVSM24tev			Xenobiotics metabolism
CRVSM31hc			Xenobiotics metabolism
CRVStu			Xenobiotics metabolism
CRVSthc			Xenobiotics metabolism
CSASULPhc			Xenobiotics metabolism
CSASULPteb			Xenobiotics metabolism
CSASULPtev			Xenobiotics metabolism
CSAtd			Xenobiotics metabolism
CSAtu			Xenobiotics metabolism
CVM1GLUChc			Xenobiotics metabolism
CVM23GLUChc			Xenobiotics metabolism
CYSACMPAChc			Xenobiotics metabolism
CYSAMPtev			Xenobiotics metabolism
DELACCRVSM23hc			Xenobiotics metabolism
DEOXFVShc			Xenobiotics metabolism
DEOXFVStev			Xenobiotics metabolism
DESFVShc			Xenobiotics metabolism
DESFVSteb			Xenobiotics metabolism
DHGLZABCt			Xenobiotics metabolism
DHGLZhc			Xenobiotics metabolism
DHGLZtev			Xenobiotics metabolism
DSPVShc			Xenobiotics metabolism
DSPVSteb			Xenobiotics metabolism
DSPVStev			Xenobiotics metabolism
EPOXTAChr			Xenobiotics metabolism
EPOXTACteb			Xenobiotics metabolism
EPOXTACtev			Xenobiotics metabolism
FVSGLUChc			Xenobiotics metabolism
FVSTETGLUhc			Xenobiotics metabolism
FVSTETGLUtev			Xenobiotics metabolism
FVSTETtev			Xenobiotics metabolism
FVShc			Xenobiotics metabolism
FVSteb			Xenobiotics metabolism
FVStep			Xenobiotics metabolism
FVStu			Xenobiotics metabolism
GLC3MEACPhr			Xenobiotics metabolism
GLC3MEACPtev			Xenobiotics metabolism
GLZABCteb			Xenobiotics metabolism
GLZtd			Xenobiotics metabolism
GTACMPhr			Xenobiotics metabolism
GTACMPtev			Xenobiotics metabolism
IBUPGLUCtchep			Xenobiotics metabolism
IBUPGLUCtpvb			Xenobiotics metabolism
IBUPGT_HEP			Xenobiotics metabolism
IBUP_RASCL1hep			Xenobiotics metabolism
IBUP_RCYP2hep			Xenobiotics metabolism
IBUP_RCYP3hep			Xenobiotics metabolism
IBUP_RCYPCARhep			Xenobiotics metabolism
IBUP_Rshep			Xenobiotics metabolism
IBUP_Rtdhep			Xenobiotics metabolism
IBUP_Rtdu			Xenobiotics metabolism
IBUP_SACOT2			Xenobiotics metabolism
IBUP_SCONJhep			Xenobiotics metabolism
IBUP_SCYP1hep			Xenobiotics metabolism
IBUP_SCYP2hep			Xenobiotics metabolism
IBUP_SCYP3hep			Xenobiotics metabolism
IBUP_SCYPCARhep			Xenobiotics metabolism
IBUP_Stbc			Xenobiotics metabolism
IBUP_Stdhep			Xenobiotics metabolism
IBUP_Stdu			Xenobiotics metabolism
ISOLVSTAChep			Xenobiotics metabolism
ISOLVSTtbc			Xenobiotics metabolism
LST4EXPTDhc			Xenobiotics metabolism
LST4EXPhr			Xenobiotics metabolism
LST4EXPthc			Xenobiotics metabolism
LSTN1GLUChr			Xenobiotics metabolism
LSTN1GLUCtev			Xenobiotics metabolism
LSTNtu			Xenobiotics metabolism
LSTNM1hr			Xenobiotics metabolism
LSTNM1tev			Xenobiotics metabolism
LSTNM2hr			Xenobiotics metabolism
LSTNM2tev			Xenobiotics metabolism
LSTNM4hr			Xenobiotics metabolism
LSTNM4tev			Xenobiotics metabolism
LSTNM5hr			Xenobiotics metabolism
LSTNM5tev			Xenobiotics metabolism
LSTNM7TDhc			Xenobiotics metabolism
LSTNM7hr			Xenobiotics metabolism
LSTNM7thc			Xenobiotics metabolism
LSTNRATt			Xenobiotics metabolism
LSTNtd			Xenobiotics metabolism
LVACLAChep			Xenobiotics metabolism
LVSTACIDhep			Xenobiotics metabolism
LVSTACIDtu			Xenobiotics metabolism
LVSTACOXD6Hhep			Xenobiotics metabolism
LVSTACOXD6MEhep			Xenobiotics metabolism
LVSTOXD3Hhep			Xenobiotics metabolism
LVSTOXD6Hhep			Xenobiotics metabolism
LVSTOXD6METhep			Xenobiotics metabolism
LVSTPGPtu			Xenobiotics metabolism
LVSTtu			Xenobiotics metabolism
MDZGLCtev			Xenobiotics metabolism
MDZtd			Xenobiotics metabolism
MDZtu			Xenobiotics metabolism
MERACMPtep			Xenobiotics metabolism
MERACMPthc			Xenobiotics metabolism
MHGLZABCt			Xenobiotics metabolism
MHGLZhr			Xenobiotics metabolism
MHGLZtev			Xenobiotics metabolism
NDERSVhc			Xenobiotics metabolism
NDERSVteb			Xenobiotics metabolism
NFDACOXDhc			Xenobiotics metabolism
NFDACtep			Xenobiotics metabolism
NFDDMEThr			Xenobiotics metabolism
NFDLAChc			Xenobiotics metabolism
NFDLACtep			Xenobiotics metabolism
NFDNPYtep			Xenobiotics metabolism
NFDOHtep			Xenobiotics metabolism
NFDOXDhc			Xenobiotics metabolism
NFDtd			Xenobiotics metabolism
OXYP1CONJ			Xenobiotics metabolism
OXYP2CONJ			Xenobiotics metabolism
OXYPR1tehv			Xenobiotics metabolism
OXYPR7tehv			Xenobiotics metabolism
OXYPthc			Xenobiotics metabolism
OXYPtepv			Xenobiotics metabolism
PROFVSCOAhc			Xenobiotics metabolism
PROFVShc			Xenobiotics metabolism
PROFVStev			Xenobiotics metabolism
PTVSTATPtu			Xenobiotics metabolism
PTVSTGLUChc			Xenobiotics metabolism
PTVSTLAChc			Xenobiotics metabolism
PTVSTLACtev			Xenobiotics metabolism
PTVSTM13hr			Xenobiotics metabolism
PTVSTM3eb			Xenobiotics metabolism
PTVSTM3hc			Xenobiotics metabolism
PTVSThc			Xenobiotics metabolism
PTVSTtep			Xenobiotics metabolism
PTVSTtu			Xenobiotics metabolism
PVSATPtu			Xenobiotics metabolism
PVSGLUChc			Xenobiotics metabolism
PVSGLUCteb			Xenobiotics metabolism
PVSGLUCtev			Xenobiotics metabolism
PVSHtu			Xenobiotics metabolism
PVSOATPtu			Xenobiotics metabolism
PVStep			Xenobiotics metabolism
RSVATPtu			Xenobiotics metabolism
RSVGLUChc			Xenobiotics metabolism
RSVLAChv			Xenobiotics metabolism
RSVLACteb			Xenobiotics metabolism
RSVSPONhc			Xenobiotics metabolism
RSVhc			Xenobiotics metabolism
RSVtev			Xenobiotics metabolism
RSVtu			Xenobiotics metabolism
S3MEACMPhc			Xenobiotics metabolism
S3MEACMPtev			Xenobiotics metabolism
SMVACIDATPteb			Xenobiotics metabolism
SMVACIDhep			Xenobiotics metabolism
SMVACIDtev			Xenobiotics metabolism
SMVtu			Xenobiotics metabolism
SMVGLUCLAChep			Xenobiotics metabolism
SMVGLUChep			Xenobiotics metabolism
SMVHYDROhep			Xenobiotics metabolism
SMVLAChep			Xenobiotics metabolism
SMVtv			Xenobiotics metabolism
SMVthep			Xenobiotics metabolism
STACMPhc			Xenobiotics metabolism
STACMPtev			Xenobiotics metabolism
SULPACMPtev			Xenobiotics metabolism
TACRDtsc			Xenobiotics metabolism
TACRtu			Xenobiotics metabolism
TAURIBUP_Sthv			Xenobiotics metabolism
THRFVShc			Xenobiotics metabolism
THRFVStev			Xenobiotics metabolism
THSACMPhr			Xenobiotics metabolism
TLACFVShc			Xenobiotics metabolism
TLACFVStev			Xenobiotics metabolism
TMDM1OATt			Xenobiotics metabolism
TMDM1hr			Xenobiotics metabolism
TMDM3OATt			Xenobiotics metabolism
TMDM3hr			Xenobiotics metabolism
TMDM5OATt			Xenobiotics metabolism
TMDM5hr			Xenobiotics metabolism
TMDOATPtsc			Xenobiotics metabolism
TMDOATtev			Xenobiotics metabolism
TMDOATthc			Xenobiotics metabolism
TMDtd			Xenobiotics metabolism
TRIPVShc			Xenobiotics metabolism
TRIPVSteb			Xenobiotics metabolism
TRIPVStev			Xenobiotics metabolism
TSACGLUCtev			Xenobiotics metabolism
TSACMGLUChr			Xenobiotics metabolism
TSACMSULhc			Xenobiotics metabolism
TSACMSULtev			Xenobiotics metabolism
12HTACRitr			Xenobiotics metabolism
13HTACRitr			Xenobiotics metabolism
14HMDZitr			Xenobiotics metabolism
1513TACRitr			Xenobiotics metabolism
1531TACRitr			Xenobiotics metabolism
1HIBUP_Sitr			Xenobiotics metabolism
1HIBUPGLUitr			Xenobiotics metabolism
1HMDGLUCitr			Xenobiotics metabolism
2HATVACIDGLUCitr			Xenobiotics metabolism
2HATVLACGLUCitr			Xenobiotics metabolism
2HIBUP_Ritr			Xenobiotics metabolism
2HIBUP_Sitr			Xenobiotics metabolism
2HIBUPGLUC_Sitr			Xenobiotics metabolism
35DHPVSitr			Xenobiotics metabolism
35DSMVitr			Xenobiotics metabolism
3HIBUP_Ritr			Xenobiotics metabolism
3HIBUPGLUC_Sitr			Xenobiotics metabolism
3HLVSTitr			Xenobiotics metabolism
3HPVSitr			Xenobiotics metabolism
3HPVSCOAitm			Xenobiotics metabolism
3HPVSCOAitx			Xenobiotics metabolism
3HPVSTETCOAitm			Xenobiotics metabolism
3HPVSTETCOAitx			Xenobiotics metabolism
3HSMVitr			Xenobiotics metabolism
3ISPVSitr			Xenobiotics metabolism
3MEACMPitr			Xenobiotics metabolism
3OHACMPitr			Xenobiotics metabolism
4BHGLZitr			Xenobiotics metabolism
4HATVACIDitr			Xenobiotics metabolism
4HATVLACitr			Xenobiotics metabolism
4HMDGLUCitr			Xenobiotics metabolism
4OHMDZitr			Xenobiotics metabolism
56DHPVSitr			Xenobiotics metabolism
56EPPVSitr			Xenobiotics metabolism
5OHFVSitr			Xenobiotics metabolism
5OHFVSGLUitr			Xenobiotics metabolism
6AHGLZitr			Xenobiotics metabolism
6BHGLZGLCitr			Xenobiotics metabolism
6CSMVitr			Xenobiotics metabolism
6HLVSTitr			Xenobiotics metabolism
6HLVSTACIDitr			Xenobiotics metabolism
6HMSMVitr			Xenobiotics metabolism
6HSMVitr			Xenobiotics metabolism
6MELVACIDitr			Xenobiotics metabolism
6MELVSTitr			Xenobiotics metabolism
6OHFVSitr			Xenobiotics metabolism
6OHFVSGLUitr			Xenobiotics metabolism
7AHGLZitr			Xenobiotics metabolism
7BHGLZGLCitr			Xenobiotics metabolism
7HPVSitr			Xenobiotics metabolism
ACMPitr			Xenobiotics metabolism
ACMPGLUitr			Xenobiotics metabolism
AM19CSitr			Xenobiotics metabolism
AM1ACCSitr			Xenobiotics metabolism
AM1ACSitr			Xenobiotics metabolism
AM1ALCSitr			Xenobiotics metabolism
AM1C9CSitr			Xenobiotics metabolism
AM1CGLCitr			Xenobiotics metabolism
AM4N9CSitr			Xenobiotics metabolism
AM4NCSitr			Xenobiotics metabolism
CARIBUP_Sitr			Xenobiotics metabolism
CARIBUPGLU_Sitr			Xenobiotics metabolism
CRGLZitr			Xenobiotics metabolism
CRVSitr			Xenobiotics metabolism
CRVSM22itr			Xenobiotics metabolism
CRVSM24itr			Xenobiotics metabolism
CRVSM31itr			Xenobiotics metabolism
CSAitr			Xenobiotics metabolism
DEOXFVSitx			Xenobiotics metabolism
DESFVSitr			Xenobiotics metabolism
DSPVSitr			Xenobiotics metabolism
EPOXTACitr			Xenobiotics metabolism
FVSitx			Xenobiotics metabolism
FVSCOAitx			Xenobiotics metabolism
FVSTETitr			Xenobiotics metabolism
FVSTETGLUitr			Xenobiotics metabolism
GLC3MEACPitr			Xenobiotics metabolism
GLZitr			Xenobiotics metabolism
GTACMPitr			Xenobiotics metabolism
IBUP_Ritr			Xenobiotics metabolism
IBUP_Sitr			Xenobiotics metabolism
IBUPGLUCitr			Xenobiotics metabolism
LSTN1GLUCitr			Xenobiotics metabolism
LSTNitr			Xenobiotics metabolism
LSTNM1itr			Xenobiotics metabolism
LSTNM2itr			Xenobiotics metabolism
LSTNM4itr			Xenobiotics metabolism
LSTNM5itr			Xenobiotics metabolism
LSTNM7itr			Xenobiotics metabolism
LVSTitr			Xenobiotics metabolism
EX_lvstacid[e]			Xenobiotics metabolism
LVSTACIDitr			Xenobiotics metabolism
MDZitr			Xenobiotics metabolism
MDZGLCitr			Xenobiotics metabolism
NDERSVitr			Xenobiotics metabolism
NFDNPYitr			Xenobiotics metabolism
NFDOHitr			Xenobiotics metabolism
PROFVSCOAitx			Xenobiotics metabolism
PTVSTLACitr			Xenobiotics metabolism
PTVSTM13itr			Xenobiotics metabolism
PTVSTM13te			Xenobiotics metabolism
EX_ptvstm13[e]			Xenobiotics metabolism
PTVSTM3itr			Xenobiotics metabolism
PVSitr			Xenobiotics metabolism
PVSGLUCitr			Xenobiotics metabolism
RSVLACitr			Xenobiotics metabolism
TACRitr			Xenobiotics metabolism
THSACMPitr			Xenobiotics metabolism
TLACFVSitr			Xenobiotics metabolism
TMACMPitr			Xenobiotics metabolism
TMDitr			Xenobiotics metabolism
TMDM1itr			Xenobiotics metabolism
TMDM3itr			Xenobiotics metabolism
TMDM5itr			Xenobiotics metabolism
TSACMGLUCitr			Xenobiotics metabolism
3HPVSCOAhc			Xenobiotics metabolism
3HPVSTEThc			Xenobiotics metabolism
ACMPGLUTTRsc			Xenobiotics metabolism
FVSCOAhc			Xenobiotics metabolism
MDZGLChr			Xenobiotics metabolism
TMACMPhr			Xenobiotics metabolism
1OHMDZitr			Xenobiotics metabolism
CYSACMPitr			Xenobiotics metabolism
NFDACitr			Xenobiotics metabolism
ACMPGLUTitr			Xenobiotics metabolism
NAPQIhr			Xenobiotics metabolism
H2O2itr			Xenobiotics metabolism
UDPRIBc			Xenobiotics metabolism
GLYitr			Xenobiotics metabolism
PAPSitr			Xenobiotics metabolism
PAPitr			Xenobiotics metabolism
13DMTitr			Xenobiotics metabolism
15DMTitr			Xenobiotics metabolism
ATVACIDitr			Xenobiotics metabolism
ATVLACitr			Xenobiotics metabolism
31DMTitr			Xenobiotics metabolism
SMVitr			Xenobiotics metabolism
6BHGLZitr			Xenobiotics metabolism
7BHGLZitr			Xenobiotics metabolism
AM1CCSitr			Xenobiotics metabolism
LST4EXPitr			Xenobiotics metabolism
MHGLZitr			Xenobiotics metabolism
RSVitr			Xenobiotics metabolism
TRIPVSitr			Xenobiotics metabolism
SMVACIDitr			Xenobiotics metabolism
PTVSTitr			Xenobiotics metabolism
3HIBUP_Sitr			Xenobiotics metabolism
FVSitr			Xenobiotics metabolism
AM1CSAitr			Xenobiotics metabolism
AM9CSAitr			Xenobiotics metabolism
2HATVACIDitr			Xenobiotics metabolism
NS26Tg			In cancer cells, an aberrant glycosylation pathway can be activated, leading to the expression of the expression of the onco-foetal sialyl-Tn (sTn) antigen.	PMID: 26927062
STN_ANTIGENt			In cancer cells, an aberrant glycosylation pathway can be activated, leading to the expression of the expression of the onco-foetal sialyl-Tn (sTn) antigen.	PMID: 26927062
HMR_7437			In cancer cells, an aberrant glycosylation pathway can be activated, leading to the expression of the expression of the onco-foetal sialyl-Tn (sTn) antigen.	PMID: 26927062
NS26T2g			The gene linked to this reaction is the sialytransferase ST6GalNAc1, which is expressed in many types of epithelial cancers (e.g. colon, gastric, breast, lung, oesophageal, prostate, and endometrial cancer).	PMID: 26927062
PROTEIN_BS			Protein maintenance requirement is represented by setting a lower bound on the corresponding amino acid degradation reactions.
PROTEIN_BS			Using cell cultures of adult human brains, ganglioside immunocytochemistry showed that GD3 ganglioside was present in all oligodendrocytes and 5-10% of astrocytes, but not in neurons, Schwann cells, or fibroblasts (PMID: 3701884).
DM_gd3_hs[l]			Using cell cultures of adult human brains, ganglioside immunocytochemistry showed that GD3 ganglioside was present in all oligodendrocytes and 5-10% of astrocytes, but not in neurons, Schwann cells, or fibroblasts (PMID: 3701884).
DM_gd3_hs[m]			Using cell cultures of adult human brains, ganglioside immunocytochemistry showed that GD3 ganglioside was present in all oligodendrocytes and 5-10% of astrocytes, but not in neurons, Schwann cells, or fibroblasts (PMID: 3701884).
sink_dgchol[c]			Chenodeoxycholic acid glycine conjugate is an acyl glycine and a bile acid-glycine conugate localised extracellularly in the prostate (http://www.hmdb.ca/metabolites/HMDB00637).
sink_gchola[c]			Glycocholic acid is an acyl glycine and a bile acid-glycine conjugate, localised extracellularly in fibroblasts, liver, and prostate (http://www.hmdb.ca/metabolites/HMDB00138).
sink_glygn2[c]			Astrocytes can store reserve energy as glycogen in order to be able to buffer neuronal hypoglycaemia (reviewed in PMID: 21293295). Neurons cannot store glycogen.
sink_HC02193[c]			Lithocholic acid glycine conjugate is an acyl glycine and a bile acid-glycine conjugate found extracellularly in gallbladder, intestine, kidney, and liver (http://www.hmdb.ca/metabolites/HMDB00698).
sink_HC02196[c]			Glycoursodeoxycholic acid is an acyl glycine and a bile acid-glycine conjugate. It is found extracellularly in gallbladder, intestine, and liver (http://www.hmdb.ca/metabolites/HMDB00708).
sink_hdca[c]			Palmitic acid, or hexadecanoic acid is one of the most common saturated fatty acids found in animals and plants and it is not known to be found in brain tissue (http://www.hmdb.ca/metabolites/HMDB00220). In Wistar rat brains, palmitoleic and palmitic acid percentages were reduced in old, compared to young rats (PMID: 11334555).
DM_hista[c]			Histamine-releasing neurons are located exclusively in the hypothalamus (PMID: 11164999). Histamine is an important modulator of astrocytic functions, such as ion homeostasis, energy metabolism, neurotransmitter clearance, neurotrophic activity, and immune response. Histamine receptors expressed on astrocytic surface are: H1, H2 and H3 (PMID: 27475882).
DM_itp[n]			Inosine triphosphate (ITP) is an intermediate in the purine metabolism pathway (http://www.hmdb.ca/metabolites/HMDB00189). It was found that In general erythrocytes had low levels of activity of ITPase and accumulated ITP (PMID: 487601).
DM_kynate[c]			L-tryptophan is the amino acid precursor of serotonin. In addition to serotonergic neurons, astrocytes are able to synthesise neuroactive metabolites (3-hydroxykynurenine, 3-hydroxyanthranilic, quinolinic acid, kynurenic acid) using the rate-limiting enzyme indoleamine 2,3-dioxygenase and the kynurenine pathway of tryptophan metabolism (PMID: 16942634). Extracellular tryptophan is transported int…
sink_cys_L[c]			Cysteine, a naturally occurring, sulfur-containing amino acid is found in most proteins, despite in small quantities. It is localised in the cytoplasm, mitochondria, and extracellularly in neurons and other tissues (http://www.hmdb.ca/metabolites/HMDB00574). However, L-cysteine was not detected in rat neuron-enriched cultures, but detected in astrocyte-enriched cultures, following rupture and lys…
DM_Lcystin			Cystine is an oxidized dimeric form of cysteine and is present in all tissues (http://www.hmdb.ca/metabolites/HMDB00192). However, after rupture and lysis of rat confluent astrocyte cultures and neuron-enriched cultures, cystine was undetectable (PMID: 10737599).
DM_Lkynr[c]			The amounts of quinolinic acid synthesised from kynurenine were completely degraded by astrocytes, making astrocytes neuroprotective (PMID: 11520905).
sink_trp_L[c]			L-tryptophan is the amino acid precursor of serotonin. In addition to serotonergic neurons, astrocytes are able to synthesise neuroactive metabolites (3-hydroxykynurenine, 3-hydroxyanthranilic, quinolinic acid, kynurenic acid) using the rate-limiting enzyme indoleamine 2,3-dioxygenase and the kynurenine pathway of tryptophan metabolism (PMID: 16942634). The amounts of quinolinic acid synthesised …
sink_HC02191[c]			Lithocholic acid is a bile acid formed from chenodeoxycholate by bacterial action, usually conjugated with glycine or taurine. It is found extracellularly in liver and intestine (http://www.hmdb.ca/metabolites/HMDB00761).
DM_m_em_3gacpail_prot_hs_r_			Heparan sulfate is a heteropolysaccharide that is similar in structure to heparin. It accumulates in individuals with mucopolysaccharidosis (http://www.hmdb.ca/metabolites/HMDB00693). Normally, heparanase is expressed at a low level in the brain. Nevertheless, heparanase null mice produce longer heparan sulfate chains in comparison to wildtype mice, although without accumulation of the polysaccha…
DM_melanin_c_			The substantia nigra of higher mammals shows the accumulation of neuromelanin in dopaminergic neurons of the substantia nigra, especially during aging (PMID: 11724917). Astrocytes accumulate neuromelanin-like granules in their lysosomes, only after exposure to norepinephrine (PMID: 2445927). DM_neuromelanin is not in the model, so it has been replaced by demand reactions for neuromelanin precurso…
DM_mqn10[c]			The higher menaquinones (6-11), were recovered in human samples of liver, heart, and prancreas, but not in any of the other tissues, such as the brain (PMID: 8785182). There is a tissue-specific accumulation of vitamin K throughout the body.
DM_mqn11[c]			The higher menaquinones (6-11), were recovered in human samples of liver, heart, and prancreas, but not in any of the other tissues, such as the brain (PMID: 8785182). There is a tissue-specific accumulation of vitamin K throughout the body.
DM_mqn7[c]			The higher menaquinones (6-11), were recovered in human samples of liver, heart, and prancreas, but not in any of the other tissues, such as the brain (PMID: 8785182). There is a tissue-specific accumulation of vitamin K throughout the body.
DM_mqn8[c]			The higher menaquinones (6-11), were recovered in human samples of liver, heart, and prancreas, but not in any of the other tissues, such as the brain (PMID: 8785182). There is a tissue-specific accumulation of vitamin K throughout the body.
DM_mqn9[c]			The higher menaquinones (6-11), were recovered in human samples of liver, heart, and prancreas, but not in any of the other tissues, such as the brain (PMID: 8785182). There is a tissue-specific accumulation of vitamin K throughout the body.
DM_myelin_hs[c]			Dopaminergic neurons have massive unmyelinated axonal arbours (PMID: 23515615). Astrocytes can support neuronal remyelination (PMID: 23131748).
DM_ncam			Niacinamide (nicotinamide) or vitamin B3 is the precursor of the coenzyme NAD and because most animals are unable to sufficiently synthesise or store it, it must be taken in through the diet, while excess is secreted renally http://www.hmdb.ca/metabolites/HMDB01406).
DM_nrpphr[c]			Noradrenergic neurons in the cerebral cortex are able to co-release norepinephrine and dopamine (PMID: 11673793). Some of the left over extracellular serotonin can be taken up by and sequestered in astrocytes (PMID: 12031859). However, this accumulation in primary cultures of astrocytes is weak, being a diffusion-uptake for dopamine, norepinephrine, and serotonin. (PMID: 2861578).
sink_octdececoa[c]			N/A or replaced by Octadecenoyl Coenzyme A (N-C18:1 Coenzyme A)
sink_c81coa[c]			(2E)-Octenoyl-CoA is the main metabolite produced in medium-chain acyl-CoA dehydrogenase (EC 1.3.99.3, MCAD) deficiency and belongs to the class of chemical entities known as medium-chain 2-enoyl coa (http://www.hmdb.ca/metabolites/HMDB03949). The human brain is capable of utilising fatty acids as substrates for oxidative energy metabolism (PMID: 2899130). The activity of octanoyl-CoA dehydrogena…
DM_pe_hs[c]			Phosphatidylcholine, phosphatidylethanolamine, cholesterol, and sphingomyelin were identified in exosomes derived from astrocytes (PMID: 25498500). In neurons, about 70% of phosphatidylethanolamine has an ether linkage and tends to exist in diacyl, alkylacyl and alkenylacyl forms (http://lipidlibrary.aocs.org/Primer/content.cfm?ItemNumber=39352).
DM_phsph1p[c]			Phytosphingosine-1-P is an intermediate in sphingolipid metabolism pathway and it is the enzymatic oxidation product of 4-hydroxysphinganine. Sphingolipids are essential components of the plasma membrane in all eukaryotic cells (http://www.hmdb.ca/metabolites/HMDB12280). No information was available on the accumulation of phytosphingosine-1-phosphate.
sink_pydx[c]			Pyridoxal is the 4-carboxyaldehyde form of vitamin B6 and it is converted to pyridoxal phosphate, which is a coenzyme required for the synthesis of amino acids, neurotransmitters (serotonin, norepinephrine), sphingolipids, and aminolevulinic acid http://www.hmdb.ca/metabolites/HMDB01545).
sink_pydam[c]			In the brain, only pyridoxal and pyridoxamine phosphate accumulate, while the concentration of their precursors (e.g. pyridoxal) are negligible (Selected Topics from Neurochemistry, Elsevier, 2013). Despite being efficiently taken up into the brain, pyridoxal, pyridoxine, and pyridoxamine are only retained in their phosphorylated forms.
sink_pydxn[c]			In the brain, only pyridoxal and pyridoxamine phosphate accumulate, while the concentration of their precursors (e.g. pyridoxal) are negligible (Selected Topics from Neurochemistry, Elsevier, 2013). Despite being efficiently taken up into the brain, pyridoxal, pyridoxine, and pyridoxamine are only retained in their phosphorylated forms.
sink_retinol[c]			Although vitamin A (retinol) is acquired from the diet, unlike most vitamins, it can also be stored within the body in relatively high levels and in cases of increased demands, vitamin A can be mobilised from these stores. The storage form of retinol is retinyl ester, which is composed of a fatty acyl group esterified to the hydroxyl terminal of retinol (e.g. palmitic acid, oleic acid, stearic ac…
DM_srtn[c]			Some of the left over extracellular serotonin can be taken up by and sequestered in astrocytes (PMID: 12031859). Astrocytes are probably not a major population for removing extracellular serotonin, when present in excess. The accumulation in primary cultures of astrocytes is weak, being a diffusion-uptake for dopamine, norepinephrine, and serotonin. (PMID: 2861578). Serotonin ectopically localise…
DM_sTn_antigen_g_			In cancer cells, an aberrant glycosylation pathway can be activated, leading to the expression of the expression of the onco-foetal sialyl-Tn (sTn) antigen (PMID: 26927062). In control tissues, the Tn antigen is only expressed in the embryonic brain, with the adult tissue being shielded (reviewed in PMID:26270678).
DM_sphs1p[n]			Sphingosine 1-phosphate (S1P) is a phosphorylated sphingolipid metabolite with potent bioactive actions in sphingolipid metabolism, calcium signaling pathway and neuroactive ligand-receptor interaction (PMID: 16219683). Sphingolipids are abundant in neurons and the neuronal S1P accumulation is toxic, as it may lead to ER-stress and increased intracellular calcium (PMID: 27883090). The accumulatio…
sink_HC02220[c]			Found in blood and feces, chenodeoxycholic acid 3-sulfate is produced by enzymes in the microbial flora of the colon. The major phase II metabolism of bile acids is sulfation (PMID: 16949895).
sink_HC02197[c]			Sulfoglycolithocholate is an acyl glycine and a bile acid-glycine conjugate. Enzymes in the microbial flora of the colonic environment produce it and in hepatocytes, primary and secondary bile acids undergo amino acid conjugation, which is why almost all bile acids in the bile duct are found in a glycine conjugated form (PMID:16949895).
sink_HC02198[c]			Taurolithocholic acid 3-sulfate is a sulfated bile acid and under normal circumstances, bile acid sulfation is a minor pathway (http://www.hmdb.ca/metabolites/HMDB02580).
DM_T_antigen_g_			T antigen is an antigen present on human erythrocytes, after coming in contact with certain bacteria (http://medical-dictionary.thefreedictionary.com/T+antigen).
DM_ts3[c]			Tachysterol 3 is a normal human secosterooid metabolite from the class of vitamin D3 photoisomer derivatives, synthesized from 7-Dehydrocholesterol in the epidermis, following ultraviolet irradiation (http://www.hmdb.ca/metabolites/HMDB06560).
sink_tdchola[c]			Taurochenodesoxycholic acid is a bile acid formed in the liver by conjugation of chenodeoxycholate with taurine, usually as the sodium salt (http://www.hmdb.ca/metabolites/HMDB00951). It facilitates the absorption and transport of lipids and sterols in the intestine and liver (The natural steroid world, R. Morfin, 2010).
sink_tchola[c]			A specific active efflux mechanism for taurocholic acid exists in the brain, allowing the efflux from the brain to the blood, across the blood brain barrier (PMID: 9694947).
sink_tdechola[c]			Taurodeoxycholic acid is a bile salt formed in the liver by conjugation of deoxycholate with taurine, usually as the sodium salt (http://www.hmdb.ca/metabolites/HMDB00896). It is localised extracellularly and can be found in bile, intestine, blood, and feces.
sink_HC02192[c]			Lithocholyltaurine is a bile salt formed in the liver from lithocholic acid conjugation with taurine, usually as the sodium salt (http://www.hmdb.ca/metabolites/HMDB00722). It is localised extracellularly in bile, gallbladder, and intestine.
sink_HC02195[c]			Tauroursodeoxycholate (TUDCA) is a taurine-conjugated hydrophilic bile acid. Intravenously administered TUDCA resulted in a significant increase in rat brain ursodeoxycholate from almost undetectable levels to 0.15 ± 0.11 nmol/g (PMID: 11919517).
sink_tmndnc[c]			An intracerebroventricular study showed that timnodonic acid or eicosapentaenoic acid (EPA, 20:5n-3) has low concentration in brain phospholipids, which may be the result of extensive metabolism of EPA by beta-oxidation and by de-esterification from phospholipids (PMID: 21091476 ).
DM_4hrpo			4-Hydroxyproline is a major component of the protein collagen and is a post-translationnally modified amino acid. It is located in the ER and mitochondria of several tissues (http://www.hmdb.ca/metabolites/HMDB00725). 4-hydoxyproline concentration in the rabbit whole brain was determined to be 120 pmol/g (PMID: 3661981). 4-HYP and 3-HYP are mainly found in connective tissue (dura mater, pia mater…
sink_tag_hs[c]			Wild type human α-synuclein, but not the A53T mutant, protected lipid droplets from turnover in primary hippocampal neurons from transgenic mice, treated with high concentrations of lipids. These lipid droplets are composed of a phospholipid monolayer that surrounds stored triglycerides. Wild type synuclein slows but does not stop the rate of lipolysis and eventually all cells metabolise their st…
DM_tym[c]			Tyramine is a monoamine compound derived from the amino acid tyrosine and it can be stored in tyraminergic neurons (http://www.hmdb.ca/metabolites/HMDB00306). In the body, excess tyramine, a trace amine with a half-life of 30s, is broken down by monoamine oxidase to avoid excessive release of noradrenaline, adrenaline, and dopamine. Tyramine beta-hydroxylase converts tyramine into octapamine in t…
sink_HC02194[c]			Tauroursodeoxycholate (TUDCA) is a taurine-conjugated hydrophilic bile acid. Intravenously administered TUDCA resulted in a significant increase in rat brain ursodeoxycholate from almost undetectable levels to 0.15 ± 0.11 nmol/g (PMID: 11919517).
DM_PROTEIN			Protein maintenance requirement is represented by setting a lower bound on the corresponding amino acid degradation reactions.
DM_12dhchol[c]			Bile acid could not be detected in CSF and brain biopsies of patients dying without evidence of liver disease and are normally stored in the gallbladder (PMID: 604189). Bile acids that are conjugated with amino acids, sulfuric acid, and glucuronic acid were not detected in the cytoplasmic fraction of rat brain (PMID: 14617741).
DM_3dhcdchol[c]			Bile acid could not be detected in CSF and brain biopsies of patients dying without evidence of liver disease and are normally stored in the gallbladder (PMID: 604189). Bile acids that are conjugated with amino acids, sulfuric acid, and glucuronic acid were not detected in the cytoplasmic fraction of rat brain (PMID: 14617741).
DM_3dhchol[c]			Bile acid could not be detected in CSF and brain biopsies of patients dying without evidence of liver disease and are normally stored in the gallbladder (PMID: 604189). Bile acids that are conjugated with amino acids, sulfuric acid, and glucuronic acid were not detected in the cytoplasmic fraction of rat brain (PMID: 14617741).
DM_3dhdchol[c]			Bile acid could not be detected in CSF and brain biopsies of patients dying without evidence of liver disease and are normally stored in the gallbladder (PMID: 604189). Bile acids that are conjugated with amino acids, sulfuric acid, and glucuronic acid were not detected in the cytoplasmic fraction of rat brain (PMID: 14617741).
DM_3dhlchol[c]			Bile acid could not be detected in CSF and brain biopsies of patients dying without evidence of liver disease and are normally stored in the gallbladder (PMID: 604189). Bile acids that are conjugated with amino acids, sulfuric acid, and glucuronic acid were not detected in the cytoplasmic fraction of rat brain (PMID: 14617741).
DM_7dhcdchol[c]			Bile acid could not be detected in CSF and brain biopsies of patients dying without evidence of liver disease and are normally stored in the gallbladder (PMID: 604189). Bile acids that are conjugated with amino acids, sulfuric acid, and glucuronic acid were not detected in the cytoplasmic fraction of rat brain (PMID: 14617741).
DM_7dhchol[c]			Bile acid could not be detected in CSF and brain biopsies of patients dying without evidence of liver disease and are normally stored in the gallbladder (PMID: 604189). Bile acids that are conjugated with amino acids, sulfuric acid, and glucuronic acid were not detected in the cytoplasmic fraction of rat brain (PMID: 14617741).
DM_adchac[c]			Bile acid could not be detected in CSF and brain biopsies of patients dying without evidence of liver disease and are normally stored in the gallbladder (PMID: 604189). Bile acids that are conjugated with amino acids, sulfuric acid, and glucuronic acid were not detected in the cytoplasmic fraction of rat brain (PMID: 14617741).
DM_alchac[c]			Bile acid could not be detected in CSF and brain biopsies of patients dying without evidence of liver disease and are normally stored in the gallbladder (PMID: 604189). Bile acids that are conjugated with amino acids, sulfuric acid, and glucuronic acid were not detected in the cytoplasmic fraction of rat brain (PMID: 14617741).
DM_ca24g[c]			Bile acid could not be detected in CSF and brain biopsies of patients dying without evidence of liver disease and are normally stored in the gallbladder (PMID: 604189). Bile acids that are conjugated with amino acids, sulfuric acid, and glucuronic acid were not detected in the cytoplasmic fraction of rat brain (PMID: 14617741).
DM_ca3s[c]			Bile acid could not be detected in CSF and brain biopsies of patients dying without evidence of liver disease and are normally stored in the gallbladder (PMID: 604189). Bile acids that are conjugated with amino acids, sulfuric acid, and glucuronic acid were not detected in the cytoplasmic fraction of rat brain (PMID: 14617741).
DM_cdca24g[c]			Bile acid could not be detected in CSF and brain biopsies of patients dying without evidence of liver disease and are normally stored in the gallbladder (PMID: 604189). Bile acids that are conjugated with amino acids, sulfuric acid, and glucuronic acid were not detected in the cytoplasmic fraction of rat brain (PMID: 14617741).
DM_cdca3g[c]			Bile acid could not be detected in CSF and brain biopsies of patients dying without evidence of liver disease and are normally stored in the gallbladder (PMID: 604189). Bile acids that are conjugated with amino acids, sulfuric acid, and glucuronic acid were not detected in the cytoplasmic fraction of rat brain (PMID: 14617741).
DM_coprost[c]			Bile acid could not be detected in CSF and brain biopsies of patients dying without evidence of liver disease and are normally stored in the gallbladder (PMID: 604189). Bile acids that are conjugated with amino acids, sulfuric acid, and glucuronic acid were not detected in the cytoplasmic fraction of rat brain (PMID: 14617741).
DM_dca24g[c]			Bile acid could not be detected in CSF and brain biopsies of patients dying without evidence of liver disease and are normally stored in the gallbladder (PMID: 604189). Bile acids that are conjugated with amino acids, sulfuric acid, and glucuronic acid were not detected in the cytoplasmic fraction of rat brain (PMID: 14617741).
DM_dca3g[c]			Bile acid could not be detected in CSF and brain biopsies of patients dying without evidence of liver disease and are normally stored in the gallbladder (PMID: 604189). Bile acids that are conjugated with amino acids, sulfuric acid, and glucuronic acid were not detected in the cytoplasmic fraction of rat brain (PMID: 14617741).
DM_dca3s[c]			Bile acid could not be detected in CSF and brain biopsies of patients dying without evidence of liver disease and are normally stored in the gallbladder (PMID: 604189). Bile acids that are conjugated with amino acids, sulfuric acid, and glucuronic acid were not detected in the cytoplasmic fraction of rat brain (PMID: 14617741).
DM_gca3s[c]			Bile acid could not be detected in CSF and brain biopsies of patients dying without evidence of liver disease and are normally stored in the gallbladder (PMID: 604189). Bile acids that are conjugated with amino acids, sulfuric acid, and glucuronic acid were not detected in the cytoplasmic fraction of rat brain (PMID: 14617741).
DM_gcdca3s[c]			Bile acid could not be detected in CSF and brain biopsies of patients dying without evidence of liver disease and are normally stored in the gallbladder (PMID: 604189). Bile acids that are conjugated with amino acids, sulfuric acid, and glucuronic acid were not detected in the cytoplasmic fraction of rat brain (PMID: 14617741).
DM_gdca3s[c]			Bile acid could not be detected in CSF and brain biopsies of patients dying without evidence of liver disease and are normally stored in the gallbladder (PMID: 604189). Bile acids that are conjugated with amino acids, sulfuric acid, and glucuronic acid were not detected in the cytoplasmic fraction of rat brain (PMID: 14617741).
DM_gudca3s[c]			Bile acid could not be detected in CSF and brain biopsies of patients dying without evidence of liver disease and are normally stored in the gallbladder (PMID: 604189). Bile acids that are conjugated with amino acids, sulfuric acid, and glucuronic acid were not detected in the cytoplasmic fraction of rat brain (PMID: 14617741).
DM_hca24g[c]			Bile acid could not be detected in CSF and brain biopsies of patients dying without evidence of liver disease and are normally stored in the gallbladder (PMID: 604189). Bile acids that are conjugated with amino acids, sulfuric acid, and glucuronic acid were not detected in the cytoplasmic fraction of rat brain (PMID: 14617741).
DM_hca6g[c]			Bile acid could not be detected in CSF and brain biopsies of patients dying without evidence of liver disease and are normally stored in the gallbladder (PMID: 604189). Bile acids that are conjugated with amino acids, sulfuric acid, and glucuronic acid were not detected in the cytoplasmic fraction of rat brain (PMID: 14617741).
DM_hdca24g[c]			Bile acid could not be detected in CSF and brain biopsies of patients dying without evidence of liver disease and are normally stored in the gallbladder (PMID: 604189). Bile acids that are conjugated with amino acids, sulfuric acid, and glucuronic acid were not detected in the cytoplasmic fraction of rat brain (PMID: 14617741).
DM_hdca6g[c]			Bile acid could not be detected in CSF and brain biopsies of patients dying without evidence of liver disease and are normally stored in the gallbladder (PMID: 604189). Bile acids that are conjugated with amino acids, sulfuric acid, and glucuronic acid were not detected in the cytoplasmic fraction of rat brain (PMID: 14617741).
DM_hyochol[c]			Bile acid could not be detected in CSF and brain biopsies of patients dying without evidence of liver disease and are normally stored in the gallbladder (PMID: 604189). Bile acids that are conjugated with amino acids, sulfuric acid, and glucuronic acid were not detected in the cytoplasmic fraction of rat brain (PMID: 14617741).
DM_icdchol[c]			Bile acid could not be detected in CSF and brain biopsies of patients dying without evidence of liver disease and are normally stored in the gallbladder (PMID: 604189). Bile acids that are conjugated with amino acids, sulfuric acid, and glucuronic acid were not detected in the cytoplasmic fraction of rat brain (PMID: 14617741).
DM_isochol[c]			Bile acid could not be detected in CSF and brain biopsies of patients dying without evidence of liver disease and are normally stored in the gallbladder (PMID: 604189). Bile acids that are conjugated with amino acids, sulfuric acid, and glucuronic acid were not detected in the cytoplasmic fraction of rat brain (PMID: 14617741).
DM_lca24g[c]			Bile acid could not be detected in CSF and brain biopsies of patients dying without evidence of liver disease and are normally stored in the gallbladder (PMID: 604189). Bile acids that are conjugated with amino acids, sulfuric acid, and glucuronic acid were not detected in the cytoplasmic fraction of rat brain (PMID: 14617741).
DM_lca3g[c]			Bile acid could not be detected in CSF and brain biopsies of patients dying without evidence of liver disease and are normally stored in the gallbladder (PMID: 604189). Bile acids that are conjugated with amino acids, sulfuric acid, and glucuronic acid were not detected in the cytoplasmic fraction of rat brain (PMID: 14617741).
DM_lca3s[c]			Bile acid could not be detected in CSF and brain biopsies of patients dying without evidence of liver disease and are normally stored in the gallbladder (PMID: 604189). Bile acids that are conjugated with amino acids, sulfuric acid, and glucuronic acid were not detected in the cytoplasmic fraction of rat brain (PMID: 14617741).
DM_tca3s[c]			Bile acid could not be detected in CSF and brain biopsies of patients dying without evidence of liver disease and are normally stored in the gallbladder (PMID: 604189). Bile acids that are conjugated with amino acids, sulfuric acid, and glucuronic acid were not detected in the cytoplasmic fraction of rat brain (PMID: 14617741).
DM_tcdca3s[c]			Bile acid could not be detected in CSF and brain biopsies of patients dying without evidence of liver disease and are normally stored in the gallbladder (PMID: 604189). Bile acids that are conjugated with amino acids, sulfuric acid, and glucuronic acid were not detected in the cytoplasmic fraction of rat brain (PMID: 14617741).
DM_tdca3s[c]			Bile acid could not be detected in CSF and brain biopsies of patients dying without evidence of liver disease and are normally stored in the gallbladder (PMID: 604189). Bile acids that are conjugated with amino acids, sulfuric acid, and glucuronic acid were not detected in the cytoplasmic fraction of rat brain (PMID: 14617741).
DM_thyochol[c]			Bile acid could not be detected in CSF and brain biopsies of patients dying without evidence of liver disease and are normally stored in the gallbladder (PMID: 604189). Bile acids that are conjugated with amino acids, sulfuric acid, and glucuronic acid were not detected in the cytoplasmic fraction of rat brain (PMID: 14617741).
DM_tudca3s[c]			Bile acid could not be detected in CSF and brain biopsies of patients dying without evidence of liver disease and are normally stored in the gallbladder (PMID: 604189). Bile acids that are conjugated with amino acids, sulfuric acid, and glucuronic acid were not detected in the cytoplasmic fraction of rat brain (PMID: 14617741).
DM_uchol[c]			Bile acid could not be detected in CSF and brain biopsies of patients dying without evidence of liver disease and are normally stored in the gallbladder (PMID: 604189). Bile acids that are conjugated with amino acids, sulfuric acid, and glucuronic acid were not detected in the cytoplasmic fraction of rat brain (PMID: 14617741).
DM_udca3s[c]			Bile acid could not be detected in CSF and brain biopsies of patients dying without evidence of liver disease and are normally stored in the gallbladder (PMID: 604189). Bile acids that are conjugated with amino acids, sulfuric acid, and glucuronic acid were not detected in the cytoplasmic fraction of rat brain (PMID: 14617741).
sink_zn2[c]			Cultured astrocytes synergistically accumulate iron and zinc (PMID: 20549524). Cytosolic labile zinc accumulates in neurons, following cerebral ischemia, but not in the sham group (PMID: 24643405).
sink_asp_L[c]			Autoradiographic examination showed prominent accumulation of [3H]L-glutamate and [3H]L-aspartate in primary cultures of astrocytes, while the [3H]GABA accumulation was less intense (PMID: 2861578).
sink_glu_L[c]			Glutamate is accumulated into astrocytes, then converted to the non-excitatory amino acid glutamine by glutamine synthetase (PMID: 11788594).
DM_yvite_c_			PMID:7766695. Accumulated normal conditions (more when is given). Levels in plasma decreased with age (promotes neurodegenerative diseases)
sink_xol7ah3[c]			accumulation can happen under disease condition (cerebrotendinous xanthomatosis) (PMID : 762246) ; associated with 7 reactions in recon : 3 transport, 1 sink, 2 synthesis, 1 reversible ; as there is a synthesis pathway I wouldn’t consider the sink
sink_9_cis_retfa[c]			Retinoic acid (RA) is a biologically active derivative of vitamin A. Two isomers of RA, 9-cis-RA (9cRA) and all-trans-RA (atRA) have been identified. atRA is normally present at high levels in the developing spinal cord and at low levels in the forebrain of mouse embryos (Horton and Maden, 1995). 9cRA is present in xenopus embryos (Kraft et al., 1994), but not in mouse embryos (Horton and Maden, …
sink_11_cis_retfa[c]			11-cis-Retinal is coupled to opsins in both rod and cone photoreceptor cells and is photoisomerized to all-trans-retinal by light. (PMC1409735); couldn't find any evidence for it's accumulation/storage in brain; synthesis and degradation reactions in recon 3d
DM_oretn_n_			2 reactions : transport and demand ; no evidence for it’s presence/accumulation in brain
DM_kdn_c_			3 reactions associated with it in recon : 1 transport, 1 synthesis, 1 demand ; either we keep the demand or the metabolite is excluded ; no evidence for it’s presence/accumulation in brain
DM_4abut[c]			4-Acetamidobutanoic acid is GABA, it accumulates in vesicles but gabavessec should be enough for that
DM_hretn_n_			4-Hydroxyretinoic acid is an NADPH-dependent hydroxylation metabolite of retinoic acid in the microsomes. PMID: 26374207 ; production of this compound, they don’t mention accumulation.
sink_thf[c]			5,6,7,8-Tetrahydrofolic acid was the major folate derivative in the liver, kidney, spleen and brain (PMID : 11234913) ; in brain but no evidence for it’s accumulation
sink_xol7aone[c]			7α-Hydroxy-4-cholesten-3-one is an intermediate in the biochemical synthesis of bile acids from cholesterol. Its precursor, 7α-hydroxycholesterol, is produced from cholesterol by hepatic cholesterol 7α-hydroxylase (CYP7A1) (wikipedia) ; liver
DM_adrnl[c]			accumulates in vesicles, the reaction ADRNLPVESSEC represents adrenaline release by vesicles, should be enough
DM_datp_m_			associated to inmunodeficiency (PMID: 272665)
DM_adprbp[c]			associated with 3 reactions in recon 3d: 1 synthesis reaction, 1 transport and 1 demand; Adenosine diphosphate ribose is an ester molecule formed into chains by the enzyme poly ADP ribose polymerase. It binds to and activates the TRPM2 ion channel.[1] - signalling??; we either keep the demand or exclude metabolite
DM_n5m2masn_g_			associated with 3 reactions, transport, consumption and demand; no evidence for it’s presence/accumulation in the brain
DM_mem2emgacpail_prot_hs_r_			associated with 3 reactions, transport, production and demand; couldn't find any information about its presence in brain
sink_xoldiolone[c]			couldn't find any information about this metabolite and it's presence/accumulation in brain; synthesis reaction in peroxissome, transport reaction
DM_4abut[n]			degrade to succinate, no accumulation
DM_fol			Folic acid is crucial for proper brain function and plays an important role in mental and emotional health. All the B vitamins are water-soluble, meaning the body does not store them; no evidence for it’s accumulation/storage in brain ; associated wtih 12 reactions, 9 transport, 1 demand and two consuming
sink_4abut[l]			GABA is synthesised from glutamagte, why sink ?
sink_7klitchol[c]			liver related
DM_cbl2[m]			necessary for methilnin synthesis. Not accumulative, but essential
DM_mi14p[c]			not found **
DM_sph1p[n]			not found **
DM_5hpet[r]			Our results showed that the levels of arachidonic acid (AA), docosahexaenoic acid (DHA), 5- and 12- eicosatetraenoic acid (HETE) were significantly increased in the CSF of Traumatic Brain Injuries patients. (PMID : 21427623) ; associated with 2 reactions in recon : 1 transport, 1 demand ; either we keep the demand or the metabolite 5HPET[r] is excluded
sink_34dhpac[c]			PMID: 10854571 3,4-Dihydroxyphenylacetaldehyde (DOPAL) is a toxic metabolite formed by the oxidative deamination of dopamine.PMID: 26381411 ; synthesis and degradation pathways known ; accumulated in disease conditions (PD) (PMIDS : 10854571 ; 26574516 ; 25601988)
DM_13_cis_oretn_n_			PMID:1653151. Detected, no accumulation.
sink_avite1[c]			PMID:8857515. It is present in the brain. Accumulation when it is given externally. Its presence leads to lower accumulation of amiloid-beta PMID: 19679659
sink_btn[c]			Presence essential for brain (don’t specified accumulation) PMID: 19727438 Essential. But not accumulated. Biotin homeostasis is crucial for maintaining normal body functions, in particular, in the heart muscle and brain. This could be attributed to an increased vulnerability of the brain to biotin deficiency.
DM_btn[m]			Presence essential for brain (don’t specified accumulation) PMID: 19727438 Essential. But not accumulated. Biotin homeostasis is crucial for maintaining normal body functions, in particular, in the heart muscle and brain. This could be attributed to an increased vulnerability of the brain to biotin deficiency.
DM_btn[n]			Presence essential for brain (don’t specified accumulation) PMID: 19727438 Essential. But not accumulated. Biotin homeostasis is crucial for maintaining normal body functions, in particular, in the heart muscle and brain. This could be attributed to an increased vulnerability of the brain to biotin deficiency.
DM_anth			present in the brain (http://onlinelibrary.wiley.com/doi/10.1111/j.1471-4159.1990.tb04553.x/full), no evidence for it's accumulation; associated with 4 reactions: 1 demand, 1 trasnport, 1 synthesis and 1 reversible
DM_retn[n]			Retinoic Acid exists in several stereoisomeric forms including predominantly all-trans retinoic acid (ATRA). ATRA is a lipophilic molecule, thus it can diffuse easily through the cellular membrane. Current understanding of RA as signaling molecules suggests that ATRA is the main biologically-active form. In human neuroblastoma cells, ATRA induce expression of manganese superoxide dismutase (MnSOD…
DM_1a25dhvitd3[n]			storage in adipose tissue, no evidence for it's accumulation in brain
sink_c226coa[c]			synthesis and degradation reactions in recon 3D; couldn't find any information about its accumulation in brain
sink_lnlncacoa[c]			synthesis and degradation reactions in recon 3D; couldn't find any information about its presence in brain
DM_dopa[c]			why demand of dopamine ? Accumulation of dopamine in vesicles ! DOPAVESSEC should be enough
DM_avite2_c_			α-Tocotrienol possesses unique neuroprotective properties not shared by other natural vitamin E family members, acts as an antioxidante. Tocotrienols are vitamin E derivatives, produced by plants. (PMCID: PMC3065441) ; associated with 2 reactions: transport and demand; no evidence for it's accumulation in brain; we either keep the demand or exclude metabolite
DM_1a2425thvitd2[m]			(PMID:15589699) present in brain. Not information about accumulation.
sink_25hvitd2[c]			1,25(OH)2D has beendetected in the cerebrospinal fluid, and this hormone has been shown to cross the blood-brain barrier (Balabanova et al., 1984; Gascon-Barre and Huet, 1983; Pardridge, Sakiyama, and Coty, 1985), although its uptake is limited (Gascon-Barre and Huet, 1983; Pardridge, Sakiyama, and Coty, 1985). Usually in low levels (Human studies strongly support a correlation between low levels…
sink_band[c]			associated with 2 reactions: sink and degradation; ??
DM_bandmt[c]			associated with 2 reactions: synthesis and demand; ??
DM_13_cis_retn_n_			Because 13-cis-retinoic acid is rapidly metabolized by the body and is not stored in the liver or other organs, it does not accumulate over time (Blaner & Olson, 1994).
DM_ach[c]			can act as a neurotransmitter, released by ACHVESSEC; it can accumulate in brain (PMID: 14954125), but not in normal conditions
sink_doco13ecoa[c]			CoA metabolism associated to neurodegeneration. No info specific for this metabolite. PMID: 25110004
DM_mi1345p[c]			Li+ increases accumulation of inositol 1,4,5-trisphosphate and inositol 1,3,4,5-tetrakisphosphate in cholinergically stimulated brain cortex slices in guinea pig, mouse and rat. The increases require inositol supplementation in mouse and rat but not in guinea pig. (PMID: 1546953) ; The dephosphorylation pathway of D-myo-inositol 1,3,4,5-tetrakisphosphate in rat brain. (PMID : 2827634) ; D-myo-ino…
DM_mi145p[c]			Li+ increases accumulation of inositol 1,4,5-trisphosphate and inositol 1,3,4,5-tetrakisphosphate in cholinergically stimulated brain cortex slices in guinea pig, mouse and rat. The increases require inositol supplementation in mouse and rat but not in guinea pig. (PMID: 1546953) ; D-myo-inositol 1,4,5-trisphosphate-binding proteins in rat brain membranes. (PMID : 7961614) ; associated with 5 rea…
DM_mi134p[c]			myo-Inositol 1,3,4-Trisphosphate Phosphorylation in Liver (PMID: 2584198); no evidence for it’s presence/accumulation in brain
DM_hhxdcal[c]			no accumulation. PMID: 25345524
sink_dhcholestanate[c]			no. is an intermediate in bile acid synthesis
DM_dctp_m_			not association found.accumulation when 8-oxo-dGTP in brain associated to neurodegenerative diseases such as Parkinson (book:Mitochondrial Pathogenesis: From Genes and Apoptosis to Aging and Disease). Accumulation in carcinomas (PMID: 24085278)
DM_akg[c]			PMID:21049004. is degraded. Decreased activity of the mitochondrial 2-oxoglutarate dehydrogenase complex (OGDHC) in brain accompanies neurodegenerative diseases
DM_ethamp_r_			present in brain (book Brain Lipids in Synaptic Function and Neurological Disease, page 66; PMC3535405) ; couldn't find any evidence for it's accumulation/storage in brain
sink_coa[c]			present in brain, no evidence for it's accumulation
DM_galam[c]			present in brain, no evidence for it's accumulation
sink_thcholstoic[c]			Primary bile acid biosynthesis
DOPAVESSEC			nonSYN do not release dopa
ME2			Cytosolic malic enzyme (ME1) is enriched in astrocytes and cytosolic malic enzyme is almost exclusively a glial enzyme, but its gene was expressed in primary cultures of neurons (George J. Siegel, R. W. A., Scott T. Brady, Donald L. Price (2006) Basic neurochemistry: molecular. cellular and medical aspects. 7th edition.Elsevier publication.; PMID: 9603228) There are 2 types of NADP(+)-dependent m…

## Sheet: essentialAA
rxns
EX_his_L[e]
EX_ile_L[e]
EX_leu_L[e]
EX_lys_L[e]
EX_met_L[e]
EX_phe_L[e]
EX_thr_L[e]
EX_trp_L[e]
EX_val_L[e]

## Sheet: coupledRxns
couplingConstraintID	coupledRxnsList	c	d	csence
Phosphatidylcholine	PCHOLP_hs, PLA2_2, SMS	1, 1, 1	2.025	G
Adenosine Monophosphate	AMPDA, NTD7	1, 1	0.2265	G
Glutamate	ASPTA, ILETA, LEUTA, VALTA, ALATA_L, GLUCYS, GLUDxm, GLUDym	-1, -1, -1, -1, -1, 1, 1, 1	1.2225	G
Aspartate	ARGSS, ASPTA	1, 1	1.1925	G
Serine	GHMT2r, r0060	1, 1	0.8625	G
Arginine	GLYAMDTRc, ARGN, r0145	1, 1, 1	0.7245	G
Tyrosine	HMR_6728, HMR_6874, TYR3MO2, TYRTA	1, 1, 1, 1	0.55875	G
Histidine	HISDC, HISD	1, 1	1.095	G
Leucine + Isoleucine	LEUTA, ILETA	1, 1	1.305	G
Valine + Methionine	VALTA, METAT	1, 1	0.705	G
Glycine	GTHS, GHMT2r	1, -1	0.7725	G

## Sheet: rxns2add
rxns	rxnNames	rxnFormulas	subSystem	lowerBound	upperBound	objectiveCoef	geneRule	notes
acleua	N-Acetyl-leucine acylase	acleu_L[c] + h2o[c] -> ac[c] + leu_L[c]	Valine, leucine, and isoleucine metabolism				95.1	https://journals.plos.org/plosone/article?id=10.1371/journal.pone.0229585 https://www.ncbi.nlm.nih.gov/gene/?term=95#gene-expression
acthra	Acetyl-Threonine acylase	acthr_L[c] + h2o[c] -> ac[c] + thr_L[c]	Glycine, serine, alanine, and threonine metabolism				95.1	https://www.ncbi.nlm.nih.gov/gene/?term=95#gene-expression
acileua	N-Acetyl-isoleucine acylase	acile_L[c] + h2o[c] -> ac[c] + ile_L[c]	Valine, leucine, and isoleucine metabolism				95.1	https://www.ncbi.nlm.nih.gov/gene/?term=95#gene-expression
acglua	N-Acetyl-glutamate acylase	acglu[c] + h2o[c] -> ac[c] + glu_L[c]	Glutamate metabolism				95.1	https://www.ncbi.nlm.nih.gov/gene/?term=95#gene-expression
CE1554tm	N-Acetyl-Alanine transport	CE1554[c] <=> CE1554[m]	Alanine metabolism
RE2031M	Amino-Acid N-Acetyltransferase	accoa[m] + ala_L[m] <=> CE1554[m] + coa[m] + h[m]	Alanine and aspartate metabolism
RE2642C	N-Acyl-Aliphatic-L-Amino Acid Amidohydrolase	CE1554[c] + h2o[c] <=> ac[c] + ala_L[c]	Alanine and aspartate metabolism
CE1554t	Transport of Acetyl-Alanine	CE1554[c] <=> CE1554[e]	Transport, extracellular
CYSTS_H2S	Cystathionine Beta-Synthase (sulfide-forming)	cys_L[c] + hcys_L[c] <=> cyst_L[c] + HC00250[c]	Methionine and cysteine metabolism
DHBOX	3,4-dihydroxybenzaldehyde oxidase	quinonemethide[c] + h2o2[c] -> 3,4-dihydroxybenzaldehyde[c] + methanimine[c]	Miscellaneous
NORCON	Norsalsolinol consendation	3,4-dihydroxybenzaldehyde[c] + fald[c] + dopa[c] -> CE2172[c]	Miscellaneous
Q-METHRED	Quinonemethide reductase	CE5276[c] + fe2[c] -> quinonemethide[c]	Miscellaneous
EX_CE1554[e]	Exchange of Acetyl-Alanine	CE1554[e] <=>	Exchange/demand reaction
DM_ps_hs[c]	Phosphatidylserine demand	ps_hs[c] <=>	Glycerophospholipid metabolism	0	1000
DM_clpn_hs[c]	Demand of cardiolipin	clpn_hs[c] ->	Exchange/demand reaction	0	1000

## Sheet: rxns2constrain
rxns	lb	ub	constraintDescription		other	maunally check	other1	other2
EX_xol24oh[e]	0	8.50393e-05	24(S)-hydroxycholesterol crosses the BBB from the CNS at a rate of up to 6-7 mg/day (reviewed in PMID: 23119149).			human 6-7mg/day = (((((6.5/1000)/402.65)*1000000)/24)/1400)*0.177 = 0.00008504umol/h/gDW; (((((7/1000)/402.65)*1000000)/24)/1400)*0.177 = 0.00009158umol/h/gDW;
EX_xol27oh[e]	-6.54148e-05	0	27-hydroxycholesterol is taken up into the brain at a rate of 5mg/day (reviewed in PMID: 23119149).			human 5 mg/day = (((((5/1000)/402.65)*1000000)/24)/1400)*0.177 = 0.00006541 umol/h/gDW.
NADH2_u10mi	0	10.8855	Enzyme activity in non-synaptic 60-day-old female rat brain mitochondria (PMID: 8575340).			rat brain nonsyn mito: 153 * 60* 0.177*5*0.001 = 8.1243 umol/h/gDW; rat brain nonsyn control mito - (205*60*5*0.177)/1000= 10.8855 umol/h/gDW (male rat, Davey et al. 1988, PMID: 9582300)	8.1243
GLUDxm	0	33.0282	Enzyme activity in non-synaptic rat forebrain mitochondria (PMID: 938457). Irreversible			rat brain nonsyn mito: 622 * 60* 0.177*5*0.001 = 33.0282 umol/h/gDW
GLUDym	0	28.0899	Enzyme activity in non-synaptic rat forebrain mitochondria (PMID: 938457). Irreversible			rat brain nonsyn mito: 529 * 60* 0.177*5*0.001 = 28.0899 umol/h/gDW
BDHm	-0.45666	0.45666	Enzyme activity in non-synaptic rat striatum mitochondria (PMID: 6707635).			rat brain nonsyn mito: 8.6 nmol/min/mg protein = 8.6 * 60* 0.177*5*0.001 = 0.45666 umol/h/gDW
FUMm	-24.5322	24.5322	Enzyme activity in non-synaptic rat striatum mitochondria (PMID: 6707635).			rat brain nonsyn mito: 462 nmol/min/mg protein = 462 * 60* 0.177*5*0.001 = 24.5322 umol/h/gDW
ICDHxm	0	6.903	Enzyme activity in non-synaptic rat striatum mitochondria (PMID: 6707635).			rat brain nonsyn mito: 130 nmol/min/mg protein = 130 * 60* 0.177*5*0.001 = 6.903 umol/h/gDW
ICDHyrm	-1.98594	1.98594	Enzyme activity in non-synaptic rat striatum mitochondria (PMID: 6707635).			rat brain nonsyn mito: 37.4 nmol/min/mg protein = 37.4 * 60* 0.177*5*0.001 = 1.98594 umol/h/gDW
MDHm	-813.492	813.492	Enzyme activity in non-synaptic rat striatum mitochondria (PMID: 6707635).			rat brain nonsyn mito: 15320 nmol/min/mg protein = 15320 * 60* 0.177*5*0.001 = 813.492 umol/h/gDW
PDHm	0	3.67452	Enzyme activity in non-synaptic rat striatum mitochondria (PMID: 6707635).			rat brain nonsyn mito: 69.2 nmol/min/mg protein = 69.2 * 60* 0.177*5*0.001 = 3.67452 umol/h/gDW
CK	-36.108	36.108	Enzyme activity in non-synaptic rat striatum mitochondria (PMID: 6707635). Creatine kinase catalyses the reversible transfer of phosphoryl groups from phosphocreatine to ADP to regenerate ATP (PMID: 7808454).			rat brain nonsyn mito: 680 nmol/min/mg protein = 680 * 60* 0.177*5*0.001 = 36.108 umol/h/gDW
HEX1	0	292.05	Enzyme activity in non-synaptic rat striatum mitochondria (PMID: 6707635). Mitochondrially-bound hexokinase; Minimum and maximum velocities obtained from the experimental literature. For details of references and values, please refer to Supplementary material (Constraints). Glycolytic enzyme activities (Vmax) were measured by fluorometry in adult mouse homogenates (PMID: 14114860).			rat brain nonsyn mito: 332 nmol/min/mg protein = 332 * 60* 0.177*5*0.001 = 17.6292 umol/h/gDW (PMID: 6707635); mouse brain mixed mito: 27.5 umol/min/g = 27.5 * 60 *0.177 umol/h/gDW = 292.05 umol/h/gDW (brain homogenate, PMID: 11404227)
CSm	0.001	111.265	Enzyme activity in non-synaptic rat striatum mitochondria (PMID: 6707635). The upper bound was calculated based on the enzyme activity of the mitochondrial matrix enzyme citrate synthase in the substantia nigra of control and PD patients (PMID: 2154550).			rat brain nonsyn mito: 1198 nmol/min/mg protein = 1198 * 60* 0.177*5*0.001 = 63.6138 umol/h/gDW (PMID: 6707635); human brain mixed mito: 10477 nM/min/gWW = 111.26574 umol/h/gDW (PMID: 2154550, same in control and PD)
CYOOm3i	0	62.0739	Enzyme activity in free 16-week-old rat hippocampal mitochondria (PMID: 2554073).			rat brain nonsyn mito: 32.7 nmol/min/mg protein = 32.7 * 60* 0.177*5*0.001 = 1.73637 umol/h/gDW (PMID: 8575340); free 16-week-old rat hippocampal mitochondria: Cytochrome oxidase 1.108+0.061 = 1.169 umol/min/mg free mito=1.169*60*5*0.177=62.0739 (PMID: 2554073)
CYOOm2i	0	62.0739	Enzyme activity in free 16-week-old rat hippocampal mitochondria (PMID: 2554073).			rat brain nonsyn mito: 32.7 nmol/min/mg protein = 32.7 * 60* 0.177*5*0.001 = 1.73637 umol/h/gDW (PMID: 8575340); free 16-week-old rat hippocampal mitochondria: Cytochrome oxidase 1.108+0.061 = 1.169 umol/min/mg free mito=1.169*60*5*0.177=62.0739 (PMID: 2554073); 17 months synaptomes COmplex IV: 20 nmol/min/mg mito p = (20*60*5*0.177)/1000=1.062 umol/h/gDW (2016, PMID: 26818758)
CYOR_u10mi	0	13.11	Succinate cytochrome c reductase activity (Complex III) was measured in control and idiopathic postmortem human substantia nigra tissues (PMID: 2154550).		17.0839	human SNpc Succinate cytochrome c reductase (Complexes II & III) activity in control: 12.47 nmol /min/ mg protein = 12.47*60*117.9*0.177*0.001=15.6137umol/h/gDW (PMID: 2154550, Substantia nigra protein concentration in control (mg/g wetweight) = 109 +-9.5 (100.1 - 117.9)); rat brain non-synaptic ComplexII&III: 248 nmol/min/mg protein = 248*60*5*0.177*0.001 = 13.1688 umol/h/gDW(PMID: 8575340); Com…
SUCD1m	0	13.11	change ReactionFormula_new = 'q10[m] + succ[m] <=> q10h2[m] + fum[m]'???			human SNpc Succinate cytochrome c reductase (Complexes II & III) activity in control
r0081	0	1000	In energized neuronal mitochondria, AST, ALT, and GLUDH operate irreversibly with a net loss of glutamate (reviewed in PMID: 24883315).			force forward
PSDm_hs	1.8	1000	Localised on the inner mitochondrial membrane, phosphatidylserine decarboxylase (PSD) degrades phosphatidylserine (PS) to phosphatidylethanolamine (PE) (reviewed in PMID: 24992464). In the brain, PS can also be converted to lysophosphatidylserine by a calcium-independent phospholipase, although this is quantitatively a minor pathway.			turnover sheet: 2.382-2.382*0.25=1.79
LYSOXp	1.095	1000	Lysine degradation pathway via PA in the brain, fisrt reaction lysine to 2-keto-6-aminocaproate (https://www.researchgate.net/figure/23786453_fig1_Figure-1-Pathway-of-presumed-brain-lysine-metabolism-CoA-coenzyme-A-Solid-bar-site; https://www.researchgate.net/figure/6727046_fig1_FIGURE-1-Lysine-degradation-pathway-via-saccharopine-in-liver-and-via-PA-in-the-brain) corresponding reaction in Recon …			turnover sheet: 1.462-1.462*0.25=1.0965
PHETHPTOX2	0.57825	1000	main degradation pathway liver ?, hydroxylation of phenylalanine by phenylalanine hydroxylase (PAH) to tyrosine to hydroxyphenylpyruvate to homogentisate to maleylacetoacetate to fumarylacetoacetate to fumarate and acetoacetate. Acetoacetate can go to acetyl coa. Phenylalanine can also be a substrate for tyrosine hydroxylase (TH), which transforms it to tyrosine and then DOPA. The degradation of …			turnover sheet: 0.771-0.771*0.25=0.57825
THRD_L	0.885	1000	main degradation pathway Threonine is both glucogenic and ketogenic. There are a couple of routes for the degradation of threonine. The major route is threonine to alpha ketobutyrate. Threonine is converted into acetyl CoA and glycine. Glycine is then converted into serine by serine hydroxymethyl transferase, and serine is then converted into pyruvate by serine dehydratase. (https://www.tamu.edu/…			turnover sheet: 1.175-1.175*0.25=0.88125
PROD2	0.9675	1000	main degradation pathway Enzyme known to be present in brain PRODH catalyzes the first step in the degradation of the amino-acid proline. Expressed in brain (PMID: 18769474 ) proline to pyrroline-5-carboxylate to glutamate semialdehyde to alpha ketoglutarate Proline is oxidized by proline oxidase to form pyrroline 5-carboxylate which spontaneously hydrolyzes to from glutamate γ-semialdehyde. Glut…			turnover sheet: 1.293-1.293*0.25=0.96975
PROD2m	0.9675	1000	main degradation pathway Enzyme known to be present in brain PRODH catalyzes the first step in the degradation of the amino-acid proline. Expressed in brain (PMID: 18769474 ) proline to pyrroline-5-carboxylate to glutamate semialdehyde to alpha ketoglutarate Proline is oxidized by proline oxidase to form pyrroline 5-carboxylate which spontaneously hydrolyzes to from glutamate γ-semialdehyde. Glut…			turnover sheet: 1.293-1.293*0.25=0.96975
ALATA_L	1.1475	1000	main degradation pathways!? Enzyme known to be present in the brain Pyruvate is the entry point for amino acids that contain 3 carbons, alanine, serine and cysteine. (https://www.tamu.edu/faculty/bmiles/lectures/amcat.pdf) Alanine transaminase reversibly transfers the amino group from alanine to α-ketoglutarate to form pyruvate and glutamate. Note that enzyme requires a pyridoxal phosphate cofact…			turnover sheet: 1.531-1.531*0.25=1.14825
CHSTEROLt	0	1000	The major cholesterol excretion pathway in the brain involves the hydroxylation of cholesterol into the oxysterol 24-hydroxycholesterol, which can cross the blood brain barrier. Only a subset of neurons express this enzyme and it is mainly found in dendrites and somata, rather than in axons or presynaptic terminals (reviewed in PMID: 25682154). 24-hydroxylase is expressed in a subset of neurons, …			transport rxns
HMR_1735	0.038625	1000	The major cholesterol excretion pathway in the brain involves the hydroxylation of cholesterol into the oxysterol 24-hydroxycholesterol, which can cross the blood brain barrier. Only a subset of neurons express this enzyme and it is mainly found in dendrites and somata, rather than in axons or presynaptic terminals (reviewed in PMID: 25682154). 24-hydroxylase is expressed in a subset of neurons, …			turnover sheet: 0.052-0.052*0.25=0.039
PIK4	4.125	1000	When phosphatidylinositol (PI) is linked to a glucosamine, it becomes a constituent of the membrane, anchoring several membrane-bound proteins (reviewed in PMID: 1431896). Upon successive phosphorylation in primary cultures of rat embryonic forebrain neurons, PI is first converted into phosphatidylinositol 4-phosphate (pail4p_hs), then into phosphatidylinositol 4,5-bisphosphate (pail45p_hs). Simi…			turnover sheet: 5.490-5.490*0.25=4.1175
HMR_0653	2.025	1000	Phosphatidylethanolamine (PE) is sequentially methylated to phosphatidylcholine (PC), with the first reaction being catalysed by phosphatidylethanolamine‐N‐methyltransferase (PEMT1; EC: 2.1.1.17). PEMT1 converts PE to its mono-methyl derivative, using S‐adenosylmethionine as the methyl donor (Handbook of Neurochemistry and Molecular Neurobiology). PEMT activity has been determined in membranes fr…			turnover sheet: 2.708-2.708*0.25=2.031
HMR_0795	0.0071025	1000	Sphingomyelin can mainly be found in the outer leaflet of plasma membranes and its hydrolysis by sphingomyelinase is the main pathway for the production of ceramide, which is used for signalling (reviewed in PMID: 16843432). In neural cells, most of the de novo synthesis of sphingomyelin is takes place in non-Golgi compartments, such as the plasma membrane.			turnover sheet: 0.00947-0.00947*0.25=0.0071025
ENO	-658.44	658.44	Minimum and maximum velocities obtained from the experimental literature. For details of references and values, please refer to Supplementary material (Constraints). Glycolytic enzyme activities (Vmax) were measured by fluorometry in adult mouse homogenates (PMID: 14114860).			Vmax: 62 μmol/min/g adult mouse brain homogenates = 62*60*0.177= 658.44 umol/h/gDW (PMID: 14114860)
FBA	-128.502	128.502	Minimum and maximum velocities obtained from the experimental literature. For details of references and values, please refer to Supplementary material (Constraints). Glycolytic enzyme activities (Vmax) were measured by fluorometry in adult mouse homogenates (PMID: 14114860).			Vmax: 12.1 μmol/min/g adult mouse brain homogenates = 12.1*60*0.177= 128.502 umol/h/gDW (PMID: 14114860)
G3PD2m	0	40.356	Minimum and maximum velocities obtained from the experimental literature. For details of references and values, please refer to Supplementary material (Constraints). Glycolytic enzyme activities (Vmax) were measured by fluorometry in adult mouse homogenates (PMID: 14114860).			Vmax: 3.8 μmol/min/g adult mouse brain homogenates = 3.8*60*0.177= 40.356 umol/h/gDW (PMID: 14114860)
r0205	0	40.356	Minimum and maximum velocities obtained from the experimental literature. For details of references and values, please refer to Supplementary material (Constraints). Glycolytic enzyme activities (Vmax) were measured by fluorometry in adult mouse homogenates (PMID: 14114860).			Vmax: 3.8 μmol/min/g adult mouse brain homogenates = 3.8*60*0.177= 40.356 umol/h/gDW (PMID: 14114860)
GAPD	-1000	1000	Minimum and maximum velocities obtained from the experimental literature. For details of references and values, please refer to Supplementary material (Constraints). Glycolytic enzyme activities (Vmax) were measured by fluorometry in adult mouse homogenates (PMID: 14114860).			Vmax: 131 μmol/min/g adult mouse brain homogenates = 131*60*0.177= 1391.22 umol/h/gDW (PMID: 14114860)
GBA	0	136.63	Minimum and maximum velocities obtained from the experimental literature. For details of references and values, please refer to Supplementary material (Constraints).			0.13μmol /min/ mgProtein = 0.13*60*99*0.177=136.6794umol/h/gDW (PMID: 24905578)
GBA2e	0	136.63	Minimum and maximum velocities obtained from the experimental literature. For details of references and values, please refer to Supplementary material (Constraints).			0.13μmol /min/ mgProtein = 0.13*60*99*0.177=136.6794umol/h/gDW (PMID: 24905578)
GBAl	0	262.75	Minimum and maximum velocities obtained from the experimental literature. For details of references and values, please refer to Supplementary material (Constraints).			0.25μmol /min/ mgProtein = 0.25*60*99*0.177=262.845umol/h/gDW (PMID: 24905578)
LDH_L	-1000	1000	Minimum and maximum velocities obtained from the experimental literature. For details of references and values, please refer to Supplementary material (Constraints). Glycolytic enzyme activities (Vmax) were measured by fluorometry in adult mouse homogenates (PMID: 14114860).			Vmax: 140 μmol/min/g adult mouse brain homogenates = 140*60*0.177= 1486.8 umol/h/gDW (PMID: 14114860)
LDH_Lm	-1000	1000	Minimum and maximum velocities obtained from the experimental literature. For details of references and values, please refer to Supplementary material (Constraints).			?
NMNATn	0	1000	Minimum and maximum velocities obtained from the experimental literature. For details of references and values, please refer to Supplementary material (Constraints).			Vmax = 9.9 umol/min/ug protein(NMN as a substrate) = 9.9*60*0.177*99*1000 (PMID: 19403820)
PFK	0	383.382	Minimum and maximum velocities obtained from the experimental literature. For details of references and values, please refer to Supplementary material (Constraints). Glycolytic enzyme activities (Vmax) were measured by fluorometry in adult mouse homogenates (PMID: 14114860).			Vmax: 36.1 μmol/min/g adult mouse brain homogenates = 36.1*60*0.177= 383.382 umol/h/gDW (PMID: 14114860)
PGI	-1000	1000	Minimum and maximum velocities obtained from the experimental literature. For details of references and values, please refer to Supplementary material (Constraints). Glycolytic enzyme activities (Vmax) were measured by fluorometry in adult mouse homogenates (PMID: 14114860).			Vmax: 230 μmol/min/g adult mouse brain homogenates = 230*60*0.177= 2442.6 umol/h/gDW (PMID: 14114860)
PGK	-1000	1000	Minimum and maximum velocities obtained from the experimental literature. For details of references and values, please refer to Supplementary material (Constraints). Glycolytic enzyme activities (Vmax) were measured by fluorometry in adult mouse homogenates (PMID: 14114860).			Vmax: 1140 μmol/min/g adult mouse brain homogenates = 1140*60*0.177= 12106.8 umol/h/gDW (PMID: 14114860)
PGM	-1000	1000	Minimum and maximum velocities obtained from the experimental literature. For details of references and values, please refer to Supplementary material (Constraints). Glycolytic enzyme activities (Vmax) were measured by fluorometry in adult mouse homogenates (PMID: 14114860).			Vmax: 218 μmol/min/g adult mouse brain homogenates = 218*60*0.177= 2315.16 umol/h/gDW (PMID: 14114860)
PYK	0	1000	Minimum and maximum velocities obtained from the experimental literature. For details of references and values, please refer to Supplementary material (Constraints). Glycolytic enzyme activities (Vmax) were measured by fluorometry in adult mouse homogenates (PMID: 14114860).			Vmax: 165 μmol/min/g adult mouse brain homogenates = 165*60*0.177= 1752.3 umol/h/gDW (PMID: 14114860)
ASPTA	-43.7013	43.7013	Cytosol AAT activity in fractions from rat brain cortex (PMID: 10812208)			Cytosol AAT activity in fractions from rat brain cortex: 823 nmol/min/mg mito = 823 * 60* 0.177*5*0.001= 43.7013 umol/h/gDW (PMID: 10812208)
ASPTAm	-8.0712	8.0712	Minimum and maximum velocities obtained from the experimental literature. For details of references and values, please refer to Supplementary material (Constraints). In energized neuronal mitochondria, AST, ALT, and GLUDH operate irreversibly with a net loss of glutamate (reviewed in PMID: 24883315).			human brain 13C labelling flux: 0.76 umol/min/mg = 0.76*60*0.177 = 8.0712 umol/h/gDW (the exchange rate between (mitochondrial) 2-oxoglutarate and (cytosolic) glutamate (Vx), 0.57 +/- 0.19 micromol. g(-1). min(-1)) may reflect to a large extent malate-aspartate shuttle activity (PMID: 11404227))
ME2m	0	0.07434	At physiological concentrations of malate, ME2m activity in primary cultures of rat cortical neurons (PMID: 10733013).			Cortical neurons mixed mito protein: Vmax = 1.4 nmol/min/mg protein = 1.4*60*x*0.177*0.001 =? umol/h/gDW
ATPM	10.6	600	The lower bound on ATPM represents the residual energy consumption rate of the human grey matter, which was estimated to be 10 μmol ATP/g/min (PMID: 11598490) or 106.2 umol/gDW/hr. Assuming that the human SNpc is estimated to contain 382 000 DNs per hemisphere and that the dorsal striatum (putamen + caudate) has a volume of 6280mm3, then a single neuron would occupy 0.0003% of the striatal volume…			Individual human SNc dopamine neurons give rise to ten times the number of synapses and ten times greater total length than rat neurons, in a human SNc dopamine axon (17 levels of branching and about 4.14 m total length), is 9.36 × 1010 ATP molecules per HZ ActionPropagation, which is an order of magnitude greater than the energetic cost for the axon of a rat SNc dopamine neuron (PMID: 23515615),…
AKGDm	0.001	10.62		Force activity		rat brain for 2-Oxoglutarate Dehydrogenase activity, around 1umol/min/gFW=1*60*0.177=10.62umol/h/gDW (Fig2B, PMID: 35215295)
PYRt2m	0.001	1000		Force activity		Force activity
DM_clpn_hs[c]	0.001	1000	Present mainly in the inner mitochondrial membrane, the phospholipid cardiolipin regulates the stability of the mitochondrial membrane protein complexes (PMID:28337125). As part of the mitochondria, cardiolipin reaches the lysosome during macroautophagy (reviewed in PMID: 19014978). It is then degraded to form the negatively charged bis(monoacylglycero)phosphate (BMP) on internal membranes.			??(composition fraction *ln(2))/half-lives =( 5.7% *32.7% gDW*ln(2))/10176 = 1.269 x 10e-6	0.00064875	1000
EX_dopa[e]	0	1000	Dopamine is either released by neurons into the synaptic cleft or stored in synaptic vesicles. It can also be taken up by astrocytes, which then convert it to norephinephrine and to epinephrine.			Dopamine release
EX_co2[e]	0	19.22	CO2 release rate from neurons; constraint used in PMID: 18070347. The cerebral respiratory quotient (CO2/O2) is between 0.91 and 1 (reviewed in PMID: 18070347). raw data from diana: [1.98, 18.3551]			[1.93*0.91, 19.22*1] (reviewed in PMID: 18070347)
EX_adn[e]	-1000	1000	ATP is coreleased with other neurotransmitters, as was shown in cultured rat hippocampal neurons. Light microscopy was used to identify the vesicular nucleotide transporter VNUT (SLC17A9) (PMID: 21810784). After the release of ATP from astrocytes and neurons, it is subsequently degraded to adenosine (PMID: 22421436). ATP is also a potent signalling molecule in the CNS and in the extracellular env…			?
EX_atp[e]	0	1000	ATP is coreleased with other neurotransmitters, as was shown in cultured rat hippocampal neurons. Light microscopy was used to identify the vesicular nucleotide transporter VNUT (SLC17A9) (PMID: 21810784). After the release of ATP from astrocytes and neurons, it is subsequently degraded to adenosine (PMID: 22421436). ATP is also a potent signalling molecule in the CNS and in the extracellular env…			PMID: 26500494
EX_glc_D[e]	-1.93	-0.4825	The CMR02/CMRglc ratio in the normal resting human brain was estimated to be 5.5 (reviewed in PMID: 18070347). CMRO2 = 5.5*CMRglc or 20 for neurons (PMID: 16407855). PET scans were done on 12 never-medicated early stage PD patients and on 12 age-matched controls in awake humans to obtain cerebral metabolic rates of oxygen and glucose in the substantia nigra and putamen (PMID: 18575458). Glutamine…		Complex I inhibition: baseline o2 - 6.2658 umol.h/gDW (PMID: 8627318), so 6.2658/5.5=1.1392; or 25% lb	lower bound=Putamen (synaptic) metabolic rate = 28.3 umol/min/100g = 3.01 umol/h/gDW, SN (non-synaptic) metabolic rate= 18.2 = 1.933 umol/h/gDW (PMID: 18575458); The upper bound represents the lowest CMRO2/CMRglc of 5.5; upper bound should set to 0? (The partitioned glucose uptake is ~26% by all neurons and ~74% by glia.) Large difference from iDopa model	[-1.93, -0.377]
EX_o2[e]	-19.22	-6.2658	The CMR02/CMRglc ratio in the normal resting human brain was estimated to be 5.5 (reviewed in PMID: 18070347). CMRO2 = 5.5*CMRglc or 20 for neurons (PMID: 16407855). PET scans were done on 12 never-medicated early stage PD patients and on 12 age-matched controls in awake humans to obtain cerebral metabolic rates of oxygen and glucose in the substantia nigra and putamen (PMID: 18575458). The upper…		Complex I inhibition: baseline o2 - 6.2658 umol.h/gDW (PMID: 8627318)	lower bound=Putamen (synaptic) metabolic rate = 165 umol/min/100g = 17.53 umol/h/gDW; SN (non-synaptic) metabolic rate: 181 =19.22 umol/h/gDW (PMID: 18575458); The upper bound represents the lowest CMRO2/CMRglc of 5.5.; upper bound should set to 0? Large difference from iDopa model	[-19.22, -2.0735]
EX_lac_L[e]	-6.48	0.83898	Exchange reaction added based on its predicted presence in mouse brain, forebrain, midbrain, striatum and CSF. Fluxes calculated based on CSF maximal concentration and CSF flow (PMID: 23459938; PMID: 26317866; PMID: 23874783; HMDB). Also present in all neuronal models (PMID: 21102456). The unit has been converted from umol/g wet brain/min to umol/gDW/hr by multiplying by 60x0.177, considering tha…			6.48? PMID: 21102456: cerebral metabolic rate (CMR) [-0.0058, 0.079] umol/g wet brain/min -> [-0.061596, 0.83898]
EX_4mop[e]	-1000	0	4mop is transferred from astrocytes to neurons (reviewed in PMID: 18070347).			PMID: 18070347 [-1000, 0]
EX_cit[e]	0.254	0.693	Neurons require astrocyte-derived metabolites for the replenishment of their TCA cycle and neurotransmitter biosynthesis. There is a net export of citrate, akg , and oaa from astrocytic TCA cycle. Exchange reaction added based on its predicted presence in mouse brain, forebrain, midbrain, striatum and CSF. Fluxes calculated based on CSF maximal concentration and CSF flow (PMID: 23459938; PMID: 26…	[-0.0731187, 0]	corrected by iDopa	?[-1000, 0]	-1000	0
EX_akg[e]	0.1022	0.272	Neurons require astrocyte-derived metabolites for the replenishment of their TCA cycle and neurotransmitter biosynthesis. There is a net export of citrate, akg , and oaa from astrocytic TCA cycle.	open upper bound	corrected by iDopa	PMID: 18070347, no constriaints data?	-1	1000
EX_oaa[e]	0	1000	Neurons require astrocyte-derived metabolites for the replenishment of their TCA cycle and neurotransmitter biosynthesis. There is a net export of citrate, akg , and oaa from astrocytic TCA cycle.	open upper bound	corrected by iDopa	ICDHxm forward	-1000	1000
EX_cgly[e]	-1000	0	Reduced glutathione is converted to cgly in astrocytes, which is then used as the cysteine supply for neurons (reviewed in PMID: 18070347).	open upper bound		PMID: 18070347, no constriaints data?	-1	1000
EX_h2o2[e]	0	1000	present in all neuronal models (PMID: 21102456). The unit has been converted from umol/g wet brain/min to umol/gDW/hr by multiplying by 60x0.177, considering that the grey matter has a water content of 82.3% (PMID: 5865382).	corrected by iDopa?		PMID: 21102456: no constraints for h2o2 [0,1000]
EX_o2s[e]	0	1000	present in all neuronal models (PMID: 21102456). The unit has been converted from umol/g wet brain/min to umol/gDW/hr by multiplying by 60x0.177, considering that the grey matter has a water content of 82.3% (PMID: 5865382).			PMID: 21102456: no reference and specific data
EX_ac[e]	0	1000	present in all neuronal models (PMID: 21102456). The unit has been converted from umol/g wet brain/min to umol/gDW/hr by multiplying by 60x0.177, considering that the grey matter has a water content of 82.3% (PMID: 5865382).	corrected by iDopa		PMID: 21102456: cerebral metabolic rate (CMR) [-0.0013, 1000] umol/g wet brain/min -> [-0.013806, 1000]
EX_acac[e]	-1000	1000	present in all neuronal models (PMID: 21102456). The unit has been converted from umol/g wet brain/min to umol/gDW/hr by multiplying by 60x0.177, considering that the grey matter has a water content of 82.3% (PMID: 5865382).	corrected by iDopa and energy rescue		PMID: 21102456: cerebral metabolic rate (CMR) [-0.012, -0.0015] umol/g wet brain/min -> [-0.12744, -0.01593]; When lacks a sufficient energy source, ketones, such as acetoacetate and d-β-hydroxybutyrate, can serve as the primary alternative fuels (PMID: 32709961)
EX_acald[e]	0	1000	present in all neuronal models (PMID: 21102456). The unit has been converted from umol/g wet brain/min to umol/gDW/hr by multiplying by 60x0.177, considering that the grey matter has a water content of 82.3% (PMID: 5865382).	corrected by iDopa		PMID: 21102456: cerebral metabolic rate (CMR) [-0.0014, 1000] umol/g wet brain/min -> [-0.014868, 1000]
EX_asn_L[e]	0.4867	1000	present in all neuronal models (PMID: 21102456). The unit has been converted from umol/g wet brain/min to umol/gDW/hr by multiplying by 60x0.177, considering that the grey matter has a water content of 82.3% (PMID: 5865382).	corrected by iDopa		PMID: 21102456: cerebral metabolic rate (CMR) [-0.0009, 0.0037] umol/g wet brain/min -> [-0.009558, 0.039294]	0.4867	2.393
EX_bhb[e]	0.0539	1000	present in all neuronal models (PMID: 21102456). The unit has been converted from umol/g wet brain/min to umol/gDW/hr by multiplying by 60x0.177, considering that the grey matter has a water content of 82.3% (PMID: 5865382).	corrected by iDopa		PMID: 21102456: cerebral metabolic rate (CMR) [-0.016, -0.001] umol/g wet brain/min -> [-0.16992, -0.01062]	0.0539	0.1405
EX_orn[e]	25.3657	1000	present in all neuronal models (PMID: 21102456). The unit has been converted from umol/g wet brain/min to umol/gDW/hr by multiplying by 60x0.177, considering that the grey matter has a water content of 82.3% (PMID: 5865382).	corrected by iDopa		PMID: 21102456: cerebral metabolic rate (CMR) [-0.0048, 0.0041] umol/g wet brain/min -> [-0.050976, 0.043542]	25.3657	40.2962
EX_pro_L[e]	0.9614	1000	present in all neuronal models (PMID: 21102456). The unit has been converted from umol/g wet brain/min to umol/gDW/hr by multiplying by 60x0.177, considering that the grey matter has a water content of 82.3% (PMID: 5865382).	corrected by iDopa		PMID: 21102456: cerebral metabolic rate (CMR) [-0.0079, 0.0066] umol/g wet brain/min -> [-0.050976, 0.043542]	0.9614	1.7283
EX_ser_L[e]	2.79	1000	present in all neuronal models (PMID: 21102456). The unit has been converted from umol/g wet brain/min to umol/gDW/hr by multiplying by 60x0.177, considering that the grey matter has a water content of 82.3% (PMID: 5865382).	corrected by iDopa		PMID: 21102456: cerebral metabolic rate (CMR) [-0.011, 0.0016] umol/g wet brain/min -> [-0.11682, 0.016992]	2.79	3.856
EX_mal_L[e]	0.0542	1000	iDopaNeuroCT				0.0542	0.1541
EX_ala_L[e]	8.6953	1000	iDopaNeuroCT				8.6953	11.9247
EX_glyc_R[e]	0.2876	1000	iDopaNeuroCT				0.2876	0.393
EX_glyclt[e]	0.1079	1000	iDopaNeuroCT				0.1079	0.146
EX_3hpp[e]	0.0236	1000	iDopaNeuroCT				0.0236	0.0634
EX_Nacasp[e]	0.322	1000	iDopaNeuroCT				0.322	0.6033
EX_2hb[e]	0.0327	1000	iDopaNeuroCT				0.0327	0.0674
EX_3hivac[e]	0.9225	1000	iDopaNeuroCT				0.9225	2.1672
EX_fum[e]	0.0655	1000	iDopaNeuroCT				0.0655	0.1591
EX_ura[e]	0.007	1000	iDopaNeuroCT				0.007	0.0166
EX_actyr[e]	0.00018	1000	iDopaNeuroCT				0.00018	0.00563
EX_taur[e]	0.0023	1000	iDopaNeuroCT			Taurine concentration in the striatum is high and high-affinity taurine uptake has been demonstrated in striatal synaptosomes. Taurine is localised intraneuronally and has been suggested to modulate dopaminergic transmission (PMID: 3434428). The pathways of taurine biosynthesis is supposedly incomplete in astrocytes and neurons (PMID: 21778230). Taurine accumulated in astrocytes can be released u…	0.0023	0.0196
EX_succ[e]	0.1537	1000	iDopaNeuroCT			excrete?	0.1537	0.2404
EX_h[e]	-1000	1000	present in all neuronal models (PMID: 21102456). The unit has been converted from umol/g wet brain/min to umol/gDW/hr by multiplying by 60x0.177, considering that the grey matter has a water content of 82.3% (PMID: 5865382).	corrected by iDopa		PMID: 21102456: no constraints for h [-1000,1000]
EX_ala_B[e]	-0.1663	0.3325	present in all neuronal models (PMID: 21102456). The unit has been converted from umol/g wet brain/min to umol/gDW/hr by multiplying by 60x0.177, considering that the grey matter has a water content of 82.3% (PMID: 5865382).	corrected by iDopa		crosses blood brain barrier PMID: 9627342, PMID: 7047684 [-1000,1000]
EX_pyr[e]	-0.7331	0.4497	present in all neuronal models (PMID: 21102456). The unit has been converted from umol/g wet brain/min to umol/gDW/hr by multiplying by 60x0.177, considering that the grey matter has a water content of 82.3% (PMID: 5865382).	corrected by iDopa		PMID: 21102456: cerebral metabolic rate (CMR) [-0.0058, 0.007] umol/g wet brain/min -> [-0.061596, 0.07434]
EX_3aib[e]	-0.0024426	1000	present in all neuronal models (PMID: 21102456). The unit has been converted from umol/g wet brain/min to umol/gDW/hr by multiplying by 60x0.177, considering that the grey matter has a water content of 82.3% (PMID: 5865382).	no constrains in iDopa, so keep it		?2-aminoisobutarate (the same?) in rats 0.00023 umol/min/g tissue PMID: 4144556;
EX_4abut[e]	-0.00026682	0.0308	present in all neuronal models (PMID: 21102456). The unit has been converted from umol/g wet brain/min to umol/gDW/hr by multiplying by 60x0.177, considering that the grey matter has a water content of 82.3% (PMID: 5865382).	corrected by iDopa		PMID: 21102456: cerebral metabolic rate (CMR) [-0.0018,0] umol/g wet brain/min -> [-0.019116, 0]
EX_glu_L[e]	-3.8654	1000	present in all neuronal models (PMID: 21102456). The unit has been converted from umol/g wet brain/min to umol/gDW/hr by multiplying by 60x0.177, considering that the grey matter has a water content of 82.3% (PMID: 5865382).	corrected by iDopa		PMID: 21102456: cerebral metabolic rate (CMR) [-0.0044, 0.0047] umol/g wet brain/min -> [-0.046728, 0.049914]
EX_h2o[e]	-1000	1000	present in all neuronal models (PMID: 21102456). The unit has been converted from umol/g wet brain/min to umol/gDW/hr by multiplying by 60x0.177, considering that the grey matter has a water content of 82.3% (PMID: 5865382).			PMID: 21102456: no constraints for h2o
EX_hco3[e]	-1000	1000	present in all neuronal models (PMID: 21102456). The unit has been converted from umol/g wet brain/min to umol/gDW/hr by multiplying by 60x0.177, considering that the grey matter has a water content of 82.3% (PMID: 5865382).			PMID: 21102456: no constraints for hco3
EX_cys_L[e]	-1.6574	-0.5718	present in all neuronal models (PMID: 21102456). The unit has been converted from umol/g wet brain/min to umol/gDW/hr by multiplying by 60x0.177, considering that the grey matter has a water content of 82.3% (PMID: 5865382).	corrected by iDopa		PMID: 21102456: cerebral metabolic rate (CMR) [-0.0086, 0.0033] umol/g wet brain/min -> [-0.091332, 0.035046]
EX_fe2[e]	-0.115962	1000	present in all neuronal models (PMID: 21102456). The unit has been converted from umol/g wet brain/min to umol/gDW/hr by multiplying by 60x0.177, considering that the grey matter has a water content of 82.3% (PMID: 5865382).	corrected by iDopa		crosses blood brain barrier through transferrin-mediated enocytosis [-1000,1000] (PMID: 3306281)
EX_asp_L[e]	-1000	1000	Exchange reaction added based on its predicted presence in mouse brain, forebrain, midbrain, striatum and CSF. Fluxes calculated based on CSF maximal concentration and CSF flow (PMID: 23459938; PMID: 26317866; PMID: 23874783; HMDB). The influx of L-leucine, L-lysine, L-aspartic acid, and glycine is faster into astrocytes than neurons. L-leucine is the fastest penetrating amino acid.	corrected by iDopa		?[-1000, 0]	-4	1000
EX_k[e]	-1000	1000	present in all neuronal models (PMID: 21102456). The unit has been converted from umol/g wet brain/min to umol/gDW/hr by multiplying by 60x0.177, considering that the grey matter has a water content of 82.3% (PMID: 5865382).	no constrains in iDopa, so keep it		PMID: 21102456: no constraints for K
EX_na1[e]	-1000	1000	present in all neuronal models (PMID: 21102456). The unit has been converted from umol/g wet brain/min to umol/gDW/hr by multiplying by 60x0.177, considering that the grey matter has a water content of 82.3% (PMID: 5865382).	no constrains in iDopa, so keep it		PMID: 21102456: no constraints for na1
EX_nh4[e]	-1000	1000	present in all neuronal models (PMID: 21102456). The unit has been converted from umol/g wet brain/min to umol/gDW/hr by multiplying by 60x0.177, considering that the grey matter has a water content of 82.3% (PMID: 5865382).	corrected by iDopa		??PMID: 21102456: brain cannot excret nh4?
EX_pe_hs[e]	-1000	1000	present in all neuronal models (PMID: 21102456). The unit has been converted from umol/g wet brain/min to umol/gDW/hr by multiplying by 60x0.177, considering that the grey matter has a water content of 82.3% (PMID: 5865382).	no constrains in iDopa, so keep it		PMID: 21102456: cerebral metabolic rate (CMR) [-0.00005, 1000] umol/g wet brain/min -> [-0.000531, 1000]	-0.000531	1000
EX_ps_hs[e]	-1000	1000	present in all neuronal models (PMID: 21102456). The unit has been converted from umol/g wet brain/min to umol/gDW/hr by multiplying by 60x0.177, considering that the grey matter has a water content of 82.3% (PMID: 5865382).	no constrains in iDopa, so keep it		uptake rate and turnover rates of lipids in brain is very low, so set to arbitrary low uptake rates PMID: 11478380	-0.000531	1000
EX_pi[e]	-144.37	1000	present in all neuronal models (PMID: 21102456). The unit has been converted from umol/g wet brain/min to umol/gDW/hr by multiplying by 60x0.177, considering that the grey matter has a water content of 82.3% (PMID: 5865382).	corrected by iDopa		PMID: 21102456: no constraints for pi
EX_ppa[e]	-1000	1000	present in all neuronal models (PMID: 21102456). The unit has been converted from umol/g wet brain/min to umol/gDW/hr by multiplying by 60x0.177, considering that the grey matter has a water content of 82.3% (PMID: 5865382).	no constrains in iDopa, so keep it		PMID: 21102456: no constraints for ppa
EX_sarcs[e]	-0.056286	0.091332	present in all neuronal models (PMID: 21102456). The unit has been converted from umol/g wet brain/min to umol/gDW/hr by multiplying by 60x0.177, considering that the grey matter has a water content of 82.3% (PMID: 5865382).	no constrains in iDopa, so keep it		PMID: 21102456: set same bound as glycine
EX_so4[e]	-31.7483	1000	present in all neuronal models (PMID: 21102456). The unit has been converted from umol/g wet brain/min to umol/gDW/hr by multiplying by 60x0.177, considering that the grey matter has a water content of 82.3% (PMID: 5865382).	corrected by iDopa		PMID: 21102456: no constraints for so4 [-1000,1000]
EX_thymd[e]	-0.1166	1000	present in all neuronal models (PMID: 21102456). The unit has been converted from umol/g wet brain/min to umol/gDW/hr by multiplying by 60x0.177, considering that the grey matter has a water content of 82.3% (PMID: 5865382).	corrected by iDopa		crosses blood brain barrier PMID: 9627342, PMID: 7047684 [-1000,1000]
EX_gln_L[e]	-60.5564	-3.9021	present in all neuronal models (PMID: 21102456). The unit has been converted from umol/g wet brain/min to umol/gDW/hr by multiplying by 60x0.177, considering that the grey matter has a water content of 82.3% (PMID: 5865382).; Extracellular metabolite of ACSF and was used in a kinetic-metabolic model. Glutamate is converted to glutamine in astrocytes, then released into the synaptic cleft. Glutami…	corrected by iDopa		PMID: 21102456: cerebral metabolic rate (CMR) [-0.013, 0.025] umol/g wet brain/min -> [-0.13806, 0.2655]
EX_gly[e]	-25.6539	-14.4957	present in all neuronal models (PMID: 21102456). The unit has been converted from umol/g wet brain/min to umol/gDW/hr by multiplying by 60x0.177, considering that the grey matter has a water content of 82.3% (PMID: 5865382).; The influx of L-leucine, L-lysine, L-aspartic acid, and glycine is faster into astrocytes than neurons. L-leucine is the fastest penetrating amino acid.	corrected by iDopa		PMID: 21102456: cerebral metabolic rate (CMR) [-0.0053, 0.0086] umol/g wet brain/min -> [-0.056286, 0.091332]
EX_arg_L[e]	-6.0387	-1.8685	present in all neuronal models (PMID: 21102456). The unit has been converted from umol/g wet brain/min to umol/gDW/hr by multiplying by 60x0.177, considering that the grey matter has a water content of 82.3% (PMID: 5865382).	corrected by iDopa		PMID: 21102456: cerebral metabolic rate (CMR) [-0.004, 0] umol/g wet brain/min -> [-0.04248, 0]
EX_val_L[e]	-11.7187	-2.6654	present in all neuronal models (PMID: 21102456). The unit has been converted from umol/g wet brain/min to umol/gDW/hr by multiplying by 60x0.177, considering that the grey matter has a water content of 82.3% (PMID: 5865382).	corrected by iDopa		essentialAA - PMID: 21102456: cerebral metabolic rate (CMR) [-0.011, 0.005] umol/g wet brain/min -> [-0.11682, 0.0531]
EX_leu_L[e]	-18.3233	-8.3021	present in all neuronal models (PMID: 21102456). The unit has been converted from umol/g wet brain/min to umol/gDW/hr by multiplying by 60x0.177, considering that the grey matter has a water content of 82.3% (PMID: 5865382).; The influx of L-leucine, L-lysine, L-aspartic acid, and glycine is faster into astrocytes than neurons. L-leucine is the fastest penetrating amino acid. Leucine is secreted …	corrected by iDopa		essentialAA - PMID: 21102456: cerebral metabolic rate (CMR) [-0.0062, 0.0011] umol/g wet brain/min -> [-0.065844, 0.011682]. The lower bound has been relaxed to -3 according to relaxedFBA to allow the model to become feasible
EX_ile_L[e]	-19.49	-8.4975	present in all neuronal models (PMID: 21102456). The unit has been converted from umol/g wet brain/min to umol/gDW/hr by multiplying by 60x0.177, considering that the grey matter has a water content of 82.3% (PMID: 5865382).	corrected by iDopa		essentialAA - PMID: 21102456: cerebral metabolic rate (CMR) [-0.0041, -0.0004] umol/g wet brain/min -> [-0.043542, 0.004248]
EX_lys_L[e]	-100.226	0	Blood-brain barrier uptake rate of lysine; constraint used for neurons in PMID: 18070347. The influx of L-leucine, L-lysine, L-aspartic acid, and glycine is faster into astrocytes than neurons. L-leucine is the fastest penetrating amino acid.	corrected by iDopa [-100.226,0]		essentialAA - PMID: 18070347: uptake rate -0.0103 umol/min/g -> [-0.109386, 0] umol/h/gDW
EX_phe_L[e]	-47.547	0	Blood-brain barrier uptake rate of phenylalanine; constraint used for neurons in PMID: 18070347.	corrected by iDopa [-47.547, 0]		essentialAA - PMID: 18070347: uptake rate -0.0132 umol/min/g -> [-0.140184, 0] umol/h/gDW
EX_trp_L[e]	-0.8357	0	Blood-brain barrier uptake rate of tryptophan; constraint used for neurons in PMID: 18070347.	corrected by iDopa [-0.8357, 0]		essentialAA - PMID: 18070347: uptake rate -0.0082 umol/min/g -> [-0.087084, 0] umol/h/gDW
EX_tyr_L[e]	-5.54	1000	Blood-brain barrier uptake rate of tyrosine; constraint used for neurons in PMID: 18070347.	corrected by iDopa [-5.534, 0.8733 ]		PMID: 18070347: uptake rate -0.0041 umol/min/g -> [-0.043542, 0] umol/h/gDW
EX_his_L[e]	-27.0504	0	iDopaNeuroCT			essentialAA
EX_met_L[e]	-1.8909	0	iDopaNeuroCT			essentialAA
EX_thr_L[e]	-96.4399	0	iDopaNeuroCT			essentialAA
EX_gal[e]	-1000	1000	iDopaNeuroCT			Galactose can be uptaken by the cells (and metabolism of galactose should be preserved for simulations of media change from glucose to galactose)
EX_etha[e]	-0.565	-0.3543	iDopaNeuroCT			uptake?
EX_octa[e]	-0.0354	0.0354	iDopaNeuroCT			?
EX_Lkynr[e]	-0.0009	0.0078	iDopaNeuroCT			?
EX_ptrc[e]	-0.1268	1.6468	iDopaNeuroCT			?
EX_acile_L[e]	-0.009446	0.00199	iDopaNeuroCT
EX_acleu_L[e]	-0.0076157	0.001852	iDopaNeuroCT
EX_acglu[e]	-0.2708	-0.18228	iDopaNeuroCT
EX_gthrd[e]	-0.2518	1000	iDopaNeuroCT
EX_Lcystin[e]	-7.7283	1000	iDopaNeuroCT
EX_no[e]	-1000	1000	In neurons, there is a high level of oxidative stress due to the high level of OXPHOS and NO signaling from astrocytes.	open upper bound		?	-1	1000
EX_cholate[e]	-0.873	0.873	Due to the difficulty in obtaining uptake rates for bile acids in the human brain, Vmax of this bile acid was obtained from the maximal uptake of the bile acid into rat hepatocytes, where its uptake is known to occur rapidly (PMID: 7059363). The values were converted from nmoles/min/mgProtein to umol/gDW/hr using the following equation Vmax*2*60*0.177*0.55, assuming that the grey matter has a wat…			Vmax*2*60*0.177*0.55????; 0.83 nmol/min/mg protein = 0.83*60*99*0.177*0.001=0.873 umol/h/gDW(PMID: 7059363)	-9.69606	9.69606
EX_dchac[e]	-4.206	4.206	Due to the difficulty in obtaining uptake rates for bile acids in the human brain, Vmax of this bile acid was obtained from the maximal uptake of the bile acid into rat hepatocytes, where its uptake is known to occur rapidly (PMID: 7059363). The values were converted from nmoles/min/mgProtein to umol/gDW/hr using the following equation Vmax*2*60*0.177*0.55, assuming that the grey matter has a wat…			Vmax*2*60*0.177*0.55????; 4 nmol/min/mg protein = 4*60*99*0.177*0.001=4.206 umol/h/gDW(PMID: 7059363)	-46.728	46.728
EX_C02528[e]	-4.574	4.574	Due to the difficulty in obtaining uptake rates for bile acids in the human brain, Vmax of this bile acid was obtained from the maximal uptake of the bile acid into rat hepatocytes, where its uptake is known to occur rapidly (PMID: 7059363). The values were converted from nmoles/min/mgProtein to umol/gDW/hr using the following equation Vmax*2*60*0.177*0.55, assuming that the grey matter has a wat…			Vmax*2*60*0.177*0.55????; 4.35 nmol/min/mg protein = 4.35*60*99*0.177*0.001=4.574 umol/h/gDW(PMID: 7059363)	-50.8167	50.8167
EX_ach[e]	-1000	1000	the rxn ACHEe will be removed due to flux inconsistent?			?
EX_fol[e]	-1000	1000	modelling
EX_glyc[e]	-1000	1000	for cardiolipin			?
EX_srtn[e]	-1000	1000	When 5-HTT of serotonergic neurons is compromised, then dopaminergic neuronal dopamine transporter allows the uptake of serotonin (PMID: 12031859).
EX_chsterol[e]	-1000	0				All the evidences demonstrate that adult neurons have a lower capacity to compensate for a cholesterol deficit by de novo synthesis in comparison to astrocytes (PMID: 25682154).
EX_gluside_hs[e]	-0.001	1000	modelling purpose, due to GBAl will be removed during model generation
EX_Lpipecol[e]	0	1000

## Sheet: mediaData
rxns	mediumMaxUptake
EX_adn[e]	-1000
EX_glc_D[e]	-1.93
EX_o2[e]	-19.22
EX_lac_L[e]	-6.48
EX_4mop[e]	-1000
EX_cgly[e]	-1000
EX_h[e]	-1000
EX_ala_B[e]	-0.1663
EX_pyr[e]	-0.7331
EX_3aib[e]	-0.0024426
EX_4abut[e]	-0.00026682
EX_glu_L[e]	-3.8654
EX_h2o[e]	-1000
EX_hco3[e]	-1000
EX_cys_L[e]	-1.6574
EX_fe2[e]	-0.115962
EX_asp_L[e]	-1000
EX_k[e]	-1000
EX_na1[e]	-1000
EX_nh4[e]	-1000
EX_pe_hs[e]	-1000
EX_ps_hs[e]	-1000
EX_pi[e]	-144.37
EX_ppa[e]	-1000
EX_sarcs[e]	-0.056286
EX_so4[e]	-31.7483
EX_thymd[e]	-0.1166
EX_gln_L[e]	-60.5564
EX_gly[e]	-25.6539
EX_arg_L[e]	-6.0387
EX_val_L[e]	-11.7187
EX_leu_L[e]	-18.3233
EX_ile_L[e]	-19.49
EX_lys_L[e]	-100.226
EX_phe_L[e]	-47.547
EX_trp_L[e]	-0.8357
EX_tyr_L[e]	-5.54
EX_his_L[e]	-27.0504
EX_met_L[e]	-1.8909
EX_thr_L[e]	-96.4399
EX_gal[e]	-1000
EX_etha[e]	-0.565
EX_octa[e]	-0.0354
EX_Lkynr[e]	-0.0009
EX_ptrc[e]	-0.1268
EX_acile_L[e]	-0.009446
EX_acleu_L[e]	-0.0076157
EX_acglu[e]	-0.2708
EX_gthrd[e]	-0.2518
EX_Lcystin[e]	-7.7283
EX_no[e]	-1000
EX_cholate[e]	-0.873
EX_dchac[e]	-4.206
EX_C02528[e]	-4.574
EX_ach[e]	-1000
EX_fol[e]	-1000
EX_glyc[e]	-1000
EX_srtn[e]	-1000
EX_chsterol[e]	-1000
EX_gluside_hs[e]	-0.001

## Sheet: turnover
SN: 56.6% protein/gDW + 39.6% lipid/gDW + 0.33% RNA/gDW + 0.18% DNA/gDW + 3.96% other/gDW
average cellular mass of a human DN from SNpc	Composition	gLipid /gDW	W/W (g/gDW) =sepcific lipid composition % lipid	MW (g/mol)	average t1/2 (h)	Degradation rates (umol/gDW/h)	Recon3D identifier	Metabolite	μmol/gDW/hr(raw)	Reference	Sheets
0.0000193 gWW (from excel, no reference) -> *0.177=3.42*10e-6 gDW	lipid	0.396	0.313	386	4320	0.0515221	chsterol[c]	cholesterol	0.0515223	no referenece for lipid composition?	rxns2constrain
The DN mass be ignored during calculation: 39.6%*31.3%*ln(2)/WM/t1/2	lipid	0.396	0.194	766	26	2.67375	pchol_hs[c]	phosphatidylcholine	2.67376		rxns2constrain
	lipid	0.396	0.196	764	26	2.70838	pe_hs[c]	phosphatidylethanolamine	2.70839		rxns2constrain
	lipid	0.396	0.039	390	5	5.48973	pail_hs[c]	phosphatidylinositol	5.48974		rxns2constrain
	lipid	0.396	0.057	821	8	2.38211	ps_hs[c]	phosphatidylserine	2.38212		rxns2constrain
	lipid	0.396	0.042	735	1656	0.00947158	sphmyln_hs[c]	sphingomyelin	0.00947161
	lipid	0.396	0.047	1466	10176	0.000864784	clpn_hs[c]	cardiolipin**	0.000864786		rxns2constrain
	RNA	0.0033	0.368	323.197	4	0.651119	cmp[c]	cytidine monophosphate	0.649146	no referenece for RNA composition?	rxns2constrain
	RNA	0.0033	0.184	347.221	4	0.303034	amp[c]	adenosine monophosphate	0.302115
	RNA	0.0033	0.265	363.22	4	0.417211	gmp[c]	guanosine monophosphate	0.415947		rxns2constrain
	RNA	0.0033	0.183	324.181	4	0.322807	ump[c]	uridine monophosphate	0.321828		rxns2constrain
	DNA	0.0018	0.197	111.1	NA		csn[c]		NA		NA
	DNA	0.0018	0.291	135.13	NA		ade[c]		NA		NA
	DNA	0.0018	0.207	151.13	NA		gua[c]		NA		NA
	DNA	0.0018	0.305	126.113	NA		thym[c]		NA		NA
average cellular mass of a human DN from SNpc	Composition	gProtein/gDW	average Protein turnover (%/h)	umol/gWW	umol/gProtein	Degradation rates (umol/gDW/h)	Recon3D identifier	Metabolite	μmol/gDW/hr(raw)	Reference	Sheets
0.0000193 gWW (from excel, no reference) -> *0.177=3.42*10e-6 gDW	Amino acid	0.566	0.65%/h (average Protein turnover (%/h ))	44.5	444.192	1.63418	glu_L[c]	glutamate	1.63412	http://ac.els-cdn.com/0009898165900513/1-s2.0-0009898165900513-main.pdf?_tid=fcad96ac-16af-11e6-9c75-00000aab0f26&acdnat=1462885759_e0db396b29553889c4a8414ae2aaafb1 (Diana, supplementary_constraints_FINAL)	couplingRxns
0.00000164 gWW (from thesis, [65]) ->*0.177 = 2.9*10e-7 gDW	Amino acid	0.566	0.65%/h (average Protein turnover (%/h ))	43.3	432.213	1.59011	asp_L[c]	aspartate	1.59005	human, adult, male, grey matter	couplingRxns
	Amino acid	0.566	0.65%/h (average Protein turnover (%/h ))	41.7	416.242	1.53136	ala_L[c]	alanine	1.5313		rxns2constrain
	Amino acid	0.566	0.65%/h (average Protein turnover (%/h ))	28.1	280.49	1.03192	gly[c]	glycine	1.03188		couplingRxns
	Amino acid	0.566	0.65%/h (average Protein turnover (%/h ))	31.2	311.433	1.14576	ser_L[c]	serine	1.14572		couplingRxns
	Amino acid	0.566	0.65%/h (average Protein turnover (%/h ))	32	319.419	1.17514	thr_L[c]	threonine	1.17509		rxns2constrain
	Amino acid	0.566	0.65%/h (average Protein turnover (%/h ))	26.3	262.522	0.965819	arg_L[c]	arginine	0.965781		couplingRxns
	Amino acid	0.566	0.65%/h (average Protein turnover (%/h ))	39.8	397.277	1.46158	his_L[c] + lys_L[c]	Histidine + lysine	1.462		couplingRxns and rxns2constrain
	Amino acid	0.566	0.65%/h (average Protein turnover (%/h ))	47.5	474.137	1.74435	leu_L[c] + ile_L[c]	Leucine + isoleucine	1.744		couplingRxns
	Amino acid	0.566	0.65%/h (average Protein turnover (%/h ))	21	209.618	0.771186	phe_L[c]	phenylalanine	0.771156		rxns2constrain
	Amino acid	0.566	0.65%/h (average Protein turnover (%/h ))	35.2	351.361	1.29266	pro_L[c]	proline	1.2926		rxns2constrain
	Amino acid	0.566	0.65%/h (average Protein turnover (%/h ))	20.3	202.631	0.74548	tyr_L[c]	tyrosine	0.745451		couplingRxns
	Amino acid	0.566	0.65%/h (average Protein turnover (%/h ))	25.6	255.535	0.940113	val_L[c] + met_L[c]	Valine + methionine	0.94		couplingRxns
Records from Diana:
1. supplementary_constraints_FINAL.xlsx
2. supplementary3_DNBiomassCalculation.xlsx

[truncated: 1 more sheets: summaryinfo]
