# Supplementary material for: Constraint-based modeling of bioenergetic differences between synaptic and non-synaptic components of dopaminergic neurons in Parkinson’s disease
Source: Front Comput Neurosci. 2025 Jun 5;19:1594330. doi: 10.3389/fncom.2025.1594330 (PMC12176876; doi:10.3389/fncom.2025.1594330)
Supplement: Supplementary file 2 [file Data_Sheet_1.zip › SupplementaryFile5.xlsx]

## Sheet: DNcontrol
EnsembleID	expVal	genes
ENSG00000228463	0.151977	728481
ENSG00000230021	0.431999	101928626
ENSG00000177757	0.00158233	400728
ENSG00000230368	0.000586013	284593
ENSG00000223764	0.00452799	100130417
ENSG00000187634	0.058544	148398
ENSG00000188976	0.507854	26155
ENSG00000187961	0.102033	339451
ENSG00000187583	0.000197995	84069
ENSG00000188290	0.47281	57801
ENSG00000187608	0.0703314	9636
ENSG00000188157	0.0279798	375790
ENSG00000237330	1.92e-05	401934
ENSG00000131591	0.783865	54991
ENSG00000205231	0.000534386	100506376
ENSG00000162571	0.0058107	254173
ENSG00000186891	0.00306918	8784
ENSG00000186827	0.000779051	7293
ENSG00000078808	0.33402	51150
ENSG00000176022	0.0837293	126792
ENSG00000184163	0.0134001	388581
ENSG00000160087	0.631199	118424
ENSG00000162572	0.082911	6339
ENSG00000131584	1.2248	116983
ENSG00000169972	0.0425647	126789
ENSG00000127054	0.761254	54973
ENSG00000169962	0.000379621	83756
ENSG00000107404	0.206754	1855
ENSG00000162576	0.00483441	54587
ENSG00000175756	0.508274	54998
ENSG00000221978	0.749236	81669
ENSG00000242485	0.503448	55052
ENSG00000235098	0.00574986	441869
ENSG00000205116	0.000139098	643965
ENSG00000179403	0.0103099	64856
ENSG00000215915	0.00940171	219293
ENSG00000160072	0.607176	83858
ENSG00000197785	0.348396	55210
ENSG00000205090	0.111464	339453
ENSG00000160075	0.470144	29101
ENSG00000228594	0.263343	643988
ENSG00000197530	0.515791	142678
ENSG00000189409	0.000693514	8510
ENSG00000248333	0.140257	984
ENSG00000189339	0.52709	728661
ENSG00000008128	0.00881528	728642
ENSG00000008130	0.283452	65220
ENSG00000078369	5.46908	2782
ENSG00000231050	0.01364	105378949
ENSG00000169885	0.00771108	163688
ENSG00000178821	0.00430572	339456
ENSG00000187730	0.0263874	2563
ENSG00000067606	2.98356	5590
ENSG00000182873	0.00167775	100506504
ENSG00000157933	1.26945	6497
ENSG00000116151	0.184262	79906
ENSG00000157916	0.425187	11079
ENSG00000157911	0.325934	5192
ENSG00000149527	0.00941334	9651
ENSG00000157881	0.0513315	55229
ENSG00000197921	0.0174437	388585
ENSG00000157873	0.0050878	8764
ENSG00000228037	0.00127446	100996583
ENSG00000157870	0.262257	127281
ENSG00000142606	0.0296621	79258
ENSG00000215912	0.112091	100287898
ENSG00000177133	0.00309119	440556
ENSG00000142611	0.0130248	63976
ENSG00000130762	0.0268658	27237
ENSG00000162591	0.0081765	1953
ENSG00000158109	0.462535	127262
ENSG00000116213	0.0934739	49856
ENSG00000078900	0.00460244	7161
ENSG00000227372	0.03695	57212
ENSG00000162592	0.00317015	148870
ENSG00000235169	0.00993133	388588
ENSG00000130764	0.3277	57470
ENSG00000116198	0.878862	9731
ENSG00000169598	0.358587	1677
ENSG00000198912	0.0560294	339448
ENSG00000235054	0.000260429	284661
ENSG00000232596	0.00134531	105376679
ENSG00000196581	7.47091	55966
ENSG00000131697	1.08757	261734
ENSG00000069424	1.9124	8514
ENSG00000116254	2.32138	26038
ENSG00000116251	0.587485	6146
ENSG00000226944	0.0133249	102724450
ENSG00000158286	0.451939	388591
ENSG00000116237	0.51275	23463
ENSG00000173673	2.24e-05	390992
ENSG00000158292	0.0939274	387509
ENSG00000097021	3.7386	11332
ENSG00000069812	0.0142135	54626
ENSG00000187017	0.038832	83715
ENSG00000215788	0.114984	8718
ENSG00000171680	0.186155	57449
ENSG00000162408	0.624088	79707
ENSG00000173662	0.017789	80835
ENSG00000204859	0.346743	3104
ENSG00000162413	0.338615	9903
ENSG00000116273	0.0808393	148479
ENSG00000041988	0.175817	90326
ENSG00000007923	1.34719	55735
ENSG00000171735	14.5443	23261
ENSG00000237728	0.00757909	102725193
ENSG00000049245	0.272205	9341
ENSG00000049246	0.535414	8863
ENSG00000049247	0.00342535	10911
ENSG00000049249	0.00324776	3604
ENSG00000116288	0.634176	11315
ENSG00000116285	0.429534	54206
ENSG00000227634	0.000537793	102724539
ENSG00000162426	0.541899	50651
ENSG00000142599	13.9039	473
ENSG00000074800	1.29607	2023
ENSG00000230679	0.0160402	100505975
ENSG00000131686	0.0106187	765
ENSG00000197241	0.0018554	155184
ENSG00000142583	0.0525855	6518
ENSG00000180758	0.0194018	80045
ENSG00000234546	0.012332	102724571
ENSG00000049239	0.368577	9563
ENSG00000171621	0.0359839	80176
ENSG00000171612	0.782023	84275
ENSG00000188807	0.19146	199953
ENSG00000171608	0.252979	5293
ENSG00000171603	3.31374	22883
ENSG00000178585	0.612949	56998
ENSG00000162441	0.370529	84328
ENSG00000173614	0.655736	64802
ENSG00000162444	0.0213207	116362
ENSG00000130939	5.12031	10277
ENSG00000054523	14.3803	23095
ENSG00000142657	0.820216	5226
ENSG00000175279	0.00793951	378708
ENSG00000241563	0.00096843	1325
ENSG00000160049	0.739985	1676
ENSG00000142655	1.86061	5195
ENSG00000130940	0.0613042	54897
ENSG00000175262	0.0561825	148345
ENSG00000120948	0.432188	23435
ENSG00000009724	0.039159	10747
ENSG00000116649	0.608097	6723
ENSG00000171824	0.693243	5394
ENSG00000230337	0.0163013	105376736
ENSG00000198793	2.82371	2475
ENSG00000225602	0.00576305	100873935
ENSG00000171819	0.0219616	10218
ENSG00000120942	0.179883	29914
ENSG00000204624	0.0727386	57540
ENSG00000235643	0.000141625	101929181
ENSG00000116661	1.34194	26232
ENSG00000132879	1.03661	93611
ENSG00000116663	0.0453923	26270
ENSG00000116670	0.0346134	10459
ENSG00000162490	0.0101921	374946
ENSG00000177674	0.0378832	57085
ENSG00000215910	0.0166764	284498
ENSG00000177000	0.761301	4524
ENSG00000011021	0.872758	1185
ENSG00000175206	0.00729501	4878
ENSG00000120937	0.00028799	4879
ENSG00000116685	0.182624	90231
ENSG00000083444	0.278489	5351
ENSG00000116688	0.808814	9927
ENSG00000116691	0.125869	60672
ENSG00000120949	0.0201262	943
ENSG00000028137	0.0104422	7133
ENSG00000048707	4.9838	55187
ENSG00000162496	0.0172983	9249
ENSG00000204518	0.000517171	343066
ENSG00000188984	0.000267552	126767
ENSG00000157330	0.00348343	93190
ENSG00000232423	0.000298149	440561
ENSG00000162494	0.0106844	126755
ENSG00000259961	2.46e-05	107984918
ENSG00000162493	0.0123591	10630
ENSG00000116731	3.22813	7799
ENSG00000234593	0.0068399	105376762
ENSG00000189337	52.1546	23254
ENSG00000175147	0.0152772	200197
ENSG00000171729	0.0754387	55092
ENSG00000204464	0.00493367	727684
ENSG00000142621	0.30937	114827
ENSG00000233485	0.0439356	101927417
ENSG00000142634	0.204257	79180
ENSG00000162438	0.00364584	11330
ENSG00000142615	0.00252956	63036
ENSG00000215704	0.0332131	51032
ENSG00000132906	0.337742	842
ENSG00000116138	1.04293	23341
ENSG00000116771	0.0633623	79814
ENSG00000197312	0.819601	84301
ENSG00000116786	1.12996	23207
ENSG00000162461	0.0867658	284723
ENSG00000224459	0.015414	110806303
ENSG00000162460	0.00123217	388595
ENSG00000162458	0.0215966	54751
ENSG00000065526	1.20462	23013
ENSG00000116809	0.269773	7709
ENSG00000183888	0.00605606	149563
ENSG00000173641	0.00778955	27129
ENSG00000186510	0.00260763	1187
ENSG00000184908	0.00336731	1188
ENSG00000185519	0.0606931	348487
ENSG00000142627	0.00436466	1969
ENSG00000142632	0.00430564	128272
ENSG00000132881	0.0345165	79363
ENSG00000037637	4.83444	54455
ENSG00000055070	0.426882	26099
ENSG00000187144	0.062977	374955
ENSG00000157191	0.215517	55707
ENSG00000226029	0.0383982	107984921
ENSG00000219481	0.960386	55672
ENSG00000058453	1.13108	9696
ENSG00000238142	0.0238202	105376805
ENSG00000117122	0.000225812	4237
ENSG00000159363	3.01387	23400
ENSG00000117118	1.2376	6390
ENSG00000117115	0.075178	11240
ENSG00000204362	0.000888006	400743
ENSG00000142623	0.166952	29943
ENSG00000142619	0.0224402	51702
ENSG00000159339	0.0187079	23569
ENSG00000227751	2.1e-05	114515514
ENSG00000179051	0.380708	55920
ENSG00000074964	1.35727	55160
ENSG00000236648	0.00429768	107984028
ENSG00000117148	0.00266113	81569
ENSG00000261781	0.00825514	101927876
ENSG00000117154	0.0912083	84966
ENSG00000179023	0.000109174	127707
ENSG00000009709	0.0507754	5081
ENSG00000159423	0.128344	8659
ENSG00000169991	0.797439	126917
ENSG00000127481	5.15768	23352
ENSG00000230424	0.266745	101927895
ENSG00000127463	0.38444	23065
ENSG00000053372	0.304552	51154
ENSG00000162482	0.0105615	22977
ENSG00000053371	0.168767	8574
ENSG00000040487	0.217963	54896
ENSG00000077549	3.57318	832
ENSG00000235185	0.0235548	105378614
ENSG00000173436	0.170933	440574
ENSG00000158747	0.212885	4681
ENSG00000158748	0.00719029	3362
ENSG00000162542	0.346999	255104
ENSG00000169914	0.807469	23252
ENSG00000188257	7.52e-05	5320
ENSG00000127472	0.00645634	5322
ENSG00000117215	0.000401925	26279
ENSG00000158786	0.000915218	64600
ENSG00000187980	0.0168385	391013
ENSG00000162543	0.0441017	127733
ENSG00000158816	0.114227	127731
ENSG00000162545	2.11986	55450
ENSG00000090432	0.24787	79594
ENSG00000183114	0.426179	163933
ENSG00000158825	0.0242718	978
ENSG00000158828	1.25451	65018
ENSG00000117242	0.0466985	100861548
ENSG00000244038	0.253413	1650
ENSG00000117245	0.200424	57576
ENSG00000189410	0.0413544	400745
ENSG00000127483	2.45409	50809
ENSG00000075151	18.2513	8672
ENSG00000117298	0.985849	1889
ENSG00000231105	0.00321838	100506801
ENSG00000142794	0.472819	84224
ENSG00000162551	0.00782094	249
ENSG00000233431	0.0254133	105376834
ENSG00000076864	2.06619	5909
ENSG00000090686	2.01322	84196
ENSG00000187942	0.0351089	401944
ENSG00000142798	0.0352423	3339
ENSG00000219073	0.00686309	23436
ENSG00000142789	0.00650178	10136
ENSG00000228397	0.00161848	101928043
ENSG00000218510	0.0910105	29092
ENSG00000070831	1.65077	998
ENSG00000162552	0.0116144	54361
ENSG00000184677	0.627598	9923
ENSG00000070886	0.0676961	2046
ENSG00000173372	0.00882073	712
ENSG00000159189	0.0071734	714
ENSG00000173369	0.0257699	713
ENSG00000133216	4.44155	2048
ENSG00000215906	0.00196973	646262
ENSG00000227868	0.016417	729059
ENSG00000004487	1.64538	23028
ENSG00000169641	3.29216	7798
ENSG00000179546	0.000881792	3352
ENSG00000125944	0.708234	10236
ENSG00000125945	0.0436554	80818
ENSG00000204219	0.0421506	6920
ENSG00000088280	0.106024	55616
ENSG00000007968	0.00287729	1870
ENSG00000117318	0.0102808	3399
ENSG00000197880	0.012821	259283
ENSG00000142676	0.489692	6135
ENSG00000011007	0.409593	6924
ENSG00000057757	0.840744	57095
ENSG00000011009	0.0795085	11313
ENSG00000117308	0.160372	2582
ENSG00000117305	0.346236	3155
ENSG00000179163	0.189066	2517
ENSG00000188822	0.0564124	1269
ENSG00000142661	0.00430259	127294
ENSG00000142677	0.00174848	58985
ENSG00000185436	0.0946763	163702
ENSG00000230023	0.00253265	284632
ENSG00000158055	0.00319212	57822
ENSG00000001460	0.523049	90529
ENSG00000001461	1.57204	57185
ENSG00000117602	0.608872	11123
ENSG00000184454	0.0414191	400746
ENSG00000133226	0.841817	10250
ENSG00000169504	0.086949	25932
ENSG00000020633	0.00149405	864
ENSG00000117614	0.34764	25949
ENSG00000187010	0.0641205	6007
ENSG00000183726	0.499812	23585
ENSG00000188672	0.132288	6006
ENSG00000204178	3.05909	55219
ENSG00000157978	0.0623725	26119
ENSG00000117643	8.39945	57134
ENSG00000162430	0.273318	57190
ENSG00000117640	0.40211	56181
ENSG00000127423	0.0634385	79000
ENSG00000182749	0.276878	164091
ENSG00000117632	1.41879	3925
ENSG00000158006	0.286285	5051
ENSG00000158008	0.114143	2134
ENSG00000158014	0.00378044	7780
ENSG00000158022	0.00291381	84676
ENSG00000175087	0.345368	149420
ENSG00000197245	0.0107774	79927
ENSG00000236782	0.000887601	118568799
ENSG00000142684	0.139537	51042
ENSG00000142675	0.0495064	10256
ENSG00000188782	0.00148966	378807
ENSG00000130695	0.535588	64793
ENSG00000142669	0.782976	83442
ENSG00000158062	0.140076	91544
ENSG00000169442	0.0101668	1043
ENSG00000176092	0.0041842	55057
ENSG00000176083	0.000834164	257101
ENSG00000131914	0.00258659	79727
ENSG00000117682	2.16021	79947
ENSG00000198830	0.081434	3151
ENSG00000117676	0.453881	6195
ENSG00000260063	0.00141382	101928728
ENSG00000117713	2.79076	8289
ENSG00000060642	0.0616721	55650
ENSG00000204160	0.732122	84243
ENSG00000175793	0.00135862	2810
ENSG00000142751	0.240413	54707
ENSG00000198746	0.174005	63906
ENSG00000090273	0.637057	10726
ENSG00000253368	0.435622	388610
ENSG00000158246	0.00457917	115572
ENSG00000090020	0.894357	6548
ENSG00000142784	0.758622	23038
ENSG00000186501	0.399417	84065
ENSG00000142765	0.0106735	84958
ENSG00000142733	0.0361177	9064
ENSG00000142748	0.00284063	8547
ENSG00000174950	0.000819847	388611
ENSG00000181773	0.0333422	2827
ENSG00000158195	0.842477	10163
ENSG00000126705	1.36669	27245
ENSG00000000938	0.00630517	2268
ENSG00000233975	0.000397003	111216282
ENSG00000126709	0.151225	2537
ENSG00000009780	0.338545	199870
ENSG00000117758	2.53693	23673
ENSG00000117751	0.529308	5511
ENSG00000130775	0.00576519	9473
ENSG00000117748	0.232199	6118
ENSG00000130768	0.00280408	27293
ENSG00000158156	0.00113072	55113
ENSG00000158161	2.05069	2140
ENSG00000169403	0.0285507	5724
ENSG00000126698	0.590544	22826
ENSG00000130770	0.94066	93974
ENSG00000130766	0.223671	83667
ENSG00000130772	0.0448467	54797
ENSG00000204138	2.15503	65979
ENSG00000180198	0.30256	1104
ENSG00000180098	1.51044	54952
ENSG00000197989	0.190605	85028
ENSG00000120656	0.551212	6883
ENSG00000188060	0.00197493	115273
ENSG00000162419	0.405473	10691
ENSG00000198492	0.778798	51441
ENSG00000116329	0.0414839	4985
ENSG00000159023	10.2179	2035
ENSG00000253304	0.00027489	399474
ENSG00000116350	2.4188	6429
ENSG00000116353	0.83777	51102
ENSG00000060656	1.01043	10076
ENSG00000230523	0.00813787	101928460
ENSG00000233399	0.00100078	101929406
ENSG00000162510	0.621554	4146
ENSG00000186056	0.00529882	100129196
ENSG00000162511	0.0116457	7805
ENSG00000235143	0.00182557	400748
ENSG00000162512	0.516058	9672
ENSG00000134644	3.65851	9698
ENSG00000084628	0.459036	79570
ENSG00000060688	0.599696	9410
ENSG00000121766	1.8016	51538
ENSG00000121769	0.258284	2170
ENSG00000142910	0.00529598	64129
ENSG00000121764	0.00842376	3061
ENSG00000162517	0.262017	553115
ENSG00000084636	0.0725843	1307
ENSG00000134668	0.0113262	90853
ENSG00000184007	0.945316	8073
ENSG00000121774	2.17762	10657
ENSG00000121775	0.503713	55116
ENSG00000025800	2.58211	23633
ENSG00000084652	0.454876	200081
ENSG00000160050	0.106284	79140
ENSG00000160051	0.0320735	55721
ENSG00000222046	0.0275917	149069
ENSG00000160055	0.202466	56063
ENSG00000084623	0.233114	8668
ENSG00000183615	0.000820048	84734
ENSG00000182866	0.0127799	3932
ENSG00000116478	0.0405913	3065
ENSG00000175130	0.0201283	65108
ENSG00000162526	0.0734689	81629
ENSG00000225828	0.051399	100128071
ENSG00000160058	0.924053	55108
ENSG00000273274	0.0519485	728116
ENSG00000160062	0.127469	653121
ENSG00000176261	4.02823	339487
ENSG00000162521	1.47187	5928
ENSG00000162520	0.372918	81493
ENSG00000162522	0.204283	57648
ENSG00000134684	1.29394	8565
ENSG00000116497	0.838409	64766
ENSG00000160097	0.423699	252995
ENSG00000121905	0.0330776	3208
ENSG00000121900	0.0619045	113452
ENSG00000116514	0.309924	127544
ENSG00000004455	0.663936	204
ENSG00000116525	0.273624	55223
ENSG00000160094	0.315009	149076
ENSG00000184389	0.0262207	127550
ENSG00000134686	2.67986	1912
ENSG00000233246	0.0529739	101929464
ENSG00000121903	0.22046	7579
ENSG00000121904	29.0218	114784
ENSG00000176256	0.00236694	127540
ENSG00000142698	0.0106238	84970
ENSG00000163866	1.05254	113444
ENSG00000189280	0.0029984	2709
ENSG00000189433	0.000321816	127534
ENSG00000188910	0.000779927	2707
ENSG00000187513	0.000546271	2701
ENSG00000116544	2.30242	58512
ENSG00000243749	0.0184274	100506144
ENSG00000197056	0.353587	79830
ENSG00000116560	2.5299	6421
ENSG00000146463	3.56319	9202
ENSG00000227409	0.0305002	100861513
ENSG00000142687	2.469	79932
ENSG00000020129	1.74524	23154
ENSG00000239636	0.0583987	105378645
ENSG00000116819	0.143119	339488
ENSG00000126067	0.816671	5690
ENSG00000142686	0.277734	127703
ENSG00000092853	0.0534652	63967
ENSG00000134698	2.19067	192670
ENSG00000092847	0.930215	26523
ENSG00000126070	4.98864	192669
ENSG00000092850	0.000512064	27285
ENSG00000116863	0.14015	54936
ENSG00000171812	0.00981615	1296
ENSG00000054116	0.44991	27095
ENSG00000116871	1.52884	55700
ENSG00000054118	1.83632	9967
ENSG00000214193	0.210187	79729
ENSG00000142694	0.00394381	55194
ENSG00000196182	1.58902	83931
ENSG00000181817	0.198946	84967
ENSG00000116885	0.328374	127700
ENSG00000116898	0.285232	64960
ENSG00000119535	0.00964359	1441
ENSG00000163873	4.71725	2899
ENSG00000163874	0.000499815	80149
ENSG00000163875	0.737115	64769
ENSG00000163877	0.199979	79753
ENSG00000163879	0.146136	7802
ENSG00000134697	0.23308	29889
ENSG00000169218	0.00488069	284654
ENSG00000116922	0.361122	54955
ENSG00000134690	0.0411839	55143
ENSG00000183317	0.839748	284656
ENSG00000185090	0.193654	149175
ENSG00000196449	0.066669	79693
ENSG00000197982	0.506309	127687
ENSG00000188786	0.913104	4520
ENSG00000204084	2.2067	3633
ENSG00000183431	0.743054	10946
ENSG00000183386	0.0320887	2275
ENSG00000183520	0.220234	51118
ENSG00000185668	0.0281073	5453
ENSG00000116954	0.46051	64121
ENSG00000228436	7.72446	105378663
ENSG00000214114	0.00786903	26292
ENSG00000131233	0.0044315	81025
ENSG00000158315	0.625032	54933
ENSG00000174574	1.24781	79647
ENSG00000168653	0.697577	4725
ENSG00000127603	19.3911	23499
ENSG00000183682	0.0403562	353500
ENSG00000090621	0.374527	8761
ENSG00000163909	0.009362	26508
ENSG00000116981	0.0321262	84618
ENSG00000116983	0.287258	51440
ENSG00000084072	0.237779	10450
ENSG00000116985	0.0023722	656
ENSG00000198754	0.000394225	64064
ENSG00000043514	0.928276	54802
ENSG00000116990	0.00192695	4610
ENSG00000236546	0.00194311	105378668
ENSG00000168389	0.0282146	84879
ENSG00000131236	0.774679	10487
ENSG00000131238	0.776319	5538
ENSG00000117000	2.58284	6018
ENSG00000188800	0.00961795	127391
ENSG00000084073	0.629033	10269
ENSG00000049089	0.02548	1298
ENSG00000084070	2.16869	64744
ENSG00000187801	0.324362	65243
ENSG00000187815	0.0722723	339559
ENSG00000164002	0.0473581	64789
ENSG00000117010	0.20729	127396
ENSG00000117016	0.600308	9783
ENSG00000066136	1.37789	4802
ENSG00000117013	0.0743063	9132
ENSG00000179862	0.0851285	163732
ENSG00000171793	0.361388	1503
ENSG00000171790	0.0654319	200172
ENSG00000010803	4.21094	22955
ENSG00000204060	0.0131474	100132074
ENSG00000229901	2.31e-05	101929901
ENSG00000127129	0.000234434	1907
ENSG00000127124	11.4636	59269
ENSG00000198815	2.76716	22887
ENSG00000177181	1.66478	284716
ENSG00000066185	0.0787811	84217
ENSG00000127125	0.181075	79717
ENSG00000186409	2.46585	728621
ENSG00000171960	0.272587	10465
ENSG00000065978	0.556205	4904
ENSG00000164007	0.00319238	149461
ENSG00000164008	0.260636	79078
ENSG00000164010	0.107948	114625
ENSG00000164011	0.0773577	51058
ENSG00000117394	0.0613081	6513
ENSG00000227533	0.131468	440584
ENSG00000186973	0.000164309	440585
ENSG00000117395	0.113918	10969
ENSG00000179178	0.00526567	128218
ENSG00000066056	0.00618565	7075
ENSG00000117400	0.0138937	4352
ENSG00000234694	0.0251476	105378687
ENSG00000117399	0.000261523	991
ENSG00000066322	0.0669442	64834
ENSG00000159479	0.261375	112950
ENSG00000198198	0.863318	23334
ENSG00000229372	0.000102928	100873952
ENSG00000178922	0.0288072	81888
ENSG00000229348	0.0383727	100873923
ENSG00000142949	2.54765	5792
ENSG00000066135	0.675163	9682
ENSG00000126091	5.9944	6487
ENSG00000229444	0.100518	101929592
ENSG00000117407	0.00808334	9048
ENSG00000117408	0.595373	9670
ENSG00000132768	0.0787165	1802
ENSG00000117410	1.76727	533
ENSG00000117411	0.36448	8704
ENSG00000159214	0.707443	149473
ENSG00000196517	0.0746997	6536
ENSG00000230615	0.0223691	107984948
ENSG00000171872	0.00097362	128209
ENSG00000178028	0.344483	55929
ENSG00000117419	2.48436	79033
ENSG00000187147	0.578971	55182
ENSG00000126106	0.189919	79639
ENSG00000198520	0.572585	339541
ENSG00000142945	0.0402458	11004
ENSG00000142937	0.632439	6202
ENSG00000142959	0.0326522	266675
ENSG00000173846	0.0776658	1263
ENSG00000222009	0.0370662	149478
ENSG00000117425	0.97564	8643
ENSG00000070785	2.29039	8891
ENSG00000126107	0.200578	79654
ENSG00000126088	0.157498	7389
ENSG00000162415	5.53635	57643
ENSG00000186603	0.00590733	84842
ENSG00000132781	0.17833	4595
ENSG00000132773	0.0439685	114034
ENSG00000070759	0.262766	10420
ENSG00000132763	0.254077	25974
ENSG00000117450	0.705783	5052
ENSG00000117448	0.26311	10327
ENSG00000132780	0.529657	4678
ENSG00000159588	0.00387651	149483
ENSG00000159592	2.07138	60313
ENSG00000159596	0.261244	51249
ENSG00000197429	0.204668	3652
ENSG00000086015	8.1489	23139
ENSG00000117461	1.61539	8503
ENSG00000227857	0.0535094	101929626
ENSG00000117472	0.00228038	10103
ENSG00000085998	0.361606	55624
ENSG00000171357	0.213809	541468
ENSG00000085999	0.0301025	8438
ENSG00000132128	0.797114	10489
ENSG00000173660	1.15599	7388
ENSG00000117481	0.420408	387338
ENSG00000117480	0.25984	2166
ENSG00000197587	0.00246596	127343
ENSG00000269956	0.0436463	100507423
ENSG00000162456	0.0198954	148930
ENSG00000079277	1.12302	8569
ENSG00000142961	0.0159311	148932
ENSG00000123472	1.02303	64756
ENSG00000186118	0.00231768	374973
ENSG00000228237	0.0127369	100130197
ENSG00000159658	0.510772	9813
ENSG00000142973	0.00880382	1580
ENSG00000187048	0.0183906	1579
ENSG00000186377	0.838489	260293
ENSG00000186160	0.139955	199974
ENSG00000162365	0.0020059	284541
ENSG00000224805	0.0127467	100874253
ENSG00000162367	0.00522229	6886
ENSG00000123473	0.0915523	6491
ENSG00000162368	0.783302	51727
ENSG00000186790	0.000509936	2301
ENSG00000237424	0.000143279	84793
ENSG00000186564	7.52e-05	2306
ENSG00000227947	0.000405063	107984953
ENSG00000269113	0.0123218	388630
ENSG00000117834	0.0855463	200010
ENSG00000132122	2.89617	54558
ENSG00000186094	14.4029	84871
ENSG00000162373	0.120988	79656
ENSG00000230114	0.00488811	101929721
ENSG00000162374	8.72555	1996
ENSG00000142700	0.00330422	63950
ENSG00000185104	9.53246	11124
ENSG00000123080	0.0109292	1031
ENSG00000204006	0.00236299	284546
ENSG00000123091	1.62894	26994
ENSG00000085831	0.930118	22996
ENSG00000085832	3.73165	2060
ENSG00000117859	5.17009	114883
ENSG00000169213	0.167085	5865
ENSG00000117862	0.33223	51060
ENSG00000198841	0.0115879	112970
ENSG00000228369	0.00034677	104355143
ENSG00000134717	0.775921	91408
ENSG00000157077	3.67748	9372
ENSG00000154222	0.183651	200014
ENSG00000085840	0.0223173	4998
ENSG00000134748	0.278346	84950
ENSG00000134744	2.55101	23318
ENSG00000116157	0.0381608	2882
ENSG00000182183	0.0929938	348378
ENSG00000162378	2.78085	79699
ENSG00000203995	0.00963021	440590
ENSG00000121310	2.62545	55268
ENSG00000116171	1.80325	6342
ENSG00000174348	0.131044	127435
ENSG00000162383	0.00623824	6512
ENSG00000157184	0.132122	1376
ENSG00000162384	0.183303	54987
ENSG00000162385	0.422993	4116
ENSG00000226754	0.0271072	100507564
ENSG00000157193	1.58425	7804
ENSG00000225675	0.747228	105378732
ENSG00000143006	0.00090175	63948
ENSG00000174332	0.778811	148979
ENSG00000058804	0.298139	55706
ENSG00000058799	0.342399	54432
ENSG00000211452	0.0141338	1733
ENSG00000081870	0.22296	51668
ENSG00000116212	0.0933911	115353
ENSG00000203985	0.00301827	388633
ENSG00000116209	0.883723	9528
ENSG00000116205	0.188982	127428
ENSG00000157211	0.000350137	200008
ENSG00000215883	0.0291028	606495
ENSG00000116221	0.270378	51253
ENSG00000157216	4.71055	23648
ENSG00000198711	0.000542761	619518
ENSG00000162390	0.961141	26027
ENSG00000162391	0.0194669	338094
ENSG00000184313	0.0254753	374977
ENSG00000271723	0.0697177	100527960
ENSG00000243725	0.0381374	7268
ENSG00000162396	0.0380871	25973
ENSG00000006555	0.00867984	55001
ENSG00000116133	0.609294	1718
ENSG00000143001	0.0068358	199964
ENSG00000162399	0.000321957	7809
ENSG00000169174	0.00730181	255738
ENSG00000162402	3.90296	23358
ENSG00000231090	0.0123118	109729135
ENSG00000233079	2.26e-05	105378738
ENSG00000162409	1.77256	5563
ENSG00000187889	0.179248	199920
ENSG00000157131	0.0019788	731
ENSG00000021852	0.0383591	732
ENSG00000173406	151.594	1600
ENSG00000162600	0.118287	115209
ENSG00000184292	7.67e-05	4070
ENSG00000162601	1.34816	114803
ENSG00000177606	0.0693845	3725
ENSG00000232453	0.00888843	105378753
ENSG00000172456	2.08577	55277
ENSG00000134709	0.817356	51361
ENSG00000134716	0.00954613	1573
ENSG00000162598	0.00662211	127795
ENSG00000226476	0.00579038	105378763
ENSG00000231252	0.0117034	101926964
ENSG00000162599	0.381915	4774
ENSG00000162604	0.91974	83941
ENSG00000132849	6.29399	10207
ENSG00000240563	0.0132795	54596
ENSG00000132854	6.27498	163782
ENSG00000162607	0.192708	7398
ENSG00000116641	4.98076	85440
ENSG00000132855	0.00275219	27329
ENSG00000125703	1.16536	84938
ENSG00000229537	0.000190525	105378769
ENSG00000088035	0.494056	29929
ENSG00000142856	0.541495	23421
ENSG00000203965	0.83936	84455
ENSG00000079739	0.83107	5236
ENSG00000185483	0.0706938	4919
ENSG00000177414	0.00454448	148581
ENSG00000158966	0.850746	57685
ENSG00000162437	2.72673	55225
ENSG00000162434	2.67422	3716
ENSG00000162433	0.652145	205
ENSG00000116675	15.8358	9829
ENSG00000213625	0.373266	54741
ENSG00000116678	2.47203	3953
ENSG00000184588	76.3073	5142
ENSG00000227466	0.0155885	101927139
ENSG00000118473	15.483	84251
ENSG00000152760	0.238099	200132
ENSG00000172410	0.00599721	10022
ENSG00000152763	1.24938	79819
ENSG00000198160	1.58277	57708
ENSG00000116704	0.515696	23169
ENSG00000203963	0.014257	400757
ENSG00000162594	0.00764821	149233
ENSG00000081985	0.0411688	3595
ENSG00000142864	0.514247	26135
ENSG00000116717	0.0994039	1647
ENSG00000172380	0.0191735	55970
ENSG00000232284	0.0410496	100289178
ENSG00000162595	0.01192	9077
ENSG00000116729	0.0530931	79971
ENSG00000116745	0.00159592	6121
ENSG00000024526	0.00296746	55635
ENSG00000223883	0.0138411	105378785
ENSG00000033122	29.1625	57554
ENSG00000066557	0.709128	55631
ENSG00000116754	4.54587	9295
ENSG00000118454	2.51171	81573
ENSG00000197568	0.258236	11147
ENSG00000226088	0.00129415	102724548
ENSG00000116761	0.213953	1491
ENSG00000229051	0.00355678	101927244
ENSG00000050628	0.0137464	5733
ENSG00000132485	2.676	9406
ENSG00000172260	24.041	257194
ENSG00000225087	0.062302	105378798
ENSG00000162620	0.155363	127255
ENSG00000254685	0.0611355	8790
ENSG00000259030	0.0284003	100526835
ENSG00000116783	0.00944416	51086
ENSG00000162621	0.00587203	105378803
ENSG00000116791	0.151524	1429
ENSG00000162623	0.351327	127253
ENSG00000162624	2.06e-05	431707
ENSG00000137968	44.9448	204962
ENSG00000117054	1.64021	34
ENSG00000137955	0.410031	5876
ENSG00000057468	0.399355	4438
ENSG00000154007	0.0303207	127247
ENSG00000184005	1.43626	256435
ENSG00000237552	0.00026294	110806286
ENSG00000117069	15.3772	81849
ENSG00000142892	0.690992	10026
ENSG00000154027	8.79778	26289
ENSG00000036549	2.74617	26009
ENSG00000077254	5.00665	23032
ENSG00000180488	2.21742	374986
ENSG00000235927	0.034373	374987
ENSG00000162614	0.261294	91624
ENSG00000162613	1.09696	8880
ENSG00000162616	0.420281	11080
ENSG00000137960	1.15251	54810
ENSG00000122420	0.00813447	5737
ENSG00000137959	0.00384823	10964
ENSG00000137965	0.0106435	10561
ENSG00000234184	0.00350826	101927412
ENSG00000234953	0.0323924	101927434
ENSG00000231364	0.000267134	101927542
ENSG00000233008	0.371392	101927560
ENSG00000137941	8.7683	79739
ENSG00000142875	6.55321	5567
ENSG00000203943	0.0725377	148418
ENSG00000137976	0.00684222	58511
ENSG00000117133	0.257186	80135
ENSG00000174021	0.0402248	2787
ENSG00000117151	0.13761	1486
ENSG00000117155	0.859935	117178
ENSG00000171517	0.0053191	23566
ENSG00000153898	0.023743	255231
ENSG00000162643	0.0867006	126820
ENSG00000055732	0.0109409	55283
ENSG00000097096	0.218585	84144
ENSG00000162642	0.930888	148423
ENSG00000142867	0.125064	8915
ENSG00000153904	3.52032	23576
ENSG00000142871	0.00329461	3491
ENSG00000117174	1.12781	54680
ENSG00000171502	0.231293	255631
ENSG00000122417	2.10373	57489
ENSG00000137975	0.00201332	9635
ENSG00000016490	0.00782492	1179
ENSG00000016602	0.00212337	22802
ENSG00000236915	0.0552793	105378828
ENSG00000097033	1.46492	51100
ENSG00000183291	0.78511	9403
ENSG00000153936	1.89637	9653
ENSG00000143013	0.748048	8543
ENSG00000065243	4.73054	5586
ENSG00000137947	1.05045	2959
ENSG00000137944	0.945028	56267
ENSG00000213516	0.168672	494115
ENSG00000117226	0.00360056	2635
ENSG00000117228	0.00132183	2633
ENSG00000162645	0.00740866	2634
ENSG00000213512	0.00238171	388646
ENSG00000162654	0.00247961	115361
ENSG00000154451	0.000256034	115362
ENSG00000183347	0.00139538	163351
ENSG00000197147	0.66506	23507
ENSG00000171488	0.0734118	84230
ENSG00000171492	0.120357	55144
ENSG00000162664	0.91406	284695
ENSG00000143032	0.00105349	343472
ENSG00000233593	1.43187	105378853
ENSG00000122482	2.81748	84146
ENSG00000162669	0.58596	164045
ENSG00000097046	0.389283	8317
ENSG00000069702	0.0918245	7049
ENSG00000137948	0.0291502	676
ENSG00000172031	0.264913	253152
ENSG00000189195	0.455821	284697
ENSG00000203910	0.00862105	388649
ENSG00000174842	1.13487	11146
ENSG00000122484	3.36579	79871
ENSG00000162676	0.00295703	2672
ENSG00000067208	6.34517	7813
ENSG00000122406	0.847827	6125
ENSG00000154511	2.0995	388650
ENSG00000143033	1.93722	22823
ENSG00000117500	0.475641	50999
ENSG00000122483	0.417675	343099
ENSG00000117505	0.285708	1810
ENSG00000137942	4.01233	54874
ENSG00000137936	0.464935	8412
ENSG00000067334	0.377045	30836
ENSG00000023909	1.40011	2730
ENSG00000198691	0.0136676	24
ENSG00000137962	0.402896	9411
ENSG00000117528	1.18325	5825
ENSG00000117525	0.00429903	2152
ENSG00000143036	0.123103	126969
ENSG00000117519	0.387727	1266
ENSG00000172339	0.913	199857
ENSG00000230427	0.00100466	101928098
ENSG00000152078	0.06715	148534
ENSG00000226026	0.0791725	101928118
ENSG00000122481	0.0247244	25950
ENSG00000228504	0.000157736	100996630
ENSG00000228971	0.0940287	100996635
ENSG00000237435	0.00626118	102723661
ENSG00000231987	0.0166537	101928241
ENSG00000117569	11.1011	58155
ENSG00000188641	17.4002	1806
ENSG00000232878	0.192595	100873932
ENSG00000235777	0.000522435	100873933
ENSG00000225206	22.6134	400765
ENSG00000226053	1.52475	729987
ENSG00000162627	0.784401	51375
ENSG00000232825	0.232289	100129620
ENSG00000224445	0.00734645	101928270
ENSG00000099260	0.0126058	54873
ENSG00000156869	0.0198573	391059
ENSG00000162688	0.936371	178
ENSG00000117620	0.854591	23443
ENSG00000156876	0.234903	163786
ENSG00000122435	0.634645	54482
ENSG00000122477	0.692545	127495
ENSG00000137992	0.738732	1629
ENSG00000137996	0.464714	8634
ENSG00000079335	0.0681178	8556
ENSG00000181656	0.00151347	54112
ENSG00000162692	0.00298478	7412
ENSG00000162694	1.84756	2135
ENSG00000162695	1.54372	148867
ENSG00000117543	0.488998	51611
ENSG00000233184	0.988393	102606465
ENSG00000170989	0.00405763	1901
ENSG00000226715	0.000541535	105378872
ENSG00000118733	30.5545	118427
ENSG00000060718	11.3002	1301
ENSG00000224613	0.755522	101928436
ENSG00000185946	5.44845	55599
ENSG00000240038	2.77132	280
ENSG00000243480	0.0054462	279
ENSG00000230768	0.031097	101928476
ENSG00000198890	0.0369729	55170
ENSG00000162631	0.692899	22854
ENSG00000134215	11.17	10451
ENSG00000230489	0.217268	100873946
ENSG00000085491	0.783414	29957
ENSG00000186086	0.000489201	653149
ENSG00000162636	1.24371	284611
ENSG00000162639	0.140125	113802
ENSG00000134186	0.520582	55119
ENSG00000143107	0.0133807	163479
ENSG00000116266	0.998798	6814
ENSG00000162641	0.842647	254268
ENSG00000203897	0.00149274	642864
ENSG00000121957	0.252609	29899
ENSG00000121940	0.260819	23155
ENSG00000085433	1.15465	22911
ENSG00000197780	0.265755	6884
ENSG00000215717	0.312925	56900
ENSG00000179902	0.017972	127003
ENSG00000116299	2.32457	57535
ENSG00000031698	1.43644	6301
ENSG00000143126	0.259308	1952
ENSG00000134222	0.00936162	84722
ENSG00000221986	0.0298996	343263
ENSG00000134243	1.81412	6272
ENSG00000143106	0.919258	5686
ENSG00000143028	0.00202531	284612
ENSG00000162650	0.0426409	127002
ENSG00000174151	0.254641	284613
ENSG00000181754	0.167799	57463
ENSG00000156097	0.412044	83873
ENSG00000065135	1.17521	2773
ENSG00000134183	0.00714409	2780
ENSG00000116337	0.480484	271
ENSG00000168765	0.0582145	2948
ENSG00000213366	0.00718911	2946
ENSG00000134184	0.000831961	2944
ENSG00000134201	0.00347128	2949
ENSG00000134202	0.111227	2947
ENSG00000198758	0.000314517	79574
ENSG00000184371	0.00951081	1435
ENSG00000168710	1.39114	10768
ENSG00000143093	0.354323	85369
ENSG00000156150	0.000455843	257
ENSG00000197106	0.2932	388662
ENSG00000227091	0.00136683	105378897
ENSG00000116396	0.209428	3749
ENSG00000227963	0.0579677	440600
ENSG00000162775	0.203939	64783
ENSG00000168679	0.0848243	9122
ENSG00000134248	0.298437	10542
ENSG00000143125	0.000115218	84432
ENSG00000177301	0.643827	3737
ENSG00000177272	0.176276	3738
ENSG00000143119	0.00837263	963
ENSG00000121931	0.214603	55791
ENSG00000156171	0.302454	128338
ENSG00000134255	0.789173	10390
ENSG00000162777	0.00247627	79961
ENSG00000064886	0.00139978	1117
ENSG00000134216	0.000895441	27159
ENSG00000173947	0.00662721	128344
ENSG00000085465	0.0500924	5016
ENSG00000116455	0.103723	79084
ENSG00000116459	0.532862	515
ENSG00000143110	0.0658041	128346
ENSG00000121933	0.0156888	57413
ENSG00000116473	1.87781	5906
ENSG00000197852	0.402834	55924
ENSG00000064703	0.179748	11218
ENSG00000171385	31.9887	3752
ENSG00000237556	0.00220894	100873995
ENSG00000231437	0.400697	643355
ENSG00000231246	0.0490883	105378909
ENSG00000143079	1.68062	55917
ENSG00000134245	0.590479	7482
ENSG00000007341	1.06034	54879
ENSG00000116489	1.41438	829
ENSG00000155363	0.0741482	4343
ENSG00000155366	0.0478377	389
ENSG00000155367	0.0687837	333926
ENSG00000184599	0.100638	284467
ENSG00000155380	0.661068	6566
ENSG00000238198	0.497065	100996251
ENSG00000198799	1.35703	9860
ENSG00000081026	12.5773	260425
ENSG00000116793	2.18546	10745
ENSG00000081019	0.868704	54665
ENSG00000134242	0.103772	26191
ENSG00000226167	0.0789436	100287722
ENSG00000188761	0.0435479	440603
ENSG00000134262	0.259815	10717
ENSG00000118655	0.0123875	64858
ENSG00000163349	0.685356	204851
ENSG00000116774	0.00254362	56944
ENSG00000134207	0.0345274	148281
ENSG00000197323	4.0174	51592
ENSG00000116752	0.496117	10286
ENSG00000175984	0.103321	163259
ENSG00000116748	0.00164897	270
ENSG00000213281	0.211338	4893
ENSG00000009307	2.73191	7812
ENSG00000052723	0.368821	80143
ENSG00000198765	0.00469193	6847
ENSG00000134198	0.207854	10100
ENSG00000233730	0.0135412	105378916
ENSG00000228035	0.0296392	112840934
ENSG00000134259	0.0150183	4803
ENSG00000173218	0.0701382	81839
ENSG00000118729	0.012006	845
ENSG00000177551	0.18782	4808
ENSG00000228127	0.0156714	101928995
ENSG00000163393	2.90624	55356
ENSG00000173212	0.228943	126868
ENSG00000163399	5.40725	476
ENSG00000233154	0.0278098	101929023
ENSG00000116815	0.0793822	965
ENSG00000143061	0.333138	3321
ENSG00000203864	0.00200714	388667
ENSG00000116824	0.00030487	914
ENSG00000134247	0.200846	5738
ENSG00000134256	0.0111705	9398
ENSG00000236137	0.0223818	101929099
ENSG00000116830	0.553292	8458
ENSG00000134253	0.0414474	80263
ENSG00000134258	0.0137632	79679
ENSG00000198162	5.38372	10905
ENSG00000236866	0.000855183	100996263
ENSG00000183508	0.0110923	54855
ENSG00000196505	1.18877	54834
ENSG00000065183	0.367634	10885
ENSG00000155761	0.0652541	200162
ENSG00000092607	0.00411978	6913
ENSG00000116874	0.242465	10352
ENSG00000231365	0.784829	101929147
ENSG00000232650	0.0156775	105378934
ENSG00000116882	0.00542457	51179
ENSG00000203859	0.00154464	3284
ENSG00000203857	0.00876593	3283
ENSG00000143067	0.44564	90874
ENSG00000092621	0.0167726	26227
ENSG00000134240	0.000921506	3158
ENSG00000134193	0.000332431	83998
ENSG00000134250	0.140242	4853
ENSG00000232527	1.3999	100996732
ENSG00000227733	0.0054857	101927468
ENSG00000232265	0.000209799	100505824
ENSG00000143374	0.492614	80222
ENSG00000143369	0.0661087	1893
ENSG00000143382	0.0019272	54507
ENSG00000143384	0.11758	4170
ENSG00000143420	1.20328	2029
ENSG00000143457	0.814419	55204
ENSG00000143452	0.0816181	84072
ENSG00000163131	0.324487	1520
ENSG00000143387	0.173102	1513
ENSG00000143437	1.28278	405
ENSG00000143379	0.750428	9869
ENSG00000143418	0.0550072	29956
ENSG00000143412	0.00402869	8416
ENSG00000143409	0.020431	55793
ENSG00000143363	0.290138	58497
ENSG00000163141	0.0455039	149428
ENSG00000143443	0.0913144	54964
ENSG00000197622	0.943926	56882
ENSG00000213190	1.41113	10962
ENSG00000143458	0.538505	126626
ENSG00000143434	0.303841	10500
ENSG00000163154	0.000595473	79626
ENSG00000163156	0.213739	79005
ENSG00000163155	0.104216	388695
ENSG00000163159	0.198077	6944
ENSG00000143398	2.28627	8394
ENSG00000159352	1.49998	5710
ENSG00000232671	0.00172881	100507670
ENSG00000143373	0.0643248	57592
ENSG00000143393	0.803902	5298
ENSG00000143390	0.0387764	5993
ENSG00000143416	0.00119469	8991
ENSG00000159377	0.28195	5692
ENSG00000143442	3.73068	23126
ENSG00000143375	0.360701	57530
ENSG00000143367	0.0599194	7286
ENSG00000143376	1.63523	81609
ENSG00000159409	0.396025	11189
ENSG00000178796	0.00357509	284485
ENSG00000143436	0.097451	65005
ENSG00000143450	0.0185455	51686
ENSG00000182134	0.266623	11022
ENSG00000203288	0.030273	109729141
ENSG00000213171	0.000955844	339398
ENSG00000143365	0.00268731	6097
ENSG00000225556	0.00145912	100191040
ENSG00000196407	0.000460457	284486
ENSG00000159445	1.42136	117145
ENSG00000197747	0.0895731	6281
ENSG00000163191	0.0171142	6282
ENSG00000159450	0.00318392	7062
ENSG00000237975	1.03849	339400
ENSG00000197915	0.00150336	388697
ENSG00000143631	0.0092433	2312
ENSG00000143520	0.00769476	388698
ENSG00000186207	0.000540256	254910
ENSG00000203786	9.79e-05	448834
ENSG00000186226	0.000175333	353135
ENSG00000163206	0.000315978	4184
ENSG00000163209	0.000211732	6707
ENSG00000196805	0.0034355	6701
ENSG00000244094	9.55e-05	6705
ENSG00000159516	0.00058583	6706
ENSG00000229699	7.53e-05	101928009
ENSG00000203782	0.0165555	4014
ENSG00000159527	0.000432447	114771
ENSG00000163218	0.000402691	57115
ENSG00000163220	0.0106354	6280
ENSG00000163221	0.00433369	6283
ENSG00000143546	0.00661952	6279
ENSG00000143556	0.000119659	6278
ENSG00000197956	0.29039	6277
ENSG00000196420	3.2e-05	6276
ENSG00000196154	0.00146095	6275
ENSG00000188015	0.000230605	6274
ENSG00000196754	0.00102315	6273
ENSG00000188643	0.00326303	140576
ENSG00000189334	0.00019586	57402
ENSG00000189171	0.0717471	6284
ENSG00000160678	0.0449474	6271
ENSG00000160679	0.502528	26097
ENSG00000143553	0.098329	23557
ENSG00000143621	0.198598	3608
ENSG00000169418	0.00233439	4881
ENSG00000198837	0.54354	9909
ENSG00000160741	0.0413083	200186
ENSG00000143570	0.0388749	27173
ENSG00000143578	0.015415	148327
ENSG00000143543	0.270698	10899
ENSG00000143545	0.00552076	5872
ENSG00000177954	0.402534	6232
ENSG00000143552	0.151937	91181
ENSG00000143549	1.46136	7170
ENSG00000163263	0.0155323	388701
ENSG00000143612	0.674925	25912
ENSG00000143569	1.09261	9898
ENSG00000143575	0.297819	10456
ENSG00000143595	0.00800726	89872
ENSG00000143515	1.02069	57198
ENSG00000228013	0.00771758	101928101
ENSG00000160712	0.029331	3570
ENSG00000169291	0.00826473	126669
ENSG00000163239	0.0119247	126668
ENSG00000160714	0.34438	55585
ENSG00000160716	0.282558	1141
ENSG00000160710	1.96765	103
ENSG00000143603	11.1437	3782
ENSG00000163344	0.218313	10654
ENSG00000163346	0.0859388	57326
ENSG00000163348	0.123895	90780
ENSG00000160691	0.189757	6464
ENSG00000160688	0.270298	80308
ENSG00000160685	0.137713	51043
ENSG00000163354	0.00950241	127579
ENSG00000163357	0.00390981	149095
ENSG00000143537	0.463713	8751
ENSG00000243364	0.00194302	1945
ENSG00000169242	0.00475399	1942
ENSG00000169241	0.171501	55974
ENSG00000179085	0.153871	54344
ENSG00000163463	0.0365357	200185
ENSG00000163462	0.640989	80128
ENSG00000185499	0.00100998	4582
ENSG00000231064	0.0094456	105371450
ENSG00000169231	0.0575829	7059
ENSG00000173171	0.0130963	4580
ENSG00000160752	1.15805	2224
ENSG00000225855	0.0166147	284618
ENSG00000160753	0.932379	23623
ENSG00000116539	7.73022	55870
ENSG00000235919	0.0846765	645676
ENSG00000125459	0.224838	55154
ENSG00000163374	1.02366	55249
ENSG00000132676	0.561735	7818
ENSG00000116580	1.46564	54856
ENSG00000132718	3.03717	23208
ENSG00000143622	0.308052	6016
ENSG00000132680	0.973486	22889
ENSG00000116584	0.0527854	9181
ENSG00000273002	4.6e-05	107985209
ENSG00000224276	0.00583104	107985210
ENSG00000163479	0.283854	6746
ENSG00000160803	0.108828	56893
ENSG00000116586	0.210138	28956
ENSG00000132698	0.000835125	57111
ENSG00000254726	0.0140278	92312
ENSG00000160789	2.4768	4000
ENSG00000196189	0.156827	64218
ENSG00000160785	0.312242	9673
ENSG00000160783	0.0463798	11243
ENSG00000242252	0.000239168	632
ENSG00000160781	0.0438035	79957
ENSG00000198952	0.954882	23381
ENSG00000163472	0.0613809	84283
ENSG00000189030	0.000631036	391104
ENSG00000163468	1.19897	7203
ENSG00000163467	0.0602803	128229
ENSG00000132677	0.00267644	57127
ENSG00000125462	0.146803	10485
ENSG00000116604	0.848997	4209
ENSG00000183856	0.00561465	128239
ENSG00000187862	0.000260904	164118
ENSG00000163382	0.160541	128240
ENSG00000160818	0.246364	54865
ENSG00000132702	0.0378407	60484
ENSG00000132692	0.0941337	63827
ENSG00000132688	0.00435187	10763
ENSG00000143320	0.00942906	1382
ENSG00000143319	0.306701	81875
ENSG00000143303	0.175078	51093
ENSG00000143314	0.138792	79590
ENSG00000143321	0.284432	3068
ENSG00000143294	0.600931	5546
ENSG00000027869	0.00295689	9047
ENSG00000198400	0.0119155	4914
ENSG00000027644	0.00903155	3645
ENSG00000187800	0.00335007	375033
ENSG00000160838	0.00157894	149499
ENSG00000132694	9.60477	9826
ENSG00000253831	0.000869997	440695
ENSG00000117036	0.249503	2117
ENSG00000143297	0.0025897	83416
ENSG00000163518	0.000770101	83417
ENSG00000132704	0.000698898	79368
ENSG00000163534	0.00133513	115350
ENSG00000073754	0.00279238	922
ENSG00000183853	0.0753328	55243
ENSG00000231666	0.00574685	646268
ENSG00000158473	0.000169666	912
ENSG00000158477	3.44e-05	909
ENSG00000158485	0.000548971	910
ENSG00000158488	2.05e-05	913
ENSG00000163554	0.000410015	6708
ENSG00000163563	0.00203192	4332
ENSG00000163564	0.0121241	149628
ENSG00000163565	0.0066984	3428
ENSG00000163568	0.0131647	9447
ENSG00000162706	2.99027	57863
ENSG00000179639	0.000272471	2205
ENSG00000158716	0.0671877	54935
ENSG00000181036	0.00108116	343413
ENSG00000158714	0.00068896	56833
ENSG00000188004	0.107182	284677
ENSG00000243284	0.0384441	391123
ENSG00000272668	0.00752329	107985216
ENSG00000158710	0.04421	8407
ENSG00000085552	0.000798018	57549
ENSG00000143315	0.25636	93183
ENSG00000177807	0.0085426	3766
ENSG00000162728	0.251059	3765
ENSG00000162729	0.228414	93185
ENSG00000018625	0.114835	477
ENSG00000132681	0.00469926	480
ENSG00000143318	0.00123241	844
ENSG00000227741	0.0102891	729867
ENSG00000162734	0.812757	8682
ENSG00000228606	0.00473947	100287049
ENSG00000162735	0.161839	5824
ENSG00000122218	2.18611	1314
ENSG00000162736	0.159386	23385
ENSG00000171786	0.00839055	4807
ENSG00000162738	0.00708121	57216
ENSG00000162739	0.000289191	114836
ENSG00000066294	0.00802346	8832
ENSG00000117090	0.00683424	6504
ENSG00000117091	0.00107902	962
ENSG00000026751	0.00119057	57823
ENSG00000122224	0.0025581	4063
ENSG00000122223	0.00180365	51744
ENSG00000179914	0.000101099	55600
ENSG00000198358	0.0083946	101928372
ENSG00000215845	0.0238439	100131187
ENSG00000158773	0.0939752	7391
ENSG00000186517	0.0438584	257106
ENSG00000143217	0.00240539	81607
ENSG00000162755	0.10102	126823
ENSG00000143256	0.514104	5202
ENSG00000158793	0.183473	4817
ENSG00000158796	0.137131	9191
ENSG00000143222	0.197839	51506
ENSG00000143258	0.0730604	27005
ENSG00000143224	0.228111	5498
ENSG00000158850	0.112787	8703
ENSG00000158859	0.00483103	9507
ENSG00000158864	0.864675	4720
ENSG00000158869	0.0101669	2207
ENSG00000158874	0.000619707	336
ENSG00000158882	0.0955979	84134
ENSG00000143257	0.0117911	9970
ENSG00000248485	0.116191	654790
ENSG00000158887	0.0751564	4359
ENSG00000143252	0.516192	6391
ENSG00000143226	0.0260521	2212
ENSG00000173110	0.00220916	3310
ENSG00000203747	0.145913	2214
ENSG00000162747	0.000367783	2215
ENSG00000072694	0.0698936	2213
ENSG00000132185	1.77e-05	84824
ENSG00000162746	0.0348728	127943
ENSG00000081721	0.170833	11266
ENSG00000118217	1.92252	22926
ENSG00000162745	0.13272	25903
ENSG00000198929	10.107	9722
ENSG00000239887	0.129588	400793
ENSG00000171722	0.00499401	284680
ENSG00000198574	0.0191596	117157
ENSG00000152332	1.16231	127933
ENSG00000117143	0.295348	6675
ENSG00000162733	0.137553	4921
ENSG00000132196	0.279773	51478
ENSG00000117152	0.933998	5999
ENSG00000143248	0.293499	8490
ENSG00000232892	0.0208344	101928404
ENSG00000143228	0.0711842	83540
ENSG00000185630	78.2769	5087
ENSG00000233693	0.0158812	100505795
ENSG00000162761	0.92002	4009
ENSG00000143171	0.00876513	6258
ENSG00000237463	0.00977791	400794
ENSG00000162763	0.000594866	440699
ENSG00000143198	2.97746	4259
ENSG00000143149	0.265518	223
ENSG00000143183	0.596102	54499
ENSG00000143179	1.76539	7371
ENSG00000188859	0.909447	149297
ENSG00000229588	0.000647312	112268276
ENSG00000143157	0.453237	57645
ENSG00000152382	0.307108	117143
ENSG00000143195	0.187606	387597
ENSG00000143194	0.0673651	84944
ENSG00000143167	0.00306339	10223
ENSG00000198842	0.000888579	92235
ENSG00000143190	4.50094	5451
ENSG00000198821	0.208412	919
ENSG00000143162	0.251274	8804
ENSG00000198771	0.0285788	92241
ENSG00000197965	1.86156	9019
ENSG00000143199	0.234882	55811
ENSG00000143158	0.373096	25874
ENSG00000143164	3.22285	55827
ENSG00000143147	3.22221	23432
ENSG00000143155	1.30921	261726
ENSG00000213064	0.522649	375035
ENSG00000143178	0.175729	9095
ENSG00000228697	0.00260188	101928565
ENSG00000143184	0.000746593	6375
ENSG00000143196	0.0103141	1805
ENSG00000225826	0.00826256	79100
ENSG00000203601	0.136725	101978719
ENSG00000143153	9.019	481
ENSG00000143156	3.86495	29922
ENSG00000117475	0.906641	8548
ENSG00000117477	0.306182	57821
ENSG00000117479	0.659996	10560
ENSG00000198734	0.108042	2153
ENSG00000174175	0.00560052	6403
ENSG00000000460	0.256143	55732
ENSG00000188404	0.00173309	6402
ENSG00000007908	0.00508408	6401
ENSG00000171806	0.0245912	92342
ENSG00000000457	0.466159	57147
ENSG00000075945	6.77961	22920
ENSG00000203740	0.000746187	149281
ENSG00000233985	0.0025206	105371609
ENSG00000120370	0.172297	92344
ENSG00000116132	0.0164915	5396
ENSG00000117501	0.0287572	80133
ENSG00000007933	0.00120417	2328
ENSG00000094963	0.00191795	2327
ENSG00000010932	0.0166088	2326
ENSG00000076258	0.00470717	2329
ENSG00000117523	4.9527	23215
ENSG00000034971	0.0171599	4653
ENSG00000117533	0.499575	8674
ENSG00000010165	0.0899374	51603
ENSG00000197959	28.327	26052
ENSG00000135845	0.338282	5279
ENSG00000180999	0.0482937	92346
ENSG00000094975	1.08786	51430
ENSG00000120337	0.0771407	8995
ENSG00000117586	0.197571	7292
ENSG00000203739	2.53373	101928673
ENSG00000117592	0.710987	9588
ENSG00000162753	0.0317094	284525
ENSG00000183831	0.00885122	339416
ENSG00000076321	1.47242	27252
ENSG00000120334	0.0642527	91687
ENSG00000117593	0.143899	55157
ENSG00000185278	0.315377	84614
ENSG00000117601	0.00206202	462
ENSG00000135870	3.78679	149041
ENSG00000224977	0.00605645	105371620
ENSG00000227373	0.0426503	102724601
ENSG00000152061	24.4318	9910
ENSG00000203737	0.0132442	9293
ENSG00000229531	0.127393	101928696
ENSG00000116161	0.534536	27101
ENSG00000120333	0.245747	63931
ENSG00000120332	0.0152731	63923
ENSG00000235750	0.0010673	9674
ENSG00000116147	2.32836	7143
ENSG00000224718	0.000128034	101928751
ENSG00000227740	0.381363	107985228
ENSG00000143207	5.72808	64326
ENSG00000116183	0.316721	60676
ENSG00000152092	5.79727	460
ENSG00000198797	2.35874	57795
ENSG00000224968	0.000105738	102724661
ENSG00000236720	0.00050874	101928778
ENSG00000120341	0.00427001	89866
ENSG00000224687	0.00410124	100302401
ENSG00000075391	6.29824	9462
ENSG00000240021	0.00346165	84066
ENSG00000213057	0.0232632	400798
ENSG00000116191	3.23173	55103
ENSG00000116194	0.239813	9068
ENSG00000116199	0.85777	9917
ENSG00000186283	0.193008	64222
ENSG00000143322	2.65719	27
ENSG00000057252	0.455261	6646
ENSG00000162779	0.0866212	126859
ENSG00000116218	0.00164267	7827
ENSG00000162782	0.365614	163589
ENSG00000243062	0.00118939	128071543
ENSG00000143340	0.0497337	148753
ENSG00000169905	1.24616	163590
ENSG00000143337	0.346179	26092
ENSG00000135837	3.90048	9857
ENSG00000116260	0.58044	5768
ENSG00000121454	0.0285272	89884
ENSG00000143324	3.76214	9213
ENSG00000135835	0.0244642	57710
ENSG00000135823	0.869601	10228
ENSG00000153029	0.0504496	3140
ENSG00000162783	0.0146483	51278
ENSG00000237292	0.00157261	101928973
ENSG00000198216	12.0101	777
ENSG00000179930	0.0015858	127665
ENSG00000135821	0.120889	2752
ENSG00000203729	0.00112125	388719
ENSG00000121446	0.0201977	353299
ENSG00000135828	0.194484	6041
ENSG00000143333	0.768016	6004
ENSG00000261504	0.00373625	284648
ENSG00000135824	0.391235	85397
ENSG00000227181	3.92e-05	105371644
ENSG00000135838	1.38458	80896
ENSG00000135829	1.24477	1660
ENSG00000157060	0.0346177	81626
ENSG00000135862	5.21717	3915
ENSG00000224468	0.00283123	110841583
ENSG00000058085	0.0311789	3918
ENSG00000157064	22.7228	23057
ENSG00000116698	1.32518	9887
ENSG00000116701	0.00954288	4688
ENSG00000162704	0.535236	10092
ENSG00000143344	4.31405	23179
ENSG00000173627	0.00858912	403314
ENSG00000198756	0.456884	23127
ENSG00000198860	0.490349	116461
ENSG00000271387	0.0139703	118827814
ENSG00000116667	2.96033	81563
ENSG00000116406	2.04588	80267
ENSG00000135842	0.0204962	116496
ENSG00000121481	1.0223	6045
ENSG00000121486	0.711647	81627
ENSG00000116668	1.34208	54823
ENSG00000116679	0.214178	10625
ENSG00000261024	0.00399183	100288079
ENSG00000261729	0.000348054	105371653
ENSG00000143341	0.0586307	83872
ENSG00000116690	0.00254825	10216
ENSG00000047410	1.04535	7175
ENSG00000157181	1.04359	54953
ENSG00000229739	0.0386757	102724919
ENSG00000116703	0.0379888	5132
ENSG00000073756	0.00905604	5743
ENSG00000116711	0.014237	5321
ENSG00000232212	0.00153726	107985456
ENSG00000162670	0.249403	339479
ENSG00000231175	0.00413032	440704
ENSG00000150681	0.000382806	64407
ENSG00000253148	0.00173624	431704
ENSG00000090104	0.00213241	5996
ENSG00000127074	0.00249342	6003
ENSG00000116741	0.25834	5997
ENSG00000116750	0.720864	51377
ENSG00000116747	0.923723	6738
ENSG00000023572	0.137398	51022
ENSG00000134371	2.36708	79577
ENSG00000162630	0.135611	8707
ENSG00000232077	0.0422271	101929184
ENSG00000162687	10.3605	343450
ENSG00000000971	0.0161982	3075
ENSG00000116785	0.0576353	10878
ENSG00000244414	0.00383695	3078
ENSG00000134365	0.00219785	10877
ENSG00000080910	0.00197222	3080
ENSG00000134389	0.00278911	81494
ENSG00000143278	0.00212773	2165
ENSG00000066279	0.0203369	259266
ENSG00000177888	0.568267	360023
ENSG00000134376	2.94544	23418
ENSG00000213047	3.54405	163486
ENSG00000203724	0.055689	388722
ENSG00000143355	0.00300745	56956
ENSG00000151414	0.653424	140609
ENSG00000231718	0.0250049	400800
ENSG00000116833	0.0134764	2494
ENSG00000203721	0.0936364	554279
ENSG00000162702	0.438809	23528
ENSG00000118193	0.0553515	9928
ENSG00000118197	0.236146	83479
ENSG00000260088	0.0587718	101929224
ENSG00000118200	6.71208	23271
ENSG00000163362	0.00343877	55765
ENSG00000116852	1.23241	23046
ENSG00000081248	0.0142529	779
ENSG00000232237	0.00943736	647219
ENSG00000116857	0.415333	252839
ENSG00000163395	0.00466237	91156
ENSG00000081277	0.000998388	5317
ENSG00000118194	0.000325199	7139
ENSG00000159166	0.000466934	3898
ENSG00000159173	0.00556645	7135
ENSG00000174307	0.208239	23612
ENSG00000159176	0.122079	1465
ENSG00000224536	0.0853674	107985246
ENSG00000134369	9.43137	89796
ENSG00000231871	0.717002	100873949
ENSG00000198700	2.5598	55705
ENSG00000198892	0.150314	149345
ENSG00000163431	0.03166	25802
ENSG00000134375	0.411716	10440
ENSG00000176393	0.299602	6051
ENSG00000163435	0.00236757	1999
ENSG00000170075	0.00966567	9283
ENSG00000143862	0.76263	127829
ENSG00000143851	0.0308722	5778
ENSG00000133067	0.0221639	59352
ENSG00000077152	0.13228	29089
ENSG00000077157	7.99241	4660
ENSG00000143858	0.298949	127833
ENSG00000117139	2.24667	10765
ENSG00000228288	0.0174531	100506696
ENSG00000183155	0.191209	5877
ENSG00000117153	0.619023	59349
ENSG00000159346	0.234042	51094
ENSG00000159348	0.589461	51706
ENSG00000163444	0.228705	92703
ENSG00000143847	0.331619	8497
ENSG00000122180	0.000265789	4656
ENSG00000163485	0.0733717	134
ENSG00000133055	0.000857229	4608
ENSG00000133048	0.00437292	1116
ENSG00000133063	0.0262789	1118
ENSG00000159388	0.0156523	7832
ENSG00000122176	0.000276901	2331
ENSG00000188783	0.0179051	5549
ENSG00000188770	0.000903159	26254
ENSG00000058668	1.39524	493
ENSG00000122188	0.00526039	54900
ENSG00000058673	0.995845	9877
ENSG00000257315	0.059517	100381270
ENSG00000182004	0.101619	6635
ENSG00000176754	0.00165305	284573
ENSG00000143842	0.127156	9580
ENSG00000143845	0.181865	55224
ENSG00000143839	0.00626562	5972
ENSG00000170498	0.036264	3814
ENSG00000174567	0.327315	127845
ENSG00000143850	7.25181	22874
ENSG00000158615	0.16245	84919
ENSG00000133056	1.03433	5287
ENSG00000198625	1.5317	4194
ENSG00000170382	2.9326	10446
ENSG00000163531	15.7638	23114
ENSG00000184144	0.797269	6900
ENSG00000174529	0.0232325	388730
ENSG00000117222	0.472291	5929
ENSG00000133059	1.40242	25778
ENSG00000133069	0.758146	9911
ENSG00000163545	0.013872	81788
ENSG00000162873	0.107213	55220
ENSG00000226235	0.000934404	284576
ENSG00000186007	0.093686	93273
ENSG00000224717	0.0172428	284577
ENSG00000117266	0.244052	5129
ENSG00000174514	0.441152	148808
ENSG00000158711	0.225231	2005
ENSG00000158715	0.0083194	85414
ENSG00000069275	1.75508	64710
ENSG00000133065	0.190769	254428
ENSG00000162877	0.0832741	148811
ENSG00000174502	0.00258225	115019
ENSG00000136634	0.000716424	3586
ENSG00000142224	0.00263894	29949
ENSG00000162891	0.000470002	50604
ENSG00000162892	0.000943135	11009
ENSG00000162896	0.0006431	5284
ENSG00000162897	0.000235654	83953
ENSG00000182795	0.00387437	79098
ENSG00000123836	0.182008	5208
ENSG00000180667	0.122411	55432
ENSG00000123843	0.00274663	725
ENSG00000123838	0.0220902	722
ENSG00000196352	0.665174	1604
ENSG00000117322	0.0293077	1380
ENSG00000203710	0.010818	1378
ENSG00000197721	0.0157382	1379
ENSG00000117335	1.94759	4179
ENSG00000174059	0.00458028	947
ENSG00000076356	0.880546	5362
ENSG00000232812	0.000791804	105372893
ENSG00000236950	0.000257738	105372894
ENSG00000227940	3.47e-05	105372897
ENSG00000008118	0.347095	57172
ENSG00000196878	0.0515503	3914
ENSG00000227591	0.492663	101930114
ENSG00000123689	0.02211	50486
ENSG00000117594	0.0968708	3290
ENSG00000009790	0.00709602	80342
ENSG00000162757	0.0160742	148304
ENSG00000117595	0.00118524	3664
ENSG00000117597	0.227381	27042
ENSG00000143469	9.82983	255928
ENSG00000082497	0.440113	56256
ENSG00000054392	0.280044	55733
ENSG00000143473	3.17708	3756
ENSG00000117625	2.88135	55758
ENSG00000082512	0.0601767	7188
ENSG00000153363	0.135401	84791
ENSG00000198570	0.000630903	343035
ENSG00000170385	0.0596137	7779
ENSG00000227764	0.00104834	105748977
ENSG00000117650	0.00130811	4751
ENSG00000231057	0.011375	91548
ENSG00000123684	7.47057	9926
ENSG00000229258	0.0300939	102723727
ENSG00000143493	1.28557	25896
ENSG00000143476	0.0238561	51514
ENSG00000226251	0.00204401	101929541
ENSG00000066027	0.481385	5525
ENSG00000065600	0.444214	55248
ENSG00000117691	0.384741	29937
ENSG00000228067	0.000867146	101929565
ENSG00000162772	0.0091298	467
ENSG00000123685	0.0166146	55509
ENSG00000117697	0.949189	25936
ENSG00000203705	1.02652	128387
ENSG00000198468	0.105703	642946
ENSG00000162769	1.13938	28982
ENSG00000143494	0.101238	79805
ENSG00000174606	0.57639	90806
ENSG00000136643	5.05352	26750
ENSG00000117707	0.00759892	5629
ENSG00000230461	0.00582612	100505832
ENSG00000143499	0.489039	56950
ENSG00000152104	0.0471302	5784
ENSG00000117724	0.0123064	1063
ENSG00000082482	0.0150354	3776
ENSG00000136636	1.30827	51133
ENSG00000042781	0.0764869	7399
ENSG00000233620	0.000389387	102723833
ENSG00000196482	5.65385	2104
ENSG00000092978	3.20768	55105
ENSG00000162814	0.206417	128153
ENSG00000231814	0.0042452	100885798
ENSG00000232100	0.000937426	101929631
ENSG00000067533	0.575164	51018
ENSG00000092969	0.236973	7042
ENSG00000228208	0.00122333	440714
ENSG00000143353	1.55299	127018
ENSG00000196660	0.272102	55532
ENSG00000136628	1.79935	2058
ENSG00000162813	0.335668	10380
ENSG00000067704	0.552478	55699
ENSG00000118873	4.00651	25782
ENSG00000116141	5.95941	4139
ENSG00000162817	0.00430006	79762
ENSG00000117791	0.474905	54996
ENSG00000186205	0.364297	64757
ENSG00000136630	0.0029546	3142
ENSG00000143507	0.0358307	11221
ENSG00000238042	0.0129444	105372950
ENSG00000143512	0.00276412	79802
ENSG00000143498	0.171004	9015
ENSG00000154305	2.05998	375056
ENSG00000186063	0.298426	64853
ENSG00000162819	0.356368	148362
ENSG00000197520	0.0062072	400823
ENSG00000154309	1.31154	84976
ENSG00000187554	0.0190982	7100
ENSG00000143502	1.84149	55061
ENSG00000203697	0.0114667	388743
ENSG00000162909	0.643027	824
ENSG00000143514	0.0731603	7159
ENSG00000143756	1.96462	23219
ENSG00000143753	0.411213	8560
ENSG00000237101	0.00937438	101927164
ENSG00000143748	1.35558	4931
ENSG00000143771	0.466391	29097
ENSG00000162923	2.25716	80232
ENSG00000143786	3.96106	149111
ENSG00000185842	9.7953	127602
ENSG00000143815	0.563798	3930
ENSG00000154380	4.73058	55740
ENSG00000227496	0.0320821	102723834
ENSG00000143742	0.287352	6726
ENSG00000143819	0.224459	2052
ENSG00000196187	0.0424715	9725
ENSG00000243709	0.00562256	10637
ENSG00000143811	0.0884666	29920
ENSG00000143768	0.000851099	7044
ENSG00000143751	0.128377	163859
ENSG00000163041	0.137746	3020
ENSG00000182827	1.28182	64746
ENSG00000234478	0.0187017	107985353
ENSG00000185155	0.00217204	83881
ENSG00000183814	0.129195	286826
ENSG00000143799	0.652012	142
ENSG00000203685	0.0260331	375057
ENSG00000143772	0.124342	3707
ENSG00000143801	0.241258	5664
ENSG00000163050	1.05136	56997
ENSG00000143776	9.94399	8476
ENSG00000181450	0.580525	339500
ENSG00000143740	0.464585	116841
ENSG00000081692	0.237616	65094
ENSG00000185888	0.0089388	339501
ENSG00000143816	0.420216	7483
ENSG00000154342	0.00953025	89780
ENSG00000143761	1.17924	375
ENSG00000143793	0.21766	79169
ENSG00000162910	0.375536	128308
ENSG00000143774	0.724414	2987
ENSG00000198835	0.0266914	57165
ENSG00000203684	0.0049915	574432
ENSG00000181873	0.127014	200205
ENSG00000162913	0.0393394	574407
ENSG00000154358	0.266038	84033
ENSG00000269934	0.000442159	124904535
ENSG00000154370	0.213224	81559
ENSG00000162931	0.0138193	51127
ENSG00000181218	0.00160917	92815
ENSG00000196890	0.0035598	128312
ENSG00000168159	0.578475	149603
ENSG00000116574	0.0334703	58480
ENSG00000177800	0.00154751	677790
ENSG00000177788	0.117377	105373159
ENSG00000168118	0.929205	5867
ENSG00000154429	0.494429	126731
ENSG00000143632	0.00868953	58
ENSG00000069248	1.06317	55746
ENSG00000135776	0.796785	23456
ENSG00000135801	0.343023	27097
ENSG00000135763	0.242896	9816
ENSG00000228058	0.00271433	101927532
ENSG00000143641	3.93819	2590
ENSG00000227006	0.0182178	124904542
ENSG00000177614	5.21842	79605
ENSG00000135775	0.452653	22796
ENSG00000135744	0.0120916	183
ENSG00000135773	0.00891698	10753
ENSG00000119280	0.0240376	84886
ENSG00000143643	1.19165	79573
ENSG00000173409	0.434372	64801
ENSG00000182118	0.0614412	375061
ENSG00000119283	0.864761	440730
ENSG00000235710	0.000643862	149373
ENSG00000143633	0.263179	128061
ENSG00000116906	0.456759	8443
ENSG00000116903	0.126539	149371
ENSG00000010072	0.155719	83932
ENSG00000135766	2.22071	54583
ENSG00000233461	0.0403174	122526782
ENSG00000270106	0.159404	100303453
ENSG00000116918	0.269584	7257
ENSG00000229228	0.00927508	100287814
ENSG00000162946	0.606106	27185
ENSG00000116991	3.31311	57568
ENSG00000225919	0.000162183	105373199
ENSG00000236497	0.00850099	101927683
ENSG00000212916	0.0445114	54627
ENSG00000135778	0.753367	84284
ENSG00000135749	16.671	80003
ENSG00000135750	0.296054	3775
ENSG00000183780	2.96498	148641
ENSG00000233332	0.00150065	124904553
ENSG00000231663	0.0721771	101927765
ENSG00000168275	0.260827	388753
ENSG00000059588	3.04602	6894
ENSG00000168264	0.236601	359948
ENSG00000224939	0.00477106	100302691
ENSG00000228044	0.0164993	101927787
ENSG00000238005	0.00554957	101927851
ENSG00000173726	0.965836	9804
ENSG00000188739	0.0207012	23029
ENSG00000054267	5.43596	51742
ENSG00000152904	0.830915	9453
ENSG00000162885	1.0707	148789
ENSG00000168243	0.192297	2786
ENSG00000143669	4.99233	1130
ENSG00000116962	0.0326969	4811
ENSG00000077585	1.12513	7107
ENSG00000186197	0.141498	128178
ENSG00000116977	0.785169	3964
ENSG00000223776	0.0123683	100287902
ENSG00000119285	0.930996	55127
ENSG00000077522	0.365133	88
ENSG00000116984	1.36382	4548
ENSG00000198626	1.76787	6262
ENSG00000237250	0.00436509	100130331
ENSG00000116996	0.0002603	57829
ENSG00000133019	0.497102	1131
ENSG00000233355	0.00644959	100506915
ENSG00000155816	10.3393	56776
ENSG00000180875	0.15864	64388
ENSG00000182901	20.6496	6000
ENSG00000091483	0.205352	2271
ENSG00000117009	0.0256938	8564
ENSG00000054277	0.621785	23596
ENSG00000203668	0.206961	1122
ENSG00000162843	0.0336303	128025
ENSG00000174371	0.0138004	9156
ENSG00000197769	0.00191778	440738
ENSG00000180287	11.1754	200150
ENSG00000143702	4.05512	9859
ENSG00000054282	5.51587	10806
ENSG00000117020	12.0207	10000
ENSG00000226828	0.0183568	339529
ENSG00000179456	0.102501	10472
ENSG00000173728	0.0147153	200159
ENSG00000035687	0.85542	159
ENSG00000179397	0.519495	257044
ENSG00000121644	0.604836	51029
ENSG00000203667	0.543922	116228
ENSG00000153187	1.31019	3192
ENSG00000203666	2.65502	84288
ENSG00000162849	44.7364	55083
ENSG00000232192	0.536227	111216275
ENSG00000185420	26.7255	64754
ENSG00000242042	0.000103725	255654
ENSG00000162851	0.218561	64216
ENSG00000162852	1.69939	163882
ENSG00000143653	0.537522	51097
ENSG00000153207	1.08418	25909
ENSG00000197472	0.00134392	57116
ENSG00000135747	0.415961	100533111
ENSG00000188295	0.0579305	79862
ENSG00000221953	0.00530445	388759
ENSG00000196418	0.80284	7678
ENSG00000162714	0.35542	84838
ENSG00000162711	0.0173879	114548
ENSG00000169224	0.0109385	148823
ENSG00000196242	0.000502482	81472
ENSG00000236817	0.00213271	102724446
ENSG00000197437	4.55e-05	441933
ENSG00000169214	4.67e-05	343169
ENSG00000153230	0.000584568	343170
ENSG00000221888	0.00021647	26188
ENSG00000162722	0.273421	25893
ENSG00000238243	0.209059	343171
ENSG00000177462	0.000756864	343172
ENSG00000177275	0.00420691	127608
ENSG00000196071	5.00021	284521
ENSG00000187080	0.010928	391191
ENSG00000197454	0.0105866	81466
ENSG00000203663	0.0154202	26246
ENSG00000198128	0.00649702	391192
ENSG00000162727	0.00372174	127059
ENSG00000198601	0.00289919	391194
ENSG00000228198	0.00330854	127062
ENSG00000171180	0.020482	26245
ENSG00000177212	0.000272995	391195
ENSG00000177186	7.1e-05	391196
ENSG00000177174	0.00105002	127066
ENSG00000196944	0.000304373	127074
ENSG00000198104	0.000323998	254879
ENSG00000175143	0.000530174	26696
ENSG00000196539	0.00017557	343173
ENSG00000224521	0.000191277	105373277
ENSG00000189181	0.000459485	401994
ENSG00000175137	0.240067	80851
ENSG00000171161	0.0906905	79894
ENSG00000171163	0.513607	55657
ENSG00000185220	0.0634639	267002
ENSG00000184731	0.211316	642273
ENSG00000035115	2.14098	26751
ENSG00000143727	0.426337	52
ENSG00000189292	0.0231321	285016
ENSG00000235779	0.000105589	105373346
ENSG00000223985	0.000834771	727944
ENSG00000233633	0.000587444	105373352
ENSG00000151353	0.117685	129787
ENSG00000172554	0.319855	54221
ENSG00000115705	0.0101608	7173
ENSG00000130508	0.0571811	7837
ENSG00000186487	18.7714	23040
ENSG00000237720	0.00608953	105373390
ENSG00000032389	1.5428	7260
ENSG00000171853	2.60174	51112
ENSG00000182551	0.37068	55256
ENSG00000171865	0.152537	246243
ENSG00000171863	0.289336	6201
ENSG00000118004	0.0218323	78989
ENSG00000151360	0.0159891	55821
ENSG00000214866	0.00197466	728597
ENSG00000176887	0.202339	6664
ENSG00000236106	0.00064259	112268411
ENSG00000205837	0.00253332	400941
ENSG00000134326	0.0563126	129607
ENSG00000134321	0.100959	91543
ENSG00000151692	2.46827	9781
ENSG00000223884	0.010399	101929452
ENSG00000226506	5.13e-05	101929551
ENSG00000236790	0.220871	339789
ENSG00000236008	0.00360881	101929567
ENSG00000115738	0.151276	3398
ENSG00000134313	4.29851	57498
ENSG00000143797	4.94968	129642
ENSG00000151693	4.59057	8853
ENSG00000119185	1.91304	9270
ENSG00000119203	0.415631	51692
ENSG00000134330	0.320294	285148
ENSG00000151694	1.16692	6868
ENSG00000134308	1.75174	10971
ENSG00000115750	0.922198	9014
ENSG00000134317	1.55898	29841
ENSG00000172059	0.103464	8462
ENSG00000205795	0.0723653	192668
ENSG00000171848	0.000802782	6241
ENSG00000115756	0.99969	3241
ENSG00000115758	0.406297	4953
ENSG00000115761	1.49583	79954
ENSG00000243819	0.118573	106479524
ENSG00000143882	0.0335339	245973
ENSG00000143870	0.704118	10130
ENSG00000271952	0.0043932	101929733
ENSG00000162975	0.00165575	3754
ENSG00000145063	0.00762091	285150
ENSG00000150873	0.072712	130813
ENSG00000162976	0.0896228	130814
ENSG00000134318	4.27286	9475
ENSG00000224177	0.000647594	100874055
ENSG00000169016	0.366673	1876
ENSG00000196208	0.488795	9687
ENSG00000169006	0.0680913	23620
ENSG00000134324	3.5216	23175
ENSG00000071575	0.274539	28951
ENSG00000230448	0.563489	100499171
[truncated: 19,438 more rows]

## Sheet: DNpd
EnsembleID	expVal	genes
ENSG00000228463	0.169001	728481
ENSG00000230021	0.235932	101928626
ENSG00000177757	0.0010072	400728
ENSG00000230368	0.0109677	284593
ENSG00000223764	0.00481426	100130417
ENSG00000187634	0.0846848	148398
ENSG00000188976	0.474173	26155
ENSG00000187961	0.152625	339451
ENSG00000188290	0.762901	57801
ENSG00000187608	0.155347	9636
ENSG00000188157	0.0400114	375790
ENSG00000237330	0.00234833	401934
ENSG00000131591	0.921314	54991
ENSG00000162571	0.0033793	254173
ENSG00000186891	0.00593257	8784
ENSG00000186827	0.000636355	7293
ENSG00000078808	0.340085	51150
ENSG00000176022	0.0830942	126792
ENSG00000184163	0.00774228	388581
ENSG00000160087	0.933676	118424
ENSG00000162572	0.208255	6339
ENSG00000131584	1.80546	116983
ENSG00000169972	0.0438269	126789
ENSG00000127054	0.988595	54973
ENSG00000169962	0.000229328	83756
ENSG00000107404	0.215618	1855
ENSG00000162576	0.00850963	54587
ENSG00000175756	0.296245	54998
ENSG00000221978	0.781361	81669
ENSG00000242485	0.562644	55052
ENSG00000235098	0.00824911	441869
ENSG00000205116	0.00235337	643965
ENSG00000179403	0.0273329	64856
ENSG00000215915	0.0528032	219293
ENSG00000160072	0.898644	83858
ENSG00000197785	0.489308	55210
ENSG00000205090	0.030363	339453
ENSG00000160075	0.572129	29101
ENSG00000228594	0.280981	643988
ENSG00000197530	0.713366	142678
ENSG00000189409	0.0018971	8510
ENSG00000248333	0.157689	984
ENSG00000189339	0.663637	728661
ENSG00000008128	0.0195196	728642
ENSG00000008130	0.489089	65220
ENSG00000078369	7.03062	2782
ENSG00000231050	0.00488472	105378949
ENSG00000169885	0.00971073	163688
ENSG00000178821	0.000857875	339456
ENSG00000187730	0.0229855	2563
ENSG00000067606	4.04345	5590
ENSG00000182873	0.00495599	100506504
ENSG00000157933	2.52146	6497
ENSG00000116151	0.214944	79906
ENSG00000157916	0.487977	11079
ENSG00000157911	0.270284	5192
ENSG00000149527	0.0131809	9651
ENSG00000157881	0.0792783	55229
ENSG00000197921	0.00427261	388585
ENSG00000157873	0.00929089	8764
ENSG00000228037	0.00142252	100996583
ENSG00000157870	0.235038	127281
ENSG00000142606	0.0619206	79258
ENSG00000215912	0.151282	100287898
ENSG00000177133	0.000558407	440556
ENSG00000142611	0.0384515	63976
ENSG00000130762	0.0800912	27237
ENSG00000162591	0.0493158	1953
ENSG00000158109	0.539288	127262
ENSG00000116213	0.0719182	49856
ENSG00000078900	0.00290184	7161
ENSG00000227372	0.059753	57212
ENSG00000162592	0.000720376	148870
ENSG00000235169	0.00739326	388588
ENSG00000130764	0.288121	57470
ENSG00000116198	1.00794	9731
ENSG00000169598	0.513088	1677
ENSG00000198912	0.099276	339448
ENSG00000235054	0.0062164	284661
ENSG00000232596	0.000520379	105376679
ENSG00000196581	12.2183	55966
ENSG00000131697	1.02096	261734
ENSG00000069424	3.0162	8514
ENSG00000116254	4.15152	26038
ENSG00000116251	0.714665	6146
ENSG00000226944	0.0134862	102724450
ENSG00000158286	0.411043	388591
ENSG00000116237	0.488069	23463
ENSG00000158292	0.251693	387509
ENSG00000097021	5.33161	11332
ENSG00000069812	0.0182327	54626
ENSG00000187017	0.0335268	83715
ENSG00000215788	0.0818088	8718
ENSG00000171680	0.164246	57449
ENSG00000162408	0.51837	79707
ENSG00000173662	0.0378712	80835
ENSG00000204859	0.151878	3104
ENSG00000162413	0.717922	9903
ENSG00000116273	0.0842196	148479
ENSG00000041988	0.2666	90326
ENSG00000007923	1.41149	55735
ENSG00000171735	19.5203	23261
ENSG00000237728	0.00127207	102725193
ENSG00000049245	0.26733	9341
ENSG00000049246	1.39552	8863
ENSG00000049247	0.000864328	10911
ENSG00000049249	0.00739019	3604
ENSG00000116288	0.603734	11315
ENSG00000116285	0.699504	54206
ENSG00000227634	0.00131072	102724539
ENSG00000162426	0.445098	50651
ENSG00000142599	19.9087	473
ENSG00000074800	1.36913	2023
ENSG00000230679	0.00841304	100505975
ENSG00000131686	0.0219071	765
ENSG00000197241	0.00235916	155184
ENSG00000142583	0.0407333	6518
ENSG00000180758	0.054917	80045
ENSG00000234546	0.00978821	102724571
ENSG00000049239	0.405729	9563
ENSG00000171621	0.104221	80176
ENSG00000171612	0.861286	84275
ENSG00000188807	0.298629	199953
ENSG00000171608	0.515872	5293
ENSG00000171603	4.36029	22883
ENSG00000178585	0.849668	56998
ENSG00000162441	0.478388	84328
ENSG00000173614	0.924666	64802
ENSG00000162444	0.0207792	116362
ENSG00000130939	5.40152	10277
ENSG00000054523	15.8585	23095
ENSG00000142657	0.679327	5226
ENSG00000175279	0.00932815	378708
ENSG00000241563	0.000281282	1325
ENSG00000160049	1.85744	1676
ENSG00000142655	2.00992	5195
ENSG00000130940	0.097502	54897
ENSG00000175262	0.0771546	148345
ENSG00000120948	0.491397	23435
ENSG00000009724	0.0411609	10747
ENSG00000116649	0.579583	6723
ENSG00000171824	0.691529	5394
ENSG00000230337	0.010116	105376736
ENSG00000198793	2.57322	2475
ENSG00000225602	0.00327142	100873935
ENSG00000171819	0.0206532	10218
ENSG00000120942	0.202545	29914
ENSG00000204624	0.0439513	57540
ENSG00000116661	0.942507	26232
ENSG00000132879	0.851766	93611
ENSG00000116663	0.0393572	26270
ENSG00000116670	0.0463615	10459
ENSG00000162490	0.0104357	374946
ENSG00000177674	0.03811	57085
ENSG00000215910	0.0158492	284498
ENSG00000177000	1.10786	4524
ENSG00000011021	1.3279	1185
ENSG00000175206	0.00480631	4878
ENSG00000120937	0.00109214	4879
ENSG00000116685	0.165797	90231
ENSG00000083444	1.06288	5351
ENSG00000116688	1.24288	9927
ENSG00000116691	0.124864	60672
ENSG00000120949	0.0398488	943
ENSG00000028137	0.016385	7133
ENSG00000048707	5.59441	55187
ENSG00000162496	0.0708148	9249
ENSG00000204518	0.00331298	343066
ENSG00000157330	0.00119157	93190
ENSG00000243073	0.000308176	400735
ENSG00000232423	0.00235345	440561
ENSG00000162494	0.00507763	126755
ENSG00000162493	0.0787585	10630
ENSG00000116731	4.71489	7799
ENSG00000234593	0.000843555	105376762
ENSG00000189337	72.2675	23254
ENSG00000175147	0.181283	200197
ENSG00000171729	0.73272	55092
ENSG00000204464	0.00759798	727684
ENSG00000142621	0.259983	114827
ENSG00000233485	0.0303638	101927417
ENSG00000142634	0.225087	79180
ENSG00000162438	0.0133068	11330
ENSG00000142615	0.0114017	63036
ENSG00000215704	0.0101084	51032
ENSG00000132906	0.393995	842
ENSG00000116138	1.02774	23341
ENSG00000116771	0.0721059	79814
ENSG00000197312	0.872548	84301
ENSG00000116786	1.5544	23207
ENSG00000162461	0.147315	284723
ENSG00000224459	0.00701004	110806303
ENSG00000162460	0.00582371	388595
ENSG00000162458	0.0394572	54751
ENSG00000065526	2.33026	23013
ENSG00000116809	0.254962	7709
ENSG00000183888	0.00279458	149563
ENSG00000173641	0.0208423	27129
ENSG00000186510	0.000949491	1187
ENSG00000184908	0.00352416	1188
ENSG00000185519	0.11247	348487
ENSG00000142627	0.0110768	1969
ENSG00000142632	0.0222915	128272
ENSG00000132881	0.0407938	79363
ENSG00000037637	9.80999	54455
ENSG00000055070	0.667354	26099
ENSG00000187144	0.200255	374955
ENSG00000157191	0.44178	55707
ENSG00000226029	0.210681	107984921
ENSG00000219481	1.6489	55672
ENSG00000058453	2.37335	9696
ENSG00000238142	0.0225249	105376805
ENSG00000159363	3.95847	23400
ENSG00000117118	1.15597	6390
ENSG00000117115	0.103877	11240
ENSG00000204362	0.0136003	400743
ENSG00000142623	0.166775	29943
ENSG00000142619	0.0532268	51702
ENSG00000159339	0.0473308	23569
ENSG00000179051	0.74194	55920
ENSG00000074964	1.59075	55160
ENSG00000236648	0.00490906	107984028
ENSG00000117148	0.000413136	81569
ENSG00000261781	0.00223137	101927876
ENSG00000117154	0.20355	84966
ENSG00000009709	0.130668	5081
ENSG00000159423	0.0746774	8659
ENSG00000169991	1.05339	126917
ENSG00000127481	6.09661	23352
ENSG00000230424	0.337313	101927895
ENSG00000127463	0.376836	23065
ENSG00000053372	0.212032	51154
ENSG00000162482	0.0180007	22977
ENSG00000053371	0.140127	8574
ENSG00000040487	0.167039	54896
ENSG00000077549	5.37693	832
ENSG00000235185	0.0193807	105378614
ENSG00000173436	0.241755	440574
ENSG00000158747	0.311062	4681
ENSG00000158748	0.00535229	3362
ENSG00000162542	0.393848	255104
ENSG00000169914	0.827644	23252
ENSG00000127472	0.00890812	5322
ENSG00000158786	0.000843099	64600
ENSG00000187980	0.00757235	391013
ENSG00000162543	0.0578877	127733
ENSG00000228105	0.000613853	105376827
ENSG00000158816	0.788341	127731
ENSG00000162545	2.43914	55450
ENSG00000090432	0.258966	79594
ENSG00000183114	0.688604	163933
ENSG00000158825	0.0220874	978
ENSG00000158828	1.2705	65018
ENSG00000117242	0.0383011	100861548
ENSG00000244038	0.238319	1650
ENSG00000117245	0.259652	57576
ENSG00000189410	0.0648396	400745
ENSG00000127483	3.46515	50809
ENSG00000075151	20.5976	8672
ENSG00000117298	1.1091	1889
ENSG00000142794	0.559554	84224
ENSG00000162551	0.0336136	249
ENSG00000233431	0.0106377	105376834
ENSG00000076864	2.63314	5909
ENSG00000090686	2.33409	84196
ENSG00000187942	0.0116001	401944
ENSG00000142798	0.102931	3339
ENSG00000219073	0.00592832	23436
ENSG00000142789	0.00691382	10136
ENSG00000228397	0.0117882	101928043
ENSG00000218510	0.110022	29092
ENSG00000070831	1.5684	998
ENSG00000162552	0.0297271	54361
ENSG00000184677	0.929969	9923
ENSG00000070886	0.0634502	2046
ENSG00000173372	0.126416	712
ENSG00000159189	0.014372	714
ENSG00000173369	0.0923397	713
ENSG00000133216	5.98482	2048
ENSG00000227868	0.0369671	729059
ENSG00000004487	1.55038	23028
ENSG00000169641	4.49331	7798
ENSG00000179546	0.00285312	3352
ENSG00000125944	0.820041	10236
ENSG00000125945	0.0977583	80818
ENSG00000204219	0.146225	6920
ENSG00000088280	0.244262	55616
ENSG00000007968	0.00545595	1870
ENSG00000117318	0.0311233	3399
ENSG00000197880	0.00853493	259283
ENSG00000142676	0.592698	6135
ENSG00000011007	0.526527	6924
ENSG00000057757	0.670467	57095
ENSG00000011009	0.0911051	11313
ENSG00000117308	0.186094	2582
ENSG00000117305	0.427454	3155
ENSG00000179163	0.137871	2517
ENSG00000188822	0.0327944	1269
ENSG00000142661	0.0148572	127294
ENSG00000142677	0.000886228	58985
ENSG00000185436	0.168927	163702
ENSG00000230023	0.0448916	284632
ENSG00000158055	0.00472477	57822
ENSG00000001460	0.493161	90529
ENSG00000001461	2.45055	57185
ENSG00000117602	0.641275	11123
ENSG00000184454	0.0323851	400746
ENSG00000133226	0.992669	10250
ENSG00000169504	0.710428	25932
ENSG00000020633	0.00634349	864
ENSG00000117614	0.235823	25949
ENSG00000187010	0.0216718	6007
ENSG00000183726	0.531267	23585
ENSG00000188672	0.201207	6006
ENSG00000204178	3.3008	55219
ENSG00000157978	0.185726	26119
ENSG00000117643	9.56999	57134
ENSG00000162430	0.37348	57190
ENSG00000117640	0.474763	56181
ENSG00000127423	0.0702525	79000
ENSG00000182749	0.211752	164091
ENSG00000117632	1.43114	3925
ENSG00000158006	0.416566	5051
ENSG00000158008	0.129305	2134
ENSG00000158014	0.00409639	7780
ENSG00000158022	0.00376758	84676
ENSG00000175087	0.370262	149420
ENSG00000197245	0.0163646	79927
ENSG00000142684	0.113292	51042
ENSG00000142675	0.101031	10256
ENSG00000130695	0.547719	64793
ENSG00000142669	0.691264	83442
ENSG00000158062	0.131871	91544
ENSG00000169442	0.00202903	1043
ENSG00000176092	0.00190498	55057
ENSG00000176083	0.000572295	257101
ENSG00000131914	0.00512663	79727
ENSG00000117682	1.5276	79947
ENSG00000198830	0.0756594	3151
ENSG00000117676	0.327228	6195
ENSG00000260063	0.000424724	101928728
ENSG00000117713	2.82524	8289
ENSG00000060642	0.0742219	55650
ENSG00000204160	1.12181	84243
ENSG00000175793	0.0216132	2810
ENSG00000142751	0.352835	54707
ENSG00000198746	0.150148	63906
ENSG00000090273	1.16875	10726
ENSG00000253368	0.389011	388610
ENSG00000158246	0.00796639	115572
ENSG00000090020	1.10131	6548
ENSG00000142784	1.1688	23038
ENSG00000186501	0.401061	84065
ENSG00000142765	0.0203381	84958
ENSG00000142733	0.0466722	9064
ENSG00000142748	0.00465533	8547
ENSG00000174950	0.00752127	388611
ENSG00000181773	0.0613516	2827
ENSG00000158195	0.941912	10163
ENSG00000126705	1.88694	27245
ENSG00000000938	0.00685144	2268
ENSG00000233975	0.000686765	111216282
ENSG00000126709	0.19938	2537
ENSG00000009780	0.295933	199870
ENSG00000117758	2.4503	23673
ENSG00000117751	0.403348	5511
ENSG00000130775	0.00525066	9473
ENSG00000117748	0.359324	6118
ENSG00000130768	0.00156581	27293
ENSG00000158156	0.00196354	55113
ENSG00000158161	2.23909	2140
ENSG00000169403	0.0677612	5724
ENSG00000126698	0.560104	22826
ENSG00000130770	0.639663	93974
ENSG00000130766	1.36942	83667
ENSG00000130772	0.0626168	54797
ENSG00000204138	2.66735	65979
ENSG00000180198	0.664604	1104
ENSG00000180098	1.97495	54952
ENSG00000197989	0.183059	85028
ENSG00000120656	0.808989	6883
ENSG00000188060	0.00175009	115273
ENSG00000162419	0.647657	10691
ENSG00000198492	1.01962	51441
ENSG00000116329	0.0831042	4985
ENSG00000159023	9.27508	2035
ENSG00000253304	0.00192927	399474
ENSG00000116350	2.14043	6429
ENSG00000116353	0.793707	51102
ENSG00000060656	1.29176	10076
ENSG00000230523	0.00383802	101928460
ENSG00000233399	0.00333842	101929406
ENSG00000162510	0.442551	4146
ENSG00000186056	0.00972162	100129196
ENSG00000162511	0.0296016	7805
ENSG00000235143	0.00177795	400748
ENSG00000162512	0.976807	9672
ENSG00000134644	4.11435	9698
ENSG00000084628	1.04703	79570
ENSG00000060688	0.554828	9410
ENSG00000121766	2.00708	51538
ENSG00000121769	0.444875	2170
ENSG00000142910	0.00828488	64129
ENSG00000121764	0.00245249	3061
ENSG00000162517	0.249636	553115
ENSG00000084636	0.0695808	1307
ENSG00000134668	0.122331	90853
ENSG00000184007	1.45271	8073
ENSG00000121774	3.69197	10657
ENSG00000121775	0.556111	55116
ENSG00000025800	2.98274	23633
ENSG00000084652	0.657525	200081
ENSG00000160050	0.121877	79140
ENSG00000160051	0.0251033	55721
ENSG00000222046	0.00827611	149069
ENSG00000160055	0.190918	56063
ENSG00000084623	0.232863	8668
ENSG00000183615	0.0364542	84734
ENSG00000182866	0.00626005	3932
ENSG00000116478	0.0778604	3065
ENSG00000175130	0.0590285	65108
ENSG00000162526	0.113471	81629
ENSG00000225828	0.053753	100128071
ENSG00000160058	1.04217	55108
ENSG00000273274	0.298124	728116
ENSG00000160062	0.0587333	653121
ENSG00000176261	7.36919	339487
ENSG00000162521	1.75723	5928
ENSG00000162520	0.24749	81493
ENSG00000162522	0.338172	57648
ENSG00000134684	2.9935	8565
ENSG00000116497	0.999571	64766
ENSG00000160097	0.466778	252995
ENSG00000121905	0.0411624	3208
ENSG00000121900	0.0866902	113452
ENSG00000116514	0.477658	127544
ENSG00000004455	0.584233	204
ENSG00000116525	0.314535	55223
ENSG00000160094	0.446723	149076
ENSG00000184389	0.018444	127550
ENSG00000134686	3.57385	1912
ENSG00000233246	0.0216384	101929464
ENSG00000121903	0.315591	7579
ENSG00000121904	35.1576	114784
ENSG00000176256	0.00196184	127540
ENSG00000142698	0.0247253	84970
ENSG00000163866	5.06735	113444
ENSG00000188910	0.00104184	2707
ENSG00000187513	0.00730643	2701
ENSG00000116544	2.21918	58512
ENSG00000243749	0.00680248	100506144
ENSG00000197056	0.511519	79830
ENSG00000116560	2.79219	6421
ENSG00000146463	4.82991	9202
ENSG00000227409	0.0225537	100861513
ENSG00000142687	2.33482	79932
ENSG00000020129	1.74085	23154
ENSG00000239636	0.209921	105378645
ENSG00000116819	0.176735	339488
ENSG00000126067	0.555993	5690
ENSG00000142686	0.206564	127703
ENSG00000092853	0.0461094	63967
ENSG00000134698	2.20026	192670
ENSG00000092847	0.782133	26523
ENSG00000126070	5.4354	192669
ENSG00000092850	0.00125331	27285
ENSG00000116863	0.153681	54936
ENSG00000171812	0.00637528	1296
ENSG00000054116	0.453492	27095
ENSG00000116871	1.76844	55700
ENSG00000054118	1.85035	9967
ENSG00000214193	0.142667	79729
ENSG00000142694	0.0109724	55194
ENSG00000196182	3.34632	83931
ENSG00000181817	0.169755	84967
ENSG00000116885	0.436062	127700
ENSG00000116898	0.403644	64960
ENSG00000119535	0.0121742	1441
ENSG00000163873	6.15221	2899
ENSG00000163874	0.0025726	80149
ENSG00000163875	0.922223	64769
ENSG00000163877	0.154252	79753
ENSG00000163879	0.0978238	7802
ENSG00000134697	0.266298	29889
ENSG00000169218	0.00242339	284654
ENSG00000116922	0.3729	54955
ENSG00000134690	0.0219586	55143
ENSG00000183317	1.23685	284656
ENSG00000185090	0.19762	149175
ENSG00000196449	0.070231	79693
ENSG00000197982	0.311955	127687
ENSG00000188786	1.04616	4520
ENSG00000204084	2.9354	3633
ENSG00000183431	0.552618	10946
ENSG00000183386	0.024827	2275
ENSG00000183520	0.224994	51118
ENSG00000185668	0.0575946	5453
ENSG00000116954	0.534993	64121
ENSG00000228436	10.6766	105378663
ENSG00000214114	0.0251525	26292
ENSG00000131233	0.00380185	81025
ENSG00000158315	0.207463	54933
ENSG00000174574	1.40221	79647
ENSG00000168653	0.484449	4725
ENSG00000127603	31.7127	23499
ENSG00000183682	0.0847997	353500
ENSG00000090621	0.805478	8761
ENSG00000163909	0.0166744	26508
ENSG00000116981	0.0485143	84618
ENSG00000116983	0.3947	51440
ENSG00000084072	0.27268	10450
ENSG00000116985	0.00639292	656
ENSG00000198754	0.000428168	64064
ENSG00000043514	0.933771	54802
ENSG00000116990	0.0241049	4610
ENSG00000236546	0.00055086	105378668
ENSG00000168389	0.0747452	84879
ENSG00000131236	0.98196	10487
ENSG00000131238	0.841838	5538
ENSG00000117000	3.18761	6018
ENSG00000188800	0.0306146	127391
ENSG00000084073	0.736521	10269
ENSG00000049089	0.0254907	1298
ENSG00000084070	2.11186	64744
ENSG00000187801	0.530225	65243
ENSG00000187815	0.0404154	339559
ENSG00000164002	0.0381205	64789
ENSG00000117010	0.146872	127396
ENSG00000117016	0.812463	9783
ENSG00000066136	1.52488	4802
ENSG00000117013	0.105384	9132
ENSG00000179862	0.0436059	163732
ENSG00000171793	0.360095	1503
ENSG00000171790	0.0573355	200172
ENSG00000010803	4.31389	22955
ENSG00000204060	0.0277076	100132074
ENSG00000127124	13.4451	59269
ENSG00000198815	3.08863	22887
ENSG00000177181	1.90043	284716
ENSG00000066185	0.0677346	84217
ENSG00000127125	0.141317	79717
ENSG00000186409	3.477	728621
ENSG00000171960	0.237064	10465
ENSG00000065978	0.541429	4904
ENSG00000164008	0.314929	79078
ENSG00000164010	0.0970403	114625
ENSG00000164011	0.0519951	51058
ENSG00000117394	0.0824287	6513
ENSG00000227533	0.129369	440584
ENSG00000117395	0.192086	10969
ENSG00000179178	0.0109736	128218
ENSG00000066056	0.014338	7075
ENSG00000117400	0.00437622	4352
ENSG00000234694	0.0147951	105378687
ENSG00000117399	0.00260898	991
ENSG00000066322	0.0743453	64834
ENSG00000159479	0.28815	112950
ENSG00000198198	0.893327	23334
ENSG00000178922	0.0281455	81888
ENSG00000229348	0.0307535	100873923
ENSG00000142949	2.81584	5792
ENSG00000066135	0.830588	9682
ENSG00000126091	6.64998	6487
ENSG00000229444	0.0401402	101929592
ENSG00000117407	0.00964342	9048
ENSG00000117408	0.462375	9670
ENSG00000132768	0.0366297	1802
ENSG00000117410	2.38922	533
ENSG00000117411	0.454141	8704
ENSG00000159214	0.416717	149473
ENSG00000196517	0.521295	6536
ENSG00000230615	0.0767764	107984948
ENSG00000171872	0.00291674	128209
ENSG00000178028	0.402362	55929
ENSG00000117419	2.69453	79033
ENSG00000187147	1.26834	55182
ENSG00000126106	0.198993	79639
ENSG00000198520	1.62149	339541
ENSG00000142945	0.0581073	11004
ENSG00000142937	0.688846	6202
ENSG00000142959	0.0513126	266675
ENSG00000173846	0.108366	1263
ENSG00000188396	0.00226916	343521
ENSG00000222009	0.0659304	149478
ENSG00000117425	0.860783	8643
ENSG00000070785	2.58774	8891
ENSG00000126107	0.190689	79654
ENSG00000126088	0.101895	7389
ENSG00000162415	5.98612	57643
ENSG00000186603	0.00322059	84842
ENSG00000132781	0.184388	4595
ENSG00000132773	0.101125	114034
ENSG00000070759	0.386223	10420
ENSG00000132763	0.149822	25974
ENSG00000117450	0.910473	5052
ENSG00000117448	0.231756	10327
ENSG00000132780	0.372937	4678
ENSG00000159588	0.0424888	149483
ENSG00000159592	2.59533	60313
ENSG00000159596	0.386724	51249
ENSG00000197429	0.232201	3652
ENSG00000086015	6.84184	23139
ENSG00000117461	1.72788	8503
ENSG00000227857	0.0149697	101929626
ENSG00000117472	0.00525147	10103
ENSG00000085998	0.354736	55624
ENSG00000171357	0.253414	541468
ENSG00000085999	0.0763031	8438
ENSG00000132128	1.0615	10489
ENSG00000173660	1.1685	7388
ENSG00000117481	0.437374	387338
ENSG00000117480	0.235669	2166
ENSG00000197587	0.00293267	127343
ENSG00000269956	0.0472643	100507423
ENSG00000162456	0.0259765	148930
ENSG00000079277	1.41882	8569
ENSG00000142961	0.0300421	148932
ENSG00000123472	1.11776	64756
ENSG00000228237	0.00278396	100130197
ENSG00000159658	0.473031	9813
ENSG00000142973	0.00294574	1580
ENSG00000186377	0.477941	260293
ENSG00000186160	0.252303	199974
ENSG00000162365	0.00656709	284541
ENSG00000224805	0.00428186	100874253
ENSG00000162367	0.00952296	6886
ENSG00000123473	0.13007	6491
ENSG00000162368	0.970719	51727
ENSG00000186564	0.00173949	2306
ENSG00000227947	0.000613853	107984953
ENSG00000269113	0.0119044	388630
ENSG00000117834	0.0128625	200010
ENSG00000132122	3.75111	54558
ENSG00000186094	15.7565	84871
ENSG00000162373	0.177994	79656
ENSG00000230114	0.00411928	101929721
ENSG00000162374	11.0398	1996
ENSG00000142700	0.0092177	63950
ENSG00000185104	10.9667	11124
ENSG00000123080	0.0447795	1031
ENSG00000204006	0.00414444	284546
ENSG00000123091	2.37832	26994
ENSG00000085831	1.13645	22996
ENSG00000085832	4.4993	2060
ENSG00000117859	5.89596	114883
ENSG00000169213	0.233186	5865
ENSG00000117862	0.687898	51060
ENSG00000198841	0.0117804	112970
ENSG00000134717	0.914631	91408
ENSG00000157077	5.69451	9372
ENSG00000154222	0.241334	200014
ENSG00000085840	0.0192956	4998
ENSG00000134748	0.308793	84950
ENSG00000134744	3.68431	23318
ENSG00000116157	0.0384664	2882
ENSG00000182183	0.0972166	348378
ENSG00000162378	3.73635	79699
ENSG00000203995	0.0142928	440590
ENSG00000121310	2.01482	55268
ENSG00000116171	1.90387	6342
ENSG00000174348	0.174233	127435
ENSG00000162383	0.00658786	6512
ENSG00000157184	0.0799295	1376
ENSG00000162384	0.14487	54987
ENSG00000162385	0.35698	4116
ENSG00000226754	0.00744721	100507564
ENSG00000157193	1.79874	7804
ENSG00000225675	0.992624	105378732
ENSG00000174332	1.93773	148979
ENSG00000058804	0.304287	55706
ENSG00000058799	0.357107	54432
ENSG00000211452	0.0151584	1733
ENSG00000081870	0.23384	51668
ENSG00000116212	0.0587326	115353
ENSG00000203985	0.00330806	388633
ENSG00000116209	0.997182	9528
ENSG00000116205	0.305787	127428
ENSG00000215883	0.0541565	606495
ENSG00000116221	0.253434	51253
ENSG00000157216	3.82599	23648
ENSG00000162390	1.4185	26027
ENSG00000162391	0.00798052	338094
ENSG00000184313	0.0127695	374977
ENSG00000271723	0.098839	100527960
ENSG00000243725	0.0195633	7268
ENSG00000162396	0.032617	25973
ENSG00000006555	0.0245407	55001
ENSG00000116133	0.982536	1718
ENSG00000143001	0.00213123	199964
ENSG00000169174	0.017616	255738
ENSG00000162402	3.57154	23358
ENSG00000231090	0.00559028	109729135
ENSG00000162409	2.27403	5563
ENSG00000187889	0.193835	199920
ENSG00000157131	0.00259632	731
ENSG00000021852	0.032302	732
ENSG00000173406	187.546	1600
ENSG00000162600	0.150197	115209
ENSG00000162601	1.63378	114803
ENSG00000177606	0.231993	3725
ENSG00000232453	0.00613677	105378753
ENSG00000172456	1.73829	55277
ENSG00000134709	1.03991	51361
ENSG00000134716	0.0196122	1573
ENSG00000162598	0.00926883	127795
ENSG00000226476	0.0222041	105378763
ENSG00000231252	0.0378241	101926964
ENSG00000162599	0.80019	4774
ENSG00000162604	1.01982	83941
ENSG00000132849	6.89454	10207
ENSG00000240563	0.0369715	54596
ENSG00000132854	5.84189	163782
ENSG00000162607	0.180779	7398
ENSG00000116641	6.0754	85440
ENSG00000132855	0.00138984	27329
ENSG00000125703	1.23537	84938
ENSG00000088035	0.301947	29929
ENSG00000142856	1.56425	23421
ENSG00000203965	1.13197	84455
ENSG00000079739	0.568274	5236
ENSG00000185483	0.264825	4919
ENSG00000177414	0.00757883	148581
ENSG00000158966	1.07934	57685
ENSG00000162437	5.64072	55225
ENSG00000162434	4.00165	3716
ENSG00000162433	0.804809	205
ENSG00000116675	20.3553	9829
ENSG00000213625	0.203173	54741
ENSG00000116678	2.85076	3953
ENSG00000184588	68.088	5142
ENSG00000227466	0.00498849	101927139
ENSG00000118473	17.1358	84251
ENSG00000152760	0.200833	200132
ENSG00000172410	0.00829903	10022
ENSG00000152763	1.30801	79819
ENSG00000198160	1.38411	57708
ENSG00000116704	0.590987	23169
ENSG00000203963	0.0157296	400757
ENSG00000162594	0.00504496	149233
ENSG00000081985	0.061147	3595
ENSG00000142864	0.562341	26135
ENSG00000116717	0.121033	1647
ENSG00000172380	0.0576056	55970
ENSG00000232284	0.032324	100289178
ENSG00000162595	0.0175993	9077
ENSG00000116729	0.107482	79971
ENSG00000116745	0.00452614	6121
ENSG00000024526	0.00801996	55635
ENSG00000223883	0.00794151	105378785
ENSG00000033122	26.2212	57554
ENSG00000066557	0.698249	55631
ENSG00000116754	3.35418	9295
ENSG00000118454	2.35223	81573
ENSG00000197568	0.295358	11147
ENSG00000116761	0.332307	1491
ENSG00000229051	0.00946206	101927244
ENSG00000050628	0.0343191	5733
ENSG00000132485	2.91108	9406
ENSG00000172260	37.8318	257194
ENSG00000225087	0.0587322	105378798
ENSG00000162620	0.236591	127255
ENSG00000254685	0.0629983	8790
ENSG00000259030	0.0223693	100526835
ENSG00000116783	0.0225943	51086
ENSG00000162621	0.0098272	105378803
ENSG00000116791	0.509196	1429
ENSG00000162623	0.718017	127253
ENSG00000162624	0.00568892	431707
ENSG00000137968	54.3098	204962
ENSG00000117054	1.29699	34
ENSG00000137955	0.329282	5876
ENSG00000057468	2.05891	4438
ENSG00000154007	0.0241902	127247
ENSG00000184005	2.79601	256435
ENSG00000117069	25.4215	81849
ENSG00000142892	0.737763	10026
ENSG00000154027	10.1648	26289
ENSG00000036549	2.41981	26009
ENSG00000077254	5.58263	23032
ENSG00000180488	2.6895	374986
ENSG00000235927	0.0251301	374987
ENSG00000162614	0.503444	91624
ENSG00000162613	1.42018	8880
ENSG00000162616	0.795633	11080
ENSG00000137960	2.43914	54810
ENSG00000122420	0.0269113	5737
ENSG00000137959	0.00519018	10964
ENSG00000137965	0.0112436	10561
ENSG00000234953	0.0122586	101927434
ENSG00000233008	0.757861	101927560
ENSG00000137941	9.35846	79739
ENSG00000142875	7.96553	5567
ENSG00000203943	0.0263672	148418
ENSG00000137976	0.00604657	58511
ENSG00000117133	0.236518	80135
ENSG00000174021	0.0685297	2787
ENSG00000117151	0.199796	1486
ENSG00000117155	0.691698	117178
ENSG00000171517	0.00535223	23566
ENSG00000153898	0.0750135	255231
ENSG00000162643	0.336744	126820
ENSG00000055732	0.0306104	55283
ENSG00000097096	0.486222	84144
ENSG00000162642	0.838018	148423
ENSG00000142867	0.133876	8915
ENSG00000153904	3.46048	23576
ENSG00000142871	0.011897	3491
ENSG00000117174	1.25249	54680
ENSG00000171502	0.508604	255631
ENSG00000122417	2.09386	57489
ENSG00000137975	0.00745991	9635
ENSG00000016490	0.0167477	1179
ENSG00000016602	0.00243012	22802
ENSG00000236915	0.0856955	105378828
ENSG00000097033	1.49224	51100
ENSG00000183291	0.847816	9403
ENSG00000153936	2.09303	9653
ENSG00000143013	1.49621	8543
ENSG00000065243	5.7593	5586
ENSG00000137947	0.864459	2959
ENSG00000137944	0.969835	56267
ENSG00000213516	0.255411	494115
ENSG00000117226	0.012599	2635
ENSG00000117228	0.00138718	2633
ENSG00000162645	0.00416837	2634
ENSG00000213512	0.00469857	388646
ENSG00000183347	0.000757384	163351
ENSG00000197147	0.694046	23507
ENSG00000171488	0.139677	84230
ENSG00000171492	0.205127	55144
ENSG00000162664	0.891688	284695
ENSG00000143032	0.00125094	343472
ENSG00000233593	1.37952	105378853
ENSG00000122482	2.84532	84146
ENSG00000162669	0.353897	164045
ENSG00000097046	0.277842	8317
ENSG00000069702	0.171996	7049
ENSG00000137948	0.0287862	676
ENSG00000172031	0.202496	253152
ENSG00000189195	0.502365	284697
ENSG00000203910	0.0366396	388649
ENSG00000174842	0.845151	11146
ENSG00000122484	3.84217	79871
ENSG00000067208	6.83726	7813
ENSG00000122406	0.766447	6125
ENSG00000154511	2.1779	388650
ENSG00000143033	1.09068	22823
ENSG00000117500	0.713877	50999
ENSG00000122483	0.771374	343099
ENSG00000117505	0.394494	1810
ENSG00000137942	4.207	54874
ENSG00000137936	0.528729	8412
ENSG00000067334	0.549394	30836
ENSG00000023909	1.46638	2730
ENSG00000198691	0.0102068	24
ENSG00000137962	0.46045	9411
ENSG00000117528	1.35123	5825
ENSG00000117525	0.00396738	2152
ENSG00000143036	0.224748	126969
ENSG00000117519	0.674571	1266
ENSG00000172339	1.21655	199857
ENSG00000230427	0.000997849	101928098
ENSG00000152078	0.15697	148534
ENSG00000226026	0.0923557	101928118
ENSG00000122481	0.0284335	25950
ENSG00000228971	0.0778866	100996635
ENSG00000237435	0.00565842	102723661
ENSG00000231987	0.0267097	101928241
ENSG00000117569	9.00757	58155
ENSG00000188641	30.354	1806
ENSG00000232878	0.0722812	100873932
ENSG00000235777	0.0010817	100873933
ENSG00000225206	40.187	400765
ENSG00000226053	1.88752	729987
ENSG00000162627	0.718678	51375
ENSG00000232825	0.470749	100129620
ENSG00000224445	0.00713802	101928270
ENSG00000099260	0.0350786	54873
ENSG00000156869	0.0240825	391059
ENSG00000162688	0.760284	178
ENSG00000117620	0.899446	23443
ENSG00000156876	0.216119	163786
ENSG00000122435	0.778785	54482
ENSG00000122477	0.644964	127495
ENSG00000137992	0.768855	1629
ENSG00000137996	0.423241	8634
ENSG00000079335	0.0853815	8556
ENSG00000181656	0.00554506	54112
ENSG00000162692	0.000463178	7412
ENSG00000162694	1.57008	2135
ENSG00000162695	1.38509	148867
ENSG00000117543	0.461198	51611
ENSG00000233184	0.74037	102606465
ENSG00000170989	0.00765464	1901
ENSG00000118733	30.8536	118427
ENSG00000060718	9.73995	1301
ENSG00000224613	1.17173	101928436
ENSG00000185946	7.36033	55599
ENSG00000240038	1.85608	280
ENSG00000243480	0.00403979	279
ENSG00000230768	0.0673662	101928476
ENSG00000198890	0.051855	55170
ENSG00000162631	7.42808	22854
ENSG00000134215	19.0934	10451
ENSG00000230489	0.17145	100873946
ENSG00000085491	0.869145	29957
ENSG00000162636	1.58366	284611
ENSG00000162639	0.20179	113802
ENSG00000134186	0.750829	55119
ENSG00000143107	0.00457088	163479
ENSG00000116266	1.12955	6814
ENSG00000162641	0.971181	254268
ENSG00000121957	0.242362	29899
ENSG00000121940	0.353192	23155
ENSG00000085433	1.24623	22911
ENSG00000197780	0.298148	6884
ENSG00000215717	0.351775	56900
ENSG00000179902	0.0201074	127003
ENSG00000116299	2.24468	57535
ENSG00000031698	1.44144	6301
ENSG00000143126	0.534395	1952
ENSG00000134222	0.031973	84722
ENSG00000221986	0.033997	343263
ENSG00000134243	3.18808	6272
ENSG00000143106	0.616019	5686
ENSG00000143028	0.00180553	284612
ENSG00000162650	0.0768811	127002
ENSG00000174151	0.22098	284613
ENSG00000181754	0.201746	57463
ENSG00000156097	0.357348	83873
ENSG00000065135	1.07375	2773
ENSG00000134183	0.000815469	2780
ENSG00000116337	0.60237	271
ENSG00000168765	0.0666071	2948
ENSG00000213366	0.011345	2946
ENSG00000134201	0.000587313	2949
ENSG00000134202	0.141414	2947
ENSG00000198758	0.000204108	79574
ENSG00000184371	0.0417019	1435
ENSG00000168710	1.41081	10768
ENSG00000143093	0.463115	85369
ENSG00000197106	0.732866	388662
ENSG00000116396	0.442341	3749
ENSG00000227963	0.0792289	440600
ENSG00000162775	0.274968	64783
ENSG00000168679	0.235327	9122
ENSG00000134248	0.244291	10542
ENSG00000177301	1.5568	3737
ENSG00000177272	0.288887	3738
ENSG00000143119	0.0147526	963
ENSG00000121931	0.542771	55791
ENSG00000156171	0.351238	128338
ENSG00000134255	0.819938	10390
ENSG00000162777	0.00694949	79961
ENSG00000064886	0.00172816	1117
ENSG00000173947	0.0069557	128344
ENSG00000085465	0.0554933	5016
ENSG00000116455	0.0838246	79084
ENSG00000116459	0.468649	515
ENSG00000143110	0.1001	128346
ENSG00000121933	0.0306024	57413
ENSG00000116473	1.93424	5906
ENSG00000197852	0.36273	55924
ENSG00000064703	0.153839	11218
ENSG00000171385	41.7769	3752
ENSG00000237556	0.00356074	100873995
ENSG00000231437	0.68629	643355
ENSG00000231246	0.0724937	105378909
ENSG00000143079	1.63156	55917
ENSG00000134245	0.530666	7482
ENSG00000007341	1.60495	54879
ENSG00000116489	1.21527	829
ENSG00000155363	0.0749185	4343
ENSG00000155366	0.0560534	389
ENSG00000155367	0.0277695	333926
ENSG00000184599	0.0491192	284467
ENSG00000155380	0.565267	6566
ENSG00000238198	0.656334	100996251
ENSG00000198799	1.12083	9860
ENSG00000081026	21.3887	260425
ENSG00000116793	2.20798	10745
ENSG00000081019	1.13184	54665
ENSG00000134242	0.13711	26191
ENSG00000226167	0.0819712	100287722
ENSG00000188761	0.0623008	440603
ENSG00000134262	0.274921	10717
ENSG00000118655	0.0308683	64858
ENSG00000163349	0.968437	204851
ENSG00000116774	0.00508925	56944
ENSG00000134207	0.0481039	148281
ENSG00000197323	3.64346	51592
ENSG00000116752	0.688206	10286
ENSG00000175984	0.14974	163259
ENSG00000116748	0.000671619	270
ENSG00000213281	0.215489	4893
ENSG00000009307	2.58764	7812
ENSG00000052723	0.512173	80143
ENSG00000198765	0.00536783	6847
ENSG00000134198	0.125611	10100
ENSG00000233730	0.00354365	105378916
ENSG00000228035	0.0123021	112840934
ENSG00000134259	0.0484451	4803
ENSG00000173218	0.0655958	81839
ENSG00000118729	0.0481501	845
ENSG00000177551	0.382486	4808
ENSG00000228127	0.00254371	101928995
ENSG00000163393	4.72696	55356
ENSG00000173212	0.477714	126868
ENSG00000163399	6.32972	476
ENSG00000233154	0.0733993	101929023
ENSG00000116815	0.238779	965
ENSG00000143061	0.521077	3321
ENSG00000203864	0.00314408	388667
ENSG00000134247	0.187902	5738
ENSG00000134256	0.0241327	9398
ENSG00000236137	0.0217342	101929099
ENSG00000116830	1.13878	8458
ENSG00000134253	0.0260165	80263
ENSG00000134258	0.0316543	79679
ENSG00000198162	5.88853	10905
ENSG00000236866	0.00284391	100996263
ENSG00000183508	0.0115126	54855
ENSG00000196505	1.19111	54834
ENSG00000065183	0.391916	10885
ENSG00000155761	0.0605473	200162
ENSG00000092607	0.00125753	6913
ENSG00000116874	0.205407	10352
ENSG00000231365	1.89635	101929147
ENSG00000232650	0.0183732	105378934
ENSG00000116882	0.010209	51179
ENSG00000203859	0.000808884	3284
ENSG00000203857	0.00099192	3283
ENSG00000143067	0.81796	90874
ENSG00000092621	0.0786698	26227
ENSG00000134250	0.220812	4853
ENSG00000232527	1.31636	100996732
ENSG00000227733	0.00582254	101927468
ENSG00000232265	0.000843776	100505824
ENSG00000143374	0.56952	80222
ENSG00000143369	0.150765	1893
ENSG00000143382	0.00435284	54507
ENSG00000143384	0.283686	4170
ENSG00000143420	2.20581	2029
ENSG00000143457	1.03178	55204
ENSG00000143452	0.098084	84072
ENSG00000163131	0.309745	1520
ENSG00000143387	0.157053	1513
ENSG00000143437	1.20274	405
ENSG00000143379	0.594755	9869
ENSG00000143418	0.060797	29956
ENSG00000143412	0.00267822	8416
ENSG00000143409	0.0177577	55793
ENSG00000143363	0.370339	58497
ENSG00000163141	0.09028	149428
ENSG00000143443	0.0530115	54964
ENSG00000197622	0.680394	56882
ENSG00000213190	1.19877	10962
ENSG00000143458	1.0165	126626
ENSG00000143434	0.385831	10500
ENSG00000163154	0.000422737	79626
ENSG00000163156	0.118968	79005
ENSG00000163155	0.118441	388695
ENSG00000163159	0.215686	6944
ENSG00000143398	2.35293	8394
ENSG00000159352	1.32448	5710
ENSG00000232671	0.00455749	100507670
ENSG00000143373	0.052422	57592
ENSG00000143393	1.08786	5298
ENSG00000143390	0.0458028	5993
ENSG00000143416	0.001053	8991
ENSG00000159377	0.359291	5692
ENSG00000143442	4.89562	23126
ENSG00000143375	0.599784	57530
ENSG00000143367	0.108178	7286
ENSG00000143376	2.21539	81609
ENSG00000159409	0.470467	11189
ENSG00000178796	0.00130502	284485
ENSG00000143436	0.0888388	65005
ENSG00000143450	0.0172187	51686
ENSG00000182134	0.297258	11022
ENSG00000203288	0.0297734	109729141
ENSG00000213171	0.00172425	339398
ENSG00000143365	0.000819816	6097
ENSG00000225556	0.000808075	100191040
ENSG00000196407	0.000634463	284486
ENSG00000159445	1.16178	117145
ENSG00000197747	0.107905	6281
ENSG00000163191	0.0484448	6282
ENSG00000159450	0.0334124	7062
ENSG00000237975	2.97307	339400
ENSG00000197915	0.000772422	388697
ENSG00000143631	0.00168986	2312
ENSG00000186207	0.00508677	254910
ENSG00000203782	0.00439453	4014
ENSG00000163220	0.152663	6280
ENSG00000163221	0.0221609	6283
ENSG00000143546	0.112351	6279
ENSG00000143556	0.010074	6278
ENSG00000197956	0.268918	6277
ENSG00000196154	0.0057267	6275
ENSG00000196754	0.000479258	6273
ENSG00000188643	0.00849827	140576
ENSG00000189171	0.0924607	6284
ENSG00000160678	0.0608825	6271
ENSG00000160679	0.432123	26097
ENSG00000143553	0.0734291	23557
ENSG00000143621	0.156743	3608
ENSG00000169418	0.000496619	4881
ENSG00000198837	0.791744	9909
ENSG00000160741	0.117853	200186
ENSG00000143570	0.0510961	27173
ENSG00000143578	0.0369721	148327
ENSG00000143543	0.331198	10899
ENSG00000143545	0.00910435	5872
ENSG00000177954	0.492149	6232
ENSG00000143552	0.409329	91181
ENSG00000143549	1.23911	7170
ENSG00000163263	0.0547302	388701
ENSG00000143612	1.00403	25912
ENSG00000143569	1.07999	9898
ENSG00000143575	0.234476	10456
ENSG00000143595	0.00552562	89872
ENSG00000143515	1.00578	57198
ENSG00000228013	0.0172645	101928101
ENSG00000160712	0.128122	3570
ENSG00000169291	0.0109305	126669
ENSG00000163239	0.0127106	126668
ENSG00000160714	0.463897	55585
ENSG00000160716	0.343077	1141
ENSG00000160710	2.65907	103
ENSG00000143603	14.8212	3782
ENSG00000163344	0.261829	10654
ENSG00000163346	0.0934302	57326
ENSG00000163348	0.120842	90780
ENSG00000160691	0.189006	6464
ENSG00000160688	0.240913	80308
ENSG00000160685	0.181941	51043
ENSG00000163354	0.0175222	127579
ENSG00000163357	0.00722155	149095
ENSG00000143537	0.333965	8751
ENSG00000243364	0.00361029	1945
ENSG00000169242	0.014147	1942
ENSG00000169241	0.119703	55974
ENSG00000179085	0.19733	54344
ENSG00000163463	0.0445385	200185
ENSG00000163462	0.383908	80128
ENSG00000185499	0.000704977	4582
ENSG00000231064	0.0190454	105371450
ENSG00000169231	0.0661348	7059
ENSG00000173171	0.00996906	4580
ENSG00000160752	2.35911	2224
ENSG00000225855	0.0313909	284618
ENSG00000160753	1.38654	23623
ENSG00000116539	10.2482	55870
ENSG00000235919	0.0571987	645676
ENSG00000125459	0.24078	55154
ENSG00000163374	1.01093	55249
ENSG00000132676	0.490969	7818
ENSG00000116580	1.63694	54856
ENSG00000132718	3.96845	23208
ENSG00000143622	0.38754	6016
ENSG00000132680	0.730332	22889
ENSG00000173080	0.000620832	339403
ENSG00000116584	0.1475	9181
ENSG00000224276	0.00333695	107985210
ENSG00000163479	0.298247	6746
ENSG00000160803	0.151794	56893
ENSG00000116586	0.140213	28956
ENSG00000132698	0.000755332	57111
ENSG00000254726	0.0490693	92312
ENSG00000160789	1.58632	4000
ENSG00000196189	0.262699	64218
ENSG00000160785	0.240939	9673
ENSG00000160783	0.0145512	11243
ENSG00000160781	0.0591597	79957
ENSG00000198952	1.06908	23381
ENSG00000163472	0.118231	84283
ENSG00000189030	0.00908324	391104
ENSG00000163468	1.73435	7203
ENSG00000163467	0.0646843	128229
ENSG00000132677	0.000536301	57127
ENSG00000125462	0.21088	10485
ENSG00000116604	0.913153	4209
ENSG00000183856	0.00856383	128239
ENSG00000163382	0.129758	128240
ENSG00000160818	0.290175	54865
ENSG00000132702	0.103	60484
ENSG00000132692	0.127098	63827
ENSG00000132688	0.0334738	10763
ENSG00000143320	0.0156212	1382
ENSG00000143319	0.344555	81875
ENSG00000143303	0.279219	51093
ENSG00000143314	0.123446	79590
ENSG00000143321	0.631985	3068
ENSG00000143294	0.597791	5546
ENSG00000027869	0.00280206	9047
ENSG00000198400	0.00844675	4914
ENSG00000027644	0.0191992	3645
ENSG00000187800	0.001043	375033
ENSG00000160838	0.000820897	149499
ENSG00000132694	12.931	9826
ENSG00000117036	0.245239	2117
ENSG00000143297	0.00250529	83416
ENSG00000163518	0.00164512	83417
ENSG00000132704	0.000705879	79368
ENSG00000163534	0.00520128	115350
ENSG00000073754	0.00436889	922
ENSG00000183853	0.14795	55243
ENSG00000231666	0.00542851	646268
ENSG00000158473	0.000282039	912
ENSG00000163554	0.000643084	6708
ENSG00000163563	0.00168318	4332
ENSG00000163564	0.0611479	149628
ENSG00000163565	0.0434311	3428
ENSG00000163568	0.013297	9447
ENSG00000162706	3.49905	57863
ENSG00000158716	0.0690485	54935
ENSG00000158714	0.00474344	56833
ENSG00000188004	0.0900256	284677
ENSG00000243284	0.0240896	391123
ENSG00000272668	0.0181812	107985216
ENSG00000158710	0.0688796	8407
ENSG00000085552	0.00923645	57549
ENSG00000143315	0.486279	93183
ENSG00000177807	0.0505549	3766
ENSG00000162728	0.255645	3765
ENSG00000162729	0.174629	93185
ENSG00000018625	0.123037	477
ENSG00000132681	0.0036069	480
ENSG00000143318	0.00260942	844
ENSG00000227741	0.0120938	729867
ENSG00000162734	1.1412	8682
ENSG00000228606	0.00456697	100287049
ENSG00000162735	0.205727	5824
ENSG00000122218	3.19724	1314
ENSG00000162736	0.217955	23385
ENSG00000171786	0.115705	4807
ENSG00000162738	0.0297524	57216
ENSG00000162739	0.00115819	114836
ENSG00000066294	0.00872042	8832
ENSG00000117090	0.00101033	6504
ENSG00000117091	0.00109384	962
ENSG00000122224	0.00132229	4063
ENSG00000122223	0.00356451	51744
ENSG00000198358	0.00585616	101928372
ENSG00000215845	0.0159187	100131187
ENSG00000158773	0.112434	7391
ENSG00000186517	0.0220342	257106
ENSG00000162755	0.0509259	126823
ENSG00000143256	0.661218	5202
ENSG00000158793	0.186034	4817
ENSG00000158796	0.196469	9191
ENSG00000143222	0.213559	51506
ENSG00000143258	0.128904	27005
ENSG00000143224	0.118562	5498
ENSG00000158850	0.120733	8703
ENSG00000158859	0.0128403	9507
ENSG00000158864	0.718696	4720
ENSG00000158869	0.0176717	2207
ENSG00000158874	0.00101617	336
ENSG00000158882	0.230384	84134
ENSG00000143257	0.0024068	9970
ENSG00000248485	0.096141	654790
ENSG00000158887	0.0749939	4359
ENSG00000143252	0.597961	6391
ENSG00000143226	0.0132923	2212
ENSG00000173110	0.159795	3310
ENSG00000203747	0.986945	2214
ENSG00000162747	0.00679705	2215
ENSG00000072694	0.323698	2213
ENSG00000162746	0.043935	127943
ENSG00000081721	0.135351	11266
ENSG00000118217	2.18081	22926
ENSG00000162745	0.101233	25903
ENSG00000198929	11.9839	9722
ENSG00000239887	0.179536	400793
ENSG00000171722	0.00342803	284680
ENSG00000198574	0.0130024	117157
ENSG00000152332	1.31064	127933
ENSG00000117143	0.331262	6675
ENSG00000162733	0.669935	4921
ENSG00000132196	0.532433	51478
ENSG00000117152	1.44522	5999
ENSG00000143248	0.603314	8490
ENSG00000232892	0.010161	101928404
ENSG00000143228	0.0191447	83540
ENSG00000185630	76.9992	5087
ENSG00000233693	0.0155068	100505795
ENSG00000162761	4.72586	4009
ENSG00000143171	0.0502631	6258
ENSG00000237463	0.0185689	400794
ENSG00000143198	3.4553	4259
ENSG00000143149	0.224325	223
ENSG00000143183	0.489642	54499
ENSG00000143179	2.46541	7371
ENSG00000188859	1.0229	149297
ENSG00000143157	0.398772	57645
ENSG00000152382	0.294409	117143
ENSG00000143195	0.509254	387597
ENSG00000143194	0.0575862	84944
ENSG00000143167	0.00373234	10223
ENSG00000198842	0.000468507	92235
ENSG00000143190	4.91043	5451
ENSG00000198821	0.490704	919
ENSG00000143162	0.267671	8804
ENSG00000198771	0.043476	92241
ENSG00000197965	2.33239	9019
ENSG00000143199	0.780646	55811
ENSG00000143158	0.375272	25874
ENSG00000143164	2.9694	55827
ENSG00000143147	2.91868	23432
ENSG00000143155	1.23767	261726
ENSG00000213064	0.451254	375035
ENSG00000143178	0.189788	9095
ENSG00000228697	0.000345706	101928565
ENSG00000143184	0.000381667	6375
ENSG00000143196	0.0110214	1805
ENSG00000225826	0.000595031	79100
ENSG00000203601	0.142495	101978719
ENSG00000143153	9.90712	481
ENSG00000143156	4.14901	29922
ENSG00000117475	0.889493	8548
ENSG00000117477	0.27291	57821
ENSG00000117479	0.821402	10560
ENSG00000198734	0.0363463	2153
ENSG00000174175	0.000702807	6403
ENSG00000000460	0.144868	55732
ENSG00000188404	0.000907343	6402
ENSG00000007908	0.00128765	6401
ENSG00000171806	0.0210706	92342
ENSG00000000457	0.475578	57147
ENSG00000075945	6.39105	22920
ENSG00000203740	0.00645709	149281
ENSG00000233985	0.00593705	105371609
ENSG00000120370	0.151853	92344
ENSG00000116132	0.0350425	5396
ENSG00000117501	0.00439525	80133
ENSG00000007933	0.00520715	2328
ENSG00000094963	0.00352305	2327
ENSG00000010932	0.0138379	2326
ENSG00000076258	0.0117019	2329
ENSG00000117523	9.50184	23215
ENSG00000034971	0.0125278	4653
ENSG00000117533	0.620701	8674
ENSG00000010165	0.0975239	51603
ENSG00000197959	45.2555	26052
ENSG00000135845	0.192813	5279
ENSG00000180999	0.0514937	92346
ENSG00000094975	1.26469	51430
ENSG00000120337	0.0635642	8995
ENSG00000117586	0.285772	7292
ENSG00000203739	2.60527	101928673
ENSG00000117592	1.40855	9588
ENSG00000162753	0.0434908	284525
ENSG00000183831	0.00501926	339416
ENSG00000076321	1.62399	27252
ENSG00000120334	0.145713	91687
ENSG00000117593	0.145598	55157
ENSG00000185278	0.555255	84614
ENSG00000117601	0.011518	462
ENSG00000135870	4.52238	149041
ENSG00000224977	0.00209268	105371620
ENSG00000227373	0.0490154	102724601
ENSG00000152061	22.2296	9910
ENSG00000203737	0.0148188	9293
ENSG00000229531	0.0379294	101928696
ENSG00000116161	1.06956	27101
ENSG00000120333	0.241407	63931
ENSG00000120332	0.0298276	63923
ENSG00000235750	0.0170534	9674
ENSG00000116147	2.89591	7143
ENSG00000227740	0.530431	107985228
ENSG00000143207	5.36578	64326
ENSG00000116183	0.339758	60676
ENSG00000152092	5.71855	460
ENSG00000198797	4.45158	57795
ENSG00000120341	0.0022552	89866
ENSG00000224687	0.00178125	100302401
ENSG00000075391	7.12725	9462
ENSG00000240021	0.00509789	84066
ENSG00000213057	0.0464616	400798
ENSG00000116191	3.42322	55103
ENSG00000116194	0.0797493	9068
ENSG00000116199	1.08785	9917
ENSG00000186283	0.194822	64222
ENSG00000143322	3.34927	27
ENSG00000057252	0.780943	6646
ENSG00000162779	0.126589	126859
ENSG00000116218	0.00250352	7827
ENSG00000162782	0.303729	163589
ENSG00000243062	0.00113189	128071543
ENSG00000143340	0.080373	148753
ENSG00000169905	1.86085	163590
ENSG00000143337	0.489926	26092
ENSG00000135837	5.20856	9857
ENSG00000116260	0.911866	5768
ENSG00000121454	0.017709	89884
ENSG00000143324	4.76328	9213
ENSG00000135835	0.0863884	57710
ENSG00000135823	1.03517	10228
ENSG00000153029	0.122982	3140
ENSG00000162783	0.0681303	51278
ENSG00000237292	0.00055285	101928973
ENSG00000198216	14.7715	777
ENSG00000179930	0.0016777	127665
ENSG00000135821	0.291727	2752
ENSG00000203729	0.0126667	388719
ENSG00000121446	0.0327351	353299
ENSG00000135828	0.220817	6041
ENSG00000143333	1.04176	6004
ENSG00000261504	0.00342492	284648
ENSG00000135824	0.14615	85397
ENSG00000135838	1.17067	80896
ENSG00000135829	1.15318	1660
ENSG00000157060	0.0436801	81626
ENSG00000135862	4.09347	3915
ENSG00000224468	0.00175934	110841583
ENSG00000058085	0.0414301	3918
ENSG00000157064	41.312	23057
ENSG00000116698	1.0587	9887
ENSG00000116701	0.00678279	4688
ENSG00000162704	0.486113	10092
ENSG00000143344	5.44598	23179
ENSG00000173627	0.000946386	403314
ENSG00000198756	1.30352	23127
ENSG00000198860	1.0992	116461
ENSG00000271387	0.00360713	118827814
ENSG00000116667	2.99137	81563
ENSG00000116406	2.03512	80267
ENSG00000135842	0.0458829	116496
ENSG00000121481	0.998215	6045
ENSG00000121486	0.773468	81627
ENSG00000116668	2.07359	54823
ENSG00000116679	0.36471	10625
ENSG00000261024	0.00234336	100288079
ENSG00000143341	0.0382311	83872
ENSG00000116690	0.000452774	10216
ENSG00000047410	1.2024	7175
ENSG00000157181	1.02126	54953
ENSG00000229739	0.029451	102724919
ENSG00000116703	0.0204018	5132
ENSG00000073756	0.0160029	5743
ENSG00000116711	0.00740561	5321
ENSG00000232212	0.00154933	107985456
ENSG00000162670	1.12424	339479
ENSG00000231175	0.00392031	440704
ENSG00000253148	0.000945244	431704
ENSG00000090104	0.00226976	5996
ENSG00000127074	0.00119063	6003
ENSG00000116741	0.552769	5997
ENSG00000116750	0.719629	51377
ENSG00000116747	1.10506	6738
ENSG00000023572	0.151296	51022
ENSG00000134371	2.75468	79577
ENSG00000162630	0.194202	8707
ENSG00000232077	0.187241	101929184
ENSG00000162687	12.6969	343450
ENSG00000000971	0.0263838	3075
ENSG00000116785	0.197247	10878
ENSG00000244414	0.00228911	3078
ENSG00000134365	0.003374	10877
ENSG00000080910	0.0055733	3080
ENSG00000134389	0.000810097	81494
ENSG00000143278	0.00265945	2165
ENSG00000066279	0.0226725	259266
ENSG00000177888	0.828073	360023
ENSG00000134376	2.09548	23418
ENSG00000213047	3.73968	163486
ENSG00000203724	0.0444665	388722
ENSG00000143355	0.00116048	56956
ENSG00000151414	0.816921	140609
ENSG00000231718	0.0187707	400800
ENSG00000116833	0.00653669	2494
ENSG00000203721	0.862197	554279
ENSG00000162702	0.737873	23528
ENSG00000118193	0.0781946	9928
ENSG00000118197	0.288605	83479
ENSG00000260088	0.0753944	101929224
ENSG00000118200	6.84149	23271
ENSG00000163362	0.00298229	55765
ENSG00000116852	1.18761	23046
ENSG00000081248	0.00881343	779
ENSG00000232237	0.00346417	647219
ENSG00000116857	0.429885	252839
ENSG00000163395	0.000354111	91156
ENSG00000081277	0.0012951	5317
ENSG00000118194	0.000986362	7139
ENSG00000159173	0.0118068	7135
ENSG00000174307	0.190132	23612
ENSG00000159176	0.214312	1465
ENSG00000224536	0.240927	107985246
ENSG00000134369	10.6542	89796
ENSG00000231871	0.212097	100873949
ENSG00000198700	3.13684	55705
ENSG00000198892	0.124982	149345
ENSG00000163431	0.0427632	25802
ENSG00000134375	0.287185	10440
ENSG00000176393	0.344176	6051
ENSG00000163435	0.00650961	1999
ENSG00000170075	0.00806754	9283
ENSG00000143862	0.6505	127829
ENSG00000143851	0.0112718	5778
ENSG00000133067	0.0580407	59352
ENSG00000077152	0.125718	29089
ENSG00000077157	8.23208	4660
ENSG00000143858	0.546037	127833
ENSG00000117139	2.34729	10765
ENSG00000228288	0.00304251	100506696
ENSG00000183155	0.216472	5877
ENSG00000117153	0.682122	59349
ENSG00000159346	0.26508	51094
ENSG00000159348	0.415059	51706
ENSG00000163444	0.254529	92703
ENSG00000143847	1.08424	8497
ENSG00000163485	0.297268	134
ENSG00000133055	0.000654564	4608
ENSG00000133048	0.0474763	1116
ENSG00000133063	0.0137642	1118
ENSG00000159388	0.0158271	7832
ENSG00000188783	0.0441746	5549
ENSG00000188770	0.00114847	26254
ENSG00000058668	2.27182	493
ENSG00000122188	0.00119086	54900
ENSG00000058673	1.52371	9877
ENSG00000257315	0.222158	100381270
ENSG00000182004	0.0887223	6635
ENSG00000176754	0.000608151	284573
ENSG00000143842	0.17439	9580
ENSG00000143845	0.256648	55224
ENSG00000143839	0.000397961	5972
ENSG00000170498	0.130096	3814
ENSG00000174567	1.03323	127845
ENSG00000143850	11.2475	22874
ENSG00000158615	0.531792	84919
ENSG00000133056	1.66303	5287
ENSG00000198625	1.53456	4194
ENSG00000170382	5.19101	10446
ENSG00000163531	21.0643	23114
ENSG00000184144	1.32598	6900
ENSG00000174529	0.0295123	388730
ENSG00000117222	0.542424	5929
ENSG00000133059	1.76752	25778
ENSG00000133069	1.21342	9911
ENSG00000163545	0.0217225	81788
ENSG00000162873	0.127905	55220
ENSG00000226235	0.0183529	284576
ENSG00000186007	0.197641	93273
ENSG00000224717	0.0256339	284577
ENSG00000117266	0.763063	5129
ENSG00000174514	0.457243	148808
ENSG00000158711	0.319103	2005
ENSG00000158715	0.0277341	85414
ENSG00000069275	1.79261	64710
ENSG00000133065	0.295101	254428
ENSG00000162877	0.0653236	148811
ENSG00000174502	0.00424648	115019
ENSG00000142224	0.00228305	29949
ENSG00000162896	0.00181637	5284
ENSG00000182795	0.00789446	79098
ENSG00000123836	0.246993	5208
ENSG00000180667	0.220532	55432
ENSG00000123843	0.00595244	725
ENSG00000123838	0.00427022	722
ENSG00000196352	0.690493	1604
ENSG00000117322	0.028203	1380
ENSG00000203710	0.0173319	1378
ENSG00000197721	0.00753842	1379
ENSG00000117335	1.71104	4179
ENSG00000174059	0.00768956	947
ENSG00000076356	2.70429	5362
ENSG00000232812	0.00140017	105372893
ENSG00000008118	0.349989	57172
ENSG00000196878	0.0580934	3914
ENSG00000227591	0.605667	101930114
ENSG00000123689	0.0453048	50486
ENSG00000117594	0.0293883	3290
ENSG00000009790	0.0202798	80342
ENSG00000162757	0.00747764	148304
ENSG00000117595	0.0152281	3664
ENSG00000117597	0.233242	27042
ENSG00000143469	9.52538	255928
ENSG00000082497	0.37061	56256
ENSG00000054392	0.506476	55733
ENSG00000143473	1.69729	3756
ENSG00000117625	1.72751	55758
ENSG00000082512	0.190371	7188
ENSG00000153363	0.111608	84791
ENSG00000170385	0.133514	7779
ENSG00000227764	0.00293668	105748977
ENSG00000231057	0.0083102	91548
ENSG00000123684	4.85624	9926
ENSG00000229258	0.00800888	102723727
ENSG00000143493	1.24649	25896
ENSG00000143476	0.0248499	51514
ENSG00000226251	0.00432184	101929541
ENSG00000066027	0.618909	5525
ENSG00000065600	0.717792	55248
ENSG00000117691	0.477985	29937
ENSG00000162772	0.0529917	467
ENSG00000123685	0.0454335	55509
ENSG00000117697	1.1582	25936
ENSG00000203705	0.80659	128387
ENSG00000198468	0.356384	642946
ENSG00000162769	1.19852	28982
ENSG00000143494	0.190099	79805
ENSG00000174606	0.454112	90806
ENSG00000136643	5.77597	26750
ENSG00000117707	0.028118	5629
ENSG00000230461	0.00977405	100505832
ENSG00000143499	0.476396	56950
ENSG00000152104	0.0417865	5784
ENSG00000117724	0.0105254	1063
ENSG00000082482	0.0559873	3776
ENSG00000136636	1.2024	51133
ENSG00000042781	0.11289	7399
ENSG00000196482	9.01609	2104
ENSG00000092978	1.99365	55105
ENSG00000162814	0.132841	128153
ENSG00000231814	0.00358736	100885798
ENSG00000232100	0.00208545	101929631
ENSG00000067533	0.651444	51018
ENSG00000092969	0.312407	7042
ENSG00000143353	1.54587	127018
ENSG00000196660	0.712412	55532
ENSG00000136628	2.54572	2058
ENSG00000162813	0.261885	10380
ENSG00000067704	0.592995	55699
ENSG00000118873	4.84584	25782
ENSG00000116141	8.0987	4139
ENSG00000162817	0.0113129	79762
ENSG00000117791	0.61003	54996
ENSG00000186205	0.37012	64757
ENSG00000136630	0.00326479	3142
ENSG00000143507	0.080428	11221
ENSG00000238042	0.0203077	105372950
ENSG00000143512	0.0160657	79802
ENSG00000143498	0.159916	9015
ENSG00000154305	3.33563	375056
ENSG00000186063	0.331546	64853
ENSG00000162819	0.486684	148362
ENSG00000197520	0.0143253	400823
ENSG00000154309	1.89005	84976
ENSG00000187554	0.0149699	7100
ENSG00000143502	2.43212	55061
ENSG00000203697	0.0155153	388743
ENSG00000162909	0.808634	824
ENSG00000143514	0.1191	7159
ENSG00000143756	2.43908	23219
ENSG00000143753	0.494161	8560
ENSG00000237101	0.07343	101927164
ENSG00000143748	1.42328	4931
ENSG00000143771	0.518043	29097
ENSG00000162923	2.40008	80232
ENSG00000143786	3.78718	149111
ENSG00000185842	7.73509	127602
ENSG00000143815	0.666991	3930
ENSG00000154380	4.51657	55740
ENSG00000227496	0.0464732	102723834
ENSG00000143742	0.377753	6726
ENSG00000143819	0.403007	2052
ENSG00000196187	0.0739875	9725
ENSG00000243709	0.0219758	10637
ENSG00000143811	0.100156	29920
ENSG00000143768	0.00168813	7044
ENSG00000143751	0.133542	163859
ENSG00000163041	0.138201	3020
ENSG00000182827	1.56874	64746
ENSG00000234478	0.00558635	107985353
ENSG00000185155	0.000982128	83881
ENSG00000183814	0.25844	286826
ENSG00000143799	0.715967	142
ENSG00000203685	0.0470548	375057
ENSG00000143772	0.256969	3707
ENSG00000143801	0.270669	5664
ENSG00000163050	1.17691	56997
ENSG00000143776	15.034	8476
ENSG00000181450	0.419435	339500
ENSG00000143740	0.414428	116841
ENSG00000081692	0.288119	65094
ENSG00000185888	0.0361682	339501
ENSG00000143816	0.564237	7483
ENSG00000154342	0.00677763	89780
ENSG00000143761	1.82089	375
ENSG00000143793	0.291884	79169
ENSG00000162910	0.239118	128308
ENSG00000143774	0.66331	2987
ENSG00000198835	0.0986542	57165
ENSG00000203684	0.01482	574432
ENSG00000181873	0.205142	200205
ENSG00000162913	0.0144625	574407
ENSG00000154358	0.369414	84033
ENSG00000269934	0.00224399	124904535
ENSG00000154370	0.305486	81559
ENSG00000162931	0.0204998	51127
ENSG00000181218	0.000417579	92815
ENSG00000196890	0.00157476	128312
ENSG00000168159	0.673343	149603
ENSG00000116574	0.0710409	58480
ENSG00000177788	0.207999	105373159
ENSG00000168118	1.0274	5867
ENSG00000154429	0.971815	126731
ENSG00000143632	0.012254	58
ENSG00000069248	0.961685	55746
ENSG00000135776	0.803485	23456
ENSG00000135801	0.406265	27097
ENSG00000135763	0.276404	9816
ENSG00000228058	0.0023923	101927532
ENSG00000143641	4.67641	2590
ENSG00000227006	0.00286201	124904542
ENSG00000177614	9.21224	79605
ENSG00000135775	0.471497	22796
ENSG00000135744	0.026114	183
ENSG00000135773	0.0100128	10753
ENSG00000119280	0.119669	84886
ENSG00000143643	1.13101	79573
ENSG00000173409	0.49581	64801
ENSG00000182118	0.0935492	375061
ENSG00000119283	1.72171	440730
ENSG00000143633	0.285584	128061
ENSG00000116906	0.481821	8443
ENSG00000116903	0.21273	149371
ENSG00000010072	0.134238	83932
ENSG00000135766	2.10959	54583
ENSG00000233461	0.100293	122526782
ENSG00000270106	0.246485	100303453
ENSG00000116918	0.176596	7257
ENSG00000229228	0.0049414	100287814
ENSG00000162946	1.29208	27185
ENSG00000116991	4.15362	57568
ENSG00000236497	0.00493604	101927683
ENSG00000212916	0.0476359	54627
ENSG00000135778	0.94672	84284
ENSG00000135749	16.7489	80003
ENSG00000135750	0.818429	3775
ENSG00000183780	6.08885	148641
ENSG00000233332	0.00287898	124904553
ENSG00000231663	0.0488811	101927765
ENSG00000168275	0.271653	388753
ENSG00000059588	1.71051	6894
ENSG00000168264	0.48436	359948
ENSG00000224939	0.00722463	100302691
ENSG00000228044	0.00746848	101927787
ENSG00000238005	0.00453084	101927851
ENSG00000173726	1.22341	9804
ENSG00000188739	0.0184298	23029
ENSG00000054267	6.59357	51742
ENSG00000152904	1.42727	9453
ENSG00000162885	1.08876	148789
ENSG00000168243	0.587001	2786
ENSG00000143669	4.85764	1130
ENSG00000116962	0.128936	4811
ENSG00000077585	2.37359	7107
ENSG00000186197	0.31407	128178
ENSG00000116977	0.99838	3964
ENSG00000223776	0.0195869	100287902
ENSG00000119285	0.845368	55127
ENSG00000077522	1.12743	88
ENSG00000116984	1.81384	4548
ENSG00000198626	4.67082	6262
ENSG00000237250	0.00307907	100130331
ENSG00000116996	0.000643309	57829
ENSG00000133019	1.31037	1131
ENSG00000233355	0.00179544	100506915
ENSG00000155816	10.6534	56776
ENSG00000180875	0.310612	64388
ENSG00000182901	17.5835	6000
ENSG00000091483	0.170478	2271
ENSG00000117009	0.00702993	8564
ENSG00000054277	0.474824	23596
ENSG00000203668	0.264743	1122
ENSG00000162843	0.0326245	128025
ENSG00000174371	0.0180893	9156
ENSG00000180287	5.302	200150
ENSG00000143702	3.68137	9859
ENSG00000054282	6.36714	10806
ENSG00000117020	11.5217	10000
ENSG00000226828	0.0088488	339529
ENSG00000179456	0.214982	10472
ENSG00000173728	0.00984138	200159
ENSG00000035687	1.17146	159
ENSG00000179397	0.358596	257044
ENSG00000121644	0.837878	51029
ENSG00000203667	0.378159	116228
ENSG00000153187	2.63133	3192
ENSG00000203666	2.74865	84288
ENSG00000162849	44.7112	55083
ENSG00000232192	0.122563	111216275
ENSG00000185420	26.2166	64754
ENSG00000242042	0.00191677	255654
ENSG00000162851	0.224293	64216
ENSG00000162852	2.09124	163882
ENSG00000143653	0.6645	51097
ENSG00000153207	2.10408	25909
ENSG00000197472	0.0070839	57116
ENSG00000135747	0.529914	100533111
ENSG00000188295	0.0559499	79862
ENSG00000221953	0.00568636	388759
ENSG00000196418	1.35943	7678
ENSG00000162714	0.470307	84838
ENSG00000162711	0.0212806	114548
ENSG00000169224	0.0137283	148823
ENSG00000196242	0.00103343	81472
ENSG00000236817	0.00756497	102724446
ENSG00000162722	0.185567	25893
ENSG00000238243	0.0887917	343171
ENSG00000196071	4.15082	284521
ENSG00000187080	0.0128212	391191
ENSG00000197454	0.00645176	81466
ENSG00000203663	0.0143098	26246
ENSG00000198128	0.00712498	391192
ENSG00000162727	0.00113991	127059
ENSG00000198601	0.0012703	391194
ENSG00000228198	0.00176542	127062
ENSG00000171180	0.00385538	26245
ENSG00000177174	0.000602601	127066
ENSG00000189181	0.00142727	401994
ENSG00000175137	0.276067	80851
ENSG00000171161	0.11053	79894
ENSG00000171163	0.466231	55657
ENSG00000185220	0.0607574	267002
ENSG00000184731	0.6006	642273
ENSG00000035115	3.63785	26751
ENSG00000143727	0.370239	52
ENSG00000189292	0.0677587	285016
ENSG00000223985	0.00142879	727944
ENSG00000151353	0.0632814	129787
ENSG00000172554	0.558911	54221
ENSG00000115705	0.0431441	7173
ENSG00000130508	0.153321	7837
ENSG00000186487	38.3812	23040
ENSG00000237720	0.00570303	105373390
ENSG00000032389	1.88598	7260
ENSG00000171853	3.09272	51112
ENSG00000182551	0.474132	55256
ENSG00000171865	0.148184	246243
ENSG00000171863	0.258815	6201
ENSG00000118004	0.238816	78989
ENSG00000151360	0.131766	55821
ENSG00000214866	0.0346842	728597
ENSG00000176887	0.188068	6664
ENSG00000205837	0.00891116	400941
ENSG00000134326	0.0551844	129607
ENSG00000134321	0.11042	91543
ENSG00000151692	3.57707	9781
ENSG00000223884	0.00530444	101929452
ENSG00000236790	0.478328	339789
ENSG00000236008	0.0044449	101929567
ENSG00000115738	0.248552	3398
ENSG00000134313	5.08385	57498
ENSG00000143797	6.10482	129642
ENSG00000151693	6.31918	8853
ENSG00000119185	2.363	9270
ENSG00000119203	0.461753	51692
ENSG00000134330	0.243826	285148
ENSG00000151694	1.42974	6868
ENSG00000134308	1.71604	10971
ENSG00000115750	0.854568	9014
ENSG00000134317	1.94494	29841
ENSG00000172059	0.163728	8462
ENSG00000205795	0.0912858	192668
ENSG00000115756	2.18395	3241
ENSG00000115758	0.281254	4953
ENSG00000115761	1.49323	79954
ENSG00000243819	0.281844	106479524
ENSG00000143882	0.0159797	245973
ENSG00000143870	1.00352	10130
ENSG00000271952	0.00164981	101929733
ENSG00000162975	0.00471528	3754
ENSG00000145063	0.00894541	285150
ENSG00000150873	0.0651111	130813
ENSG00000162976	0.0827804	130814
ENSG00000134318	4.93881	9475
ENSG00000224177	0.000359386	100874055
ENSG00000169016	0.347968	1876
ENSG00000196208	0.46015	9687
ENSG00000169006	0.159065	23620
ENSG00000134324	4.65873	23175
ENSG00000071575	0.283187	28951
ENSG00000230448	0.246179	100499171
ENSG00000162981	0.0218069	151354
ENSG00000151779	7.70875	51594
ENSG00000079785	1.09478	1653
ENSG00000231031	0.00732556	101926966
ENSG00000233718	0.0118512	10408
ENSG00000134323	0.010066	4613
ENSG00000197872	2.03787	81553
ENSG00000214842	0.0732502	729475
ENSG00000163032	4.33346	7447
ENSG00000163029	2.18679	79677
ENSG00000178295	0.654429	348654
ENSG00000170745	2.2293	3790
ENSG00000240857	0.0811621	57665
ENSG00000143867	0.00102258	130497
ENSG00000234597	0.0523059	101928196
ENSG00000228784	0.00859958	400946
ENSG00000183891	0.24531	130502
ENSG00000118965	1.55268	57539
ENSG00000227210	0.0718639	101928222
ENSG00000132031	0.47359	4148
ENSG00000068697	0.411375	9741
ENSG00000223734	0.0168861	124900607
ENSG00000115884	0.879588	6382
ENSG00000055917	3.60756	23369
ENSG00000143878	0.105306	388
ENSG00000118960	0.562455	64342
ENSG00000143869	0.0559196	151449
ENSG00000084674	0.0108887	338
ENSG00000229621	0.00322115	645949
ENSG00000119771	26.9306	114818
ENSG00000119778	2.07104	54454
ENSG00000173960	4.13926	165324
ENSG00000205639	0.342281	388931
ENSG00000163026	0.154614	80304
ENSG00000119782	0.0864498	2281
ENSG00000219626	1.28753	375190
ENSG00000115129	0.054165	9540
ENSG00000176732	0.0519038	375189
ENSG00000232642	0.00079963	105374328
ENSG00000186453	0.0443912	653140
ENSG00000198399	5.60902	50618
ENSG00000084676	15.6678	8648
ENSG00000184924	0.0863465	391356
ENSG00000138092	0.120911	79172
ENSG00000138031	5.09066	109
ENSG00000115137	0.643552	51277
ENSG00000224165	1.27299	729723
ENSG00000084710	5.67657	22979
ENSG00000115138	0.044189	5443
ENSG00000119772	6.42913	1788
ENSG00000138101	9.70646	1838
ENSG00000143970	2.22824	55252
ENSG00000084731	6.77155	3797
ENSG00000084733	3.51118	10890
ENSG00000084754	0.920593	3030
ENSG00000138029	1.26123	3032
ENSG00000138018	1.47837	85465
ENSG00000157856	0.138392	92749
ENSG00000115155	0.741941	9381
ENSG00000173557	0.0444957	339778
ENSG00000157884	0.12704	130106
ENSG00000171303	0.457478	3777
ENSG00000213699	0.362645	54978
ENSG00000115163	0.246608	1058
ENSG00000157851	4.68141	56896
ENSG00000084764	3.13419	22924
ENSG00000119777	0.167349	54867
ENSG00000084693	0.14802	60509
ENSG00000231636	0.00378585	100874031
ENSG00000228474	0.278676	100128731
ENSG00000138080	0.00775272	11117
ENSG00000138030	0.0483217	3795
ENSG00000138028	1.06246	10669
ENSG00000143994	0.0228371	84696
ENSG00000138073	0.118917	10113
ENSG00000138074	0.148465	8884
ENSG00000138085	0.0744815	51374
ENSG00000084774	0.177046	790
ENSG00000115194	0.03881	7781
ENSG00000163793	0.014598	285126
ENSG00000138100	0.0383133	57159
ENSG00000163794	0.0546886	7349
ENSG00000115204	0.599781	4358
ENSG00000115207	0.572724	2976
ENSG00000115211	0.371423	8890
ENSG00000115234	0.197376	9784
ENSG00000163795	0.0727074	130557
ENSG00000115241	0.804861	5496
ENSG00000115216	0.850188	29959
ENSG00000157992	0.00393459	200634
ENSG00000138002	2.19094	26160
ENSG00000115226	0.247894	64838
ENSG00000084734	0.193448	2646
ENSG00000221843	0.0167227	84226
ENSG00000243943	0.177715	84450
ENSG00000176714	0.0422026	79635
ENSG00000198522	0.444465	11321
ENSG00000119760	0.412986	9913
ENSG00000163798	0.801721	22950
ENSG00000243147	1.08817	9553
ENSG00000171174	1.23694	64080
ENSG00000158019	6.28211	9577
ENSG00000075426	0.172212	2355
ENSG00000163803	0.146771	151056
ENSG00000226833	0.0178247	100505774
ENSG00000213639	2.17268	5500
ENSG00000163806	0.214948	245711
ENSG00000171103	0.937798	55006
ENSG00000163811	1.08412	23160
ENSG00000189350	0.417923	165186
ENSG00000179270	0.000431603	388939
ENSG00000115295	2.59121	79745
ENSG00000171094	1.42271	238
ENSG00000119801	1.04059	51646
ENSG00000213626	1.00208	81606
ENSG00000172954	1.56565	253558
ENSG00000162949	0.0141221	92291
ENSG00000158089	0.891071	79623
ENSG00000214711	0.0673323	440854
ENSG00000013016	0.645347	30845
[truncated: 17,711 more rows]

## Sheet: HouseKeepingGenes
Ensemble	Genename	Refseq	CCDS	GeneID
ENST00000000233	ARF5	NM_001662	CCDS34745	ENSG00000004059
ENST00000000412	M6PR	NM_002355	CCDS8598	ENSG00000003056
ENST00000005257	RALA	NM_005402	CCDS5460	ENSG00000006451
ENST00000005340	DVL2	NM_004422	CCDS11091	ENSG00000004975
ENST00000006777	RHBDD2	NM_001346188; NM_001346189; NM_001040456	CCDS43602	ENSG00000005486
ENST00000007390	TSR3	NM_001001410	CCDS10435	ENSG00000007520
ENST00000007516	NDUFAB1	NM_005003	CCDS10614	ENSG00000004779
ENST00000009589	RPS20	NM_001023	CCDS6163	ENSG00000008988
ENST00000011619	RANBP9	NM_005493	CCDS4529	ENSG00000010017
ENST00000011691	SS18L2	NA	CCDS2701	ENSG00000008324
ENST00000012443	PPP5C	NM_006247; NM_001204284	CCDS12684	ENSG00000011485
ENST00000016171	COX15	NM_001320976; NM_078470	CCDS7482	ENSG00000014919
ENST00000022615	VDAC3	NM_005662	CCDS6131	ENSG00000078668
ENST00000023939	RTF2	NM_001283035	CCDS63316	ENSG00000022277
ENST00000029410	B4GALT7	NM_007255	CCDS4429	ENSG00000027847
ENST00000037243	GABARAPL2	NM_007285	CCDS10921	ENSG00000034713
ENST00000053468	MRPS10	NM_018141	CCDS4866	ENSG00000048544
ENST00000053867	GRN	NM_002087	CCDS11483	ENSG00000030582
ENST00000054666	VAMP3	NM_004781	CCDS88	ENSG00000049245
ENST00000054950	RCN1	NM_002901	CCDS7876	ENSG00000049449
ENST00000064778	FAM168A	NM_001286050	CCDS73346	ENSG00000054965
ENST00000066544	CDC27	NM_001353049; NM_001293091; NM_001353035; NM_001256	CCDS11509	ENSG00000004897
ENST00000084795	RPL18	NA		ENSG00000063177
ENST00000085068	ISOC2	NM_024710	CCDS12925	ENSG00000063241
ENST00000085079	EPN1	NM_013333	CCDS46200	ENSG00000063245
ENST00000156109	GPKOW	NM_015698	CCDS35251	ENSG00000068394
ENST00000159111	KDM4B	NM_015015	CCDS12138	ENSG00000127663
ENST00000162391	FOXJ2	NM_018416	CCDS8587	ENSG00000065970
ENST00000163416	GOLGA5	NM_005113	CCDS9905	ENSG00000066455
ENST00000164133	PPP2R5B	NM_006244	CCDS8085	ENSG00000068971
ENST00000170168	REXO1	NM_020695	CCDS32866	ENSG00000079313
ENST00000170447	MKRN2	NM_014160	CCDS33702	ENSG00000075975
ENST00000175091	LAPTM4A	NM_014713	CCDS1696	ENSG00000068697
ENST00000184266	NDUFB4	NM_004547	CCDS2999	ENSG00000065518
ENST00000185150	ERLEC1	NM_015701	CCDS1848	ENSG00000068912
ENST00000186436	TMEM131	NM_015348	CCDS46368	ENSG00000075568
ENST00000194118	DELE1	NA	CCDS4268	ENSG00000081791
ENST00000196061	PLOD1	NM_001316320; NM_000302	CCDS142	ENSG00000083444
ENST00000196551	RPS5	NM_001009	CCDS12978	ENSG00000083845
ENST00000198767	RRN3	NM_018427	CCDS10559	ENSG00000085721
ENST00000199320	DIMT1	NM_014473; NM_001348077	CCDS3981	ENSG00000086189
ENST00000199389	EIF2AK1	NM_001134335; NM_014413	CCDS5345	ENSG00000086232
ENST00000199706	MRPL28	NM_006428	CCDS32349	ENSG00000086504
ENST00000200639	LAMP2	NM_002294	CCDS14599	ENSG00000005893
ENST00000202834	TMEM230	NM_001009925	CCDS13086	ENSG00000089063
ENST00000203630	MLF2	NA	CCDS8559	ENSG00000089693
ENST00000204549	PDCD7	NM_005707	CCDS10201	ENSG00000090470
ENST00000204679	GNPTG	NM_032520	CCDS10436	ENSG00000090581
ENST00000205402	DLD	NM_000108	CCDS5749	ENSG00000091140
ENST00000206020	SPAG7	NM_004890	CCDS42240	ENSG00000091640
ENST00000206380	TMEM101	NM_032376	CCDS11474	ENSG00000091947
ENST00000206451	PSME1	NM_001281529; NM_006263	CCDS9612	ENSG00000092010
ENST00000210060	DHPS	NM_001930	CCDS12276	ENSG00000095059
ENST00000210313	PSMD5	NM_005047	CCDS6824	ENSG00000095261
ENST00000214869	TMED1	NM_006858	CCDS12249	ENSG00000099203
ENST00000215115	BCL7C	NM_004765	CCDS10693	ENSG00000099385
ENST00000215565	NDUFB7	NM_004146	CCDS12314	ENSG00000099795
ENST00000215570	TIMM13	NM_012458	CCDS12089	ENSG00000099800
ENST00000215574	CDC34	NM_004359	CCDS12030	ENSG00000099804
ENST00000215730	SNAP29	NM_004782	CCDS13784	ENSG00000099940
ENST00000215754	MIF	NM_002415	CCDS13819	ENSG00000240972
ENST00000215829	SNRPD3	NM_001278656; NM_004175	CCDS13828	ENSG00000100028
ENST00000215832	MAPK1	NM_002745	CCDS13795	ENSG00000100030
ENST00000216029	CBY1	NM_015373	CCDS13974	ENSG00000100211
ENST00000216034	TOMM22	NM_020243	CCDS13975	ENSG00000100216
ENST00000216038	RTCB	NM_014306	CCDS13905	ENSG00000100220
ENST00000216039	JOSD1	NM_001360235; NM_014876; NM_001360236	CCDS13976	ENSG00000100221
ENST00000216044	GTPBP1	NM_004286	CCDS13977	ENSG00000100226
ENST00000216160	TAB1	NM_006116	CCDS13993	ENSG00000100324
ENST00000216181	MYH9	NM_002473	CCDS13927	ENSG00000100345
ENST00000216185	TXN2	NM_012473	CCDS13928	ENSG00000100348
ENST00000216190	EIF3D	NM_003753	CCDS13930	ENSG00000100353
ENST00000216218	ST13	NM_001278589; NM_003932	CCDS14006	ENSG00000100380
ENST00000216225	RBX1	NM_014248	CCDS14009	ENSG00000100387
ENST00000216252	PHF5A	NM_032758	CCDS14016	ENSG00000100410
ENST00000216259	PMM1	NM_002676	CCDS14020	ENSG00000100417
ENST00000216264	CERK	NM_022766	CCDS14077	ENSG00000100422
ENST00000216277	PAPOLA	NM_032632; NM_001293627	CCDS9946	ENSG00000090060
ENST00000216373	SOS2	NM_006939	CCDS9697	ENSG00000100485
ENST00000216452	PIGH	NM_001363694; NM_004569	CCDS9784	ENSG00000100564
ENST00000216455	PSMA3	NM_002788	CCDS9731	ENSG00000100567
ENST00000216479	AHSA1	NM_012111	CCDS9863	ENSG00000100591
ENST00000216727	PABPN1	NM_004643	CCDS9592	ENSG00000100836
ENST00000216802	PSME2	NM_002818	CCDS9614	ENSG00000100911
ENST00000216832	PNN	NM_002687	CCDS9671	ENSG00000100941
ENST00000216951	GSS	NM_000178	CCDS13245	ENSG00000100983
ENST00000217131	CTSZ	NM_001336	CCDS13474	ENSG00000101160
ENST00000217402	CHMP4B	NM_176812	CCDS13228	ENSG00000101421
ENST00000217426	AHCY	NM_000687	CCDS13233	ENSG00000101444
ENST00000217652	MYL12A	NM_006471	CCDS11830	ENSG00000101608
ENST00000217893	TAF9	NM_003187	CCDS4002	ENSG00000273841
ENST00000217901	IDH3G	NM_004135	CCDS14730	ENSG00000067829
ENST00000217958	PSMD10	NM_002814	CCDS14536	ENSG00000101843
ENST00000217971	PGRMC1	NM_006667	CCDS14576	ENSG00000101856
ENST00000218056	WDR13	NM_017883; NM_001347219; NM_001166426	CCDS14302	ENSG00000101940
ENST00000218348	USP11	NM_004651	CCDS14277	ENSG00000102226
ENST00000218364	HTATSF1	NM_014500	CCDS14657	ENSG00000102241
ENST00000219139	C16orf70	NM_001320541; NM_001320543; NM_001320542; NM_001320540; NM_025187	CCDS10828	ENSG00000125149
ENST00000219204	ARL2BP	NM_012106	CCDS10776	ENSG00000102931
ENST00000219252	POLR2C	NM_032940	CCDS10782	ENSG00000102978
ENST00000219281	USB1	NM_024598	CCDS10791	ENSG00000103005
ENST00000219313	PSMD7	NM_002811	CCDS10910	ENSG00000103035
ENST00000219345	PLA2G15	NM_012320	CCDS10864	ENSG00000103066
ENST00000219548	STUB1	NM_005861	CCDS10419	ENSG00000103266
ENST00000219782	MAZ	NM_001042539	CCDS42144	ENSG00000103495
ENST00000219789	CDIPT	NM_006319	CCDS10657	ENSG00000103502
ENST00000219794	BCKDK	NM_005881	CCDS10705	ENSG00000103507
ENST00000219797	KAT8	NM_032188	CCDS10706	ENSG00000103510
ENST00000220659	BRF2	NM_018310	CCDS6098	ENSG00000104221
ENST00000220849	EIF3E	NM_001568	CCDS6308	ENSG00000104408
ENST00000220853	EMC2	NM_001329495; NM_001329493; NM_014673	CCDS6309	ENSG00000104412
ENST00000221114	DCTN6	NM_006571	CCDS6076	ENSG00000104671
ENST00000221138	PPP2CB	NM_001009552	CCDS6079	ENSG00000104695
ENST00000221200	KCTD9	NM_017634	CCDS6048	ENSG00000104756
ENST00000221265	PAF1	NM_019088	CCDS12533	ENSG00000006712
ENST00000221418	ECH1	NM_001398	CCDS33014	ENSG00000104823
ENST00000221448	SNRNP70	NM_001301069	CCDS74417	ENSG00000104852
ENST00000221462	PPP1R37	NM_019121	CCDS56096	ENSG00000104866
ENST00000221494	SF3A2	NM_007165	CCDS12084	ENSG00000104897
ENST00000221561	AES	NM_198969	CCDS12101	ENSG00000104964
ENST00000221566	SGTA	NM_003021	CCDS12094	ENSG00000104969
ENST00000221665	FIZ1	NM_032836	CCDS12928	ENSG00000179943
ENST00000221801	FBL	NM_001436	CCDS12545	ENSG00000105202
ENST00000221859	POLR2I	NM_006233	CCDS12487	ENSG00000105258
ENST00000221922	CCDC9	NM_015603	CCDS12698	ENSG00000105321
ENST00000221975	RPS19	NA		ENSG00000105372
ENST00000222005	CDC37	NM_007065	CCDS12237	ENSG00000105401
ENST00000222008	RABAC1	NM_006423	CCDS12593	ENSG00000105404
ENST00000222190	WDR83OS	NA		ENSG00000105583
ENST00000222219	DNASE2	NM_001375	CCDS12284	ENSG00000105612
ENST00000222224	LENG1	NM_024316	CCDS12881	ENSG00000105617
ENST00000222247	RPL18A	NM_000980	CCDS12367	ENSG00000105640
ENST00000222284	TMEM147	NM_001242598; NM_032635	CCDS12466	ENSG00000105677
ENST00000222305	USF2	NM_003367	CCDS12452	ENSG00000105698
ENST00000222307	KXD1	NM_024069	CCDS12381	ENSG00000105700
ENST00000222308	FKBP8	NM_001308373	CCDS77266	ENSG00000105701
ENST00000222330	GSK3A	NM_019884	CCDS12599	ENSG00000105723
ENST00000222673	OGDH	NM_002541	CCDS34627	ENSG00000105953
ENST00000222690	H2AFV	NM_138635	CCDS5495	ENSG00000105968
ENST00000222969	BUD31	NM_003910	CCDS5663	ENSG00000106245
ENST00000223023	WASL	NM_003941	CCDS34743	ENSG00000106299
ENST00000223127	PLOD3	NM_001084	CCDS5715	ENSG00000106397
ENST00000223136	FIS1	NM_016068	CCDS43626	ENSG00000214253
ENST00000223321	PSMA2	NM_002787	CCDS5467	ENSG00000106588
ENST00000223324	MRPL32	NM_031903	CCDS5468	ENSG00000106591
ENST00000223369	YKT6	NM_006555	CCDS5482	ENSG00000106636
ENST00000223500	CHMP5	NM_016410	CCDS6537	ENSG00000086065
ENST00000223641	SEC61B	NM_006808	CCDS6741	ENSG00000106803
ENST00000224073	EDF1	NM_001281298; NM_001281299; NM_003792	CCDS7011	ENSG00000107223
ENST00000225298	UTP18	NM_016001	CCDS42362	ENSG00000011260
ENST00000225388	NUFIP2	NM_020772	CCDS32600	ENSG00000108256
ENST00000225430	RPL19	NM_000981	CCDS42312	ENSG00000108298
ENST00000225504	SUPT4H1	NM_003168	CCDS11606	ENSG00000213246
ENST00000225525	TAX1BP3	NM_014604	CCDS11032	ENSG00000213977
ENST00000225603	CBX1	NM_001127228	CCDS11525	ENSG00000108468
ENST00000225655	PFN1	NM_005022	CCDS11061	ENSG00000108518
ENST00000225665	SLC25A11	NM_003562	CCDS11059	ENSG00000108528
ENST00000225726	CCDC47	NM_020198	CCDS11643	ENSG00000108588
ENST00000225737	AKAP10	NM_007202	CCDS11214	ENSG00000108599
ENST00000225972	LRRC59	NM_018509	CCDS11566	ENSG00000108829
ENST00000226225	TNFAIP1	NM_021137	CCDS11227	ENSG00000109079
ENST00000226798	FRG1	NM_004477	CCDS34121	ENSG00000109536
ENST00000227524	PRPF19	NM_014502	CCDS7995	ENSG00000110107
ENST00000228140	RPS13	NA		ENSG00000110700
ENST00000228284	SART3	NA		ENSG00000075856
ENST00000228437	PRDM4	NM_012406	CCDS9115	ENSG00000110851
ENST00000228495	KCTD10	NM_001317399; NM_001317395; NM_031954	CCDS9128	ENSG00000110906
ENST00000228506	MLEC	NM_014730	CCDS9206	ENSG00000110917
ENST00000228515	CSRNP2	NM_030809	CCDS8807	ENSG00000110925
ENST00000228825	ARPC3	NM_001278556; NM_001287222	CCDS9146	ENSG00000111229
ENST00000228827	GPN3	NM_016301	CCDS9147	ENSG00000111231
ENST00000228872	CDKN1B	NM_004064	CCDS8653	ENSG00000111276
ENST00000229238	MRPL51	NM_016497	CCDS8547	ENSG00000111639
ENST00000229239	GAPDH	NM_001357943; NM_002046	CCDS8549	ENSG00000111640
ENST00000229281	C12orf57	NM_001301834; NM_138425	CCDS8571	ENSG00000111678
ENST00000229329	CMAS	NM_018686	CCDS8696	ENSG00000111726
ENST00000229340	RAB35	NM_006861	CCDS41846	ENSG00000111737
ENST00000229379	COX6A1	NM_004373	CCDS9197	ENSG00000111775
ENST00000229390	SRSF9	NM_003769	CCDS9199	ENSG00000111786
ENST00000229563	TMEM14C	NM_016462	CCDS4514	ENSG00000111843
ENST00000229633	HINT3	NM_138571	CCDS5133	ENSG00000111911
ENST00000229812	STK38	NM_001305102; NM_007271	CCDS4822	ENSG00000112079
ENST00000229854	MCM3	NM_001270472	CCDS75468	ENSG00000112118
ENST00000230050	RPS12	NM_001016	CCDS5164	ENSG00000112306
ENST00000230085	SNX3	NM_001300928; NM_003795	CCDS5064	ENSG00000112335
ENST00000230431	DNPH1	NM_006443	CCDS4891	ENSG00000112667
ENST00000230449	EXOC2	NM_018303	CCDS34327	ENSG00000112685
ENST00000230461	TMEM30A	NM_018247	CCDS4983	ENSG00000112697
ENST00000230640	MTREX	NM_015360	CCDS3967	ENSG00000039123
ENST00000230859	TENT4A	NM_006999		ENSG00000112941
ENST00000230895	DAP	NM_004394	CCDS3880	ENSG00000112977
ENST00000231238	TTC1	NM_003314	CCDS4348	ENSG00000113312
ENST00000231512	C5orf15	NM_020199	CCDS4167	ENSG00000113583
ENST00000232125	FAM162A	NA		ENSG00000114023
ENST00000232496	TUSC2	NM_007275	CCDS2819	ENSG00000114383
ENST00000232888	RRP9	NM_004704	CCDS2837	ENSG00000114767
ENST00000232905	EIF1B	NM_005875	CCDS2690	ENSG00000114784
ENST00000233055	WDFY1	NM_020830	CCDS33387	ENSG00000085449
ENST00000233084	DDX1	NM_004939	CCDS1686	ENSG00000079785
ENST00000233143	TMSB10	NM_021103	CCDS1970	ENSG00000034510
ENST00000233331	INO80B	NM_031288	CCDS1942	ENSG00000115274
ENST00000233468	SF3B6	NM_016047	CCDS1707	ENSG00000115128
ENST00000233557	NRBP1	NM_001321357	CCDS1753	ENSG00000115216
ENST00000233575	SNX17	NM_001267059; NM_001267061; NM_014748	CCDS1750	ENSG00000115234
ENST00000233609	RPS15	NA		ENSG00000115268
ENST00000233893	HSPE1	NM_002157	CCDS2320	ENSG00000115541
ENST00000234160	GORASP2	NM_001201428; NM_015530	CCDS33325	ENSG00000115806
ENST00000234170	CEBPZ	NM_005760	CCDS1787	ENSG00000115816
ENST00000234301	COX7A2L	NM_004718; NM_001319040	CCDS1808	ENSG00000115944
ENST00000234590	ENO1	NM_001428; NM_001201483	CCDS97	ENSG00000074800
ENST00000234677	SARS	NM_006513	CCDS795	ENSG00000031698
ENST00000234831	TMEM59	NM_004872; NM_001305043	CCDS586	ENSG00000116209
ENST00000234875	RPL22	NM_000983	CCDS58	ENSG00000116251
ENST00000235329	MFN2	NM_014874	CCDS30587	ENSG00000116688
ENST00000235332	MIIP	NM_021933	CCDS143	ENSG00000116691
ENST00000235835	AKR7A2	NM_003689	CCDS194	ENSG00000053371
ENST00000236051	EBNA1BP2	NM_006824	CCDS478	ENSG00000117395
ENST00000236067	ATP6V0B	NM_001039457	CCDS41315	ENSG00000117410
ENST00000236273	SYF2	NM_015484	CCDS259	ENSG00000117614
ENST00000236671	CTSD	NM_001909	CCDS7725	ENSG00000117984
ENST00000236957	EEF1B2	NM_021121	CCDS2367	ENSG00000114942
ENST00000237380	MED28	NM_025205	CCDS33963	ENSG00000118579
ENST00000237500	MYL12B	NM_033546	CCDS11831	ENSG00000118680
ENST00000237530	RPN2	NM_001324305; NM_001324303; NM_001324302; NM_002951	CCDS13291	ENSG00000118705
ENST00000237654	CCNI	NM_006835; NM_001348134; NM_001348132; NM_001348136; NM_001348137; NM_001348138; NM_001348135; NM_001348140; NM_001348133	CCDS3580	ENSG00000118816
ENST00000237889	NDUFB3	NM_002491	CCDS2336	ENSG00000119013
ENST00000238081	YWHAQ	NM_006826	CCDS1666	ENSG00000134308
ENST00000238633	NPC2	NA		ENSG00000119655
ENST00000238647	IRF2BPL	NM_024496	CCDS9854	ENSG00000119669
ENST00000238823	FAM98A	NM_015475; NM_001304538	CCDS33179	ENSG00000119812
ENST00000239231	PANK3	NM_024594	CCDS4368	ENSG00000120137
ENST00000239666	PDZD11	NM_016484	CCDS14400	ENSG00000120509
ENST00000239878	UFM1	NM_001286706; NM_001286705; NM_001286703; NM_016617	CCDS9366	ENSG00000120686
ENST00000239906	FAM53C	NM_001350194; NM_016605	CCDS4204	ENSG00000120709
ENST00000239944	SERP1	NM_014445	CCDS3150	ENSG00000120742
ENST00000240055	NFYB	NM_006166	CCDS9098	ENSG00000120837
ENST00000240079	WASHC3	NM_016053	CCDS44959	ENSG00000120860
ENST00000240185	TARDBP	NM_007375	CCDS122	ENSG00000120948
ENST00000240304	LUC7L3	NM_006107	CCDS11573	ENSG00000108848
ENST00000240851	TFG	NM_006070; NM_001195478	CCDS2939	ENSG00000114354
ENST00000241600	MRPS2	NM_016034	CCDS6990	ENSG00000122140
ENST00000241704	COPA	NM_004371	CCDS1202	ENSG00000122218
ENST00000242577	DYNLL1	NM_003746	CCDS9200	ENSG00000088986
ENST00000242719	RNF11	NM_014372	CCDS556	ENSG00000123091
ENST00000242776	DDX39A	NM_005804	CCDS12308	ENSG00000123136
ENST00000242784	TRIR	NM_024038	CCDS12279	ENSG00000123144
ENST00000243325	RAB9A	NA		ENSG00000123595
ENST00000243563	SNRPA	NM_004596	CCDS12565	ENSG00000077312
ENST00000243918	SYS1	NM_033542	CCDS13351	ENSG00000204070
ENST00000243997	ATP5F1E	NM_006886	CCDS13476	ENSG00000124172
ENST00000244007	PLCG1	NM_002660	CCDS13313	ENSG00000124181
ENST00000244020	SRSF6	NM_006275	CCDS13318	ENSG00000124193
ENST00000244061	RNF114	NM_018683	CCDS33482	ENSG00000124226
ENST00000244230	MPHOSPH10	NM_005791	CCDS1916	ENSG00000124383
ENST00000244496	RRP36	NM_001329704; NM_033112	CCDS34453	ENSG00000124541
ENST00000244520	SNRPC	NM_003093	CCDS34436	ENSG00000124562
ENST00000244711	MEA1	NM_014623	CCDS4879	ENSG00000124733
ENST00000245046	EMC3	NM_018447	CCDS2594	ENSG00000125037
ENST00000245458	RPS29	NM_001032	CCDS9685	ENSG00000213741
ENST00000245539	MRPS7	NM_015971	CCDS11718	ENSG00000125445
ENST00000245812	ALKBH7	NM_032306	CCDS12163	ENSG00000125652
ENST00000245816	CLPP	NM_006012	CCDS12162	ENSG00000125656
ENST00000245857	RPL23	NA		ENSG00000125691
ENST00000246024	TMX4	NM_021156	CCDS13101	ENSG00000125827
ENST00000246117	NCLN	NM_001321463; NM_020170	CCDS32869	ENSG00000125912
ENST00000246151	PITHD1	NM_020362	CCDS240	ENSG00000057757
ENST00000246194	RALY	NM_016732	CCDS13230	ENSG00000125970
ENST00000246337	UROD	NM_000374	CCDS518	ENSG00000126088
ENST00000246548	UBA2	NM_005499	CCDS12439	ENSG00000126261
ENST00000246554	COX6B1	NM_001863	CCDS12469	ENSG00000126267
ENST00000246747	ARL2	NM_001667	CCDS8088	ENSG00000213465
ENST00000246802	NOP53	NM_015710	CCDS12705	ENSG00000105373
ENST00000246868	SBDS	NM_016038	CCDS5537	ENSG00000126524
ENST00000247003	DDX49	NM_019070	CCDS12390	ENSG00000105671
ENST00000247026	NSRP1	NM_032141	CCDS11255	ENSG00000126653
ENST00000247161	ELK1	NM_005229	CCDS14283	ENSG00000126767
ENST00000247655	COX7C	NM_001867	CCDS4063	ENSG00000127184
ENST00000247866	NDUFB2	NM_004546	CCDS5862	ENSG00000090266
ENST00000247930	ZNF777	NM_015694	CCDS43675	ENSG00000196453
ENST00000247970	PIN1	NM_006221	CCDS12220	ENSG00000127445
ENST00000248342	EIF3K	NM_013234	CCDS12517	ENSG00000178982
ENST00000248378	EMC6	NM_031298	CCDS11033	ENSG00000127774
ENST00000248450	AAMP	NM_001087	CCDS33378	ENSG00000127837
ENST00000248451	PNKD	NM_001077399	CCDS42816	ENSG00000127838
ENST00000248566	SEM1	NM_006304	CCDS5646	ENSG00000127922
ENST00000248594	PTPN12	NM_002835	CCDS5592	ENSG00000127947
ENST00000248879	DGCR6L	NM_033257	CCDS13778	ENSG00000128185
ENST00000248929	SGSM3	NM_001350039; NM_001350040; NM_001350041; NM_001350042; NM_001350045; NM_001350048; NM_001350043; NM_001350046; NM_001350047; NM_001350044; NM_001301849; NM_015705	CCDS14002	ENSG00000100359
ENST00000249209	EMC4	NM_001286420	CCDS66732	ENSG00000128463
ENST00000249289	ATP6V1F	NM_004231	CCDS5807	ENSG00000128524
ENST00000249356	DNAJB9	NM_012328	CCDS5752	ENSG00000128590
ENST00000249442	MTX2	NM_001006635; NM_001319098; NM_006554	CCDS2272	ENSG00000128654
ENST00000249786	SERF2	NM_001018108	CCDS32218	ENSG00000140264
ENST00000250113	FXR2	NM_004860	CCDS45604	ENSG00000129245
ENST00000250405	BCL2L2	NM_004050; NM_001199839	CCDS9591	ENSG00000129473
ENST00000250454	EAPP	NM_001318916; NM_018453	CCDS41941	ENSG00000129518
ENST00000250489	PIP4P1	NM_144568	CCDS9551	ENSG00000165782
ENST00000250495	NEDD8	NM_006156	CCDS9621	ENSG00000129559
ENST00000250498	DAD1	NM_001344	CCDS9571	ENSG00000129562
ENST00000250894	MAPK8IP3	NM_015133	CCDS10442	ENSG00000138834
ENST00000251047	LMAN1	NM_005570	CCDS11974	ENSG00000074695
ENST00000251241	DHX40	NM_024612	CCDS11617	ENSG00000108406
ENST00000251343	KHNYN	NM_001290256	CCDS32058	ENSG00000100441
ENST00000251413	TUBG1	NM_001070	CCDS11433	ENSG00000131462
ENST00000251453	RPS16	NM_001020	CCDS12535	ENSG00000105193
ENST00000251527	ESYT2	NA		ENSG00000117868
ENST00000251636	DHX29	NM_001345964; NM_001345965; NM_019030	CCDS34158	ENSG00000067248
ENST00000251849	RAF1	NM_001354692; NM_001354693; NM_002880; NM_001354691; NM_001354690	CCDS2612	ENSG00000132155
ENST00000252015	TRPC4AP	NM_015638	CCDS13246	ENSG00000100991
ENST00000252102	NDUFA2	NM_002488	CCDS4234	ENSG00000131495
ENST00000252445	ELOF1	NM_032377	CCDS12264	ENSG00000130165
ENST00000252542	SAFB2	NM_014649	CCDS32879	ENSG00000130254
ENST00000252602	MRPL34	NM_023937	CCDS12356	ENSG00000130312
ENST00000252603	PGLS	NM_012088	CCDS12361	ENSG00000130313
ENST00000252699	ACTN4	NM_001322033; NM_004924	CCDS12518	ENSG00000130402
ENST00000252816	LSM4	NM_001252129	CCDS62601	ENSG00000130520
ENST00000253003	ADRM1	NM_175573; NM_007002	CCDS13496	ENSG00000130706
ENST00000253023	UBE2M	NM_003969	CCDS12987	ENSG00000130725
ENST00000253024	TRIM28	NM_005762	CCDS12985	ENSG00000130726
ENST00000253039	EIF2S3	NM_001415	CCDS14210	ENSG00000130741
ENST00000253108	EIF3G	NM_003755	CCDS12227	ENSG00000130811
ENST00000253329	PPIL4	NM_139126	CCDS34550	ENSG00000131013
ENST00000253413	ATP6V1E1	NM_001696	CCDS13745	ENSG00000131100
ENST00000253452	COX4I1	NM_001318802; NM_001861; NM_001318788	CCDS10955	ENSG00000131143
ENST00000253457	EMC8	NM_006067	CCDS10954	ENSG00000131148
ENST00000253686	MRPS25	NM_022497	CCDS2622	ENSG00000131368
ENST00000253699	RBSN	NM_022340	CCDS2623	ENSG00000131381
ENST00000253727	NR1H2	NM_007121	CCDS42593	ENSG00000131408
ENST00000253788	RPL27	NM_000988	CCDS11449	ENSG00000131469
ENST00000253794	VPS25	NM_032353	CCDS11438	ENSG00000131475
ENST00000254337	DCAF15	NM_138353	CCDS32926	ENSG00000132017
ENST00000254480	SMARCC1	NM_003074	CCDS2758	ENSG00000173473
ENST00000254616	TIMM10B	NM_012192	CCDS7766	ENSG00000132286
ENST00000254654	ILKAP	NM_030768	CCDS2526	ENSG00000132323
ENST00000254719	RPA1	NM_001355120; NM_002945; NM_001355121	CCDS11014	ENSG00000132383
ENST00000254730	EEFSEC	NM_021937	CCDS33849	ENSG00000132394
ENST00000254803	UTP3	NM_020368	CCDS3546	ENSG00000132467
ENST00000254806	WBP2	NM_012478	CCDS11731	ENSG00000132471
ENST00000254810	H3F3B	NM_005324	CCDS11729	ENSG00000132475
ENST00000254821	ZRANB2	NM_005455	CCDS660	ENSG00000132485
ENST00000254928	ERAL1	NM_001317986; NM_001317985; NM_005702	CCDS11244	ENSG00000132591
ENST00000255174	OSER1	NM_016470	CCDS13327	ENSG00000132823
ENST00000255304	USPL1	NM_001321532; NM_005800	CCDS9336	ENSG00000132952
ENST00000255608	BTBD2	NM_017797	CCDS12078	ENSG00000133243
ENST00000255641	CSNK1G2	NM_001319	CCDS12077	ENSG00000133275
ENST00000255764	MED10	NM_032286	CCDS34134	ENSG00000133398
ENST00000255977	MKRN1	NM_013446	CCDS5860	ENSG00000133606
ENST00000256015	BTG1	NM_001731	CCDS9043	ENSG00000133639
ENST00000256079	IPO8	NM_006390	CCDS8719	ENSG00000133704
ENST00000256255	SARAF	NM_016127	CCDS6074	ENSG00000133872
ENST00000256383	EIF2S1	NM_004094	CCDS9781	ENSG00000134001
ENST00000256429	MBD2	NM_003927	CCDS11953	ENSG00000134046
ENST00000256433	IER3IP1	NM_016097	CCDS11933	ENSG00000134049
ENST00000256441	MRPS36	NM_033281	CCDS34174	ENSG00000134056
ENST00000256496	ARL8B	NM_018184	CCDS2566	ENSG00000134108
ENST00000256545	EMC7	NM_020154	CCDS10032	ENSG00000134153
ENST00000256682	ARF3	NM_001659	CCDS8774	ENSG00000134287
ENST00000256689	SLC38A2	NM_018976	CCDS8749	ENSG00000134294
ENST00000256854	NARS	NM_004539	CCDS32837	ENSG00000134440
ENST00000257013	RTL8C	NM_001078171	CCDS43997	ENSG00000134590
ENST00000257181	PRPF38A	NM_032864	CCDS567	ENSG00000134748
ENST00000257245	TIMM10	NM_012456	CCDS7959	ENSG00000134809
ENST00000257663	TMEM60	NM_032936	CCDS5593	ENSG00000135211
ENST00000257787	AKIRIN2	NM_018064	CCDS5013	ENSG00000135334
ENST00000257829	NAT10	NM_024662	CCDS7889	ENSG00000135372
ENST00000257857	CD63	NM_001780	CCDS8890	ENSG00000135404
ENST00000257904	CDK4	NM_000075	CCDS8953	ENSG00000135446
ENST00000257966	OS9	NM_001261420	CCDS58247	ENSG00000135506
ENST00000258083	PRADC1	NM_032319	CCDS1924	ENSG00000135617
ENST00000258105	MRPL53	NM_053050	CCDS1944	ENSG00000204822
ENST00000258198	DYNC1LI2	NM_001323955; NM_006141	CCDS10818	ENSG00000135720
ENST00000258383	MRPL44	NM_022915	CCDS2459	ENSG00000135900
ENST00000258418	CAB39	NM_016289	CCDS2478	ENSG00000135932
ENST00000258424	COX5B	NM_001862	CCDS2032	ENSG00000135940
ENST00000258439	TMEM127	NM_001193304; NM_017849	CCDS2018	ENSG00000135956
ENST00000258455	MRPS9	NM_182640	CCDS2065	ENSG00000135972
ENST00000258648	MED4	NM_014166	CCDS9408	ENSG00000136146
ENST00000258662	NUDT15	NM_018283	CCDS9407	ENSG00000136159
ENST00000258739	KDELR2	NM_006854	CCDS5351	ENSG00000136240
ENST00000258947	CALCOCO2	NM_005831	CCDS11538	ENSG00000136436
ENST00000258955	RSAD1	NM_018346	CCDS11569	ENSG00000136444
ENST00000258960	NMT1	NM_021079	CCDS11494	ENSG00000136448
ENST00000258963	VEZF1	NA		ENSG00000136451
ENST00000259050	MARCH7	NM_022826	CCDS2210	ENSG00000136536
ENST00000259339	TOR1B	NM_014506	CCDS6929	ENSG00000136816
ENST00000259457	PSMB7	NM_002799	CCDS6855	ENSG00000136930
ENST00000259512	DERL1	NM_024295	CCDS6337	ENSG00000136986
ENST00000259632	DCTN3	NM_007234	CCDS6560	ENSG00000137100
ENST00000259667	HINT2	NM_032593	CCDS6594	ENSG00000137133
ENST00000259963	FAM8A1	NM_016255	CCDS4540	ENSG00000137414
ENST00000260045	THAP12	NM_004705	CCDS8243	ENSG00000137492
ENST00000260102	MRPL15	NM_014175	CCDS6158	ENSG00000137547
ENST00000260130	SDCBP	NM_005625	CCDS6172	ENSG00000137575
ENST00000260210	BUD13	NM_032725	CCDS8374	ENSG00000137656
ENST00000260270	FDX1	NM_004109	CCDS8344	ENSG00000137714
ENST00000260379	RPLP1	NM_001003	CCDS10233	ENSG00000137818
ENST00000260443	RSL24D1	NM_016304	CCDS10152	ENSG00000137876
ENST00000260641	ACTR2	NM_005722	CCDS1881	ENSG00000138071
ENST00000260643	PREB	NM_001330484; NM_001330486; NM_013388	CCDS1738	ENSG00000138073
ENST00000260665	LRPPRC	NM_133259	CCDS33189	ENSG00000138095
ENST00000260818	DNAJC13	NM_015268; NM_001329126	CCDS33857	ENSG00000138246
ENST00000260952	ASNSD1	NM_001353497; NM_019048	CCDS2300	ENSG00000138381
ENST00000260956	SSB	NM_003142	CCDS2237	ENSG00000138385
ENST00000261070	COX17	NM_005694	CCDS2993	ENSG00000138495
ENST00000261167	WBP11	NM_016312	CCDS8666	ENSG00000084463
ENST00000261182	NAP1L1	NM_001330231; NM_139207	CCDS9013	ENSG00000187109
ENST00000261303	PSMC1	NM_002802	CCDS32139	ENSG00000100764
ENST00000261313	PEBP1	NM_002567	CCDS9187	ENSG00000089220
ENST00000261353	YPEL5	NM_016061	CCDS1771	ENSG00000119801
ENST00000261396	NUP133	NM_018230	CCDS1579	ENSG00000069248
ENST00000261427	UBE2K	NM_001312647; NM_005339	CCDS33976	ENSG00000078140
ENST00000261461	PPP2R5A	NM_006243	CCDS1503	ENSG00000066027
ENST00000261479	PSMA6	NM_002791	CCDS9655	ENSG00000100902
ENST00000261497	USP22	NM_015276	CCDS42285	ENSG00000124422
ENST00000261574	IPO5	NM_002271	CCDS31999	ENSG00000065150
ENST00000261601	USP14	NM_005151	CCDS32780	ENSG00000101557
ENST00000261636	ARL1	NM_001177	CCDS44958	ENSG00000120805
ENST00000261658	BFAR	NM_016561	CCDS10554	ENSG00000103429
ENST00000261667	KPNA3	NM_002267	CCDS9421	ENSG00000102753
ENST00000261674	SFSWAP	NM_004592	CCDS9273	ENSG00000061936
ENST00000261692	CDK2AP1	NM_004642	CCDS9245	ENSG00000111328
ENST00000261700	RTRAF	NM_016039	CCDS9705	ENSG00000087302
ENST00000261712	PSMD11	NM_002815	CCDS11272	ENSG00000108671
ENST00000261716	TAOK1	NM_020791	CCDS32601	ENSG00000160551
ENST00000261721	BTBD1	NM_025238	CCDS10322	ENSG00000064726
ENST00000261735	ERP29	NM_006817	CCDS9158	ENSG00000089248
ENST00000261772	AARS	NM_001605	CCDS32474	ENSG00000090861
ENST00000261797	NDST1	NM_001543	CCDS34277	ENSG00000070614
ENST00000261798	CSNK1A1	NM_001271741	CCDS64291	ENSG00000113712
ENST00000261813	PFDN1	NM_002622	CCDS4222	ENSG00000113068
ENST00000261866	SPG11	NM_025137	CCDS10112	ENSG00000104133
ENST00000261868	EIF3J	NM_003758	CCDS10111	ENSG00000104131
ENST00000261884	TRIP4	NM_016213; NM_001321924	CCDS10194	ENSG00000103671
ENST00000261890	RAB11A	NM_004663	CCDS10212	ENSG00000103769
ENST00000261942	FAF2	NM_014613	CCDS34296	ENSG00000113194
ENST00000261973	RBM25	NM_021239	CCDS32113	ENSG00000119707
ENST00000262013	SPAG9	NM_001130528	CCDS45740	ENSG00000008294
ENST00000262033	PTGES3	NM_006601	CCDS31836	ENSG00000110958
ENST00000262056	EIF4B	NM_001417	CCDS41788	ENSG00000063046
ENST00000262061	COPZ1	NM_016057	CCDS8877	ENSG00000111481
ENST00000262077	NUP153	NM_005124	CCDS4541	ENSG00000124789
ENST00000262144	WDR59	NM_030581	CCDS32488	ENSG00000103091
ENST00000262177	DNAJB6	NM_058246	CCDS5946	ENSG00000105993
ENST00000262187	RHEB	NM_005614	CCDS5927	ENSG00000106615
ENST00000262193	PSMB1	NM_002793	CCDS34577	ENSG00000008018
ENST00000262213	TRAM1	NM_001317804; NM_014294	CCDS6207	ENSG00000067167
ENST00000262225	TMED2	NM_001321445; NM_006815	CCDS9250	ENSG00000086598
ENST00000262238	YY1	NM_003403	CCDS9957	ENSG00000100811
ENST00000262306	ELOB	NM_207013	CCDS32374	ENSG00000103363
ENST00000262319	TELO2	NM_001351846; NM_016111	CCDS32363	ENSG00000100726
ENST00000262367	CREBBP	NM_004380	CCDS10509	ENSG00000005339
ENST00000262370	MGRN1	NM_015246	CCDS42115	ENSG00000102858
ENST00000262384	N4BP1	NM_153029	CCDS45479	ENSG00000102921
ENST00000262394	WSB1	NM_001348350; NM_015626	CCDS11220	ENSG00000109046
ENST00000262455	ERP44	NM_015051	CCDS35082	ENSG00000023318
ENST00000262482	RNF167	NM_015528; NM_001320357	CCDS11060	ENSG00000108523
ENST00000262506	CSNK2A2	NM_001896	CCDS10794	ENSG00000070770
ENST00000262519	SETD1A	NM_014712	CCDS32435	ENSG00000099381
ENST00000262577	ZC3H3	NM_015117	CCDS6402	ENSG00000014164
ENST00000262584	RPL8	NM_000973	CCDS6433	ENSG00000161016
ENST00000262633	RBM42	NM_024321	CCDS12468	ENSG00000126254
ENST00000262644	IMPAD1	NM_017813	CCDS6169	ENSG00000104331
ENST00000262646	RAB2A	NM_002865	CCDS6175	ENSG00000104388
ENST00000262809	ELL	NM_006532	CCDS12380	ENSG00000105656
ENST00000262812	COPE	NM_007263	CCDS12387	ENSG00000105669
ENST00000262815	MAU2	NM_015329	CCDS32969	ENSG00000129933
ENST00000262919	ATRN	NM_139321	CCDS13053	ENSG00000088812
ENST00000262942	ARPC1A	NM_001190996; NM_006409	CCDS5660	ENSG00000241685
ENST00000262947	MYDGF	NM_019107	CCDS12133	ENSG00000074842
ENST00000262948	MAP2K2	NM_030662	CCDS12120	ENSG00000126934
ENST00000262962	YJU2	NM_018074	CCDS12124	ENSG00000105248
ENST00000262971	PIAS4	NM_015897	CCDS12118	ENSG00000105229
ENST00000262990	ZNF330	NM_001292002; NM_014487	CCDS3754	ENSG00000109445
ENST00000263025	MAPK3	NM_002746	CCDS10672	ENSG00000102882
ENST00000263121	SMARCB1	NA		ENSG00000099956
ENST00000263168	CAPZA1	NM_006135	CCDS30805	ENSG00000116489
ENST00000263228	UBE2R2	NM_017811	CCDS6546	ENSG00000107341
ENST00000263238	ACTR3	NM_005721	CCDS33277	ENSG00000115091
ENST00000263239	DDX18	NM_006773	CCDS2120	ENSG00000088205
ENST00000263245	ARFGAP3	NM_014570	CCDS14042	ENSG00000242247
ENST00000263246	PACSIN2	NM_001349969; NM_001184970	CCDS43023	ENSG00000100266
ENST00000263256	DESI1	NM_015704	CCDS33652	ENSG00000100418
ENST00000263270	AP2S1	NM_004069	CCDS33062	ENSG00000042753
ENST00000263280	STRN4	NM_013403	CCDS12690	ENSG00000090372
ENST00000263309	CLNS1A	NM_001311200	CCDS81601	ENSG00000074201
ENST00000263346	TCF25	NM_014972	CCDS10987	ENSG00000141002
ENST00000263354	NAPA	NM_003827	CCDS12702	ENSG00000105402
ENST00000263377	BRD4	NM_058243	CCDS12328	ENSG00000141867
ENST00000263384	FAM32A	NM_014077	CCDS12341	ENSG00000105058
ENST00000263433	PPP1R12C	NM_001271618; NM_017607	CCDS12916	ENSG00000125503
ENST00000263559	VPS26A	NM_001318944; NM_001318945; NM_001318946; NM_004896	CCDS7286	ENSG00000122958
ENST00000263645	CD81	NM_004356	CCDS7734	ENSG00000110651
ENST00000263657	PNO1	NM_001329916; NM_001329917; NM_020143	CCDS1885	ENSG00000115946
ENST00000263672	SPCS2	NM_014752	CCDS44681	ENSG00000118363
ENST00000263697	DNAJC8	NM_014280	CCDS41292	ENSG00000126698
ENST00000263733	FAM20B	NM_001324310; NM_014864; NM_001324311	CCDS1328	ENSG00000116199
ENST00000263773	FNBP4	NM_015308; NM_001318339	CCDS41644	ENSG00000109920
ENST00000263774	NDUFS3	NM_004551	CCDS7941	ENSG00000213619
ENST00000263780	CHMP2B	NM_014043	CCDS2918	ENSG00000083937
ENST00000263847	OSBP	NM_002556	CCDS7974	ENSG00000110048
ENST00000263856	CHMP3	NM_016079	CCDS33236	ENSG00000115561
ENST00000263897	USE1	NM_018467	CCDS46011	ENSG00000053501
ENST00000263956	GTF3C3	NM_012086	CCDS2316	ENSG00000119041
ENST00000263960	COQ10B	NM_025147	CCDS2319	ENSG00000115520
ENST00000264028	ARCN1	NM_001655	CCDS8400	ENSG00000095139
ENST00000264108	HAT1	NM_003642	CCDS2245	ENSG00000128708
ENST00000264158	RAB3GAP1	NM_012233	CCDS33294	ENSG00000115839
ENST00000264161	DARS	NM_001293312; NM_001349	CCDS2180	ENSG00000115866
ENST00000264198	MUL1	NM_024544	CCDS208	ENSG00000090432
ENST00000264255	TXNDC9	NM_005783	CCDS2044	ENSG00000115514
ENST00000264258	RPL31	NM_000993	CCDS2049	ENSG00000071082
ENST00000264279	NOP58	NM_015934	CCDS2353	ENSG00000055044
ENST00000264335	YWHAE	NM_006761	CCDS11001	ENSG00000108953
ENST00000264389	COPS4	NM_016129	CCDS3600	ENSG00000138663
ENST00000264431	RAPGEF2	NM_001351726; NM_001351725; NM_001351728; NM_001351727; NM_014247	CCDS43277	ENSG00000109756
ENST00000264451	SLC30A9	NM_006345	CCDS3465	ENSG00000014824
ENST00000264555	PHRF1	NM_001286581	CCDS65988	ENSG00000070047
ENST00000264639	PSMD3	NM_002809	CCDS11356	ENSG00000108344
ENST00000264645	CASC3	NM_007359	CCDS11362	ENSG00000108349
ENST00000264657	STAT3	NM_139276	CCDS32656	ENSG00000168610
ENST00000264933	PDCD6	NM_013232	CCDS3854	ENSG00000249915
ENST00000264954	GRPEL1	NM_025196	CCDS3396	ENSG00000109519
ENST00000264963	LMAN2L	NM_001322351; NM_001322350; NM_001322356; NM_001322355; NM_030805	CCDS2023	ENSG00000114988
ENST00000264993	CDV3	NM_017548	CCDS3079	ENSG00000091527
ENST00000264995	MRPL3	NM_007208	CCDS3071	ENSG00000114686
ENST00000265028	DNAJB11	NM_016306	CCDS3277	ENSG00000090520
ENST00000265044	SSR3	NM_007107	CCDS3176	ENSG00000114850
ENST00000265062	RAB7A	NM_004637	CCDS3052	ENSG00000075785
ENST00000265070	GOLPH3	NM_022130	CCDS3896	ENSG00000113384
ENST00000265073	SUB1	NM_006713	CCDS3897	ENSG00000113387
ENST00000265093	ATP6V0E1	NA		ENSG00000113732
ENST00000265175	SEC24B	NM_006323; NM_001318085	CCDS47124	ENSG00000138802
ENST00000265192	PAIP2	NM_016480	CCDS4211	ENSG00000120727
ENST00000265245	LSG1	NM_018385	CCDS33922	ENSG00000041802
ENST00000265339	UBE2B	NM_003337	CCDS4174	ENSG00000119048
ENST00000265343	AFF4	NM_014423	CCDS4164	ENSG00000072364
ENST00000265393	TAX1BP1	NM_001079864	CCDS43561	ENSG00000106052
ENST00000265462	PRDX5	NM_001358511; NM_012094; NM_001358516	CCDS8069	ENSG00000126432
ENST00000265563	PRKAR2A	NM_004157	CCDS2778	ENSG00000114302
ENST00000265758	BUD23	NM_017528	CCDS5557	ENSG00000071462
ENST00000265857	GET4	NM_015949	CCDS5317	ENSG00000239857
ENST00000265866	HNRNPH3	NM_001322445; NM_001322434; NM_001322442; NM_001322448; NM_001322450; NM_001322453; NM_012207; NM_001322443; NM_001322446; NM_001322452; NM_001322444; NM_001322436; NM_001322447; NM_001322451; NM_001322437; NM_001322449	CCDS7278	ENSG00000096746
ENST00000265909	SNX19	NM_001347922; NM_001347918; NM_001347919; NM_014758	CCDS31721	ENSG00000120451
ENST00000266025	TMEM115	NM_007024	CCDS2828	ENSG00000126062
ENST00000266027	GNAI2	NM_001282617; NM_001282618	CCDS63644	ENSG00000114353
ENST00000266069	GID8	NM_017896	CCDS13510	ENSG00000101193
ENST00000266079	PRPF6	NM_012469	CCDS13550	ENSG00000101161
ENST00000266529	ZCRB1	NM_033114	CCDS8740	ENSG00000139168
ENST00000266735	SNRPF	NM_003095	CCDS9055	ENSG00000139343
ENST00000267103	C12orf10	NM_021640	CCDS31810	ENSG00000139637
ENST00000267115	TMBIM6	NM_003217	CCDS31797	ENSG00000139644
ENST00000267116	ANKRD52	NM_173595	CCDS44920	ENSG00000139645
ENST00000267197	SETD1B	NA		ENSG00000139718
ENST00000267202	VPS37B	NM_024667	CCDS9239	ENSG00000139722
ENST00000267339	ANKRD10	NM_017664	CCDS9520	ENSG00000088448
ENST00000267425	NOP9	NM_174913	CCDS9624	ENSG00000196943
ENST00000267750	EMC4	NM_001351373; NM_016454	CCDS10035	ENSG00000128463
ENST00000267812	MFAP1	NM_005926	CCDS10105	ENSG00000140259
ENST00000267884	SRP14	NM_003134; NM_001309434	CCDS42017	ENSG00000140319
ENST00000268171	FURIN	NM_002569	CCDS10364	ENSG00000140564
ENST00000268220	SEC11A	NM_014300	CCDS45340	ENSG00000140612
ENST00000268482	DHX38	NM_014003	CCDS10907	ENSG00000140829
ENST00000268607	MAP1LC3B	NM_022818	CCDS10960	ENSG00000140941
ENST00000268668	NDUFB10	NM_004548	CCDS10451	ENSG00000140990
ENST00000268704	SPG7	NA		ENSG00000197912
ENST00000268711	MED9	NM_018019	CCDS11184	ENSG00000141026
ENST00000268802	NOB1	NM_014062	CCDS10884	ENSG00000141101
ENST00000269097	G6PC3	NM_138387; NM_001319945	CCDS11476	ENSG00000141349
ENST00000269143	AFG3L2	NM_006796	CCDS11859	ENSG00000141385
ENST00000269187	SLC39A6	NM_012319	CCDS42428	ENSG00000141424
ENST00000269195	GALNT1	NM_020474	CCDS11915	ENSG00000141429
ENST00000269321	ARHGDIA	NM_001301243; NM_004309	CCDS11788	ENSG00000141522
ENST00000269349	EIF4A3	NA	CCDS11767	ENSG00000141543
ENST00000269373	FN3KRP	NM_024619	CCDS11817	ENSG00000141560
ENST00000269886	SH3GL1	NM_003025	CCDS32874	ENSG00000141985
ENST00000269967	CCDC97	NM_052848; NM_001346100	CCDS12578	ENSG00000142039
ENST00000270142	SOD1	NM_000454	CCDS33536	ENSG00000142168
ENST00000270176	SCYL1	NM_020680	CCDS41672	ENSG00000142186
ENST00000270460	EPN1	NM_001130072; NM_001321263	CCDS46199	ENSG00000063245
ENST00000270517	ECSIT	NM_016581	CCDS12262	ENSG00000130159
ENST00000270586	PSMB6	NM_002798	CCDS11056	ENSG00000142507
ENST00000270625	RPS11	NM_001015	CCDS12769	ENSG00000142534
ENST00000271373	MPC2	NM_015415; NM_001143674	CCDS1266	ENSG00000143158
ENST00000271526	PRCC	NM_005973	CCDS1157	ENSG00000143294
ENST00000271628	SF3B4	NM_005850	CCDS72900	ENSG00000143368
ENST00000271690	ENSA	NM_207044	CCDS963	ENSG00000143420
ENST00000271764	EIF2D	NM_006893	CCDS1465	ENSG00000143486
ENST00000271843	JTB	NM_006694	CCDS1057	ENSG00000143543
ENST00000272065	ACP1	NM_004300	CCDS1639	ENSG00000143727
ENST00000272067	ACP1	NM_007099	CCDS1640	ENSG00000143727
ENST00000272102	ARF1	NM_001658	CCDS1565	ENSG00000143761
ENST00000272217	ARL8A	NM_138795	CCDS1421	ENSG00000143862
ENST00000272227	PDIA6	NM_005742	CCDS1675	ENSG00000143870
ENST00000272274	RPL21	NA	CCDS9320	ENSG00000122026
ENST00000272317	RPS27A	NM_002954	CCDS33202	ENSG00000143947
ENST00000272348	SNRPG	NM_001317171; NM_001317166; NM_003096	CCDS1903	ENSG00000143977
ENST00000272418	MRPS5	NM_031902; NM_001321996; NM_001321997; NM_001321995	CCDS2010	ENSG00000144029
ENST00000272438	TEX261	NM_144582	CCDS1914	ENSG00000144043
ENST00000272444	DUSP11	NM_003584	CCDS1928	ENSG00000144048
ENST00000272930	UBE2F	NM_080678	CCDS2523	ENSG00000184182
ENST00000273047	RAB5A	NM_004162	CCDS2633	ENSG00000144566
ENST00000273062	CTDSP1	NM_021198; NM_182642	CCDS2416	ENSG00000144579
ENST00000273130	DYNC1LI1	NM_016141	CCDS2654	ENSG00000144635
ENST00000273156	SEC22C	NM_004206	CCDS2699	ENSG00000093183
ENST00000273158	SLC25A38	NM_017875; NM_001354798	CCDS2685	ENSG00000144659
ENST00000273221	IQSEC1	NM_014869	CCDS33703	ENSG00000144711
ENST00000273223	RPL32	NA		ENSG00000144713
ENST00000273258	ARL6IP5	NM_006407	CCDS2912	ENSG00000144746
ENST00000273480	RNF7	NM_014245	CCDS3118	ENSG00000114125
ENST00000273590	TCTA	NM_022171	CCDS2796	ENSG00000145022
ENST00000273968	PYURF	NM_032906	CCDS3631	ENSG00000145337
ENST00000274065	RPS3A	NM_001006	CCDS3775	ENSG00000145425
ENST00000274137	NDUFS6	NM_004553	CCDS3866	ENSG00000145494
ENST00000274242	RPL37	NM_000997	CCDS3934	ENSG00000145592
ENST00000274606	NHP2	NM_017838	CCDS4432	ENSG00000145912
ENST00000274712	ZMAT2	NM_144723	CCDS4239	ENSG00000146007
ENST00000274787	HIGD2A	NM_138820	CCDS4401	ENSG00000146066
ENST00000274811	RNF44	NM_014901	CCDS4404	ENSG00000146083
ENST00000274813	MUT	NM_000255	CCDS4924	ENSG00000146085
ENST00000275036	HMGN3	NM_001318888; NM_138730	CCDS4989	ENSG00000118418
ENST00000275603	CCT6A	NM_001762	CCDS5523	ENSG00000146731
ENST00000275732	GIGYF1	NM_022574	CCDS34708	ENSG00000146830
ENST00000276062	NDUFB11	NM_019056	CCDS14273	ENSG00000147123
ENST00000276079	NONO	NM_007363	CCDS14410	ENSG00000147140
ENST00000276390	ATP6V1B2	NM_001693	CCDS6014	ENSG00000147416
ENST00000276569	ARMC1	NM_018120	CCDS6181	ENSG00000104442
ENST00000276585	MRPS28	NM_014018	CCDS6226	ENSG00000147586
ENST00000276682	EIF3H	NA		ENSG00000147677
ENST00000276689	NDUFB9	NM_005005	CCDS6352	ENSG00000147684
ENST00000278100	BCCIP	NM_078468	CCDS7651	ENSG00000107949
ENST00000278353	HSD17B12	NM_016142	CCDS7905	ENSG00000149084
ENST00000278412	SSRP1	NM_003146	CCDS7952	ENSG00000149136
ENST00000278422	TMX2	NM_001347895; NM_001347893; NM_001347894; NM_001347890; NM_001347898; NM_001347896; NM_001347892; NM_015959	CCDS7967	ENSG00000213593
ENST00000278618	AASDHPPT	NM_015423	CCDS31664	ENSG00000149313
ENST00000278671	LAMTOR1	NM_017907	CCDS8209	ENSG00000149357
ENST00000279068	LSM14B	NM_144703	CCDS46626	ENSG00000149657
ENST00000279146	AIP	NM_003977; NM_001302960; NM_001302959	CCDS8168	ENSG00000110711
ENST00000279242	MRPL49	NM_004927	CCDS8096	ENSG00000149792
ENST00000279259	FAU	NA		ENSG00000149806
ENST00000279281	VPS51	NM_013265	CCDS8093	ENSG00000149823
ENST00000279394	TAOK2	NM_004783	CCDS10662	ENSG00000149930
ENST00000280557	DENR	NM_003677	CCDS45003	ENSG00000139726
ENST00000280987	FAM177A1	NM_173607	CCDS9653	ENSG00000151327
ENST00000281031	NDUFC2	NM_004549	CCDS8257	ENSG00000151366
ENST00000281141	CDC123	NM_006023	CCDS7090	ENSG00000151465
ENST00000281187	VPS26B	NM_052875	CCDS8495	ENSG00000151502
ENST00000281871	MZT2B	NM_025029	CCDS2157	ENSG00000152082
ENST00000282032	ARL14EP	NM_152316	CCDS7869	ENSG00000152219
ENST00000282344	USP12	NM_182488	CCDS31952	ENSG00000152484
ENST00000282892	MED21	NM_001271811; NM_004264	CCDS8711	ENSG00000152944
ENST00000282999	SRP19	NM_001204193	CCDS56375	ENSG00000153037
ENST00000283027	NUBP1	NM_001323596; NM_002484; NM_001323594; NM_001323595; NM_001323597	CCDS10543	ENSG00000103274
ENST00000283131	SMARCA5	NM_003601	CCDS3761	ENSG00000153147
ENST00000283179	HNRNPU	NA		ENSG00000153187
ENST00000283195	RANBP2	NM_006267	CCDS2079	ENSG00000153201
ENST00000283290	ATG3	NM_022488	CCDS2966	ENSG00000144848
ENST00000283534	TMEM251	NM_015676	CCDS41980	ENSG00000153485
ENST00000283632	RMND5A	NM_022780	CCDS1991	ENSG00000153561
ENST00000283646	RPIA	NM_144563	CCDS2004	ENSG00000153574
ENST00000283882	CFDP1	NM_006324	CCDS10916	ENSG00000153774
ENST00000283943	TRIP12	NM_004238; NM_001348331; NM_001348317; NM_001284215; NM_001348316; NM_001348318	CCDS33391	ENSG00000153827
ENST00000284165	MAX	NA		ENSG00000125952
ENST00000284320	TOMM70	NM_014820	CCDS33807	ENSG00000154174
ENST00000284971	ATP5PF	NA	CCDS13574	ENSG00000154723
ENST00000285021	XPC	NM_001354729; NM_001354726; NM_001354730; NM_001354727; NM_004628	CCDS46763	ENSG00000154767
ENST00000285071	FLCN	NM_001353231; NM_001353230; NM_001353229; NM_144997	CCDS32579	ENSG00000154803
ENST00000285243	ANKRD40	NM_052855	CCDS11572	ENSG00000154945
ENST00000285298	MRPS17	NM_015969	CCDS5520	ENSG00000239789
ENST00000285737	LONP2	NM_001348078; NM_031490	CCDS10734	ENSG00000102910
ENST00000285814	NIFK	NM_032390	CCDS2135	ENSG00000155438
ENST00000286428	VBP1	NM_001303543; NM_003372; NM_001303545	CCDS14765	ENSG00000155959
ENST00000286760	WHAMM	NM_001080435	CCDS45333	ENSG00000156232
ENST00000286953	ATP5MPL	NM_004894	CCDS9986	ENSG00000156411
ENST00000287022	UQCRB	NM_006294; NM_001199975	CCDS6269	ENSG00000156467
ENST00000287038	RPL30	NM_000989	CCDS34928	ENSG00000156482
ENST00000287218	ZFAND3	NM_021943	CCDS4836	ENSG00000156639
ENST00000287468	FBRS	NA		ENSG00000156860
ENST00000287600	PDE6D	NM_002601	CCDS33398	ENSG00000156973
ENST00000287667	NOMO1	NM_014287	CCDS10556	ENSG00000103512
ENST00000287844	ABCF2	NM_007189	CCDS5923	ENSG00000033050
ENST00000287859	ODR4	NM_017847	CCDS53448	ENSG00000157181
ENST00000287957	GATAD1	NM_021167	CCDS5625	ENSG00000157259
ENST00000288266	APPL1	NM_012096	CCDS2882	ENSG00000157500
ENST00000288532	COQ5	NM_032314	CCDS31912	ENSG00000110871
ENST00000288607	PSMG3	NM_032302	CCDS5327	ENSG00000157778
ENST00000288828	WIPI2	NM_015610	CCDS5339	ENSG00000157954
ENST00000288937	MRPL17	NM_022061	CCDS31412	ENSG00000158042
ENST00000289228	ACTR1B	NM_005735	CCDS2033	ENSG00000115073
ENST00000289371	EIF5B	NM_015904	CCDS42721	ENSG00000158417
ENST00000289382	CNOT11	NM_017546	CCDS2050	ENSG00000158435
ENST00000289816	ZNF276	NM_152287	CCDS10986	ENSG00000158805
ENST00000290158	KPNB1	NM_002265	CCDS11513	ENSG00000108424
ENST00000290231	NCOA5	NM_001348148; NM_001348151; NM_001348150; NM_001348149; NM_020967	CCDS13392	ENSG00000124160
ENST00000290291	OGFR	NM_007346	CCDS13504	ENSG00000060491
ENST00000290299	ATP5PO	NM_001697	CCDS13634	ENSG00000241837
ENST00000290330	SNF8	NM_001317192	CCDS82156	ENSG00000159210
ENST00000290541	PSMB4	NM_002796	CCDS996	ENSG00000159377
ENST00000290649	AMFR	NM_001323512; NM_001323511; NM_001144	CCDS10758	ENSG00000159461
ENST00000290949	ATP6V0D1	NM_004691	CCDS10838	ENSG00000159720
ENST00000291295	CALM3	NM_005184	CCDS33061	ENSG00000160014
ENST00000291386	SSU72	NM_014188	CCDS32	ENSG00000160075
ENST00000291442	NR2F6	NM_005234	CCDS12352	ENSG00000160113
ENST00000291552	U2AF1	NM_006758	CCDS13694	ENSG00000160201
ENST00000291572	AGPAT3	NM_020132	CCDS13703	ENSG00000160216
ENST00000291576	PWP2	NM_005049	CCDS33579	ENSG00000241945
ENST00000291577	GATD3A	NM_004649	CCDS33580	ENSG00000160221
ENST00000291900	ZER1	NM_006336	CCDS6910	ENSG00000160445
ENST00000292123	SAFB	NM_002967; NM_001320572	CCDS12142	ENSG00000160633
ENST00000292211	UBE2Q1	NM_017582	CCDS1069	ENSG00000160714
ENST00000292314	CCDC12	NM_144716	CCDS63612	ENSG00000160799
ENST00000292363	RNF126	NM_194460	CCDS12039	ENSG00000070423
ENST00000292431	NACC1	NM_052876	CCDS12294	ENSG00000160877
ENST00000292475	ATP5MF	NM_004889	CCDS5665	ENSG00000241468
ENST00000292494	LY6E	NM_002346	CCDS6394	ENSG00000160932
ENST00000292524	LRRC14	NM_014665	CCDS6432	ENSG00000160959
ENST00000292562	ZNF251	NM_138367	CCDS47944	ENSG00000198169
ENST00000292577	ABHD17A	NM_001130111	CCDS45902	ENSG00000129968
ENST00000292599	MAML1	NM_014757	CCDS34315	ENSG00000161021
ENST00000292614	POLR2J	NM_006234	CCDS5724	ENSG00000005075
ENST00000292807	AP2M1	NM_004068	CCDS43177	ENSG00000161203
ENST00000292823	PCYT1A	NM_005017	CCDS3315	ENSG00000161217
ENST00000293217	ACOX1	NM_001185039; NM_004035	CCDS11734	ENSG00000161533
ENST00000293328	STAT5B	NM_012448	CCDS11423	ENSG00000173757
ENST00000293362	PSME3	NM_176863	CCDS11442	ENSG00000131467
ENST00000293406	LSM12	NA	CCDS11475	ENSG00000161654
ENST00000293760	LEMD2	NM_001348710; NM_181336	CCDS4785	ENSG00000161904
ENST00000293777	MED11	NM_001001683	CCDS32533	ENSG00000161920
ENST00000293842	RPL26	NM_000987	CCDS11142	ENSG00000161970
ENST00000294172	NXF1	NM_006362	CCDS8037	ENSG00000162231
ENST00000294179	STX5	NM_003164	CCDS8038	ENSG00000162236
ENST00000294189	RPL29	NM_000992	CCDS2845	ENSG00000162244
ENST00000294258	ZFPL1	NM_006782	CCDS8092	ENSG00000162300
ENST00000294353	ZYG11B	NM_024646	CCDS30717	ENSG00000162378
ENST00000294360	C1orf123	NM_001304760; NM_001304759; NM_017887	CCDS576	ENSG00000162384
ENST00000295087	ARL5A	NM_012097	CCDS2195	ENSG00000162980
ENST00000295317	RNF149	NM_173647	CCDS2051	ENSG00000163162
ENST00000295321	IWS1	NM_017969	CCDS2146	ENSG00000163166
ENST00000295470	HNRNPDL	NA	CCDS3593	ENSG00000152795
ENST00000295491	MRPS18C	NM_016067	CCDS3604	ENSG00000163319
ENST00000295682	KRTCAP2	NM_173852	CCDS1096	ENSG00000163463
ENST00000295702	SSR2	NM_003145	CCDS1126	ENSG00000163479
ENST00000295770	STT3B	NM_178862	CCDS2650	ENSG00000163527
ENST00000295899	THOC7	NM_025075	CCDS2900	ENSG00000163634
ENST00000295901	PSMD6	NM_014814	CCDS2901	ENSG00000163636
ENST00000295955	RPL9	NM_000661; NM_001024921	CCDS3452	ENSG00000163682
ENST00000296102	MRPL33	NM_004891	CCDS1761	ENSG00000243147
ENST00000296255	RPN1	NM_002950	CCDS3051	ENSG00000163902
ENST00000296257	SENP2	NM_021627	CCDS33902	ENSG00000163904
ENST00000296288	BAP1	NA		ENSG00000163930
ENST00000296412	ADH5	NM_000671	CCDS47111	ENSG00000197894
ENST00000296424	BDH2	NM_020139	CCDS3663	ENSG00000164039
ENST00000296425	PGRMC2	NA		ENSG00000164040
ENST00000296444	SHISA5	NM_016479	CCDS2770	ENSG00000164054
ENST00000296456	APEH	NM_001640	CCDS2801	ENSG00000164062
ENST00000296490	WDR82	NM_025222	CCDS2851	ENSG00000164091
ENST00000296577	ABCE1	NM_001040876; NM_002940	CCDS34071	ENSG00000164163
ENST00000296582	TMEM184C	NM_018241	CCDS3770	ENSG00000164168
ENST00000296597	NDUFAF2	NM_174889	CCDS3979	ENSG00000164182
ENST00000296674	RPS23	NM_001025	CCDS47241	ENSG00000186468
ENST00000296802	NSA2	NM_001271665	CCDS75260	ENSG00000164346
ENST00000297071	TRA2A	NM_013293	CCDS5383	ENSG00000164548
ENST00000297151	SLU7	NM_001364520; NM_001364523; NM_001364517; NM_001364521; NM_006425	CCDS4352	ENSG00000164609
ENST00000297156	CAMLG	NM_001745	CCDS4178	ENSG00000164615
ENST00000297157	RP9	NM_203288	CCDS5440	ENSG00000164610
ENST00000297185	HSPA9	NM_004134	CCDS4208	ENSG00000113013
ENST00000297290	BRI3	NM_015379	CCDS5656	ENSG00000164713
ENST00000297338	RAD21	NM_006265	CCDS6321	ENSG00000164754
ENST00000298130	SPTSSA	NM_138288	CCDS9647	ENSG00000165389
ENST00000298289	RPL36AL	NM_001001	CCDS9689	ENSG00000165502
ENST00000298299	ZNF22	NM_006963	CCDS7211	ENSG00000165512
ENST00000298585	ZMYND19	NM_138462	CCDS7048	ENSG00000165724
ENST00000298818	ISCA2	NA		ENSG00000165898
ENST00000298852	PSMC3	NA	CCDS7935	ENSG00000165916
ENST00000298894	MOAP1	NM_022151	CCDS9908	ENSG00000165943
ENST00000299130	BCCIP	NM_078469	CCDS7650	ENSG00000107949
ENST00000299166	NDUFB8	NM_005004	CCDS7497	ENSG00000166136
ENST00000299259	COPS2	NM_001143887	CCDS45257	ENSG00000166200
ENST00000299299	PCBD1	NM_000281	CCDS31217	ENSG00000166228
ENST00000299300	CCT2	NM_006431	CCDS8991	ENSG00000166226
ENST00000299424	TAF10	NM_006284	CCDS7769	ENSG00000166337
ENST00000299427	TPP1	NM_000391	CCDS7770	ENSG00000166340
ENST00000299608	TMX3	NM_001350516; NM_001350515; NM_001350514; NM_001350517; NM_019022	CCDS32840	ENSG00000166479
ENST00000299767	HSP90B1	NM_003299	CCDS9094	ENSG00000166598
ENST00000299980	AP1G1	NM_001128	CCDS32480	ENSG00000166747
ENST00000300026	PPIB	NM_000942	CCDS10191	ENSG00000166794
ENST00000300030	CIAO2A	NM_032231	CCDS10189	ENSG00000166797
ENST00000300086	TERF2IP	NM_018975	CCDS32491	ENSG00000166848
ENST00000300107	CLPX	NM_006660	CCDS10202	ENSG00000166855
ENST00000300146	PATL1	NM_152716	CCDS44613	ENSG00000166889
ENST00000300151	MRPL16	NM_017840	CCDS7976	ENSG00000166902
ENST00000300181	TSC22D4	NM_001303043; NM_030935	CCDS5695	ENSG00000166925
ENST00000300278	SON	NM_032195	CCDS13631	ENSG00000159140
ENST00000300289	PDIA3	NM_005313	CCDS10101	ENSG00000167004
ENST00000300291	NUDT21	NM_007006	CCDS10760	ENSG00000167005
ENST00000300408	PHB	NM_002634	CCDS11548	ENSG00000167085
ENST00000300452	COQ4	NM_016035	CCDS6898	ENSG00000167113
ENST00000300574	CRK	NM_016823	CCDS11002	ENSG00000167193
ENST00000300648	GCN1	NM_006836	CCDS41847	ENSG00000089154
ENST00000300688	ATP5MG	NM_006476	CCDS8397	ENSG00000167283
ENST00000300737	STIM1	NM_003156	CCDS7749	ENSG00000167323
ENST00000300933	TPM4	NM_003290	CCDS12338	ENSG00000167460
ENST00000301011	ZC3H18	NM_144604	CCDS10967	ENSG00000158545
ENST00000301264	DAPK3	NA	CCDS12116	ENSG00000167657
ENST00000301281	UBXN6	NM_025241	CCDS12129	ENSG00000167671
ENST00000301364	TSR1	NM_018128	CCDS32525	ENSG00000167721
ENST00000301458	CD320	NM_016579	CCDS12198	ENSG00000167775
ENST00000301463	SPRYD3	NM_032840	CCDS8845	ENSG00000167778
ENST00000301488	CDK2AP2	NM_005851; NM_001271849	CCDS8169	ENSG00000167797
ENST00000301522	PRDX2	NM_005809	CCDS12281	ENSG00000167815
ENST00000301585	MRPL58	NM_001303265; NM_001545	CCDS11711	ENSG00000167862
ENST00000301587	ATP5PD	NM_006356	CCDS11712	ENSG00000167863
ENST00000301678	FAM234A	NA	CCDS10402	ENSG00000167930
ENST00000301686	METTL26	NM_032366	CCDS45368	ENSG00000130731
ENST00000301727	E4F1	NM_004424	CCDS32370	ENSG00000167967
ENST00000301738	KCTD5	NM_018992	CCDS10475	ENSG00000167977
ENST00000301740	SRRM2	NM_016333	CCDS32373	ENSG00000167978
ENST00000301764	DDB1	NM_001923	CCDS31576	ENSG00000167986
ENST00000301765	VPS37C	NM_017966	CCDS31573	ENSG00000167987
ENST00000301785	HNRNPUL2	NM_001079559	CCDS41659	ENSG00000214753
ENST00000301821	RPSA	NM_002295	CCDS2686	ENSG00000168028
ENST00000301935	UBXN1	NM_001286077	CCDS66105	ENSG00000162191
ENST00000301964	TADA3	NM_006354	CCDS2583	ENSG00000171148
ENST00000302165	IRF2BP1	NM_015649	CCDS12678	ENSG00000170604
ENST00000302174	NUDT9	NM_024047	CCDS3620	ENSG00000170502
ENST00000302182	UBB	NM_001281716; NM_018955; NM_001281720	CCDS11177	ENSG00000170315
ENST00000302243	DDX19A	NM_018332	CCDS10889	ENSG00000168872
ENST00000302362	COPRS	NM_018405	CCDS11268	ENSG00000172301
ENST00000302386	GABARAP	NM_007278	CCDS11092	ENSG00000170296
ENST00000302392	TMEM42	NM_144638	CCDS2722	ENSG00000169964
ENST00000302418	KIF5B	NM_004521	CCDS7171	ENSG00000170759
ENST00000302422	TMEM256	NM_152766	CCDS11102	ENSG00000205544
ENST00000302424	TRIM8	NA		ENSG00000171206
ENST00000302445	KARS	NM_005548	CCDS10923	ENSG00000065427
ENST00000302503	MTCH2	NM_001317232; NM_001317233; NM_001317231; NM_014342	CCDS7943	ENSG00000109919
ENST00000302631	SCAMP3	NM_005698	CCDS1105	ENSG00000116521
ENST00000302787	LETM1	NM_012318	CCDS3355	ENSG00000168924
ENST00000302907	RPS9	NM_001321704; NM_001321705; NM_001321701; NM_001013	CCDS12884	ENSG00000170889
ENST00000302979	POLR1D	NA	CCDS9325	ENSG00000186184
ENST00000303127	LMAN2	NM_006816	CCDS4417	ENSG00000169223
ENST00000303151	POP7	NM_005837	CCDS5704	ENSG00000172336
ENST00000303305	PA2G4	NM_006191	CCDS8902	ENSG00000170515
ENST00000303319	MMADHC	NM_015702	CCDS2189	ENSG00000168288
ENST00000303391	MECP2	NM_004992; NM_001316337	CCDS14741	ENSG00000169057
ENST00000303400	MAEA	NM_001297430; NM_001017405	CCDS33936	ENSG00000090316
ENST00000303407	BRD3	NM_007371	CCDS6980	ENSG00000169925
ENST00000303436	ARF4	NM_001660	CCDS2884	ENSG00000168374
ENST00000303538	PDS5A	NM_001100399	CCDS47045	ENSG00000121892
ENST00000303545	RNF139	NM_007218	CCDS6350	ENSG00000170881
ENST00000303575	TMED10	NM_006827	CCDS9840	ENSG00000170348
ENST00000303577	PCBP1	NM_006196	CCDS1898	ENSG00000169564
ENST00000303596	THAP11	NM_020457	CCDS10847	ENSG00000168286
ENST00000303731	TRAPPC1	NM_021210	CCDS11125	ENSG00000170043
ENST00000303961	EGLN2	NM_080732	CCDS12567	ENSG00000269858
ENST00000304043	HINT1	NM_005340	CCDS4147	ENSG00000169567
ENST00000304056	KBTBD2	NM_015483	CCDS34614	ENSG00000170852
ENST00000304191	RAMAC	NM_031452	CCDS10321	ENSG00000169612
ENST00000304301	NUDT16L1	NM_032349	CCDS10519	ENSG00000168101
ENST00000304312	ATP5ME	NM_007100	CCDS3337	ENSG00000169020
ENST00000304332	H2AFY	NM_004893; NM_001040158	CCDS4183	ENSG00000113648
ENST00000304414	ARL6IP1	NM_015161	CCDS10572	ENSG00000170540
ENST00000304478	MRM3	NM_001317947; NM_018146	CCDS10997	ENSG00000171861
ENST00000304734	RPL7L1	NM_198486	CCDS4873	ENSG00000146223
ENST00000304786	SRP9	NM_003133	CCDS1546	ENSG00000143742
ENST00000304800	TMEM208	NM_014187	CCDS45511	ENSG00000168701
ENST00000304858	HSPA4	NM_002154	CCDS4166	ENSG00000170606
ENST00000304921	RPS7	NA	CCDS1648	ENSG00000171863
ENST00000304979	PPIH	NM_006347	CCDS469	ENSG00000171960
ENST00000304992	PRPF8	NM_006445	CCDS11010	ENSG00000174231
ENST00000305105	ZNHIT1	NM_006349	CCDS5716	ENSG00000106400
ENST00000305218	STIP1	NM_006819	CCDS8058	ENSG00000168439
ENST00000305533	TWF2	NM_007284	CCDS2849	ENSG00000247596
ENST00000305536	RBMX2	NM_016024	CCDS43993	ENSG00000134597
ENST00000305596	CD2BP2	NM_006110	CCDS10675	ENSG00000169217
ENST00000305786	CYCS	NM_018947	CCDS5393	ENSG00000172115
ENST00000305943	RNF187	NM_001010858	CCDS76271	ENSG00000168159
ENST00000305978	SCAND1	NM_033630	CCDS13269	ENSG00000171222
ENST00000306024	LSM3	NM_014463	CCDS2619	ENSG00000170860
ENST00000306058	ASXL1	NA		ENSG00000171456
ENST00000306077	TMEM43	NM_024334	CCDS2618	ENSG00000170876
ENST00000306193	CBR4	NM_032783	CCDS3812	ENSG00000145439
ENST00000306368	RNF181	NM_016494	CCDS1981	ENSG00000168894
ENST00000306384	VAMP5	NM_006634	CCDS1980	ENSG00000168899
ENST00000306562	ZNF672	NM_024836	CCDS1638	ENSG00000171161
ENST00000306585	CHTF8	NM_001366604; NM_001366603; NM_001002847		ENSG00000286140
ENST00000306739	ASPSCR1	NM_024083	CCDS11796	ENSG00000169696
ENST00000306802	KIAA1109	NA		ENSG00000138688
ENST00000306917	FEM1B	NM_015322	CCDS10228	ENSG00000169018
ENST00000307102	MAP2K1	NM_002755	CCDS10216	ENSG00000169032
ENST00000307149	COG7	NM_153603	CCDS10610	ENSG00000168434
ENST00000307630	YWHAG	NM_012479	CCDS5584	ENSG00000170027
ENST00000307720	PPID	NM_005038	CCDS3801	ENSG00000171497
ENST00000307768	JAGN1	NM_032492	CCDS2588	ENSG00000171135
ENST00000307771	ZRSR2	NM_005089	CCDS14172	ENSG00000169249
ENST00000307839	RPL15	NM_001253379; NM_002948	CCDS2640	ENSG00000174748
ENST00000307961	RPL4	NM_000968	CCDS10218	ENSG00000174444
ENST00000308020	PTDSS2	NM_001329548; NM_001329544; NM_001329545; NM_030783	CCDS7696	ENSG00000174915
ENST00000308025	DDX23	NM_004818	CCDS8770	ENSG00000174243
ENST00000308110	MUS81	NM_001350283; NM_025128	CCDS8115	ENSG00000172732
ENST00000308153	H2AFV	NM_012412	CCDS5496	ENSG00000105968
ENST00000308162	CFL1	NM_005507	CCDS8114	ENSG00000172757
ENST00000308271	USP48	NM_001350164; NM_001350166; NM_001350167; NM_001350168; NM_032236	CCDS30623	ENSG00000090686
ENST00000308436	TUT1	NM_022830	CCDS8021	ENSG00000149016
ENST00000308511	CCAR2	NA	CCDS34863	ENSG00000158941
ENST00000308595	GRK2	NM_001619	CCDS8156	ENSG00000173020
ENST00000308677	PRKACA	NM_002730; NM_001304349	CCDS12304	ENSG00000072062
ENST00000308683	ZNF622	NM_033414	CCDS3886	ENSG00000173545
ENST00000308696	PSMD1	NM_002807	CCDS2482	ENSG00000173692
ENST00000308774	TRMT112	NM_001286082	CCDS66113	ENSG00000173113
ENST00000308775	DAG1	NM_001177636; NM_001177637; NM_004393; NM_001177639	CCDS2799	ENSG00000173402
ENST00000308824	PCMTD2	NM_018257	CCDS13559	ENSG00000203880
ENST00000308893	TAOK2	NM_016151	CCDS10663	ENSG00000149930
ENST00000308924	U2AF2	NM_007279	CCDS12933	ENSG00000063244
ENST00000308961	NDUFA11	NM_175614	CCDS12155	ENSG00000174886
ENST00000308982	ACAD9	NM_014049	CCDS3053	ENSG00000177646
ENST00000309032	BAD	NM_032989	CCDS8065	ENSG00000002330
ENST00000309100	MAP3K11	NM_002419	CCDS8107	ENSG00000173327
ENST00000309117	VPS26C	NM_006052	CCDS33553	ENSG00000157538
ENST00000309137	FAM192A	NM_001354078; NM_001354082; NM_001354083; NM_001354094; NM_001354084; NM_001354081; NM_001354086; NM_001354095; NM_001354088; NM_001354092; NM_001354096; NM_001354090; NM_001354097; NM_001354091; NM_001354085; NM_001354089; NM_024946	CCDS42168	ENSG00000172775
ENST00000309244	ETFB	NM_001985	CCDS12828	ENSG00000105379
ENST00000309246	TPT1	NA		ENSG00000133112
ENST00000309268	EEF1A1	NM_001402	CCDS4980	ENSG00000156508
ENST00000309311	EEF2	NM_001961	CCDS12117	ENSG00000167658
ENST00000309318	PPP1R14B	NM_138689	CCDS31596	ENSG00000173457
ENST00000309324	C19orf70	NM_205767	CCDS12143	ENSG00000174917
ENST00000309328	SSSCA1	NM_006396	CCDS8104	ENSG00000173465
ENST00000309352	MRPL38	NM_032478	CCDS11733	ENSG00000204316
ENST00000309422	VEGFB	NM_003377	CCDS8062	ENSG00000173511
ENST00000309428	RETREG3	NM_178126	CCDS11432	ENSG00000141699
ENST00000309534	CGGBP1	NM_003663	CCDS43111	ENSG00000163320
ENST00000309579	ATP5MD	NM_001206426	CCDS7548	ENSG00000173915
ENST00000309594	MRPL57	NM_024026	CCDS9296	ENSG00000173141
ENST00000309859	GGA2	NM_015044	CCDS10611	ENSG00000103365
ENST00000309971	GLE1	NM_001003722	CCDS35154	ENSG00000119392
ENST00000309993	MSL2	NM_018133	CCDS33861	ENSG00000174579
ENST00000310074	TADA2B	NM_152293	CCDS47007	ENSG00000173011
ENST00000310092	RBM4	NM_002896	CCDS41676	ENSG00000173933
ENST00000310137	RBM14	NM_006328	CCDS8147	ENSG00000239306
ENST00000310144	PSMC5	NM_002805	CCDS11645	ENSG00000087191
ENST00000310300	LRCH4	NM_001289934; NM_002319	CCDS34706	ENSG00000077454
ENST00000310331	EIF4EBP3	NM_003732	CCDS4226	ENSG00000243056
ENST00000310430	TNKS	NM_003747	CCDS5974	ENSG00000173273
ENST00000310512	MEPCE	NM_019606	CCDS5693	ENSG00000146834
ENST00000310653	RAB6A	NM_002869	CCDS8223	ENSG00000175582
ENST00000310847	ANKRD10	NM_001286721	CCDS66580	ENSG00000088448
ENST00000310864	IQCB1	NM_001319107; NM_001023570	CCDS33837	ENSG00000173226
ENST00000310931	HDLBP	NM_005336; NM_001320966	CCDS2547	ENSG00000115677
ENST00000311086	BOD1	NM_138369	CCDS4389	ENSG00000145919
ENST00000311111	RPL38	NM_000999	CCDS11696	ENSG00000172809
ENST00000311128	DENND6A	NM_152678	CCDS33773	ENSG00000174839
ENST00000311141	ZFYVE21	NM_024071	CCDS9985	ENSG00000100711
ENST00000311181	B4GAT1	NM_006876	CCDS8136	ENSG00000174684
ENST00000311212	ZNF706	NM_016096	CCDS6291	ENSG00000120963
ENST00000311351	LSM1	NM_014462	CCDS6103	ENSG00000175324
ENST00000311481	RAB1B	NM_030981	CCDS31613	ENSG00000174903
ENST00000311502	RABL6	NM_024718	CCDS48058	ENSG00000196642
ENST00000311549	RPL21	NM_000982	CCDS9320	ENSG00000122026
ENST00000311672	UQCRH	NM_001297565; NM_001297566; NM_006004	CCDS30704	ENSG00000173660
ENST00000311772	PPP1R8	NM_014110	CCDS311	ENSG00000117751
ENST00000311806	OXSR1	NM_005109	CCDS2675	ENSG00000172939
ENST00000311893	ISCU	NM_213595	CCDS44966	ENSG00000136003
ENST00000311936	KRAS	NM_004985	CCDS8702	ENSG00000133703
ENST00000311956	ARHGAP1	NM_004308	CCDS7922	ENSG00000175220
ENST00000312239	HP1BP3	NM_016287	CCDS30621	ENSG00000127483
ENST00000312397	SART1	NM_005146	CCDS31611	ENSG00000175467
ENST00000312469	H2AFY	NM_138609	CCDS4184	ENSG00000113648
ENST00000312475	MRPL46	NM_022163	CCDS10341	ENSG00000259494
ENST00000312515	DRAP1	NM_006442	CCDS8123	ENSG00000175550
ENST00000312547	CHMP2A	NM_014453	CCDS12986	ENSG00000130724
ENST00000312579	CCDC85B	NM_006848	CCDS8120	ENSG00000175602
ENST00000312637	FAM174A	NM_198507	CCDS4090	ENSG00000174132
ENST00000312726	GUK1	NM_000858	CCDS1568	ENSG00000143774
ENST00000312865	MED25	NM_030973	CCDS33075	ENSG00000104973
ENST00000312916	AGGF1	NM_018046	CCDS4035	ENSG00000164252
ENST00000312960	SIAH2	NM_005067	CCDS3152	ENSG00000181788
ENST00000313010	PRCP	NM_005040; NM_001319214	CCDS8262	ENSG00000137509
ENST00000313115	ATOX1	NM_004045	CCDS47317	ENSG00000177556
ENST00000313143	DVL3	NM_004423	CCDS3253	ENSG00000161202
ENST00000313269	GRINA	NM_000837	CCDS34961	ENSG00000178719
ENST00000313324	FAM220A	NM_001037163	CCDS34599	ENSG00000178397
ENST00000313334	BTF3L4	NM_152265	CCDS30713	ENSG00000134717
ENST00000313368	TAF7	NM_005642	CCDS4259	ENSG00000178913
ENST00000313468	NDUFS8	NM_002496	CCDS8176	ENSG00000110717
ENST00000313601	GNAI2	NM_002070	CCDS2813	ENSG00000114353
ENST00000313732	ZDHHC7	NM_017740	CCDS10950	ENSG00000153786
ENST00000313843	STX4	NM_001272095; NM_004604	CCDS10700	ENSG00000103496
ENST00000313899	HNRNPD	NM_031370	CCDS3592	ENSG00000138668
ENST00000314028	CSNK1D	NM_001893	CCDS11805	ENSG00000141551
ENST00000314133	COX8A	NM_004074	CCDS8054	ENSG00000176340
ENST00000314485	IGSF8	NM_052868	CCDS1195	ENSG00000162729
ENST00000314523	SUMO2	NM_001005849	CCDS45773	ENSG00000188612
ENST00000314606	FARSA	NM_004461	CCDS12287	ENSG00000179115
ENST00000314616	SUPT6H	NM_003170	CCDS32596	ENSG00000109111
ENST00000314761	WDR75	NM_001303096; NM_032168	CCDS2298	ENSG00000115368
ENST00000314797	COPG1	NM_016128	CCDS33851	ENSG00000181789
ENST00000314852	IMP3	NA	CCDS10282	ENSG00000177971
ENST00000314940	HNRNPA0	NM_006805	CCDS4193	ENSG00000177733
ENST00000315082	RHOT2	NM_001352275; NM_001352290; NM_001352289; NM_001352294; NM_001352278; NM_001352280; NM_001352292; NM_001352281; NM_001352284; NM_001352285; NM_001352276; NM_001352277; NM_001352279; NM_001352291; NM_001352282; NM_001352293; NM_001352283; NM_001352288; NM_001352286; NM_001352287; NM_138769	CCDS10417	ENSG00000140983
ENST00000315091	TARDBP	NA		ENSG00000120948
ENST00000315127	EDC3	NM_001351379; NM_025083	CCDS10267	ENSG00000179151
ENST00000315377	RPS6	NA		ENSG00000137154
ENST00000315436	WSB2	NM_018639	CCDS9186	ENSG00000176871
ENST00000315588	MED29	NA		ENSG00000063322
ENST00000315717	ARPC2	NM_152862	CCDS2410	ENSG00000163466
ENST00000315731	RPL7A	NA		ENSG00000148303
ENST00000315732	LSM10	NM_032881	CCDS408	ENSG00000181817
ENST00000315758	MDH2	NM_005918	CCDS5581	ENSG00000146701
ENST00000315869	TFE3	NM_001282142; NM_006521	CCDS14315	ENSG00000068323
ENST00000315872	ROCK2	NM_001321643; NM_004850	CCDS42654	ENSG00000134318
ENST00000315970	OS9	NM_006812	CCDS31843	ENSG00000135506
ENST00000316052	EXOSC4	NM_019037	CCDS6414	ENSG00000178896
ENST00000316059	ZFP91	NM_053023; NM_001197051	CCDS31553	ENSG00000186660
ENST00000316084	RPS4X	NM_001007	CCDS14418	ENSG00000198034
ENST00000316157	LARP4B	NA	CCDS31131	ENSG00000107929
ENST00000316292	EEF1A1	NA	CCDS4980	ENSG00000156508
ENST00000316448	CALR	NM_004343	CCDS12288	ENSG00000179218
ENST00000316509	VAMP2	NM_014232	CCDS32561	ENSG00000220205
ENST00000316594	HNRNPH2	NM_001032393; NM_019597	CCDS14485	ENSG00000126945
ENST00000316804	GRB2	NM_002086	CCDS11721	ENSG00000177885
ENST00000316856	RAD23A	NM_001270362	CCDS59358	ENSG00000179262
ENST00000316939	GADD45GIP1	NM_052850	CCDS12290	ENSG00000179271
ENST00000316999	SMAP1	NM_021940	CCDS4973	ENSG00000112305
ENST00000317058	SGF29	NM_138414	CCDS10635	ENSG00000176476
ENST00000317089	DNAJA2	NM_005880	CCDS10726	ENSG00000069345
ENST00000317204	TOLLIP	NM_019009	CCDS7723	ENSG00000078902
ENST00000317506	RANBP10	NM_020850	CCDS32469	ENSG00000141084
ENST00000317534	MRPS24	NM_032014	CCDS5473	ENSG00000062582
ENST00000317881	SLC25A5	NM_001152	CCDS14578	ENSG00000005022
ENST00000317897	MAGEF1	NM_022149	CCDS3269	ENSG00000177383
ENST00000318006	VPS39	NM_015289	CCDS10083	ENSG00000166887
ENST00000318008	LASP1	NM_006148	CCDS11331	ENSG00000002834
ENST00000318037	RNF168	NM_152617	CCDS3317	ENSG00000163961
ENST00000318059	PAM16	NM_016069	CCDS10512	ENSG00000217930
ENST00000318158	GRHPR	NM_012203	CCDS6609	ENSG00000137106
ENST00000318364	MRPL43	NM_032112	CCDS7505	ENSG00000055950
ENST00000318524	NFX1	NM_147134	CCDS6540	ENSG00000086102
ENST00000318607	PABPC1	NM_002568	CCDS6289	ENSG00000070756
ENST00000318911	CYC1	NM_001916	CCDS6415	ENSG00000179091
ENST00000319006	TALDO1	NM_006755	CCDS7712	ENSG00000177156
ENST00000319074	C14orf119	NM_017924	CCDS9588	ENSG00000179933
ENST00000319223	LRRC42	NM_052940	CCDS585	ENSG00000116212
ENST00000319248	PRDX1	NM_181697	CCDS522	ENSG00000117450
ENST00000319285	DCTPP1	NM_024096	CCDS10680	ENSG00000179958
ENST00000319380	UBE2O	NM_022066	CCDS32742	ENSG00000175931
ENST00000319725	FUBP3	NM_003934	CCDS43893	ENSG00000107164
ENST00000319769	B4GALT3	NM_003779	CCDS1222	ENSG00000158850
ENST00000319801	PUM2	NM_001352929; NM_001282791	CCDS74486	ENSG00000055917
ENST00000319863	GATD1	NM_001318818; NM_001318821; NM_182612	CCDS7713	ENSG00000177225
ENST00000319942	RABGGTB	NM_004582	CCDS669	ENSG00000137955
ENST00000320225	RNPS1	NM_080594	CCDS10465	ENSG00000205937
ENST00000320580	PACS1	NM_018026	CCDS8129	ENSG00000175115
ENST00000320676	RBMX	NM_002139	CCDS14661	ENSG00000147274
ENST00000320776	BLOC1S4	NM_018366	CCDS3393	ENSG00000186222
ENST00000320805	NFATC2IP	NM_032815	CCDS10645	ENSG00000176953
ENST00000320848	MRFAP1L1	NM_203462	CCDS3392	ENSG00000178988
ENST00000320849	AAR2	NM_001271874	CCDS13273	ENSG00000131043
ENST00000320895	CLPTM1L	NM_030782	CCDS3862	ENSG00000049656
ENST00000320936	CIRBP	NM_001280	CCDS12059	ENSG00000099622
ENST00000320954	CRTAP	NM_006371	CCDS2657	ENSG00000170275
ENST00000321153	RPLP2	NM_001004	CCDS7717	ENSG00000177600
ENST00000321256	NCBP2	NM_007362	CCDS3323	ENSG00000114503
ENST00000321265	NUDC	NM_006600	CCDS292	ENSG00000090273
ENST00000321301	TOMM5	NM_001001790	CCDS43803	ENSG00000175768
ENST00000321331	HIGD1A	NM_014056; NM_001099669	CCDS43073	ENSG00000181061
ENST00000321358	YBX1	NM_004559	CCDS470	ENSG00000065978
ENST00000321394	TCP1	NM_030752	CCDS5269	ENSG00000120438
ENST00000321460	DNAJC4	NM_001307980; NM_001307981	CCDS76424	ENSG00000110011
ENST00000321685	DNAJC4	NM_005528	CCDS41666	ENSG00000110011
ENST00000321867	ULK1	NM_003565	CCDS9274	ENSG00000177169
ENST00000322028	POLR2L	NM_021128	CCDS7720	ENSG00000177700
ENST00000322030	SET	NM_003011	CCDS6907	ENSG00000119335
ENST00000322088	PPP2R1A	NM_014225	CCDS12849	ENSG00000105568
ENST00000322157	NPEPPS	NM_006310	CCDS45721	ENSG00000141279
ENST00000322203	RPL10A	NM_007104	CCDS4806	ENSG00000198755
ENST00000322213	SMC1A	NM_006306	CCDS14352	ENSG00000072501
ENST00000322310	SSNA1	NM_003731	CCDS7034	ENSG00000176101
ENST00000322347	COX5A	NM_004255	CCDS10273	ENSG00000178741
ENST00000322357	ZBTB7A	NM_015898	CCDS12119	ENSG00000178951
ENST00000322428	MAF1	NM_032272	CCDS6416	ENSG00000179632
ENST00000322535	SF3B2	NM_006842	CCDS31612	ENSG00000087365
ENST00000322623	RUVBL1	NM_001319084; NM_003707	CCDS3047	ENSG00000175792
ENST00000322716	EPM2AIP1	NM_014805	CCDS46790	ENSG00000178567
ENST00000322723	NCL	NM_005381	CCDS33397	ENSG00000115053
ENST00000322764	ZYX	NM_001010972; NM_003461	CCDS5883	ENSG00000159840
ENST00000322897	NAPG	NM_003826	CCDS45827	ENSG00000134265
ENST00000322940	FAM206A	NM_017832	CCDS6774	ENSG00000119328
ENST00000322989	RPS15A	NM_001019	CCDS10571	ENSG00000134419
ENST00000323013	RRP7A	NM_015703	CCDS14036	ENSG00000189306
ENST00000323146	SLC35A4	NM_080670	CCDS4231	ENSG00000176087
ENST00000323213	EIF3M	NA		ENSG00000149100
ENST00000323345	RPL7A	NM_000972	CCDS6965	ENSG00000148303
ENST00000323460	SENP5	NM_152699	CCDS3322	ENSG00000119231
ENST00000323699	DEGS1	NM_001321541; NM_003676; NM_001321542	CCDS1540	ENSG00000143753
ENST00000323701	USP39	NM_006590	CCDS33234	ENSG00000168883
ENST00000323848	SRRM1	NM_001366589; NM_001366588; NM_001366582; NM_001366566; NM_001366599; NM_005839	CCDS255	ENSG00000133226
ENST00000323927	ANAPC2	NM_013366	CCDS7033	ENSG00000176248
ENST00000324306	ZKSCAN1	NM_001346579; NM_001346581; NM_003439	CCDS34698	ENSG00000106261
ENST00000324545	USP9X	NM_001039590	CCDS43930	ENSG00000124486
ENST00000324679	SAV1	NM_021818	CCDS9701	ENSG00000151748
ENST00000324684	PRPSAP1	NM_001330503	CCDS82209	ENSG00000161542
ENST00000324856	ARID1A	NM_006015	CCDS285	ENSG00000117713
ENST00000324862	PRPF3	NM_001350529; NM_004698	CCDS951	ENSG00000117360
ENST00000325167	CHMP6	NM_024591	CCDS11774	ENSG00000176108
ENST00000325222	CUL1	NM_003592	CCDS34772	ENSG00000055130
ENST00000325285	FBXW5	NM_018998	CCDS7014	ENSG00000159069
ENST00000325301	MIEF1	NM_019008	CCDS13995	ENSG00000100335
ENST00000325495	HNRNPM	NM_005968	CCDS12203	ENSG00000099783
ENST00000325722	KIAA0319L	NM_024874	CCDS390	ENSG00000142687
ENST00000325748	PRKRA	NM_003690	CCDS2279	ENSG00000180228
ENST00000325954	RNF10	NM_014868	CCDS9201	ENSG00000022840
ENST00000325974	CCZ1	NM_015622	CCDS34597	ENSG00000122674
ENST00000326004	HMGB1	NA	CCDS86347	ENSG00000189403
ENST00000326005	OAZ2	NM_001301302; NM_002537	CCDS58372	ENSG00000180304
ENST00000326019	SLC4A1AP	NA	CCDS33166	ENSG00000163798
ENST00000326181	TRAF7	NM_032271	CCDS10461	ENSG00000131653
ENST00000326199	RPS10	NM_001014; NM_001204091	CCDS4792	ENSG00000124614
ENST00000326764	LENG8	NM_052925	CCDS12894	ENSG00000167615
ENST00000326873	STK11	NM_000455	CCDS45896	ENSG00000118046
ENST00000326912	NDUFAF3	NM_199074	CCDS2785	ENSG00000178057
ENST00000326925	NDUFAF3	NM_199069	CCDS2784	ENSG00000178057
ENST00000327044	NOC2L	NM_015658	CCDS3	ENSG00000188976
ENST00000327141	AES	NM_198970; NM_001130	CCDS12102	ENSG00000104964
ENST00000327158	TIMM22	NM_013337	CCDS32521	ENSG00000177370
ENST00000327300	KHDRBS1	NM_006559	CCDS350	ENSG00000121774
ENST00000327347	SEPHS1	NM_012247	CCDS7098	ENSG00000086475
ENST00000327435	ADI1	NM_018269	CCDS1653	ENSG00000182551
ENST00000327471	BTBD6	NA		ENSG00000184887
ENST00000327492	TOB2	NM_016272	CCDS14015	ENSG00000183864
ENST00000327761	RASSF1	NM_170713	CCDS2821	ENSG00000068028
ENST00000327772	NDUFA12	NM_018838	CCDS9050	ENSG00000184752
ENST00000327827	C16orf72	NM_014117	CCDS10538	ENSG00000182831
ENST00000327892	TUBB	NM_001293214; NM_001293213; NM_178014	CCDS4687	ENSG00000196230
ENST00000328024	RAB11B	NM_004218	CCDS12201	ENSG00000185236
ENST00000328085	NPIPA1	NM_006985	CCDS10557	ENSG00000183426
ENST00000328195	PLPBP	NM_001349346; NM_001349347; NM_001349348; NM_007198	CCDS6096	ENSG00000147471
ENST00000328392	SKP1	NA		ENSG00000113558
ENST00000328434	COA3	NM_001040431	CCDS32660	ENSG00000183978
ENST00000328631	IP6K2	NM_001005909; NM_016291	CCDS2777	ENSG00000068745
ENST00000328649	CIB1	NM_006384	CCDS10360	ENSG00000185043
ENST00000328703	HAX1	NM_006118	CCDS1064	ENSG00000143575
ENST00000328709	COA5	NM_001008215	CCDS33257	ENSG00000183513
ENST00000328724	PPP2R5C	NM_001352914; NM_001352913; NM_001161726	CCDS53911	ENSG00000078304
ENST00000328848	NOP10	NM_018648	CCDS10037	ENSG00000182117
ENST00000329138	HGS	NM_004712	CCDS11784	ENSG00000185359
ENST00000329251	EEF1G	NM_001404	CCDS44626	ENSG00000254772
ENST00000329286	RAB12	NM_001025300	CCDS42410	ENSG00000206418
ENST00000329970	GTF3C6	NM_138408	CCDS5087	ENSG00000155115
ENST00000330029	UQCR10	NM_013387	CCDS46680	ENSG00000184076
ENST00000330133	MRPL54	NM_172251	CCDS12111	ENSG00000183617
ENST00000330188	TPM3	NM_001043351	CCDS41400	ENSG00000143549
ENST00000330263	MRTO4	NM_016183	CCDS191	ENSG00000053372
ENST00000330374	VMA21	NM_001363810; NM_001017980	CCDS35430	ENSG00000160131
ENST00000330398	ATP6V0C	NM_001198569; NM_001694	CCDS10470	ENSG00000185883
ENST00000330720	KDELR1	NM_006801	CCDS12718	ENSG00000105438
ENST00000330752	HNRNPA1	NA		ENSG00000135486
ENST00000330899	DNAJA1	NM_001314039; NM_001539	CCDS6533	ENSG00000086061
ENST00000330938	PTTG1IP	NM_004339	CCDS13715	ENSG00000183255
ENST00000331134	NPLOC4	NM_017921	CCDS45812	ENSG00000182446
ENST00000331244	GLRX3	NM_006541; NM_001321980	CCDS7661	ENSG00000108010
ENST00000331268	MORF4L1	NM_206839	CCDS10307	ENSG00000185787
ENST00000331272	FBXW4	NM_001323541; NM_022039	CCDS31271	ENSG00000107829
ENST00000331334	GLRX5	NM_016417	CCDS9936	ENSG00000182512
ENST00000331457	DRG1	NM_004147	CCDS13897	ENSG00000185721
ENST00000331479	SMDT1	NM_033318	CCDS14031	ENSG00000183172
ENST00000331483	P4HB	NM_000918	CCDS11787	ENSG00000185624
ENST00000331523	EEF1A1	NA	CCDS4980	ENSG00000156508
ENST00000331710	TBK1	NM_013254	CCDS8968	ENSG00000183735
ENST00000331738	RSRC2	NM_023012	CCDS31920	ENSG00000111011
ENST00000331768	SETD3	NM_032233	CCDS9951	ENSG00000183576
ENST00000331808	DEXI	NM_014015	CCDS10545	ENSG00000182108
ENST00000331821	RANBP1	NM_002882	CCDS13775	ENSG00000099901
ENST00000331835	SELENOF	NM_004261	CCDS76178	ENSG00000183291
ENST00000331925	ACTG1	NA	CCDS11782	ENSG00000184009
ENST00000332118	SRPRA	NM_003139	CCDS31717	ENSG00000182934
ENST00000332127	ZC3H11A	NM_001319238; NM_001319239; NM_001350261	CCDS30978	ENSG00000058673
ENST00000332290	C6orf120	NM_001029863	CCDS34575	ENSG00000185127
ENST00000332499	HEXIM1	NM_006460	CCDS11495	ENSG00000186834
ENST00000332556	LAMP1	NM_005561	CCDS41909	ENSG00000185896
ENST00000332598	TMED9	NM_017510	CCDS4428	ENSG00000184840
ENST00000332624	TRAK2	NM_015049	CCDS2347	ENSG00000115993
ENST00000332707	XPOT	NM_007235	CCDS31852	ENSG00000184575
ENST00000332830	PHF12	NM_001033561	CCDS32598	ENSG00000109118
ENST00000332859	SUMO3	NM_006936	CCDS33587	ENSG00000184900
ENST00000332896	CRADD	NM_003805	CCDS9048	ENSG00000169372
ENST00000333059	C22orf39	NA		ENSG00000242259
ENST00000333676	MRPL12	NM_002949	CCDS11785	ENSG00000262814
ENST00000333762	H1FX	NM_006026	CCDS3057	ENSG00000184897
ENST00000334163	POLR3C	NM_006468; NM_001303456	CCDS72864	ENSG00000186141
ENST00000334220	DLST	NM_001933	CCDS9833	ENSG00000119689
ENST00000334256	KPNA4	NM_002268	CCDS3191	ENSG00000186432
ENST00000334351	PNRC2	NM_017761	CCDS246	ENSG00000189266
ENST00000334478	PFDN5	NM_002624	CCDS8853	ENSG00000123349
ENST00000334512	ZMIZ1	NM_020338	CCDS7357	ENSG00000108175
ENST00000334660	CHP1	NM_007236	CCDS10073	ENSG00000187446
ENST00000334678	RPS19BP1	NM_194326	CCDS13997	ENSG00000187051
ENST00000334743	PPP2R5C	NM_001352915; NM_002719	CCDS9964	ENSG00000078304
ENST00000334828	PGAM1	NM_002629	CCDS7458	ENSG00000171314
ENST00000334944	SF1	NM_201995	CCDS8080	ENSG00000168066
ENST00000335007	PPP1CC	NM_002710	CCDS9150	ENSG00000186298
ENST00000335312	PIP5K1C	NM_012398	CCDS32872	ENSG00000186111
ENST00000335420	KLHDC10	NM_014997	CCDS5815	ENSG00000128607
ENST00000335508	SF3B1	NM_012433	CCDS33356	ENSG00000115524
ENST00000335514	ATP5IF1	NM_016311	CCDS319	ENSG00000130770
ENST00000335895	BTF3	NM_001207	CCDS4019	ENSG00000145741
ENST00000335972	UBA1	NM_003334	CCDS14275	ENSG00000130985
ENST00000336083	RAB6A	NM_198896	CCDS8224	ENSG00000175582
ENST00000336126	PCGF5	NM_032373	CCDS7413	ENSG00000180628
ENST00000336133	SARNP	NM_033082	CCDS8892	ENSG00000205323
ENST00000336273	MTDH	NM_178812	CCDS6274	ENSG00000147649
ENST00000336314	LARP1	NM_001367713; NM_001367719; NM_001367714; NM_015315	CCDS4328	ENSG00000155506
ENST00000336418	AP3S2	NM_005829	CCDS10357	ENSG00000157823
ENST00000336452	EIF5A	NM_001143760	CCDS45601	ENSG00000132507
ENST00000336458	EIF5A	NM_001970	CCDS11099	ENSG00000132507
ENST00000336576	DNAJB2	NM_006736	CCDS2439	ENSG00000135924
ENST00000336735	SEL1L	NM_005065	CCDS9876	ENSG00000071537
ENST00000336812	DHX15	NM_001358	CCDS33966	ENSG00000109606
ENST00000336854	ATG101	NM_021934; NM_001098673	CCDS8820	ENSG00000123395
ENST00000337002	SEC62	NM_003262	CCDS3210	ENSG00000008952
ENST00000337130	UGP2	NM_006759	CCDS1875	ENSG00000169764
ENST00000337198	AZIN1	NM_001363010; NM_001301668; NM_148174	CCDS6295	ENSG00000155096
ENST00000337304	ATF4	NM_001675	CCDS13996	ENSG00000128272
ENST00000337344	PCID2	NM_001127202; NM_001320657; NM_001353095; NM_001353094	CCDS9532	ENSG00000126226
ENST00000337387	WTAP	NM_152858; NM_152857	CCDS5267	ENSG00000146457
ENST00000337392	CLPTM1	NM_001294	CCDS12651	ENSG00000104853
ENST00000337537	PPP2R5E	NM_001282179; NM_006246	CCDS9758	ENSG00000154001
ENST00000337620	CBX3	NM_007276	CCDS5398	ENSG00000122565
ENST00000337859	ZC3H15	NM_018471	CCDS42791	ENSG00000065548
ENST00000338086	PUM2	NM_001352925; NM_001352920; NM_001352926; NM_001352918; NM_001352927; NM_015317; NM_001352928; NM_001352923; NM_001352919; NM_001352917; NM_001282790	CCDS1698	ENSG00000055917
ENST00000338205	ECPAS	NM_001364931; NM_001364929; NM_001363756; NM_001364930	CCDS87673	ENSG00000136813
ENST00000338272	TMEM167B	NM_020141	CCDS30789	ENSG00000215717
ENST00000338338	AURKAIP1	NM_017900	CCDS25	ENSG00000175756
ENST00000338639	PARK7	NM_007262	CCDS93	ENSG00000116288
ENST00000338961	PTGES2	NM_025072	CCDS6891	ENSG00000148334
ENST00000338970	RPL14	NM_003973	CCDS33739	ENSG00000188846
ENST00000339012	CFAP36	NM_001282761	CCDS62911	ENSG00000163001
ENST00000339083	RHOC	NM_175744	CCDS854	ENSG00000155366
ENST00000339157	ABHD12	NM_001042472	CCDS42857	ENSG00000100997
ENST00000339399	ANP32B	NM_006401	CCDS6732	ENSG00000136938
ENST00000339438	CSDE1	NM_007158	CCDS30811	ENSG00000009307
ENST00000339594	BAZ1B	NM_032408	CCDS5549	ENSG00000009954
ENST00000339600	NDUFA4	NM_002489	CCDS5357	ENSG00000189043
ENST00000339624	SERF2	NM_001199876	CCDS55964	ENSG00000140264
ENST00000339647	UBC	NM_021009	CCDS9260	ENSG00000150991
ENST00000339697	SERINC1	NM_020755	CCDS5125	ENSG00000111897
ENST00000339834	BORCS7	NM_001136200; NM_144591	CCDS7542	ENSG00000166275
ENST00000339995	EIF4G2	NM_001418	CCDS31428	ENSG00000110321
ENST00000340020	AIDA	NM_022831	CCDS1533	ENSG00000186063
ENST00000340139	INTS12	NM_020395	CCDS3671	ENSG00000138785
ENST00000340344	NDUFV3	NM_001001503	CCDS33573	ENSG00000160194
ENST00000340385	PRDX6	NM_004905	CCDS1307	ENSG00000117592
ENST00000340450	CAP1	NM_001350484; NM_001350482; NM_001330502	CCDS81304	ENSG00000131236
ENST00000340473	GTF2F2	NM_004128	CCDS9395	ENSG00000188342
ENST00000340491	DLGAP4	NM_183006	CCDS13275	ENSG00000080845
ENST00000340541	VAPA	NM_003574	CCDS11847	ENSG00000101558
ENST00000340611	BRAT1	NM_001350627; NM_001350626; NM_152743	CCDS5334	ENSG00000106009
ENST00000340645	GOLGB1	NM_004487	CCDS3004	ENSG00000173230
ENST00000340855	IDS	NM_000202; NM_001166550	CCDS14685	ENSG00000010404
ENST00000340879	IP6K2	NM_001005911; NM_001005910	CCDS33752	ENSG00000068745
ENST00000340908	WNK1	NM_213655	CCDS73419	ENSG00000060237
ENST00000340913	HNRNPA1	NM_031157	CCDS44909	ENSG00000135486
ENST00000340941	MCCC2	NM_022132	CCDS34184	ENSG00000131844
ENST00000340990	ADIPOR1	NM_001290629; NM_001290557; NM_001290553; NM_015999	CCDS1430	ENSG00000159346
ENST00000341162	FCF1	NM_015962	CCDS9832	ENSG00000119616
ENST00000341285	FBXL5	NM_001193534; NM_012161	CCDS3415	ENSG00000118564
ENST00000341369	PTMA	NM_001099285	CCDS42833	ENSG00000187514
ENST00000341372	TPM3	NA		ENSG00000143549
ENST00000341423	HMGB1	NM_002128	CCDS9335	ENSG00000189403
ENST00000341516	DCAF5	NM_003861	CCDS32106	ENSG00000139990
ENST00000341567	TMEM248	NM_017994	CCDS5536	ENSG00000106609
ENST00000341657	ANKFY1	NM_001330063	CCDS82038	ENSG00000185722
ENST00000341712	MPRIP	NM_201274	CCDS32578	ENSG00000133030
ENST00000341864	TAF9B	NM_015975	CCDS35340	ENSG00000187325
ENST00000341942	LAMTOR4	NM_001008395	CCDS34702	ENSG00000188186
ENST00000342085	PDPK1	NM_002613	CCDS10472	ENSG00000140992
ENST00000342166	DPY30	NM_001321209	CCDS1777	ENSG00000162961
ENST00000342192	UBE2L3	NM_003347	CCDS13790	ENSG00000185651
ENST00000342245	SMPD1	NM_001318087; NM_000543	CCDS44531	ENSG00000166311
ENST00000342320	RBPJ	NM_001363577	CCDS33969	ENSG00000168214
ENST00000342374	SERINC3	NM_006811	CCDS13333	ENSG00000132824
ENST00000342505	JAK1	NM_001321852; NM_001321854; NM_001321853; NM_001321856; NM_001320923; NM_001321857; NM_001321855; NM_002227	CCDS41346	ENSG00000162434
ENST00000342745	SUSD6	NM_014734	CCDS9796	ENSG00000100647
ENST00000343043	DAP3	NA	CCDS1120	ENSG00000132676
ENST00000343053	NELFB	NM_015456	CCDS7040	ENSG00000188986
ENST00000343106	UBE2D3	NM_181892	CCDS3661	ENSG00000109332
ENST00000343242	MAFK	NM_002360	CCDS5325	ENSG00000198517
ENST00000343255	SRSF10	NM_001191005	CCDS53282	ENSG00000188529
ENST00000343262	RPS2	NM_002952	CCDS10452	ENSG00000140988
ENST00000343304	LRRC41	NM_006369	CCDS533	ENSG00000132128
ENST00000343550	USF2	NM_207291	CCDS12453	ENSG00000105698
ENST00000343666	TMEM203	NM_053045	CCDS35185	ENSG00000187713
ENST00000343788	SUGT1	NM_001130912	CCDS45050	ENSG00000165416
ENST00000343810	MCRS1	NM_006337	CCDS8787	ENSG00000187778
ENST00000343813	ICMT	NM_012405	CCDS61	ENSG00000116237
ENST00000343815	UBAP2L	NM_001127320	CCDS44229	ENSG00000143569
ENST00000343818	PYCR2	NM_013328	CCDS31043	ENSG00000143811
ENST00000343986	RPS21	NM_001024	CCDS13497	ENSG00000171858
ENST00000344063	RPL28	NM_000991	CCDS12924	ENSG00000108107
ENST00000344147	ZCCHC17	NM_016505	CCDS341	ENSG00000121766
ENST00000344337	KPNA1	NM_002264	CCDS3013	ENSG00000114030
ENST00000344417	C7orf26	NM_024067	CCDS5353	ENSG00000146576
ENST00000344423	ZNF395	NM_018660	CCDS6067	ENSG00000186918
ENST00000344517	ABCB10	NM_012089	CCDS1580	ENSG00000135776
ENST00000344548	CDC42	NM_001039802	CCDS221	ENSG00000070831
ENST00000344726	HMGN3	NM_001318885; NM_004242; NM_001201362	CCDS4988	ENSG00000118418
ENST00000344836	USP7	NM_001321858; NM_003470	CCDS32385	ENSG00000187555
ENST00000344843	MRPL20	NM_017971	CCDS26	ENSG00000242485
ENST00000344924	BPGM	NM_001724	CCDS5833	ENSG00000172331
ENST00000345046	BCAP31	NM_001256447; NM_005745; NM_001139441	CCDS14727	ENSG00000185825
ENST00000345330	NPTN	NM_012428	CCDS10249	ENSG00000156642
ENST00000345496	UBE2G2	NM_003343	CCDS13714	ENSG00000184787
ENST00000345519	CLTA	NM_001184761; NM_001311203; NM_001833	CCDS6600	ENSG00000122705
ENST00000346166	RNF6	NM_183043	CCDS9316	ENSG00000127870
ENST00000346495	TSPAN3	NM_198902	CCDS10293	ENSG00000140391
ENST00000347055	KRCC1	NM_001304526; NM_016618	CCDS2000	ENSG00000172086
ENST00000347512	RPL36	NM_033643	CCDS12147	ENSG00000130255
ENST00000347546	MAGED2	NA		ENSG00000102316
ENST00000347869	RBM5	NM_005778	CCDS2810	ENSG00000003756
ENST00000347934	WAC	NM_100486	CCDS7160	ENSG00000095787
ENST00000347970	TM2D3	NM_025141	CCDS10392	ENSG00000184277
ENST00000348035	RAC1	NM_006908	CCDS5348	ENSG00000136238
ENST00000348108	MYL6	NA		ENSG00000092841
ENST00000348165	UBE3C	NM_014671	CCDS34789	ENSG00000009335
ENST00000348462	RPL35	NM_007209	CCDS6858	ENSG00000136942
ENST00000348547	ERGIC3	NM_015966	CCDS13257	ENSG00000125991
ENST00000349048	PFKL	NM_001002021; NM_002626	CCDS33582	ENSG00000141959
ENST00000349157	PUF60	NM_014281; NM_001271096	CCDS47933	ENSG00000179950
ENST00000349379	SNX3	NM_001300929	CCDS75501	ENSG00000112335
ENST00000349496	CTNNB1	NM_001904	CCDS2694	ENSG00000168036
ENST00000349736	CSNK2A1	NM_177560	CCDS13004	ENSG00000101266
ENST00000349995	COG3	NM_031431	CCDS9398	ENSG00000136152
ENST00000350028	SAMM50	NM_015380	CCDS14055	ENSG00000100347
ENST00000350498	PDAP1	NM_014891	CCDS5662	ENSG00000106244
ENST00000350592	C1orf43	NM_015449	CCDS1061	ENSG00000143612
ENST00000350697	SEC13	NM_183352	CCDS2599	ENSG00000157020
ENST00000350887	SNRNP35	NA	CCDS9249	ENSG00000184209
ENST00000351193	NMD3	NM_015938	CCDS3194	ENSG00000169251
ENST00000351217	NPTN	NM_017455	CCDS10250	ENSG00000156642
ENST00000351500	PFDN5	NM_145897	CCDS8854	ENSG00000123349
ENST00000351554	CD59	NM_203331	CCDS7886	ENSG00000085063
ENST00000351677	PTPN11	NM_002834	CCDS9163	ENSG00000179295
ENST00000351698	TOR1A	NM_000113	CCDS6930	ENSG00000136827
ENST00000351829	AKR1A1	NA	CCDS523	ENSG00000117448
ENST00000351842	USP4	NM_199443	CCDS2794	ENSG00000114316
ENST00000351986	NPM1	NM_199185; NM_001355010	CCDS4377	ENSG00000181163
ENST00000352397	CYB5R3	NM_000398	CCDS33658	ENSG00000100243
ENST00000352456	HNRNPUL1	NA		ENSG00000105323
ENST00000352957	MRPL39	NM_017446	CCDS13573	ENSG00000154719
ENST00000352983	RPL7	NM_000971	CCDS6212	ENSG00000147604
ENST00000353047	CTSB	NM_001908	CCDS5986	ENSG00000164733
ENST00000353107	POLR2K	NM_005034	CCDS6285	ENSG00000147669
ENST00000353258	GDE1	NM_001324066; NM_001324067; NM_016641	CCDS10578	ENSG00000006007
ENST00000353341	HNRNPD	NM_001003810; NM_002138	CCDS3590	ENSG00000138668
ENST00000353411	SKP1	NM_170679	CCDS4171	ENSG00000113558
ENST00000353487	SPPL3	NM_139015	CCDS9208	ENSG00000157837
ENST00000353555	BSG	NM_198589; NM_001322243	CCDS12034	ENSG00000172270
ENST00000353703	YWHAB	NM_139323	CCDS13339	ENSG00000166913
ENST00000353704	CREB3	NM_006368	CCDS6588	ENSG00000107175
ENST00000353999	EIF4H	NM_031992	CCDS5565	ENSG00000106682
ENST00000354171	GPX4	NM_002085	CCDS42457	ENSG00000167468
ENST00000354200	TBC1D20	NM_144628	CCDS13002	ENSG00000125875
ENST00000354250	NDUFV3	NM_021075	CCDS33572	ENSG00000160194
ENST00000354293	AP2A1	NM_130787	CCDS46149	ENSG00000196961
ENST00000354300	PPTC7	NM_139283	CCDS9149	ENSG00000196850
ENST00000354336	CRKL	NM_005207	CCDS13785	ENSG00000099942
ENST00000354434	ZYX	NM_001362783		ENSG00000159840
ENST00000354488	DDRGK1	NM_023935	CCDS13050	ENSG00000198171
ENST00000354618	THRAP3	NM_001321473; NM_005119	CCDS405	ENSG00000054118
ENST00000354667	HNRNPA2B1	NM_031243	CCDS43557	ENSG00000122566
ENST00000354695	HNRNPH3	NM_001322438; NM_001322439; NM_021644; NM_001322440; NM_001322441	CCDS7279	ENSG00000096746
ENST00000354725	SND1	NM_014390	CCDS34747	ENSG00000197157
ENST00000354775	ALDH9A1	NM_000696	CCDS1250	ENSG00000143149
ENST00000354811	RPL15	NA	CCDS2640	ENSG00000174748
ENST00000354858	AK2	NM_001625; NM_001319140	CCDS374	ENSG00000004455
ENST00000354884	SLC39A13	NM_152264	CCDS7934	ENSG00000165915
ENST00000354895	VKORC1	NM_206824	CCDS10704	ENSG00000167397
ENST00000354910	ANAPC13	NM_015391	CCDS3085	ENSG00000129055
ENST00000354911	WAC	NM_016628	CCDS7159	ENSG00000095787
ENST00000355072	HTT	NM_002111	CCDS43206	ENSG00000197386
ENST00000355091	GPAA1	NM_003801	CCDS43776	ENSG00000197858
ENST00000355238	SYNCRIP	NM_001159677; NM_001159674; NM_001159676	CCDS55041	ENSG00000135316
ENST00000355264	AP3M1	NM_001320265; NM_012095; NM_207012; NM_001320263; NM_001320264	CCDS7342	ENSG00000185009
ENST00000355296	DNAJA3	NM_001135110	CCDS45400	ENSG00000103423
ENST00000355379	SCAMP3	NM_052837	CCDS1106	ENSG00000116521
ENST00000355528	TBCD	NM_005993	CCDS45818	ENSG00000141556
ENST00000355619	FBXL3	NM_012158	CCDS9457	ENSG00000005812
ENST00000355621	UBE2H	NM_003344	CCDS5814	ENSG00000186591
ENST00000355653	VAT1	NM_006373	CCDS11451	ENSG00000108828
ENST00000355665	YTHDC1	NM_133370	CCDS3522	ENSG00000083896
ENST00000355673	MBD6	NM_052897	CCDS8944	ENSG00000166987
ENST00000355683	STRN3	NM_014574	CCDS9641	ENSG00000196792
ENST00000355693	COA4	NM_016565	CCDS8225	ENSG00000181924
ENST00000355749	NDUFA5	NM_001291304; NM_005000	CCDS5788	ENSG00000128609
ENST00000355801	COMMD6	NM_203497	CCDS9452	ENSG00000188243
ENST00000355836	HNRNPAB	NM_004499	CCDS34310	ENSG00000197451
ENST00000355904	GTF2E2	NM_002095	CCDS6078	ENSG00000197265
ENST00000355937	PRELID3B	NM_016045	CCDS42893	ENSG00000101166
ENST00000355938	ATP5MC1	NM_001002027	CCDS11539	ENSG00000159199
ENST00000355968	PPIA	NA	CCDS75592	ENSG00000196262
ENST00000356091	NPEPL1	NM_024663	CCDS46621	ENSG00000215440
ENST00000356126	PSMD12	NM_002816	CCDS11669	ENSG00000197170
ENST00000356166	FBRS	NM_001105079	CCDS45462	ENSG00000156860
ENST00000356205	SLC39A1	NM_001271958	CCDS1055	ENSG00000143570
ENST00000356221	CDC16	NM_003903; NM_001078645	CCDS9542	ENSG00000130177
ENST00000356244	RANGAP1	NM_002883	CCDS14012	ENSG00000100401
ENST00000356286	RBCK1	NM_031229	CCDS13000	ENSG00000125826
ENST00000356401	ARIH2	NM_001349223; NM_001349216; NM_001349217; NM_001349214; NM_001349215; NM_006321; NM_001349227; NM_001349221; NM_001349224; NM_001349212; NM_001349218; NM_001349211; NM_001349226; NM_001317334	CCDS2780	ENSG00000177479
ENST00000356413	IGBP1	NM_001551	CCDS14396	ENSG00000089289
ENST00000356415	RAP1A	NA	CCDS840	ENSG00000116473
ENST00000356487	GPI	NM_001329910; NM_001329909	CCDS12437	ENSG00000105220
ENST00000356493	STOML2	NM_001287032; NM_013442	CCDS6577	ENSG00000165283
ENST00000356508	PLD3	NM_001031696	CCDS33027	ENSG00000105223
ENST00000356554	MAN1A2	NM_006699	CCDS895	ENSG00000198162
ENST00000356634	KDM1A	NM_015013	CCDS30627	ENSG00000004487
ENST00000356654	ATN1	NM_001007026	CCDS31734	ENSG00000111676
ENST00000356663	TMEM259	NM_001033026	CCDS32862	ENSG00000182087
ENST00000356674	HNRNPA2B1	NM_002137	CCDS5397	ENSG00000122566
ENST00000356770	PBRM1	NA		ENSG00000163939
ENST00000356936	NCL	NA		ENSG00000115053
ENST00000356978	CALM1	NM_001363669; NM_006888	CCDS9892	ENSG00000198668
ENST00000357066	MOB3A	NM_130807	CCDS12081	ENSG00000172081
ENST00000357067	DCTD	NM_001012732	CCDS34108	ENSG00000129187
ENST00000357103	ADIPOR2	NM_024551	CCDS8511	ENSG00000006831
ENST00000357156	DYNLRB1	NM_177953; NM_001281728; NM_001281729; NM_014183; NM_001281727; NM_001319157	CCDS13235	ENSG00000125971
ENST00000357214	SFPQ	NM_005066	CCDS388	ENSG00000116560
ENST00000357235	CDC42SE1	NM_020239	CCDS981	ENSG00000197622
ENST00000357332	ASNA1	NM_004317	CCDS32920	ENSG00000198356
ENST00000357519	FIBP	NM_004214	CCDS8118	ENSG00000172500
ENST00000357575	PQLC1	NM_001146345	CCDS54193	ENSG00000122490
ENST00000357765	UNC50	NM_001330353; NM_014044	CCDS2035	ENSG00000115446
ENST00000357790	RPLP1	NM_213725	CCDS10234	ENSG00000137818
ENST00000357849	COPS5	NM_006837	CCDS6198	ENSG00000121022
ENST00000357997	ANKLE2	NM_015114	CCDS41869	ENSG00000176915
ENST00000358007	DDX47	NM_016355	CCDS8655	ENSG00000213782
ENST00000358015	RAD23B	NM_002874; NM_001244713	CCDS6769	ENSG00000119318
ENST00000358075	MAGT1	NA	CCDS14436	ENSG00000102158
ENST00000358154	METTL9	NM_016025	CCDS10598	ENSG00000197006
ENST00000358227	DMAC1	NM_001318059; NM_001318058; NM_033428	CCDS34989	ENSG00000137038
ENST00000358337	WDR55	NM_017706	CCDS4235	ENSG00000120314
ENST00000358344	HNRNPAB	NM_031266	CCDS34309	ENSG00000197451
ENST00000358372	WTAP	NM_004906	CCDS5266	ENSG00000146457
ENST00000358402	MAX	NM_145112	CCDS9772	ENSG00000125952
ENST00000358406	GSTK1	NM_015917	CCDS5877	ENSG00000197448
ENST00000358435	TOMM7	NM_019059	CCDS5376	ENSG00000196683
ENST00000358595	ARNT	NM_001668	CCDS970	ENSG00000143437
ENST00000358666	UBL5	NM_024292	CCDS12219	ENSG00000198258
ENST00000358689	ENTPD4	NM_004901	CCDS6041	ENSG00000197217
ENST00000358704	ZBTB18	NM_205768	CCDS1622	ENSG00000179456
ENST00000358746	TTC37	NM_014639	CCDS4072	ENSG00000198677
ENST00000358901	VCP	NM_001354927; NM_001354928; NM_007126	CCDS6573	ENSG00000165280
ENST00000358935	MARCH5	NM_017824	CCDS7420	ENSG00000198060
ENST00000359060	SSU72	NA		ENSG00000160075
ENST00000359139	PPP6R2	NM_001242900	CCDS56236	ENSG00000100239
ENST00000359282	PCBP2	NM_001098620	CCDS44903	ENSG00000197111
ENST00000359285	SH2B1	NM_001145797	CCDS53997	ENSG00000178188
ENST00000359523	MPZL1	NM_003953	CCDS1264	ENSG00000197965
ENST00000359653	ZRANB1	NM_017580	CCDS7642	ENSG00000019995
ENST00000359866	DDA1	NM_024050	CCDS12357	ENSG00000130311
ENST00000359957	BRMS1	NM_015399	CCDS8135	ENSG00000174744
ENST00000359995	SRSF2	NM_001195427	CCDS11749	ENSG00000161547
ENST00000360001	SDF4	NM_016176	CCDS30553	ENSG00000078808
ENST00000360003	MCMBP	NM_024834	CCDS7617	ENSG00000197771
ENST00000360115	MACF1	NA		ENSG00000127603
ENST00000360240	MAP4	NM_002375	CCDS33750	ENSG00000047849
ENST00000360244	APH1A	NM_001243771; NM_016022	CCDS41391	ENSG00000117362
ENST00000360270	MSN	NM_002444	CCDS14382	ENSG00000147065
ENST00000360359	ANKS1A	NM_015245	CCDS4798	ENSG00000064999
ENST00000360370	SLC41A3	NM_017836	CCDS43144	ENSG00000114544
ENST00000360403	EIF2B3	NM_020365	CCDS517	ENSG00000070785
ENST00000360426	STAU1	NM_017452	CCDS13415	ENSG00000124214
ENST00000360458	MORF4L2	NA	CCDS14512	ENSG00000123562
ENST00000360472	PEA15	NM_001297577; NM_003768	CCDS1199	ENSG00000162734
ENST00000360507	CNPPD1	NM_001321390; NM_001321391; NM_015680	CCDS2433	ENSG00000115649
ENST00000360541	ETF1	NM_001364160; NM_001291974; NM_004730	CCDS4207	ENSG00000120705
ENST00000360565	SCAF1	NM_021228	CCDS33074	ENSG00000126461
ENST00000360579	VPS29	NM_057180	CCDS53832	ENSG00000111237
ENST00000360820	SCYL2	NM_001317784; NM_017988	CCDS9076	ENSG00000136021
ENST00000360830	RPS24	NM_001142282	CCDS86123	ENSG00000138326
ENST00000360840	MRPL37	NM_016491	CCDS589	ENSG00000116221
ENST00000360864	DNAJC5	NM_025219	CCDS13546	ENSG00000101152
ENST00000360876	EIF3B	NM_001037283	CCDS5332	ENSG00000106263
ENST00000360943	UBE2Z	NM_023079	CCDS11540	ENSG00000159202
ENST00000361198	LDB1	NM_003893	CCDS7528	ENSG00000198728
ENST00000361204	SREBF2	NM_004599	CCDS14023	ENSG00000198911
ENST00000361217	DENND4B	NM_001367466; NM_014856	CCDS44228	ENSG00000198837
ENST00000361219	SERBP1	NM_001018069	CCDS30747	ENSG00000142864
ENST00000361246	CDC42BPB	NM_006035	CCDS9978	ENSG00000198752
ENST00000361256	SPOUT1	NM_016390	CCDS6913	ENSG00000198917
ENST00000361264	DCAF12	NM_015397	CCDS6549	ENSG00000198876
ENST00000361272	CNOT7	NM_013354; NM_001322093; NM_001322095; NM_001322096; NM_001322090; NM_001322091; NM_001322097; NM_001322092	CCDS6000	ENSG00000198791
ENST00000361288	TAF11	NM_005643	CCDS4797	ENSG00000064995
ENST00000361308	LMNA	NA		ENSG00000160789
ENST00000361337	TOP1	NM_003286	CCDS13312	ENSG00000198900
ENST00000361351	UBL7	NM_001286740; NM_201265	CCDS10263	ENSG00000138629
ENST00000361357	MAP3K3	NM_001363768; NM_203351	CCDS32701	ENSG00000198909
ENST00000361368	SMURF1	NM_001199847; NM_181349	CCDS34689	ENSG00000198742
ENST00000361383	CTNNBL1	NM_030877	CCDS13298	ENSG00000132792
ENST00000361427	HMGN2	NM_005517	CCDS283	ENSG00000198830
ENST00000361439	NSMCE1	NM_145080	CCDS10628	ENSG00000169189
ENST00000361464	OGA	NM_012215	CCDS7520	ENSG00000198408
ENST00000361479	MPHOSPH8	NM_017520	CCDS9287	ENSG00000196199
ENST00000361531	MRPL24	NM_145729	CCDS1155	ENSG00000143314
ENST00000361532	ENSA	NM_207046	CCDS961	ENSG00000143420
ENST00000361546	UBAP2L	NA	CCDS1063	ENSG00000143569
ENST00000361564	OSTC	NM_021227	CCDS3681	ENSG00000198856
ENST00000361565	IPO9	NM_018085	CCDS1415	ENSG00000198700
ENST00000361574	R3HDM4	NM_138774	CCDS12048	ENSG00000198858
ENST00000361575	RPL39	NM_001000	CCDS14586	ENSG00000198918
ENST00000361587	HIPK1	NA		ENSG00000163349
ENST00000361605	C1orf174	NM_207356	CCDS53	ENSG00000198912
ENST00000361611	PSMB5	NM_002797	CCDS9584	ENSG00000100804
ENST00000361731	SFT2D1	NM_145169	CCDS5292	ENSG00000198818
ENST00000361785	RNF13	NA	CCDS87154	ENSG00000082996
ENST00000361786	CIPC	NM_033426	CCDS9855	ENSG00000198894
ENST00000361804	SMC3	NM_005445	CCDS31285	ENSG00000108055
ENST00000361891	ILF2	NM_004515	CCDS1050	ENSG00000143621
ENST00000361906	TMEM184B	NM_012264	CCDS13969	ENSG00000198792
ENST00000361937	INO80	NA	CCDS10071	ENSG00000128908
ENST00000361983	KIF1BP	NM_015634	CCDS7284	ENSG00000198954
ENST00000362003	PCGF3	NM_001317836; NM_006315	CCDS3339	ENSG00000185619
ENST00000362034	MRPL21	NM_181514	CCDS8186	ENSG00000197345
ENST00000362091	FBH1	NM_178150	CCDS7072	ENSG00000134452
ENST00000366535	ADSS	NM_001365073; NM_001126	CCDS1624	ENSG00000035687
ENST00000366607	TOMM20	NM_014765	CCDS1603	ENSG00000173726
ENST00000366610	IRF2BP2	NM_001077397	CCDS41475	ENSG00000168264
ENST00000366615	COA6	NM_001206641	CCDS76275	ENSG00000168275
ENST00000366639	TSNAX	NM_005999	CCDS1596	ENSG00000116918
ENST00000366647	GNPAT	NM_001316350; NM_014236	CCDS1592	ENSG00000116906
ENST00000366690	RAB4A	NM_004578	CCDS31050	ENSG00000168118
ENST00000366718	GUK1	NM_001159391	CCDS1568	ENSG00000143774
ENST00000366780	PHF10	NM_133325	CCDS5309	ENSG00000130024
ENST00000366794	PARP1	NM_001618	CCDS1554	ENSG00000143799
ENST00000366812	ACBD3	NM_022735	CCDS1551	ENSG00000182827
ENST00000366815	H3F3A	NM_002107	CCDS1550	ENSG00000163041
ENST00000366839	SRP9	NM_001130440	CCDS44323	ENSG00000143742
ENST00000366862	FBXO28	NM_015176	CCDS1539	ENSG00000143756
ENST00000366923	EPRS	NM_004446	CCDS31027	ENSG00000136628
ENST00000366988	NENF	NM_013349	CCDS1505	ENSG00000117691
ENST00000366997	LPGAT1	NM_014873	CCDS31018	ENSG00000123684
ENST00000367034	MRPL18	NM_001318817; NM_014161	CCDS5270	ENSG00000112110
ENST00000367089	DYNLT1	NM_001291602; NM_001291603; NM_006519	CCDS5257	ENSG00000146425
ENST00000367103	MAPKAPK2	NM_032960	CCDS31001	ENSG00000162889
ENST00000367142	NUCKS1	NM_022731	CCDS30987	ENSG00000069275
ENST00000367188	PPP1R15B	NM_032833	CCDS1445	ENSG00000158615
ENST00000367210	ZC3H11A	NM_001350265; NM_001350263; NM_001350264	CCDS30978	ENSG00000058673
ENST00000367242	TMEM183A	NM_001322957; NM_001322956; NM_001322955; NM_001322958; NM_001322959; NM_138391; NM_001349859; NM_001349862	CCDS1432	ENSG00000163444
ENST00000367249	CYB5R1	NM_016243	CCDS1431	ENSG00000159348
ENST00000367287	TIMM17A	NM_006335	CCDS1417	ENSG00000134375
ENST00000367334	TMEM9	NM_001288569; NM_016456; NM_001288566; NM_001288568	CCDS1408	ENSG00000116857
ENST00000367378	PCMT1	NA		ENSG00000120265
ENST00000367380	PCMT1	NM_001252051	CCDS75534	ENSG00000120265
ENST00000367384	PCMT1	NM_001360456		ENSG00000120265
ENST00000367419	GINM1	NM_138785	CCDS5216	ENSG00000055211
ENST00000367439	GLRX2	NM_197962; NM_001319291	CCDS1381	ENSG00000023572
ENST00000367478	TPR	NM_003292	CCDS41446	ENSG00000047410
ENST00000367569	SF3B5	NM_031287	CCDS5204	ENSG00000169976
ENST00000367576	LTV1	NM_001329953; NM_032860	CCDS5201	ENSG00000135521
ENST00000367595	ACBD6	NM_032360	CCDS1339	ENSG00000230124
ENST00000367600	QSOX1	NM_001004128	CCDS30950	ENSG00000116260
ENST00000367602	QSOX1	NM_002826	CCDS1337	ENSG00000116260
ENST00000367627	TOR3A	NM_022371	CCDS1329	ENSG00000186283
ENST00000367739	IFNGR1	NM_000416	CCDS5185	ENSG00000027697
ENST00000367846	MPC2	NA	CCDS1266	ENSG00000143158
ENST00000367889	MGST3	NM_004528	CCDS1249	ENSG00000143198
ENST00000367942	ATF6	NM_007348	CCDS1235	ENSG00000118217
ENST00000368003	UFC1	NM_016406	CCDS1220	ENSG00000143222
ENST00000368010	PFDN2	NM_012394	CCDS1217	ENSG00000143256
ENST00000368069	COPA	NM_001098398	CCDS41424	ENSG00000122218
ENST00000368211	MRPL24	NM_024540	CCDS1155	ENSG00000143314
ENST00000368232	GPATCH4	NM_182679	CCDS1146	ENSG00000160818
ENST00000368235	NAXE	NM_144772	CCDS1145	ENSG00000163382
ENST00000368277	PMF1	NM_007221	CCDS30886	ENSG00000160783
ENST00000368300	LMNA	NM_170707	CCDS1129	ENSG00000160789
ENST00000368305	LAMTOR2	NM_014017	CCDS1128	ENSG00000116586
ENST00000368309	UBQLN4	NM_001304342; NM_020131	CCDS1127	ENSG00000160803
ENST00000368320	KHDC4	NA		ENSG00000132680
ENST00000368321	KHDC4	NM_014949	CCDS30885	ENSG00000132680
ENST00000368336	DAP3	NM_001199849; NM_004632; NM_033657	CCDS1120	ENSG00000132676
ENST00000368346	ASH1L	NA		ENSG00000116539
ENST00000368400	DPM3	NM_153741	CCDS1095	ENSG00000179085
ENST00000368467	PMVK	NM_001323012; NM_001348696; NM_001323011; NM_006556	CCDS1073	ENSG00000163344
ENST00000368494	NUS1	NM_138459	CCDS5118	ENSG00000153989
ENST00000368521	C1orf43	NM_001297718; NM_001098616	CCDS41404	ENSG00000143612
ENST00000368567	RPS27	NM_001349947; NM_001349946; NM_001030	CCDS1059	ENSG00000177954
ENST00000368575	RAB13	NM_002870	CCDS1058	ENSG00000143545
ENST00000368608	TSPYL1	NM_003309	CCDS34518	ENSG00000189241
ENST00000368644	GLRX3	NM_001199868	CCDS7661	ENSG00000108010
ENST00000368655	GATAD2B	NM_020699	CCDS1054	ENSG00000143614
ENST00000368685	SNAPIN	NM_012437	CCDS1049	ENSG00000143553
ENST00000368686	CHTOP	NA		ENSG00000160679
ENST00000368694	CHTOP	NM_015607	CCDS1048	ENSG00000160679
ENST00000368719	S100A6	NM_014624	CCDS1040	ENSG00000197956
ENST00000368830	MRPL9	NM_031420	CCDS1003	ENSG00000143436
ENST00000368858	BUB3	NM_001007793	CCDS31306	ENSG00000154473
ENST00000368865	BUB3	NM_004725	CCDS7635	ENSG00000154473
ENST00000368884	PSMD4	NM_002810	CCDS991	ENSG00000159352
ENST00000368886	IKZF5	NA	CCDS41574	ENSG00000095574
ENST00000368954	CERS2	NM_022075	CCDS973	ENSG00000143418
ENST00000369023	NSMCE4A	NM_001167865; NM_017615	CCDS7624	ENSG00000107672
ENST00000369043	ATE1	NM_007041	CCDS31299	ENSG00000107669
ENST00000369077	MCMBP	NM_001256379; NM_001256378	CCDS58099	ENSG00000197771
ENST00000369109	APH1A	NM_001077628	CCDS41390	ENSG00000117362
ENST00000369110	PREP	NA		ENSG00000085377
ENST00000369144	EIF3A	NM_003750	CCDS7608	ENSG00000107581
ENST00000369151	CACUL1	NM_153810	CCDS41570	ENSG00000151893
ENST00000369239	PNISR	NM_032870; NM_001322412; NM_001322405; NM_001322414; NM_001322416; NM_001322410	CCDS5043	ENSG00000132424
ENST00000369248	FAM160B1	NM_020940	CCDS31290	ENSG00000151553
ENST00000369278	UFL1	NM_015323	CCDS5034	ENSG00000014123
ENST00000369307	RBM8A	NA		ENSG00000265241
ENST00000369314	POLR3GL	NM_032305	CCDS72875	ENSG00000121851
ENST00000369405	ZDHHC6	NM_001351082; NM_001351083; NM_001351085; NM_001351084; NM_022494	CCDS7574	ENSG00000023041
ENST00000369536	RARS2	NM_001350505; NM_001350509; NM_001318785; NM_001350506; NM_001350510; NM_001350508; NM_001350511; NM_001350507; NM_020320	CCDS5011	ENSG00000146282
ENST00000369541	BCAS2	NM_005872	CCDS874	ENSG00000116752
ENST00000369550	DKC1	NM_001142463; NM_001363	CCDS14761	ENSG00000130826
ENST00000369552	SLC35A1	NM_006416	CCDS5010	ENSG00000164414
ENST00000369622	SYNCRIP	NM_006372; NM_001159675	CCDS5005	ENSG00000135316
ENST00000369637	RHOC	NA	CCDS854	ENSG00000155366
ENST00000369642	RHOC	NM_001042678	CCDS854	ENSG00000155366
ENST00000369660	UBL4A	NM_014235	CCDS14754	ENSG00000102178
ENST00000369709	RAP1A	NM_001010935; NM_002884; NM_001291896	CCDS840	ENSG00000116473
ENST00000369713	GSTO1	NM_004832	CCDS7555	ENSG00000148834
ENST00000369762	ATP6AP1	NM_001183	CCDS35451	ENSG00000071553
ENST00000369799	AHCYL1	NM_006621	CCDS818	ENSG00000168710
ENST00000369817	RPL10	NA	CCDS14746	ENSG00000147403
ENST00000369842	EMD	NM_000117	CCDS14745	ENSG00000102119
ENST00000369905	ACTR1A	NM_005736	CCDS7536	ENSG00000138107
ENST00000369937	CUEDC2	NM_024040	CCDS41566	ENSG00000107874
ENST00000369983	GBF1	NM_001199378; NM_004193; NM_001199379	CCDS7533	ENSG00000107862
ENST00000370008	STXBP3	NM_007269	CCDS790	ENSG00000116266
ENST00000370025	PRPF38B	NM_018061	CCDS788	ENSG00000134186
ENST00000370086	SSR4	NM_006280	CCDS14731	ENSG00000180879
ENST00000370152	MFSD14A	NM_033055	CCDS763	ENSG00000156875
ENST00000370179	PPDPF	NM_001353423; NM_024299	CCDS13523	ENSG00000125534
ENST00000370223	LZTS2	NM_032429; NM_001318099; NM_001318101	CCDS7507	ENSG00000107816
ENST00000370321	RPL5	NA	CCDS741	ENSG00000122406
ENST00000370339	YTHDF1	NM_017798	CCDS13511	ENSG00000149658
ENST00000370372	BLOC1S2	NM_001282439; NM_173809	CCDS7490	ENSG00000196072
ENST00000370455	SMAP1	NM_001044305	CCDS43478	ENSG00000112305
ENST00000370461	OGFR	NA		ENSG00000060491
ENST00000370476	CUTC	NM_015960	CCDS7483	ENSG00000119929
ENST00000370483	COX15	NM_001320974; NM_001320975; NM_004376	CCDS7481	ENSG00000014919
ENST00000370487	MRGBP	NM_018270	CCDS13503	ENSG00000101189
ENST00000370495	SLC25A28	NM_031212	CCDS41559	ENSG00000155287
ENST00000370500	GTF2B	NM_001514	CCDS715	ENSG00000137947
ENST00000370509	CREG1	NM_003851	CCDS1262	ENSG00000143162
ENST00000370542	LMO4	NA	CCDS713	ENSG00000143013
ENST00000370544	LMO4	NM_006769	CCDS713	ENSG00000143013
ENST00000370554	SELENOF	NM_203341	CCDS76177	ENSG00000183291
ENST00000370558	SH3GLB1	NM_016009	CCDS710	ENSG00000097033
ENST00000370631	PI4K2A	NM_018425	CCDS7469	ENSG00000155252
ENST00000370651	AL135905.2	NA		ENSG00000285976
ENST00000370654	RPF1	NM_025065	CCDS695	ENSG00000117133
ENST00000370767	FUBP1	NA		ENSG00000162613
ENST00000370768	FUBP1	NM_003902; NM_001303433	CCDS683	ENSG00000162613
ENST00000370775	RTL8A	NM_001134321; NM_001078172	CCDS43998	ENSG00000203950
ENST00000370858	PSMA7	NA		ENSG00000101182
ENST00000370873	PSMA7	NM_002792	CCDS13489	ENSG00000101182
ENST00000370920	ZRANB2	NM_203350	CCDS659	ENSG00000132485
ENST00000370949	SRSF11	NM_001350615; NM_001350612; NM_001350614; NM_001350610; NM_001350611; NM_001350613; NM_001350616		ENSG00000116754
ENST00000370950	SRSF11	NM_001350608; NM_004768; NM_001350606; NM_001350605	CCDS647	ENSG00000116754
ENST00000370951	SRSF11	NM_001350607; NM_001350609; NM_001190987	CCDS53332	ENSG00000116754
ENST00000370990	SERBP1	NM_001018068	CCDS30748	ENSG00000142864
ENST00000370994	SERBP1	NM_015640	CCDS639	ENSG00000142864
ENST00000370995	SERBP1	NM_001018067	CCDS30746	ENSG00000142864
ENST00000371065	LEPROT	NM_017526	CCDS630	ENSG00000213625
ENST00000371142	TM9SF3	NM_020123	CCDS7450	ENSG00000077147
ENST00000371217	TCTN3	NM_015631	CCDS31258	ENSG00000119977
ENST00000371317	MCTS1	NM_014060	CCDS14601	ENSG00000232119
ENST00000371322	CUL4B	NM_001079872	CCDS43987	ENSG00000158290
ENST00000371335	LAMP2	NM_013995	CCDS14600	ENSG00000005893
ENST00000371341	TMEM59	NM_001305052; NM_001305051; NM_001305049	CCDS81329	ENSG00000116209
ENST00000371437	NDUFA1	NM_004541	CCDS14590	ENSG00000125356
ENST00000371442	RNF113A	NM_006978	CCDS14589	ENSG00000125352
ENST00000371443	MRPL41	NM_032477	CCDS7046	ENSG00000182154
ENST00000371466	MAGOH	NA		ENSG00000162385
ENST00000371470	MAGOH	NM_002370	CCDS577	ENSG00000162385
ENST00000371477	CDC5L	NM_001253	CCDS4912	ENSG00000096401
ENST00000371558	UBE2A	NM_003336	CCDS14580	ENSG00000077721
ENST00000371579	DPP7	NM_013379	CCDS7030	ENSG00000176978
ENST00000371588	DPM1	NM_001317036; NM_003859	CCDS13434	ENSG00000000419
ENST00000371621	PTPN1	NM_002827	CCDS13430	ENSG00000196396
ENST00000371626	TXNDC12	NM_015913	CCDS561	ENSG00000117862
ENST00000371627	TNKS2	NM_025235	CCDS7417	ENSG00000107854
ENST00000371646	HSP90AB1	NM_001271972; NM_001271971; NM_007355	CCDS4909	ENSG00000096384
ENST00000371648	EDF1	NM_153200	CCDS7012	ENSG00000107223
ENST00000371649	EDF1	NM_001281297	CCDS65193	ENSG00000107223
ENST00000371674	UBE2V1	NM_001257395; NM_001032288	CCDS33483	ENSG00000244687
ENST00000371711	B4GALT5	NM_004776	CCDS13420	ENSG00000158470
ENST00000371717	PMPCA	NM_015160	CCDS35180	ENSG00000165688
ENST00000371738	DNLZ	NM_001080849	CCDS35179	ENSG00000213221
ENST00000371756	UBAC1	NM_016172	CCDS35177	ENSG00000130560
ENST00000371764	DDX27	NA	CCDS13416	ENSG00000124228
ENST00000371828	STAU1	NM_001319134; NM_001037328	CCDS33481	ENSG00000124214
ENST00000371835	BRD4	NM_014299	CCDS46004	ENSG00000141867
ENST00000371873	CMPK1	NM_001366135; NM_016308	CCDS549	ENSG00000162368
ENST00000371917	ARFGEF2	NM_006420	CCDS13411	ENSG00000124198
ENST00000371933	EFCAB14	NM_014774	CCDS30706	ENSG00000159658
ENST00000371942	REXO4	NM_001279351; NM_001279350; NM_020385	CCDS6969	ENSG00000148300
ENST00000371953	PTEN	NM_000314; NM_001304717	CCDS31238	ENSG00000171862
ENST00000371964	SURF2	NM_001278928; NM_017503	CCDS6967	ENSG00000148291
ENST00000371974	SURF1	NM_003172	CCDS6966	ENSG00000148290
ENST00000371984	POMGNT1	NM_017739; NM_001290130; NM_001290129	CCDS531	ENSG00000085998
ENST00000371989	SURF4	NM_033161	CCDS6968	ENSG00000148248
ENST00000372014	MRPL14	NM_032111; NM_001318767; NM_001318768; NM_001318769; NM_001318770	CCDS34460	ENSG00000180992
ENST00000372133	MRPS18A	NM_018135	CCDS4906	ENSG00000096080
ENST00000372134	GHITM	NM_014394	CCDS41542	ENSG00000165678
ENST00000372171	MAD2L1BP	NM_014628	CCDS4904	ENSG00000124688
ENST00000372209	RPS8	NA		ENSG00000142937
ENST00000372257	ERI3	NM_001301699; NM_001301700; NM_001301698; NM_024066	CCDS30696	ENSG00000117419
ENST00000372343	IPO13	NM_014652	CCDS503	ENSG00000117408
ENST00000372360	RPS24	NA	CCDS7356	ENSG00000138326
ENST00000372409	PCIF1	NM_022104	CCDS13388	ENSG00000100982
ENST00000372422	YIPF3	NM_015388	CCDS4899	ENSG00000137207
ENST00000372435	PRPS1	NM_002764	CCDS14529	ENSG00000147224
ENST00000372447	C9orf78	NM_016520	CCDS6931	ENSG00000136819
ENST00000372458	ELOVL1	NM_001256402; NM_022821	CCDS485	ENSG00000066322
ENST00000372483	NTMT1	NA	CCDS35160	ENSG00000148335
ENST00000372521	SVBP	NM_199342	CCDS474	ENSG00000177868
ENST00000372622	DNTTIP1	NM_052951	CCDS13369	ENSG00000101457
ENST00000372692	SET	NM_001122821	CCDS48037	ENSG00000119335
ENST00000372759	ZMPSTE24	NM_005857	CCDS449	ENSG00000084073
ENST00000372797	CAP1	NM_001350479; NM_001350480; NM_001350475; NM_001350476; NM_001105530	CCDS41309	ENSG00000131236
ENST00000372833	CHCHD1	NM_203298	CCDS7334	ENSG00000172586
ENST00000372853	URM1	NM_030914	CCDS6900	ENSG00000167118
ENST00000372857	PABPC4	NM_003819	CCDS438	ENSG00000090621
ENST00000372858	PABPC4	NM_001135653	CCDS44115	ENSG00000090621
ENST00000372925	MACF1	NA		ENSG00000127603
ENST00000372945	MRPS16	NM_016065	CCDS7323	ENSG00000182180
ENST00000372950	DNAJC9	NM_015190	CCDS7322	ENSG00000213551
ENST00000372994	C9orf16	NM_024112	CCDS6893	ENSG00000171159
ENST00000373001	RRAGC	NM_001271851; NM_022157	CCDS430	ENSG00000116954
ENST00000373019	SF3A3	NM_001320830; NM_006802	CCDS428	ENSG00000183431
ENST00000373062	GNL2	NM_001323624; NM_001323623; NM_013285	CCDS421	ENSG00000134697
ENST00000373166	TRAPPC3	NM_014408	CCDS404	ENSG00000054116
ENST00000373212	SH3BGRL	NM_003022	CCDS14449	ENSG00000131171
ENST00000373218	EIF4EBP2	NM_004096	CCDS7303	ENSG00000148730
ENST00000373232	PPA1	NM_021129	CCDS7299	ENSG00000180817
ENST00000373237	PSMB2	NM_001199779; NM_002794	CCDS394	ENSG00000126067
ENST00000373241	SAR1A	NM_020150	CCDS7298	ENSG00000079332
ENST00000373335	COX7B	NA		ENSG00000131174
ENST00000373358	PBDC1	NM_016500	CCDS14432	ENSG00000102390
ENST00000373365	GLO1	NM_006708	CCDS4837	ENSG00000124767
ENST00000373391	ZFAND3	NA		ENSG00000156639
ENST00000373449	AK2	NM_001199199; NM_013411; NM_001319139	CCDS373	ENSG00000004455
ENST00000373451	CMTR1	NM_015050	CCDS4835	ENSG00000137200
ENST00000373477	YARS	NM_003680	CCDS368	ENSG00000134684
ENST00000373491	TBC1D22B	NM_017772	CCDS4832	ENSG00000065491
ENST00000373537	BLCAP	NM_006698	CCDS13295	ENSG00000166619
ENST00000373547	PPP6C	NM_002721	CCDS6861	ENSG00000119414
ENST00000373585	DDX50	NM_024045	CCDS7283	ENSG00000107625
ENST00000373586	EIF3I	NM_003757	CCDS357	ENSG00000084623
ENST00000373616	MTCH1	NM_014341	CCDS4828	ENSG00000137409
ENST00000373625	KPNA6	NM_012316	CCDS352	ENSG00000025800
ENST00000373627	MTCH1	NM_001271641	CCDS64411	ENSG00000137409
ENST00000373647	RABGAP1	NM_012197	CCDS6848	ENSG00000011454
ENST00000373669	PIN4	NM_006223	CCDS14417	ENSG00000102309
ENST00000373670	RC3H2	NA	CCDS43874	ENSG00000056586
ENST00000373703	PEF1	NM_001359651; NM_012392	CCDS345	ENSG00000162517
ENST00000373715	SRSF3	NM_003017	CCDS4823	ENSG00000112081
ENST00000373719	OGT	NM_181672	CCDS14414	ENSG00000147162
ENST00000373731	KCTD20	NM_173562	CCDS4821	ENSG00000112078
ENST00000373768	NDUFA8	NM_014222	CCDS6835	ENSG00000119421
ENST00000373783	ADO	NM_032804	CCDS7266	ENSG00000181915
ENST00000373795	SRSF4	NM_005626	CCDS333	ENSG00000116350
ENST00000373840	RAB14	NM_016322	CCDS6827	ENSG00000119396
ENST00000373841	NONO	NM_001145409	CCDS14410	ENSG00000147140
ENST00000373912	RPA2	NM_001355129; NM_002946	CCDS314	ENSG00000117748
ENST00000373943	STX12	NM_177424	CCDS310	ENSG00000117758
ENST00000373991	SCAND1	NA	CCDS13269	ENSG00000171222
ENST00000374023	C6orf106	NM_024294	CCDS4796	ENSG00000196821
ENST00000374050	ATP6V1G1	NM_004888	CCDS6807	ENSG00000136888
ENST00000374077	ROMO1	NM_080748	CCDS13264	ENSG00000125995
ENST00000374078	ROMO1	NA	CCDS13264	ENSG00000125995
ENST00000374135	GPN2	NM_018066	CCDS289	ENSG00000142751
ENST00000374169	POLE3	NA	CCDS6795	ENSG00000148229
ENST00000374206	CDC26	NM_139286	CCDS6790	ENSG00000176386
ENST00000374231	UQCC2	NA		ENSG00000137288
ENST00000374266	ZNF593	NM_015871	CCDS275	ENSG00000142684
ENST00000374274	SNX12	NM_001256187; NM_013346	CCDS14405	ENSG00000147164
ENST00000374293	GNG10	NM_001198664; NM_001017998	CCDS35107	ENSG00000242616
ENST00000374303	MTFR1L	NM_001099625	CCDS41284	ENSG00000117640
ENST00000374358	TMEM50A	NM_014313	CCDS264	ENSG00000183726
ENST00000374433	ZNF32	NM_001324167; NM_001324166; NM_001324164; NM_006973	CCDS7206	ENSG00000169740
ENST00000374466	CSGALNACT2	NM_018590; NM_001319654; NM_001319656	CCDS7201	ENSG00000169826
ENST00000374500	CUTA	NM_001014433	CCDS34432	ENSG00000112514
ENST00000374516	PHF1	NM_024165	CCDS4777	ENSG00000112511
ENST00000374518	BMS1	NM_014753	CCDS7199	ENSG00000165733
ENST00000374550	RPL11	NM_001199802	CCDS85940	ENSG00000142676
ENST00000374586	TMEM245	NM_032012	CCDS43858	ENSG00000106771
ENST00000374617	WDR46	NM_001164267; NM_005452	CCDS4772	ENSG00000227057
ENST00000374656	RING1	NM_002931	CCDS34424	ENSG00000204227
ENST00000374675	SLC39A7	NM_001077516; NM_001288777	CCDS43453	ENSG00000112473
ENST00000374677	SLC39A7	NM_006979	CCDS43453	ENSG00000112473
ENST00000374680	RXRB	NM_021976	CCDS4768	ENSG00000204231
ENST00000374685	RXRB	NM_001270401; NM_001291989	CCDS59007	ENSG00000204231
ENST00000374732	USP48	NA		ENSG00000090686
ENST00000374759	SLC38A10	NM_001037984	CCDS42397	ENSG00000157637
ENST00000374864	ITCH	NM_001324198; NM_031483	CCDS13234	ENSG00000078747
ENST00000374980	EIF2S2	NM_001316363; NM_001316364; NM_003908	CCDS13231	ENSG00000125977
ENST00000375003	HP1BP3	NA		ENSG00000127483
ENST00000375050	PBX2	NM_002586	CCDS4748	ENSG00000204304
ENST00000375058	MAGED2	NM_014599	CCDS14362	ENSG00000102316
ENST00000375107	AGPAT1	NM_006411	CCDS4744	ENSG00000204310
ENST00000375147	NCBP1	NM_001351504; NM_001351506; NM_001351507; NM_001351505; NM_002486	CCDS6728	ENSG00000136937
ENST00000375151	TSR2	NM_001346791; NM_001346790; NM_001346789; NM_001346792; NM_058163	CCDS14358	ENSG00000158526
ENST00000375203	ATF6B	NM_004381	CCDS4737	ENSG00000213676
ENST00000375225	UBR4	NA		ENSG00000127481
ENST00000375249	HABP4	NM_014282	CCDS6719	ENSG00000130956
ENST00000375344	MFSD14B	NM_032558	CCDS6710	ENSG00000148110
ENST00000375370	TFDP1	NM_007111	CCDS9538	ENSG00000198176
ENST00000375436	RCC2	NM_018715	CCDS181	ENSG00000179051
ENST00000375446	NINJ1	NM_004148	CCDS6703	ENSG00000131669
ENST00000375499	SDHB	NM_003000	CCDS176	ENSG00000117118
ENST00000375549	SDHD	NM_003002	CCDS31678	ENSG00000204370
ENST00000375571	MAPRE1	NM_012325	CCDS13208	ENSG00000101367
ENST00000375592	FBXO42	NM_018994	CCDS30613	ENSG00000037637
ENST00000375631	NEU1	NM_000434	CCDS4723	ENSG00000204386
ENST00000375661	LSM2	NM_021177	CCDS4722	ENSG00000204392
ENST00000375663	VARS	NM_006295	CCDS34412	ENSG00000204394
ENST00000375664	WAC	NM_100264	CCDS7161	ENSG00000095787
ENST00000375743	ZBTB17	NM_001324138; NM_003443	CCDS165	ENSG00000116809
ENST00000375749	POFUT1	NM_015352	CCDS13198	ENSG00000101346
ENST00000375759	SPEN	NM_015001	CCDS164	ENSG00000065526
ENST00000375882	CSNK2B	NM_001282385; NM_001320	CCDS4712	ENSG00000204435
ENST00000375911	C6orf47	NM_021184	CCDS34399	ENSG00000204439
ENST00000375976	BAG6	NM_001098534	CCDS4709	ENSG00000204463
ENST00000375991	ISCA1	NM_030940	CCDS35056	ENSG00000135070
ENST00000376016	YME1L1	NM_014263	CCDS7151	ENSG00000136758
ENST00000376052	TPP2	NM_001330588	CCDS81777	ENSG00000134900
ENST00000376227	CCDC22	NM_014008	CCDS14322	ENSG00000101997
ENST00000376228	HLA-C	NM_002117	CCDS34393	ENSG00000204525
ENST00000376395	UBQLN1	NM_013438	CCDS6663	ENSG00000135018
ENST00000376488	OTUD5	NA	CCDS48104	ENSG00000068308
ENST00000376511	PPP1R10	NM_002714	CCDS4681	ENSG00000204569
ENST00000376547	STK24	NM_003576	CCDS9488	ENSG00000102572
ENST00000376572	KIAA2013	NM_138346	CCDS141	ENSG00000116685
ENST00000376582	TIMM17B	NM_005834	CCDS14308	ENSG00000126768
ENST00000376630	HLA-E	NM_005516	CCDS34379	ENSG00000204592
ENST00000376663	BMI1	NM_005180	CCDS7138	ENSG00000168283
ENST00000376692	MAD2L2	NM_006341	CCDS134	ENSG00000116670
ENST00000376729	WDR13	NM_001347217	CCDS14302	ENSG00000101940
ENST00000376741	SP2	NM_003110	CCDS11521	ENSG00000167182
ENST00000376745	PPP1CA	NM_002708	CCDS8160	ENSG00000172531
ENST00000376772	PPP1R11	NM_021959	CCDS4671	ENSG00000204619
ENST00000376809	HLA-A	NM_002116	CCDS34373	ENSG00000206503
ENST00000376817	RACK1	NA		ENSG00000204628
ENST00000376838	MTOR	NA		ENSG00000198793
ENST00000376901	YIF1A	NM_020470	CCDS8132	ENSG00000174851
ENST00000376925	CST3	NM_000099	CCDS13158	ENSG00000101439
ENST00000376936	EXOSC10	NM_001001998	CCDS30584	ENSG00000171824
ENST00000376957	SRM	NM_003132	CCDS125	ENSG00000116649
ENST00000376980	DNAJC1	NM_022365	CCDS7136	ENSG00000136770
ENST00000377039	ARAF	NM_001256197	CCDS59164	ENSG00000078061
ENST00000377045	ARAF	NM_001654	CCDS35232	ENSG00000078061
ENST00000377351	UBA1	NM_153280	CCDS14275	ENSG00000130985
ENST00000377390	SF1	NM_001346363; NM_004630	CCDS31599	ENSG00000168066
ENST00000377452	DTD1	NM_080820	CCDS13138	ENSG00000125821
ENST00000377453	CLN5	NA		ENSG00000102805
ENST00000377464	RERE	NA		ENSG00000142599
ENST00000377575	HMGN4	NM_006353	CCDS4615	ENSG00000182952
ENST00000377577	DNAJC11	NM_018198	CCDS87	ENSG00000007923
ENST00000377648	PHF13	NM_153812	CCDS85	ENSG00000116273
ENST00000377658	KLHL21	NM_014851	CCDS30575	ENSG00000162413
ENST00000377798	POLR1E	NM_022490	CCDS6611	ENSG00000137054
ENST00000377811	NDUFB11	NM_001135998	CCDS48100	ENSG00000147123
ENST00000377843	CSNK1A1	NM_001892	CCDS47303	ENSG00000113712
ENST00000378060	VPS36	NM_001282168; NM_016075	CCDS9434	ENSG00000136100
ENST00000378078	RGP1	NM_001080496	CCDS47964	ENSG00000107185
ENST00000378088	GBA2	NA		ENSG00000070610
ENST00000378103	GBA2	NM_020944	CCDS6589	ENSG00000070610
ENST00000378119	C6orf62	NM_030939	CCDS4559	ENSG00000112308
ENST00000378251	LRRC47	NM_020710	CCDS51	ENSG00000130764
ENST00000378308	USP9X	NM_001039591	CCDS55403	ENSG00000124486
ENST00000378344	TPRG1L	NM_182752	CCDS47	ENSG00000158109
ENST00000378364	APRT	NM_000485	CCDS32511	ENSG00000198931
ENST00000378372	HSPA14	NM_016299	CCDS7103	ENSG00000187522
ENST00000378438	ATP6AP2	NA		ENSG00000182220
ENST00000378513	RER1	NA		ENSG00000157916
ENST00000378565	ITM2B	NA	CCDS9409	ENSG00000136156
ENST00000378572	PRPF18	NM_003675	CCDS7100	ENSG00000165630
ENST00000378578	DYNLT3	NM_006520	CCDS14243	ENSG00000165169
ENST00000378586	MED4	NM_001270629	CCDS59241	ENSG00000136146
ENST00000378609	GNB1	NM_002074	CCDS34	ENSG00000078369
ENST00000378667	UQCRQ	NA	CCDS34237	ENSG00000164405
ENST00000378670	UQCRQ	NM_014402	CCDS34237	ENSG00000164405
ENST00000378720	ESD	NM_001984	CCDS9404	ENSG00000139684
ENST00000378750	PEX16	NM_004813	CCDS31472	ENSG00000121680
ENST00000378757	OPTN	NM_021980	CCDS7094	ENSG00000123240
ENST00000378764	OPTN	NA		ENSG00000123240
ENST00000378852	API5	NM_006595; NM_001243747	CCDS31465	ENSG00000166181
ENST00000378887	SDHAF1	NM_001042631	CCDS32999	ENSG00000205138
ENST00000378891	DVL1	NM_004421	CCDS22	ENSG00000107404
ENST00000378954	ATL2	NM_001135673	CCDS46260	ENSG00000119787
ENST00000379055	TPT1	NA	CCDS66538	ENSG00000133112
ENST00000379056	TPT1	NM_001286273	CCDS66538	ENSG00000133112
ENST00000379095	NGRN	NM_001033088	CCDS32329	ENSG00000182768
ENST00000379378	E2F4	NM_001950	CCDS32464	ENSG00000205250
ENST00000379487	WBP4	NM_007187	CCDS9375	ENSG00000120688
ENST00000379540	NFX1	NM_001318758; NM_002504	CCDS6538	ENSG00000086102
ENST00000379542	TMEM14B	NM_030969	CCDS4515	ENSG00000137210
ENST00000379607	EIF1AX	NM_001412	CCDS14196	ENSG00000173674
ENST00000379638	REEP5	NM_005669	CCDS4109	ENSG00000129625
ENST00000379666	MRPL33	NM_145330	CCDS33167	ENSG00000243147
ENST00000379704	BAG1	NM_001349299; NM_001172415	CCDS55301	ENSG00000107262
ENST00000379719	IPO7	NM_006391	CCDS31425	ENSG00000205339
ENST00000379751	CENPB	NM_001810	CCDS13064	ENSG00000125817
ENST00000379804	PDHA1	NA		ENSG00000131828
ENST00000379847	NDUFB6	NM_002493	CCDS6528	ENSG00000165264
ENST00000379852	NRBP1	NM_001321362; NM_001321363; NM_013392	CCDS1753	ENSG00000115216
ENST00000379888	RBM17	NM_032905	CCDS7077	ENSG00000134453
ENST00000380155	SYAP1	NM_032796	CCDS14177	ENSG00000169895
ENST00000380191	GDI2	NM_001494	CCDS7071	ENSG00000057608
ENST00000380276	U2AF1	NM_001025203	CCDS33574	ENSG00000160201
ENST00000380290	CIAO2A	NM_001014812	CCDS45278	ENSG00000166797
ENST00000380325	MRPS26	NM_030811	CCDS13043	ENSG00000125901
ENST00000380377	TBCA	NM_004607	CCDS4040	ENSG00000171530
ENST00000380381	RPS6	NA		ENSG00000137154
ENST00000380394	RPS6	NM_001010	CCDS6492	ENSG00000137154
ENST00000380412	ZNF768	NM_024671	CCDS10681	ENSG00000169957
ENST00000380445	VPS16	NM_022575	CCDS13036	ENSG00000215305
ENST00000380516	SLTM	NM_001013843; NM_024755	CCDS10168	ENSG00000137776
ENST00000380527	RRAGA	NM_006570	CCDS6488	ENSG00000155876
ENST00000380542	NAP1L4	NM_005969	CCDS41599	ENSG00000205531
ENST00000380591	BTF3	NM_001037637	CCDS34185	ENSG00000145741
ENST00000380629	BNIP3L	NM_004331	CCDS6050	ENSG00000104765
ENST00000380636	TMSB4X	NA	CCDS35202	ENSG00000205542
ENST00000380649	HADHA	NM_000182	CCDS1721	ENSG00000084754
ENST00000380680	UBL3	NM_007106	CCDS9334	ENSG00000122042
ENST00000380764	WRNIP1	NA		ENSG00000124535
ENST00000380773	WRNIP1	NA	CCDS4475	ENSG00000124535
ENST00000380817	SBF1	NM_002972	CCDS14091	ENSG00000100241
ENST00000380843	IDH3B	NM_006899	CCDS13032	ENSG00000101365
ENST00000381140	GTF3A	NM_002097	CCDS45019	ENSG00000122034
ENST00000381192	CD99	NM_001321370; NM_002414	CCDS14119	ENSG00000002586
ENST00000381249	RDH14	NM_020905	CCDS1693	ENSG00000240857
ENST00000381334	TMEM165	NM_018475	CCDS3499	ENSG00000134851
ENST00000381342	SNRPB	NM_003091	CCDS13027	ENSG00000125835
ENST00000381401	SLC25A6	NM_001636	CCDS14114	ENSG00000169100
ENST00000381519	MRPL23	NA	CCDS31336	ENSG00000214026
ENST00000381679	SON	NM_001291411	CCDS74784	ENSG00000159140
ENST00000381692	SON	NM_001291412	CCDS77624	ENSG00000159140
ENST00000381719	FKBP1A	NM_054014	CCDS13014	ENSG00000088832
ENST00000381736	NUP58	NM_014089	CCDS9314	ENSG00000139496
ENST00000381809	AK3	NM_016282	CCDS6455	ENSG00000147853
ENST00000381854	CDC37L1	NM_017913	CCDS6454	ENSG00000106993
ENST00000382384	WIPI2	NM_001033519	CCDS47532	ENSG00000157954
ENST00000382409	DEAF1	NM_021008; NM_001293634	CCDS31327	ENSG00000177030
ENST00000382533	SAP18	NA	CCDS9295	ENSG00000150459
ENST00000382581	MRFAP1	NA	CCDS3389	ENSG00000179010
ENST00000382762	BET1L	NM_001098787	CCDS41582	ENSG00000177951
ENST00000382952	CTBP1	NM_001012614	CCDS43203	ENSG00000159692
ENST00000383432	RALBP1	NM_006788	CCDS11845	ENSG00000017797
ENST00000383463	HMCES	NM_020187	CCDS33852	ENSG00000183624
ENST00000388968	HSPD1	NM_002156	CCDS33357	ENSG00000144381
ENST00000389120	RNF20	NM_019592	CCDS35084	ENSG00000155827
ENST00000389501	SMYD5	NM_006062	CCDS33221	ENSG00000135632
ENST00000389629	RTF1	NM_015138	CCDS32200	ENSG00000137815
ENST00000389682	TSN	NM_004622	CCDS33284	ENSG00000211460
ENST00000389704	EXOSC8	NM_181503	CCDS31958	ENSG00000120699
ENST00000389735	HMCES	NM_001006109	CCDS33852	ENSG00000183624
ENST00000389834	TMEM87A	NM_015497	CCDS32205	ENSG00000103978
ENST00000389879	CCNK	NM_001099402	CCDS45160	ENSG00000090061
ENST00000390009	ACTN4	NA		ENSG00000130402
ENST00000390015	GAA	NM_001079803	CCDS32760	ENSG00000171298
ENST00000390658	EID2	NM_153232	CCDS12540	ENSG00000176396
ENST00000391751	RPS9	NM_001321706	CCDS82397	ENSG00000170889
ENST00000391753	RPS9	NA	CCDS12884	ENSG00000170889
ENST00000391791	PPP2R1A	NA		ENSG00000105568
ENST00000391851	PRMT1	NM_198318	CCDS42592	ENSG00000126457
ENST00000391857	RPL13A	NM_012423	CCDS12768	ENSG00000142541
ENST00000391975	HDLBP	NM_001320967; NM_203346	CCDS2547	ENSG00000115677
ENST00000391976	HDLBP	NM_001320965	CCDS2547	ENSG00000115677
ENST00000392006	HNRNPUL1	NM_007040	CCDS12576	ENSG00000105323
ENST00000392038	AKT2	NM_001626	CCDS12552	ENSG00000105221
ENST00000392081	SIRT2	NM_030593	CCDS46069	ENSG00000068903
ENST00000392086	DNAJB2	NM_001039550	CCDS46519	ENSG00000135924
ENST00000392121	MPZL1	NM_001146191	CCDS53425	ENSG00000197965
ENST00000392129	TMCO1	NA		ENSG00000143183
ENST00000392132	XRCC5	NM_021141	CCDS2402	ENSG00000079246
ENST00000392168	TCP1	NM_001008897	CCDS43522	ENSG00000120438
ENST00000392185	SNX9	NM_016224	CCDS5253	ENSG00000130340
ENST00000392221	EEF1B2	NM_001037663	CCDS2367	ENSG00000114942
ENST00000392222	EEF1B2	NM_001959	CCDS2367	ENSG00000114942
ENST00000392246	SUMO1	NM_003352	CCDS2352	ENSG00000116030
ENST00000392325	WDR45B	NM_019613	CCDS11815	ENSG00000141580
ENST00000392455	CCDC50	NM_178335	CCDS33912	ENSG00000152492
ENST00000392485	SRSF2	NM_003016	CCDS11749	ENSG00000161547
ENST00000392508	DYNLL1	NM_001037495	CCDS9200	ENSG00000088986
ENST00000392514	RPLP0	NM_001002	CCDS9193	ENSG00000089157
ENST00000392524	HNRNPA3	NM_194247; NM_001330249; NM_001330251; NM_001330250	CCDS2273	ENSG00000170144
ENST00000392659	MRPL47	NM_177988	CCDS3233	ENSG00000136522
ENST00000392894	RNF13	NM_183381	CCDS3146	ENSG00000082996
ENST00000392910	ZYX	NA		ENSG00000159840
ENST00000392994	RPL36A	NA		ENSG00000241343
ENST00000393000	RNF7	NM_183237	CCDS43158	ENSG00000114125
ENST00000393038	PTRH2	NM_016077	CCDS11618	ENSG00000141378
ENST00000393085	MTPN	NM_145808	CCDS5842	ENSG00000105887
ENST00000393094	CUL5	NM_003478	CCDS31668	ENSG00000166266
ENST00000393190	NME2	NM_001018138	CCDS11580	ENSG00000243678
ENST00000393227	LUC7L3	NM_001330330	CCDS82158	ENSG00000108848
ENST00000393263	NAP1L1	NA	CCDS9013	ENSG00000187109
[truncated: 834 more rows]

## Sheet: summaryinfo
Supplementary File 5: The preprocessed transcriptomic data for the control and PD dopaminergic neuron.
Summary information:
SheetName	Description
DNcontrol	The preproceesed transcriptomic data for control
DNpd	The preproceesed transcriptomic data for PD
HouseKeepingGenes	Obtained house keeping genes
