# Supplementary material for: Constraint-based modeling of bioenergetic differences between synaptic and non-synaptic components of dopaminergic neurons in Parkinson’s disease
Source: Front Comput Neurosci. 2025 Jun 5;19:1594330. doi: 10.3389/fncom.2025.1594330 (PMC12176876; doi:10.3389/fncom.2025.1594330)
Supplement: Supplementary file 2 [file Data_Sheet_1.zip › SupplementaryFile6.xlsx]

## Sheet: metabolicFunctions
Supplementary File 6: The results of validity analysis for the synaptic and non-synaptic models.
metabolicFunction	Description	SYN	SYNPD	ASYN	ASYNPD
ATP max, aerobic, glc	Generate ATP with glucose and O2	10.62	10.62	10.6	10.6
ATP max, aerobic, citrate	Generate ATP with citrate and O2	10.62	10.62	10.6	10.6
ATP max, aerobic, etoh	Generate ATP with ethanol and O2	10.62	10.62	10.6	10.6
ATP max, aerobic, glu-L	Generate ATP with L-glutamate and O2	10.62	10.62	10.6	10.6
ATP max, aerobic, gln-L	Generate ATP with L-glutamine and O2	10.62	10.62	10.6	10.6
ATP max, aerobic, gly	Generate ATP with glycine and O2	10.62	10.62	10.6	10.6
ATP max, aerobic, lac-L	Generate ATP with L-lactate and O2	10.62	10.62	10.6	10.6
ATP max, aerobic, pro-L	Generate ATP with L-proline and O2	10.62	10.62	10.6	10.6
ATP production via electron transport chain	ATP production via electron transport chain	10.62	10.62	10.6	10.6
gthrd reduces h2o2, GTHP [c]	Check the available of the reaction GTHP (Glutathione Peroxidase)	0.18	0.16	0.49	0.4
gly -> co2 + nh4	Check the glycine cleavage system	29.09	27.61	31.33	31.21
3pg[c] -> gly[c]	Check the conversion from (2R)-2-Hydroxy-3-(phosphonatooxy)propanoate to glycine	8.95	9.09	9.88	8.76
4abut[c] -> succ[m]	Check the conversion from gamma-Aminobutyric acid to Succinic acid	0.17	0	1.52	1.82
5aop[c] -> pheme[c]	Check the conversion from 5-Aminolevulinic acid to Heme	0.12	0	0	0
aact[c] -> mthgxl[c]	Check the conversion from Aminoacetone to Pyruvaldehyde	1	0	0	1
acald[c] -> ac[c]	Check the conversion from Acetaldehyde to Acetic acid	7.52	7.11	7.94	7.62
accoa[c] -> pmtcoa[c]	Check the conversion from Acetyl-CoA to Palmityl-CoA	1	1	1	1
pmtcoa[c] -> malcoa[m]	Check the conversion from Palmityl-CoA to Malonyl-CoA	1	1	1	1
acetone[c] -> mthgxl[c]	Check the conversion from Acetone to Pyruvaldehyde	1	0.86	1	1
akg[c] -> glu-L[c] (ALATA_L)	Check the conversion from Oxoglutaric acid to L-Glutamic acid through L-Alanine Transaminase (ALATA_L)	1.15	0	1.15	1.15
akg[c] -> glu-L[c] (ASPTA)	Check the conversion from Oxoglutaric acid to L-Glutamic acid through Aspartate Transaminase (ASPTA)	1.19	1.19	1.19	1.19
akg[m] -> glu-L[m] (ASPTAm)	Check the conversion from Oxoglutaric acid to L-Glutamic acid through Aspartate Transaminase in the mitochondria (ASPTAm)	-0.32	-0.32	-0.32	-0.32
argsuc[c] -> fum[c], asp-L -> fum (via argsuc), 2	Check the conversion from Argininosuccinic acid to Fumaric acid through Argininosuccinate Lyase	1.34	1.3	1.15	0.92
dcamp[c] -> fum[c], asp-L -> fum (via dcamp), 2	Check the conversion from Adenylsuccinic acid to Fumaric acid through Adenylsuccinate lyase	1.22	1.25	1.13	0.91
chol[c] + dag_hs[c] -> pe_hs[c]	Check the conversion from Adenylsuccinic acid to Fumaric acid through Adenylsuccinate lyase	1.2	3.23	3.23	3.23
cys-L -> 3sala -> so4, 2	Check the metabolism from Cysteine to so4	1	1	1.07	1
cmp[c] -> cytd[c]	Check the conversion from Cytidine monophosphate to Cytidine	1	1	0.43	0.43
hxan[c] -> imp[c]	Check the conversion from Hypoxanthine to Inosinic acid	0	0.66	0.56	0
fum[m] -> oaa[m]	Check the conversion from Fumaric acid to Oxalacetic acid	0.29	0	1.35	1.52
glx[m] -> glyclt[m]	Check the conversion from Glyoxylic acid to Glycolic acid	1.02	0.97	1.2	1.08
glyc[c] + Rtotal[c] + Rtotal2[c] -> dag_hs[c]	Check the conversion of Diglyceride	3.27	1.9	2.29	2.25
glyclt[c] -> gly[c]	Check the conversion from Glycolic acid to Glycine	8.94	9.14	9.87	8.77
hpyr[c] -> glyclt[c]	Check the conversion from Hydroxypyruvic acid to Glycolic acid	0.11	0.06	0.56	0.15
hyptaur[c] -> taur[x]	Check the conversion from Hypotaurine to Taurine	0.99	0.85	0.96	0.99
Lcyst[c] -> taur[x]	Check the conversion from Cysteic acid to Taurine	1	0.86	0.96	1
mi145p[c] -> inost[c]	Check the conversion from Inositol 1,4,5-trisphosphate to myo-Inositol	1	1	1	1
o2- -> h2o2 -> o2 + h2o, 2	Check the Peroxidation and ROS detoxification	0	0.1	0	0.1
orn[c] -> nh4[c]	Check the conversion from Ornithine to nh4	27.94	26.57	30.09	29.87
pail45p_hs[c] -> mi145p[c]	Check the conversion from Phosphatidylinositol 4,5-Bisphosphate to Inositol 1,4,5-trisphosphate	1	1	1	1
ppcoa[m] -> succoa[m]	Check the conversion from Propionyl-CoA to Succinyl-CoA	1	1	1	1
spmd[c] -> sprm[c]	Check the conversion from Spermidine to Spermine	1	1	1	1
glutamine to glucose conversion - GLUNm	Check glutamine to glucose conversion - GLUNm	7.98	8.9	8.82	10
glutamine to glucose conversion - ASPTAm	Check glutamine to glucose conversion - ASPTAm	-0.32	-0.32	-0.32	-0.32
glutamine to glucose conversion - FUM	Check glutamine to glucose conversion - FUM	-0.2	-0.2	-0.06	-0.62
glutamine to glucose conversion - MDH	Check glutamine to glucose conversion - MDH	-0.23	-0.44	0.04	-0.14
glutamine to ornithine conversion - ORNTArm	Check glutamine to ornithine conversion - ORNTArm	-19.33	-19.33	-19.33	-19.33
glutamine to lactate - LDH_L	Check the conversion from glutamine to lactate - LDH_L	0.33	0.35	0.37	0.4
glutamine to aspartate - ASPTA	Check the conversion from glutamine to aspartate - ASPTA	1.19	1.19	1.19	1.19
glutamine to co2 - AKGDm	Check the conversion from glutamine to co2 - AKGDm	1.56	1.71	2.23	2.07
glutamine to ammonia - GLUNm	Check the conversion from glutamine to ammonia - GLUNm	7.98	8.9	8.82	10
secretion of alanine	Check the secretion of alanine	8.7	8.7	8.7	8.7
synthesis of proline from glutamine - P5CR	Check the synthesis of proline from glutamine - P5CR	1.93	1.93	1.93	0.96
synthesis of alanine from glutamine - ALATA_L	Check the synthesis of alanine from glutamine - ALATA_L	1.15	0	0	1.15
secretion of ornithine	Check the secretion of ornithine	25.37	25.37	25.37	25.37
fructose to glucose conversion - TRIOK	Check conversion from fructose to glucose - TRIOK	1.6	1.81	1.27	1.05
Synthesis of 5-methyl-tetrahydrofolate from folic acid - MTHFR3	Check the synthesis of 5-methyl-tetrahydrofolate from folic acid - MTHFR3	0.3	0.28	0	0.12
Putriscine to GABA - ABUTD	Check conversion from Putriscine to GABA (ABUTD)	0.56	0.56	0	1
Superoxide dismutase - SPODMm	Check the ROS detoxification through superoxide dismutase	0.02	0.02	0.01	0.01
Availability of bicarbonate from Carbonic anhydrase reaction - H2CO3Dm	Check the availability of bicarbonate from Carbonic anhydrase reaction - H2CO3Dm	0.32	0.35	0.13	0.02
Regeneration of citrate (TCA cycle) - CSm	Check regeneration of citrate in TCA cycle - CSm	1.7	1.73	1.96	2.3
valine -> pyruvate	Check the conversion from valine to pyruvate	3.46	3.39	6.8	6.71
leucine -> pyruvate	Check the conversion from leucine to pyruvate	7.22	6.64	7.22	6.32
isoleucine -> pyruvate	Check the conversion from isoleucine to pyruvate	6.93	6.47	7.36	6.47
aspartate -> pyruvate	Check the conversion from aspartate to pyruvate	7.04	6.33	7.01	6.11
ornithine -> putrescine	Check the conversion from ornithine to pyruvate	1.04	1.21	0.86	1.6
phosphocreatine -> creatine/ cytosolic creatine kinase	Check the available of ATP Creatine Kinase, Cytosolic	0	1.65	1.38	1.53
tag_hs[c] -> glyc[c]/ lipolysis	Check the generation of Glycerol	3.64	2.96	2.24	2.96
adenine -> amp/ salvage of adenine	Check the generation of amp	0.77	0.77	0.77	0.77
thymd -> thym/ thymidine phosphorylase	Check the Pyrimidine catabolism	1	1	1	1
gthrd[c] -> glycine[c]/ glutathione breakdown via glutamyl-transeptidase	Check the conversion from Glutathione to glycine	0.25	0	0.25	0.25
ATP max, aerobic, pyruvate/ pyruvate dehydrogenase-->TCA->energy	Check the energy generation from pyruvate	10.62	10.62	10.6	10.6
pail_hs[c] -> pail4p_hs[c]/ inositol kinase	Check the Glycerophospholipid metabolism (pail_hs[c] -> pail4p_hs[c])	1	1	1	1
dag_hs[c] -> pe_hs[c]	Check the Glycerophospholipid metabolism (dag_hs[c] -> pe_hs[c])	1.2	3.23	3.23	3.23
bhb[m] -> acac[m]	Check the conversion from 3-Hydroxybutyric acid to acetoacetic acid (BDHm)	0.3	0.13	1.73	1.55
occoa[m] -> accoa[m]	Check the Fatty acid oxidation (from Octanoyl-CoA to accoa)	1	1	1	1
lnlncgcoa[c] -> dlnlcgcoa[c]	Check the Fatty acid synthesis (from Gamma-linolenoyl-CoA to8Z,11Z,14Z-eicosatrienoyl-CoA)	1	0	1	0
chol[c] -> ach[c]	Check the Glycerophospholipid metabolism (CHAT)	1.49	1.37	1.49	1.38
GABA aminotransferase	Check the Glutamate metabolism (ABTArm)	0.13	0.13	0.13	0.13
