# Supplementary material for: Constraint-based modeling of bioenergetic differences between synaptic and non-synaptic components of dopaminergic neurons in Parkinson’s disease
Source: Front Comput Neurosci. 2025 Jun 5;19:1594330. doi: 10.3389/fncom.2025.1594330 (PMC12176876; doi:10.3389/fncom.2025.1594330)
Supplement: Supplementary file 2 [file Data_Sheet_1.zip › SupplementaryFile7.xlsx]

## Sheet: Sheet1
Supplementary File 7: 36 altered metabolites in the CSF of PD patients from a previous meta-analysis.
VMHID	MetName	Increased number	Decreased number	Exchange rxns in synaptic and non-synaptic models
tchola	Taurocholic acid		CSF [17]	0
34dhpha	3,4-Dihydroxybenzeneacetic acid		CSF [15]	0
dopa	Dopamine	CSF [17]		1
homoval	Homovanillic acid	-	[15, 19]	0
arachd	Arachidonic acid	[22, 23]		0
dlnlcg	8,11,14-Eicosatrienoic acid	CSF [23]		0
dca	Capric acid	[22, 23]		0
sebacid	Sebacic acid	CSF [31]		0
nac	Nicotinic acid		CSF [27]	0
CE5126	3-Hydroxybutyric acid	CSF [17]	CSF [17]	0
trp_L	L-Tryptophan		CSF [26]	1
dgchol	Chenodeoxycholic acid glycine conjugate		CSF [17]	0
Lpipecol	L-Pipecolic acid		CSF [31]	1
gln_L	L-Glutamine	CSF [17, 23];	CSF [26]	1
asn_L	L-Asparagine	CSF [17]		1
lys_L	L-Lysine	CSF [13]		1
orn	Ornithine	CSF [13]		1
his_L	L-Histidine	CSF [13, 17]		1
ile_L	L-Isoleucine	CSF [13]		1
met_L	L-Methionine	CSF [17]		1
acgly	Acetyl-Glycine	CSF [55]		0
cit	Citric acid	CSF [17]		1
4mop	Ketoleucine	CSF [13]		1
urea	Urea		CSF [61]	1
ptrc	Putrescine	CSF [17, 39]		1
quint	Quinate	CSF [22, 23]		0
lac_L	L-Lactic acid	CSF [17]		1
inost	myo-Inositol	CSF [17]	CSF [26]	0
fuc_L	L-Fucose		CSF [26]	0
glc_D	D-Glucose	CSF [61]	CSF [31]	1
glyc_R	Glyceric acid		CSF [61]	1
thrnt	Threonic acid	CSF [61]		0
C01507	Mannitol	CSF [13]		0
sbt_D	Sorbitol	CSF [13]		0
acetone	Acetone	CSF [17]		0
hLkynr	Hydroxykynurenine	CSF [31]		0
			Total:	17
